# Supplementary material for: Active Humidity Control Chamber for Desorption Electrospray Ionization-Mass Spectrometry Imaging Applications
Source: J Am Soc Mass Spectrom. 2025 Aug 22;36(9):1995–9. doi: 10.1021/jasms.5c00111 (PMC12412154; doi:10.1021/jasms.5c00111)
Supplement: Supplementary file 2 [file js5c00111_si_002.zip]

Archive with 3 entries (3 files):
- sensorholder.gcode
- gasdiffuser.gcode
- gasinlet.gcode
