# Supplementary material for: Active Humidity Control Chamber for Desorption Electrospray Ionization-Mass Spectrometry Imaging Applications
Source: J Am Soc Mass Spectrom. 2025 Aug 22;36(9):1995–9. doi: 10.1021/jasms.5c00111 (PMC12412154; doi:10.1021/jasms.5c00111)
Supplement: Supplementary file 2 [file js5c00111_si_002.zip › sensorholder.gcode]

;FLAVOR:Marlin
;TIME:2489
;Filament used: 1.86442m
;Layer height: 0.16
;MINX:86.321
;MINY:74.432
;MINZ:0.24
;MAXX:141.09
;MAXY:147.342
;MAXZ:7.83
;Generated with Cura_SteamEngine 4.8.0
M140 S60
M105
M190 S60
M104 S200
M105
M109 S200
M82 ;absolute extrusion mode
; Ender 3 Custom Start G-code
G92 E0 ; Reset Extruder
G28 ; Home all axes
G1 Z2.0 F3000 ; Move Z Axis up little to prevent scratching of Heat Bed
G1 X0.1 Y20 Z0.3 F5000.0 ; Move to start position
G1 X0.1 Y200.0 Z0.3 F1500.0 E15 ; Draw the first line
G1 X0.4 Y200.0 Z0.3 F5000.0 ; Move to side a little
G1 X0.4 Y20 Z0.3 F1500.0 E30 ; Draw the second line
G92 E0 ; Reset Extruder
G1 Z2.0 F3000 ; Move Z Axis up little to prevent scratching of Heat Bed
G1 X5 Y20 Z0.3 F5000.0 ; Move over to prevent blob squish
G92 E0
G92 E0
G1 F1500 E-6.5
;LAYER_COUNT:36
;LAYER:-6
M107
G0 F10500 X101.773 Y81.261 Z0.24
;TYPE:SUPPORT-INTERFACE
G1 F1500 E0
G1 F1575 X101.867 Y81.145 E0.01192
G1 X102.174 Y80.776 E0.05023
G1 X102.376 Y80.544 E0.07479
G1 X102.851 Y80.037 E0.13025
G1 X103.051 Y79.837 E0.15283
G1 X103.558 Y79.362 E0.20828
G1 X103.785 Y79.164 E0.23233
G1 X104.159 Y78.853 E0.27116
G1 X104.269 Y78.764 E0.28245
G1 X104.472 Y78.606 E0.30298
G1 X104.972 Y78.239 E0.35249
G1 X105.232 Y78.063 E0.37756
G1 X105.736 Y77.737 E0.42547
G1 X105.987 Y77.586 E0.44885
G1 X106.561 Y77.265 E0.50135
G1 X106.794 Y77.143 E0.52234
G1 X107.378 Y76.86 E0.57415
G1 X107.661 Y76.735 E0.59884
G1 X108.199 Y76.512 E0.64533
G1 X108.482 Y76.406 E0.66945
G1 X108.983 Y76.233 E0.71176
G1 X109.28 Y76.139 E0.73663
G1 X109.382 Y76.108 E0.74514
G1 X109.893 Y75.967 E0.78745
G1 X110.184 Y75.893 E0.81142
G1 X110.861 Y75.747 E0.86671
G1 X111.163 Y75.693 E0.8912
G1 X111.791 Y75.599 E0.94188
G1 X112.065 Y75.566 E0.96391
G1 X112.605 Y75.517 E1.0072
G1 X112.932 Y75.497 E1.03335
G1 X113.526 Y75.479 E1.08078
G1 X113.793 Y75.477 E1.1021
G1 X114.483 Y75.496 E1.1572
G1 X114.73 Y75.51 E1.17695
G1 X114.833 Y75.517 E1.18519
G1 X115.373 Y75.567 E1.22848
G1 X115.647 Y75.599 E1.2505
G1 X116.275 Y75.693 E1.30118
G1 X116.578 Y75.747 E1.32575
G1 X117.254 Y75.893 E1.38096
G1 X117.545 Y75.966 E1.40491
G1 X118.056 Y76.109 E1.44726
G1 X118.336 Y76.194 E1.47062
G1 X118.449 Y76.231 E1.48011
G1 X119.01 Y76.426 E1.52752
G1 X119.26 Y76.521 E1.54887
G1 X119.884 Y76.781 E1.60283
G1 X120.155 Y76.905 E1.62662
G1 X120.644 Y77.144 E1.67007
G1 X120.877 Y77.265 E1.69103
G1 X121.451 Y77.586 E1.74352
G1 X121.702 Y77.737 E1.76691
G1 X122.206 Y78.063 E1.81482
G1 X122.466 Y78.239 E1.83988
G1 X122.966 Y78.606 E1.88939
G1 X123.163 Y78.759 E1.9093
G1 X123.279 Y78.853 E1.92122
G1 X123.648 Y79.16 E1.95954
G1 X123.88 Y79.362 E1.98409
G1 X124.387 Y79.837 E2.03955
G1 X124.587 Y80.037 E2.06213
G1 X125.062 Y80.544 E2.11759
G1 X125.26 Y80.771 E2.14163
G1 X125.571 Y81.145 E2.18046
G1 X125.66 Y81.255 E2.19175
G1 X125.813 Y81.451 E2.2116
G1 X126.131 Y81.884 E2.25448
G1 X126.19 Y81.966 E2.26255
G1 X126.358 Y82.213 E2.28639
G1 X126.673 Y82.7 E2.33269
G1 X126.827 Y82.953 E2.35633
G1 X127.134 Y83.496 E2.40613
G1 X127.297 Y83.812 E2.43451
G1 X127.563 Y84.362 E2.48328
G1 X127.645 Y84.544 E2.49921
G1 X127.91 Y85.183 E2.55443
G1 X128.028 Y85.498 E2.58128
G1 X128.191 Y85.969 E2.62107
G1 X128.304 Y86.322 E2.65065
G1 X128.468 Y86.915 E2.69977
G1 X128.539 Y87.205 E2.7236
G1 X128.67 Y87.811 E2.77309
G1 X128.727 Y88.123 E2.79841
G1 X128.811 Y88.674 E2.8429
G1 X128.847 Y88.958 E2.86575
G1 X128.858 Y89.051 E2.87323
G1 X128.907 Y89.591 E2.91651
G1 X128.928 Y89.927 E2.94338
G1 X128.945 Y90.482 E2.98771
G1 X128.947 Y90.779 E3.01141
G1 X128.916 Y91.895 E3.10053
G1 X128.935 Y91.895 E3.10205
G1 X128.937 Y92.11 E3.11921
G1 X129.032 Y92.787 E3.17378
G1 X129.212 Y93.445 E3.22824
G1 X129.472 Y94.076 E3.28271
G1 X129.811 Y94.669 E3.33724
G1 X130.221 Y95.215 E3.39174
G1 X130.697 Y95.705 E3.44627
G1 X131.232 Y96.131 E3.50086
G1 X131.817 Y96.486 E3.55549
G1 X132.031 Y96.597 E3.57473
G1 X132.552 Y96.892 E3.62252
G1 X132.805 Y97.046 E3.64617
G1 X133.371 Y97.414 E3.70006
G1 X133.597 Y97.57 E3.72198
G1 X134.047 Y97.901 E3.76657
G1 X134.244 Y98.054 E3.78648
G1 X134.36 Y98.148 E3.7984
G1 X134.729 Y98.455 E3.83672
G1 X134.961 Y98.657 E3.86127
G1 X135.468 Y99.132 E3.91673
G1 X135.668 Y99.332 E3.93931
G1 X136.143 Y99.839 E3.99476
G1 X136.341 Y100.066 E4.01881
G1 X136.652 Y100.44 E4.05764
G1 X136.741 Y100.55 E4.06893
G1 X136.894 Y100.746 E4.08878
G1 X137.212 Y101.179 E4.13166
G1 X137.271 Y101.261 E4.13973
G1 X137.439 Y101.508 E4.16357
G1 X137.754 Y101.995 E4.20987
G1 X137.908 Y102.248 E4.23351
G1 X138.211 Y102.784 E4.28266
G1 X138.378 Y103.107 E4.31169
G1 X138.624 Y103.612 E4.35653
G1 X138.767 Y103.934 E4.38465
G1 X138.99 Y104.474 E4.43129
G1 X139.108 Y104.789 E4.45814
G1 X139.272 Y105.264 E4.49825
G1 X139.366 Y105.561 E4.52312
G1 X139.397 Y105.663 E4.53163
G1 X139.552 Y106.224 E4.57809
G1 X139.629 Y106.54 E4.60405
G1 X139.751 Y107.106 E4.65027
G1 X139.808 Y107.418 E4.67558
G1 X139.892 Y107.969 E4.72008
G1 X139.928 Y108.253 E4.74293
G1 X139.939 Y108.346 E4.7504
G1 X139.988 Y108.886 E4.79368
G1 X140.009 Y109.222 E4.82056
G1 X140.026 Y109.777 E4.86488
G1 X140.028 Y110.074 E4.88859
G1 X140.009 Y110.775 E4.94457
G1 X139.989 Y111.104 E4.97088
G1 X139.938 Y111.654 E5.01497
G1 X139.907 Y111.922 E5.03651
G1 X139.893 Y112.026 E5.04488
G1 X139.795 Y112.657 E5.09585
G1 X139.753 Y112.883 E5.1142
G1 X139.612 Y113.535 E5.16745
G1 X139.539 Y113.826 E5.1914
G1 X139.396 Y114.337 E5.23376
G1 X139.311 Y114.617 E5.25712
G1 X139.274 Y114.731 E5.26668
G1 X139.078 Y115.293 E5.31419
G1 X138.99 Y115.526 E5.33408
G1 X138.738 Y116.134 E5.38661
G1 X138.629 Y116.377 E5.40787
G1 X138.331 Y116.986 E5.46199
G1 X138.214 Y117.211 E5.48224
G1 X137.908 Y117.752 E5.53185
G1 X137.76 Y117.996 E5.55463
G1 X137.389 Y118.567 E5.60899
G1 X137.23 Y118.797 E5.63131
G1 X136.899 Y119.247 E5.6759
G1 X136.746 Y119.444 E5.69581
G1 X136.653 Y119.559 E5.70762
G1 X136.345 Y119.929 E5.74604
G1 X136.141 Y120.163 E5.77082
G1 X135.668 Y120.668 E5.82606
G1 X135.468 Y120.868 E5.84863
G1 X134.971 Y121.333 E5.90296
G1 X134.749 Y121.528 E5.92655
G1 X134.361 Y121.851 E5.96685
G1 X134.054 Y122.094 E5.9981
G1 X133.538 Y122.472 E6.04916
G1 X133.292 Y122.639 E6.0729
G1 X132.805 Y122.954 E6.11919
G1 X132.554 Y123.107 E6.14266
G1 X132.016 Y123.411 E6.19199
G1 X131.747 Y123.551 E6.21619
G1 X131.173 Y123.898 E6.26973
G1 X130.639 Y124.321 E6.32411
G1 X130.161 Y124.81 E6.3787
G1 X129.75 Y125.355 E6.43319
G1 X129.41 Y125.947 E6.48768
G1 X129.147 Y126.577 E6.54218
G1 X128.967 Y127.235 E6.59663
G1 X128.869 Y127.912 E6.65124
G1 X128.86 Y128.592 E6.70552
G1 X128.862 Y128.611 E6.70705
G1 X128.848 Y128.611 E6.70816
G1 X128.942 Y129.365 E6.76882
G1 X128.998 Y129.98 E6.81811
G1 X129.015 Y130.271 E6.84138
G1 X129.032 Y130.826 E6.8857
G1 X129.034 Y131.123 E6.90941
G1 X129.015 Y131.824 E6.96539
G1 X128.995 Y132.153 E6.9917
G1 X128.944 Y132.703 E7.03579
G1 X128.913 Y132.971 E7.05733
G1 X128.899 Y133.075 E7.0657
G1 X128.801 Y133.706 E7.11668
G1 X128.759 Y133.932 E7.13503
G1 X128.626 Y134.549 E7.18541
G1 X128.559 Y134.827 E7.20824
G1 X128.39 Y135.433 E7.25846
G1 X128.299 Y135.725 E7.28287
G1 X128.103 Y136.296 E7.33106
G1 X127.972 Y136.634 E7.36
G1 X127.753 Y137.163 E7.4057
G1 X127.637 Y137.422 E7.42835
G1 X127.387 Y137.937 E7.47405
G1 X127.224 Y138.253 E7.50243
G1 X126.914 Y138.802 E7.55276
G1 X126.764 Y139.049 E7.57583
G1 X126.419 Y139.584 E7.62664
G1 X126.25 Y139.827 E7.65027
G1 X125.854 Y140.364 E7.70353
G1 X125.67 Y140.596 E7.72717
G1 X125.346 Y140.984 E7.76752
G1 X125.151 Y141.207 E7.79116
G1 X125.074 Y141.292 E7.80032
G1 X124.675 Y141.715 E7.84674
G1 X124.465 Y141.925 E7.87044
G1 X123.983 Y142.377 E7.92319
G1 X123.804 Y142.535 E7.94225
G1 X123.279 Y142.973 E7.99683
G1 X123.035 Y143.161 E8.02141
G1 X122.602 Y143.48 E8.06434
G1 X122.323 Y143.673 E8.09142
G1 X121.795 Y144.014 E8.1416
G1 X121.524 Y144.176 E8.1668
G1 X120.973 Y144.485 E8.21723
G1 X120.722 Y144.615 E8.23979
G1 X120.162 Y144.886 E8.28945
G1 X119.902 Y145.002 E8.31218
G1 X119.309 Y145.247 E8.3634
G1 X119.03 Y145.352 E8.38719
G1 X118.542 Y145.521 E8.42842
G1 X118.245 Y145.615 E8.45328
G1 X118.143 Y145.646 E8.46179
G1 X117.632 Y145.787 E8.50411
G1 X117.342 Y145.861 E8.528
G1 X116.763 Y145.986 E8.57528
G1 X116.639 Y146.011 E8.58538
G1 X116.386 Y146.057 E8.6059
G1 X115.808 Y146.145 E8.65257
G1 X115.46 Y146.187 E8.68056
G1 X114.873 Y146.24 E8.7276
G1 X114.591 Y146.257 E8.75015
G1 X113.994 Y146.276 E8.79783
G1 X113.718 Y146.277 E8.81986
G1 X113.618 Y146.276 E8.82785
G1 X113.021 Y146.257 E8.87553
G1 X112.739 Y146.24 E8.89808
G1 X112.152 Y146.186 E8.94513
G1 X111.804 Y146.145 E8.9731
G1 X111.194 Y146.051 E9.02237
G1 X110.973 Y146.011 E9.0403
G1 X110.285 Y145.865 E9.09644
G1 X110.026 Y145.802 E9.11772
G1 X109.432 Y145.636 E9.16695
G1 X109.07 Y145.521 E9.19727
G1 X108.591 Y145.355 E9.23774
G1 X108.239 Y145.223 E9.26775
G1 X107.666 Y144.985 E9.31727
G1 X107.39 Y144.858 E9.34153
G1 X106.816 Y144.577 E9.39254
G1 X106.595 Y144.461 E9.41246
G1 X106.042 Y144.15 E9.46311
G1 X105.792 Y143.998 E9.48646
G1 X105.266 Y143.657 E9.5365
G1 X105.018 Y143.485 E9.5606
G1 X104.536 Y143.131 E9.60833
G1 X104.266 Y142.918 E9.63578
G1 X103.839 Y142.562 E9.68016
G1 X103.593 Y142.344 E9.7064
G1 X103.123 Y141.9 E9.75801
G1 X102.916 Y141.691 E9.78149
G1 X102.489 Y141.239 E9.83113
G1 X102.274 Y140.993 E9.85721
G1 X101.964 Y140.621 E9.89586
G1 X101.76 Y140.364 E9.92205
G1 X101.686 Y140.267 E9.93179
G1 X101.345 Y139.801 E9.97788
G1 X101.184 Y139.567 E10.00056
G1 X100.84 Y139.035 E10.05113
G1 X100.695 Y138.794 E10.07358
G1 X100.372 Y138.219 E10.12622
G1 X100.226 Y137.937 E10.15157
G1 X99.976 Y137.422 E10.19727
G1 X99.846 Y137.129 E10.22286
G1 X99.608 Y136.551 E10.27275
G1 X99.496 Y136.252 E10.29824
G1 X99.298 Y135.676 E10.34686
G1 X99.222 Y135.432 E10.36726
G1 X99.054 Y134.827 E10.41738
G1 X98.977 Y134.512 E10.44327
G1 X98.841 Y133.869 E10.49573
G1 X98.795 Y133.61 E10.51673
G1 X98.699 Y132.965 E10.56878
G1 X98.669 Y132.714 E10.58896
G1 X98.616 Y132.134 E10.63545
G1 X98.596 Y131.797 E10.6624
G1 X98.578 Y131.129 E10.71574
G1 X98.58 Y130.833 E10.73937
G1 X98.597 Y130.271 E10.78425
G1 X98.615 Y129.972 E10.80816
G1 X98.666 Y129.425 E10.85202
G1 X98.68 Y129.29 E10.86285
G1 X98.708 Y129.061 E10.88127
G1 X98.746 Y128.391 E10.93483
G1 X98.698 Y127.711 E10.98925
G1 X98.565 Y127.041 E11.04378
G1 X98.348 Y126.393 E11.09832
G1 X98.051 Y125.778 E11.15284
G1 X97.68 Y125.206 E11.20726
G1 X97.239 Y124.684 E11.26181
G1 X96.736 Y124.223 E11.31628
G1 X96.18 Y123.83 E11.37063
G1 X96.004 Y123.733 E11.38667
G1 X96.007 Y123.722 E11.38758
G1 X95.629 Y123.531 E11.42138
G1 X95.387 Y123.404 E11.4432
G1 X94.874 Y123.115 E11.4902
G1 X94.565 Y122.927 E11.51907
G1 X94.074 Y122.608 E11.56581
G1 X93.826 Y122.436 E11.5899
G1 X93.396 Y122.12 E11.6325
G1 X93.155 Y121.933 E11.65685
G1 X93.041 Y121.841 E11.66854
G1 X92.665 Y121.528 E11.7076
G1 X92.445 Y121.335 E11.73096
G1 X92.367 Y121.264 E11.73938
G1 X91.93 Y120.851 E11.78737
G1 X91.71 Y120.63 E11.81227
G1 X91.346 Y120.243 E11.85468
G1 X91.157 Y120.031 E11.87735
G1 X91.074 Y119.935 E11.88748
G1 X90.761 Y119.559 E11.92653
G1 X90.668 Y119.444 E11.93834
G1 X90.515 Y119.247 E11.95825
G1 X90.148 Y118.747 E12.00776
G1 X89.972 Y118.487 E12.03282
G1 X89.646 Y117.983 E12.08073
G1 X89.495 Y117.732 E12.10411
G1 X89.173 Y117.157 E12.15672
G1 X89.037 Y116.893 E12.18043
G1 X88.777 Y116.356 E12.22805
G1 X88.652 Y116.076 E12.25253
G1 X88.415 Y115.502 E12.3021
G1 X88.303 Y115.204 E12.32751
G1 X88.14 Y114.731 E12.36745
G1 X88.046 Y114.433 E12.39239
G1 X88.017 Y114.337 E12.4004
G1 X87.876 Y113.826 E12.44271
G1 X87.802 Y113.535 E12.46668
G1 X87.673 Y112.94 E12.51528
G1 X87.603 Y112.561 E12.54604
G1 X87.507 Y111.916 E12.5981
G1 X87.477 Y111.665 E12.61828
G1 X87.424 Y111.085 E12.66477
G1 X87.404 Y110.748 E12.69171
G1 X87.386 Y110.08 E12.74506
G1 X87.388 Y109.784 E12.76868
G1 X87.405 Y109.222 E12.81357
G1 X87.422 Y108.935 E12.83652
G1 X87.477 Y108.335 E12.88461
G1 X87.52 Y107.988 E12.91252
G1 X87.608 Y107.411 E12.95911
G1 X87.649 Y107.18 E12.97784
G1 X87.785 Y106.542 E13.02991
G1 X87.802 Y106.465 E13.03621
G1 X87.874 Y106.178 E13.05983
G1 X88.018 Y105.663 E13.10251
G1 X88.103 Y105.383 E13.12587
G1 X88.14 Y105.269 E13.13544
G1 X88.304 Y104.796 E13.1754
G1 X88.416 Y104.497 E13.20089
G1 X88.658 Y103.909 E13.25164
G1 X88.808 Y103.576 E13.2808
G1 X89.087 Y103.006 E13.33146
G1 X89.207 Y102.781 E13.35181
G1 X89.518 Y102.229 E13.40239
G1 X89.683 Y101.959 E13.42765
G1 X90.025 Y101.433 E13.47773
G1 X90.143 Y101.261 E13.49438
G1 X90.201 Y101.179 E13.5024
G1 X90.515 Y100.753 E13.54464
G1 X90.668 Y100.556 E13.56455
G1 X91.074 Y100.064 E13.61547
G1 X91.172 Y99.952 E13.62735
G1 X91.264 Y99.847 E13.63849
G1 X91.346 Y99.757 E13.64821
G1 X91.756 Y99.323 E13.69587
G1 X91.982 Y99.098 E13.72133
G1 X92.446 Y98.664 E13.77204
G1 X92.674 Y98.464 E13.79625
G1 X93.041 Y98.159 E13.83434
G1 X93.295 Y97.957 E13.86025
G1 X93.398 Y97.878 E13.87061
G1 X93.861 Y97.54 E13.91637
G1 X94.126 Y97.358 E13.94203
G1 X94.568 Y97.072 E13.98406
G1 X94.874 Y96.885 E14.01268
G1 X95.431 Y96.571 E14.06372
G1 X95.62 Y96.473 E14.08072
G1 X96.193 Y96.126 E14.13419
G1 X96.729 Y95.703 E14.18869
G1 X97.207 Y95.214 E14.24328
G1 X97.618 Y94.67 E14.2977
G1 X97.959 Y94.078 E14.35224
G1 X98.221 Y93.447 E14.40678
G1 X98.401 Y92.79 E14.46115
G1 X98.499 Y92.114 E14.51568
G1 X98.503 Y91.895 E14.53316
G1 X98.522 Y91.895 E14.53468
G1 X98.491 Y90.785 E14.62332
G1 X98.493 Y90.489 E14.64695
G1 X98.51 Y89.927 E14.69183
G1 X98.53 Y89.601 E14.7179
G1 X98.581 Y89.051 E14.76199
G1 X98.612 Y88.783 E14.78353
G1 X98.626 Y88.679 E14.79191
G1 X98.726 Y88.036 E14.84385
G1 X98.766 Y87.822 E14.86123
G1 X98.899 Y87.205 E14.91161
G1 X98.969 Y86.915 E14.93543
G1 X99.135 Y86.322 E14.98458
G1 X99.245 Y85.975 E15.01364
G1 X99.408 Y85.503 E15.0535
G1 X99.528 Y85.183 E15.08078
G1 X99.79 Y84.551 E15.13539
G1 X99.872 Y84.368 E15.1514
G1 X100.141 Y83.812 E15.2007
G1 X100.307 Y83.491 E15.22955
G1 X100.611 Y82.953 E15.27888
G1 X100.765 Y82.7 E15.30252
G1 X101.13 Y82.138 E15.35601
G1 X101.248 Y81.966 E15.37266
G1 X101.306 Y81.884 E15.38068
G1 X101.62 Y81.458 E15.42293
G1 X101.773 Y81.261 E15.44284
G0 F10500 X102.4 Y80.518
G1 F1575 X102.4 Y141.137 E20.28171
G0 F10500 X104 Y142.696
G1 F1575 X104 Y78.985 E25.36739
G0 F10500 X105.6 Y77.824
G1 F1575 X105.6 Y143.873 E30.63971
G0 F10500 X107.2 Y144.764
G1 F1575 X107.2 Y76.946 E36.05324
G0 F10500 X108.8 Y76.296
G1 F1575 X108.8 Y145.427 E41.57157
G0 F10500 X110.4 Y145.889
G1 F1575 X110.4 Y75.846 E47.16271
G0 F10500 X112 Y75.573
G1 F1575 X112 Y146.168 E52.79791
G0 F10500 X113.6 Y146.275
G1 F1575 X113.6 Y75.478 E58.44923
G0 F10500 X115.2 Y75.551
G1 F1575 X115.2 Y146.211 E64.08962
G0 F10500 X116.8 Y145.979
G1 F1575 X116.8 Y75.795 E69.69201
G0 F10500 X118.4 Y76.215
G1 F1575 X118.4 Y145.566 E75.2279
G0 F10500 X120 Y144.959
G1 F1575 X120 Y76.835 E80.66585
G0 F10500 X121.6 Y77.676
G1 F1575 X121.6 Y144.131 E85.97058
G0 F10500 X123.2 Y143.034
G1 F1575 X123.2 Y78.789 E91.09889
G0 F10500 X124.8 Y80.265
G1 F1575 X124.8 Y141.583 E95.99356
G0 F10500 X126.4 Y139.612
G1 F1575 X126.4 Y82.278 E100.57021
G0 F10500 X128 Y85.424
G1 F1575 X128 Y136.562 E104.65227
G1 F1500 E98.15227
G0 F10500 X129.098 Y136.678
G0 X129.675 Y134.74
G0 X130.003 Y132.811
G0 X130.366 Y126.418
G0 X129.6 Y125.617
G1 F1500 E104.65227
G1 F1575 X129.6 Y94.3 E107.15212
G0 F10500 X131.2 Y96.106
G1 F1575 X131.2 Y123.882 E109.36932
G0 F10500 X132.8 Y122.958
G1 F1575 X132.8 Y97.043 E111.43797
G0 F10500 X134.4 Y98.182
G1 F1575 X134.4 Y121.819 E113.32478
G0 F10500 X136 Y120.314
G1 F1575 X136 Y99.687 E114.97132
G0 F10500 X137.6 Y101.757
G1 F1575 X137.6 Y118.243 E116.2873
G0 F10500 X139.2 Y114.944
G1 F1575 X139.2 Y105.056 E117.0766
G1 F1500 E110.5766
G0 F10500 X140.11 Y104.43
G0 X139.273 Y102.518
G0 X127.577 Y82.139
G0 X126.395 Y80.471
G0 X125.123 Y79.068
G0 X123.61 Y77.758
G0 X121.981 Y76.662
G0 X120.188 Y75.753
G0 X118.352 Y75.086
G0 X116.447 Y74.643
G0 X114.524 Y74.432
G0 X112.525 Y74.456
G0 X110.577 Y74.719
G0 X108.647 Y75.224
G0 X106.823 Y75.945
G0 X105.102 Y76.879
G0 X103.485 Y78.029
G0 X102.082 Y79.301
G0 X100.773 Y80.814
G0 X99.696 Y82.409
G0 X98.77 Y84.231
G0 X98.116 Y86.014
G0 X97.747 Y87.587
G0 X96.731 Y94.078
G0 X97.6 Y94.693
G1 F1500 E117.0766
G1 F1575 X97.6 Y125.111 E119.5047
G0 F10500 X96 Y123.718
G1 F1575 X96 Y96.242 E121.69795
G0 F10500 X94.4 Y97.18
G1 F1575 X94.4 Y122.819 E123.74457
G0 F10500 X92.8 Y121.64
G1 F1575 X92.8 Y98.359 E125.60296
G0 F10500 X91.2 Y99.92
G1 F1575 X91.2 Y120.079 E127.21214
G0 F10500 X89.6 Y117.906
G1 F1575 X89.6 Y102.094 E128.47432
G0 F10500 X88 Y105.727
G1 F1575 X88 Y114.275 E129.15666
G1 F1500 E122.65666
G0 F10500 X87.133 Y115.072
G0 X87.85 Y116.887
G0 X88.114 Y117.375
G0 X98.026 Y135.104
G0 X99.2 Y135.352
G1 F1500 E129.15666
G1 F1575 X99.2 Y86.116 E133.08689
G0 F10500 X100.8 Y82.646
G1 F1575 X100.8 Y138.968 E137.58275
G0 F300 X100.8 Y138.968 Z0.48
G0 F10500 X100.824 Y139.008
;TIME_ELAPSED:78.570490
;LAYER:-5
;TYPE:SUPPORT
G1 F1575 X105.846 Y144.029 E138.14962
G1 X106.041 Y144.149 E138.1679
G1 X106.594 Y144.46 E138.21854
G1 X106.815 Y144.576 E138.23847
G1 X107.39 Y144.857 E138.28956
G1 X107.666 Y144.984 E138.31381
G1 X108.238 Y145.222 E138.36326
G1 X108.581 Y145.35 E138.39249
G1 X99.504 Y136.273 E139.41718
G1 X99.496 Y136.251 E139.41904
G1 X99.297 Y135.675 E139.46769
G1 X99.221 Y135.431 E139.48809
G1 X99.053 Y134.826 E139.53821
G1 X98.976 Y134.511 E139.5641
G1 X98.928 Y134.283 E139.58269
G1 X110.568 Y145.924 E140.89678
G1 X110.973 Y146.01 E140.92982
G1 X111.193 Y146.05 E140.94767
G1 X111.804 Y146.144 E140.99702
G1 X112.152 Y146.185 E141.02499
G1 X112.253 Y146.194 E141.03309
G1 X98.658 Y132.599 E142.56781
G1 X98.615 Y132.132 E142.60524
G1 X98.596 Y131.796 E142.63211
G1 X98.577 Y131.128 E142.68545
G1 X98.577 Y131.104 E142.68737
G1 X113.748 Y146.275 E144.4
G1 X113.994 Y146.274 E144.41964
G1 X114.59 Y146.256 E144.46723
G1 X114.873 Y146.238 E144.48987
G1 X115.104 Y146.217 E144.50839
G1 X98.635 Y129.748 E146.36755
G1 X98.666 Y129.423 E146.39361
G1 X98.68 Y129.289 E146.40436
G1 X98.708 Y129.06 E146.42278
G1 X98.742 Y128.44 E146.47234
G1 X116.361 Y146.059 E148.46133
G1 X116.386 Y146.056 E148.46334
G1 X116.638 Y146.01 E148.48379
G1 X116.763 Y145.985 E148.49396
G1 X117.342 Y145.859 E148.54126
G1 X117.528 Y145.812 E148.55658
G1 X98.468 Y126.753 E150.70818
G1 X98.347 Y126.391 E150.73865
G1 X98.051 Y125.777 E150.79306
G1 X97.68 Y125.205 E150.84748
G1 X97.239 Y124.683 E150.90203
G1 X96.735 Y124.222 E150.95655
G1 X96.179 Y123.829 E151.0109
G1 X96.003 Y123.732 E151.02694
G1 X96.006 Y123.721 E151.02785
G1 X95.629 Y123.53 E151.06159
G1 X95.386 Y123.403 E151.08347
G1 X94.873 Y123.114 E151.13048
G1 F1500 E144.63048
G0 F10500 X94.272 Y123.995
G0 X92.495 Y122.768
G0 X90.941 Y121.365
G0 X89.91 Y120.172
G0 X88.786 Y118.612
G0 X89.645 Y117.982
G1 F1500 E151.13048
G1 F1575 X89.971 Y118.486 E151.17839
G1 X90.148 Y118.746 E151.2035
G1 X90.515 Y119.246 E151.25301
G1 X90.668 Y119.443 E151.27292
G1 X90.76 Y119.558 E151.28467
G1 X91.073 Y119.933 E151.32366
G1 X91.156 Y120.03 E151.33385
G1 X91.346 Y120.242 E151.35658
G1 X91.71 Y120.629 E151.39899
G1 X91.929 Y120.85 E151.42382
G1 X92.366 Y121.263 E151.47182
G1 X92.445 Y121.334 E151.4803
G1 X92.664 Y121.527 E151.5036
G1 X93.041 Y121.84 E151.54271
G1 X93.154 Y121.932 E151.55435
G1 X93.396 Y122.118 E151.57871
G1 X93.825 Y122.435 E151.62129
G1 X94.074 Y122.607 E151.64545
G1 X94.565 Y122.926 E151.69219
G1 X94.76 Y123.045 E151.71042
G1 X89.567 Y117.851 E152.29671
G1 X89.494 Y117.731 E152.30792
G1 X89.173 Y117.156 E152.36049
G1 X89.036 Y116.892 E152.38423
G1 X88.776 Y116.355 E152.43186
G1 X88.652 Y116.075 E152.4563
G1 X88.415 Y115.501 E152.50587
G1 X88.303 Y115.203 E152.53128
G1 X88.287 Y115.157 E152.53517
G1 X118.622 Y145.492 E155.95965
G1 X119.03 Y145.351 E155.99411
G1 X119.309 Y145.246 E156.0179
G1 X119.649 Y145.105 E156.04728
G1 X87.725 Y113.18 E159.6512
G1 X87.672 Y112.939 E159.6709
G1 X87.603 Y112.56 E159.70165
G1 X87.507 Y111.915 E159.7537
G1 X87.476 Y111.664 E159.77389
G1 X87.462 Y111.503 E159.78679
G1 X120.621 Y144.662 E163.53006
G1 X120.722 Y144.613 E163.53902
G1 X120.973 Y144.484 E163.56155
G1 X121.524 Y144.175 E163.61198
G1 X121.538 Y144.166 E163.61331
G1 X87.385 Y110.013 E167.46879
G1 X87.387 Y109.783 E167.48715
G1 X87.405 Y109.221 E167.53204
G1 X87.422 Y108.934 E167.55499
G1 X87.447 Y108.66 E167.57695
G1 X122.403 Y143.616 E171.52308
G1 X122.602 Y143.479 E171.54237
G1 X123.034 Y143.16 E171.58524
G1 X123.219 Y143.018 E171.60385
G1 X87.608 Y107.407 E175.62393
G1 X87.648 Y107.179 E175.64241
G1 X87.784 Y106.541 E175.69448
G1 X87.802 Y106.464 E175.70079
G1 X87.857 Y106.242 E175.71905
G1 X123.986 Y142.371 E179.7976
G1 X124.464 Y141.924 E179.84984
G1 X124.674 Y141.714 E179.87355
G1 X124.708 Y141.679 E179.87745
G1 X88.179 Y105.15 E184.00115
G1 X88.304 Y104.795 E184.0312
G1 X88.416 Y104.496 E184.05668
G1 X88.568 Y104.125 E184.08869
G1 X125.382 Y140.939 E188.24457
G1 X125.669 Y140.595 E188.28033
G1 X125.853 Y140.363 E188.30397
G1 X126.009 Y140.152 E188.32492
G1 X89.013 Y103.155 E192.5014
G1 X89.086 Y103.005 E192.51472
G1 X89.207 Y102.78 E192.53511
G1 X89.511 Y102.239 E192.58465
G1 X126.59 Y139.318 E196.77044
G1 X126.764 Y139.048 E196.79608
G1 X126.913 Y138.801 E196.81911
G1 X127.121 Y138.435 E196.85271
G1 X90.062 Y101.376 E201.03625
G1 X90.143 Y101.26 E201.04755
G1 X90.201 Y101.178 E201.05557
G1 X90.514 Y100.752 E201.09776
G1 X90.662 Y100.561 E201.11705
G1 X127.6 Y137.499 E205.28693
G1 X127.637 Y137.421 E205.29382
G1 X127.752 Y137.161 E205.31652
G1 X127.972 Y136.632 E205.36225
G1 X128.021 Y136.506 E205.37304
G1 X91.31 Y99.795 E209.5173
G1 X91.346 Y99.756 E209.52153
G1 X91.756 Y99.322 E209.56919
G1 X91.981 Y99.096 E209.59465
G1 X92.005 Y99.076 E209.59714
G1 X128.383 Y135.454 E213.7038
G1 X128.39 Y135.432 E213.70565
G1 X128.559 Y134.826 E213.75587
G1 X128.625 Y134.548 E213.77867
G1 X128.672 Y134.329 E213.79655
G1 X92.746 Y98.403 E217.85219
G1 X93.041 Y98.157 E217.88285
G1 X93.294 Y97.956 E217.90865
G1 X93.398 Y97.877 E217.91907
G1 X93.534 Y97.777 E217.93255
G1 X128.89 Y133.133 E221.92384
G1 X128.899 Y133.073 E221.92868
G1 X128.912 Y132.97 E221.93697
G1 X128.943 Y132.702 E221.9585
G1 X128.994 Y132.152 E222.00259
G1 X129.014 Y131.842 E222.02739
G1 X94.37 Y97.198 E225.93831
G1 X94.567 Y97.07 E225.95706
G1 X94.874 Y96.884 E225.98571
G1 X95.255 Y96.669 E226.02063
G1 X129.02 Y130.434 E229.83232
G1 X129.014 Y130.27 E229.84542
G1 X128.998 Y129.979 E229.86868
G1 X128.941 Y129.364 E229.91798
G1 X128.881 Y128.881 E229.95684
G1 X96.151 Y96.151 E233.65168
G1 X96.192 Y96.126 E233.65551
G1 X96.727 Y95.702 E233.71001
G1 X96.92 Y95.506 E233.73196
G1 X128.926 Y127.512 E237.34508
G1 X128.966 Y127.235 E237.36742
G1 X129.146 Y126.577 E237.42187
G1 X129.223 Y126.394 E237.43772
G1 X97.565 Y94.737 E241.01149
G1 X97.617 Y94.67 E241.01826
G1 X97.958 Y94.077 E241.07287
G1 X98.064 Y93.821 E241.09498
G1 X129.693 Y125.451 E244.6656
G1 X129.749 Y125.355 E244.67447
G1 X130.159 Y124.81 E244.72891
G1 X130.312 Y124.655 E244.74629
G1 X98.405 Y92.749 E248.34817
G1 X98.497 Y92.114 E248.39939
G1 X98.502 Y91.894 E248.41696
G1 X98.521 Y91.895 E248.41848
G1 X98.507 Y91.436 E248.45513
G1 X131.058 Y123.987 E252.12977
G1 X131.172 Y123.897 E252.14136
G1 X131.746 Y123.55 E252.19491
G1 X131.936 Y123.451 E252.21201
G1 X98.506 Y90.021 E255.98588
G1 X98.509 Y89.927 E255.99338
G1 X98.528 Y89.601 E256.01945
G1 X98.579 Y89.05 E256.06362
G1 X98.611 Y88.782 E256.08517
G1 X98.619 Y88.719 E256.09023
G1 X132.833 Y122.934 E259.95266
G1 X133.291 Y122.639 E259.99615
G1 X133.537 Y122.472 E260.01988
G1 X133.68 Y122.366 E260.03409
G1 X98.83 Y87.516 E263.96826
G1 X98.898 Y87.205 E263.99367
G1 X98.968 Y86.914 E264.01757
G1 X99.115 Y86.387 E264.06124
G1 X134.479 Y121.751 E268.05343
G1 X134.748 Y121.528 E268.08132
G1 X134.97 Y121.333 E268.10491
G1 X135.23 Y121.088 E268.13343
G1 X99.471 Y85.329 E272.17021
G1 X99.527 Y85.183 E272.1827
G1 X99.789 Y84.55 E272.23738
G1 X99.871 Y84.368 E272.25332
G1 X99.888 Y84.331 E272.25657
G1 X135.937 Y120.38 E276.32609
G1 X136.14 Y120.162 E276.34987
G1 X136.344 Y119.929 E276.37459
G1 X136.596 Y119.626 E276.40605
G1 X100.361 Y83.391 E280.49657
G1 X100.61 Y82.952 E280.53685
G1 X100.764 Y82.7 E280.56043
G1 X100.889 Y82.505 E280.57892
G1 X137.209 Y118.825 E284.67903
G1 X137.229 Y118.796 E284.68184
G1 X137.388 Y118.566 E284.70416
G1 X137.759 Y117.995 E284.75852
G1 X137.772 Y117.973 E284.76056
G1 X101.464 Y81.665 E288.85932
G1 X101.619 Y81.457 E288.88003
G1 X101.772 Y81.26 E288.89994
G1 X101.866 Y81.145 E288.91179
G1 X102.089 Y80.876 E288.93969
G1 X138.286 Y117.072 E293.02586
G1 X138.33 Y116.985 E293.03364
G1 X138.628 Y116.377 E293.08769
G1 X138.737 Y116.133 E293.10902
G1 X138.744 Y116.116 E293.11049
G1 X102.76 Y80.132 E297.17268
G1 X102.85 Y80.037 E297.18312
G1 X103.05 Y79.837 E297.2057
G1 X103.478 Y79.436 E297.25252
G1 X139.144 Y115.102 E301.2788
G1 X139.273 Y114.73 E301.31023
G1 X139.31 Y114.617 E301.31972
G1 X139.395 Y114.337 E301.34308
G1 X139.482 Y114.026 E301.36886
G1 X104.241 Y78.785 E305.34717
G1 X104.267 Y78.763 E305.34989
G1 X104.471 Y78.605 E305.37048
G1 X104.971 Y78.238 E305.41999
G1 X105.053 Y78.183 E305.42788
G1 X139.752 Y112.882 E309.345
G1 X139.794 Y112.656 E309.36335
G1 X139.891 Y112.026 E309.41423
G1 X139.906 Y111.921 E309.4227
G1 X139.937 Y111.654 E309.44415
G0 F10500 X139.937 Y111.653
G1 F1575 X105.913 Y77.629 E313.28508
G1 X105.986 Y77.585 E313.29188
G1 X106.56 Y77.264 E313.34438
G1 X106.793 Y77.143 E313.36533
G1 X106.826 Y77.127 E313.36826
G1 X140.02 Y110.322 E317.11554
G1 X140.026 Y110.073 E317.13543
G1 X140.025 Y109.776 E317.15913
G1 X140.007 Y109.221 E317.20346
G1 X139.987 Y108.885 E317.23033
G1 X139.986 Y108.873 E317.23129
G1 X107.793 Y76.68 E320.86551
G1 X108.198 Y76.511 E320.90054
G1 X108.481 Y76.405 E320.92467
G1 X108.817 Y76.29 E320.95302
G1 X139.777 Y107.25 E324.44805
G1 X139.75 Y107.106 E324.45974
G1 X139.628 Y106.539 E324.50604
G1 X139.551 Y106.223 E324.532
G1 X139.396 Y105.662 E324.57846
G1 X139.365 Y105.561 E324.58689
G1 X139.302 Y105.361 E324.60363
G1 X109.904 Y75.963 E327.92233
G1 X110.183 Y75.893 E327.94529
G1 X110.86 Y75.746 E328.00059
G1 X111.065 Y75.71 E328.01721
G1 X129.524 Y94.169 E330.10102
G1 X129.471 Y94.076 E330.10957
G1 X129.211 Y93.444 E330.16412
G1 X129.031 Y92.786 E330.21857
G1 X128.945 Y92.176 E330.26775
G1 X112.313 Y75.543 E332.14537
G1 X112.604 Y75.516 E332.16869
G1 X112.931 Y75.497 E332.19484
G1 X113.525 Y75.478 E332.24228
G1 X113.661 Y75.477 E332.25314
G1 X128.945 Y90.762 E333.97858
G1 X128.944 Y90.482 E334.00093
G1 X128.926 Y89.927 E334.04526
G1 X128.906 Y89.591 E334.07213
G1 X128.877 Y89.28 E334.09706
G1 X115.143 Y75.545 E335.64753
G1 X115.372 Y75.566 E335.66589
G1 X115.646 Y75.598 E335.68791
G1 X116.273 Y75.692 E335.73852
G1 X116.577 Y75.747 E335.76318
G1 X116.809 Y75.797 E335.78212
G1 X128.626 Y87.614 E337.11613
G1 X128.538 Y87.205 E337.14952
G1 X128.467 Y86.914 E337.17343
G1 X128.303 Y86.322 E337.22247
G1 X128.189 Y85.968 E337.25216
G1 X128.082 Y85.656 E337.27848
G1 X118.769 Y76.342 E338.32987
G1 X119.009 Y76.426 E338.35017
G1 X119.259 Y76.52 E338.37149
G1 X119.883 Y76.781 E338.42548
G1 X120.154 Y76.904 E338.44924
G1 X120.643 Y77.143 E338.49269
G1 X120.876 Y77.264 E338.51364
G1 X121.396 Y77.555 E338.56121
G1 X121.45 Y77.585 E338.56614
G1 X121.7 Y77.737 E338.5895
G1 X122.205 Y78.063 E338.63748
G1 X122.465 Y78.238 E338.66249
G1 X122.965 Y78.605 E338.712
G1 X123.162 Y78.758 E338.73191
G1 X123.277 Y78.853 E338.74382
G1 X123.646 Y79.159 E338.78209
G1 X123.878 Y79.362 E338.80669
G1 X124.386 Y79.837 E338.86221
G1 X124.586 Y80.037 E338.88479
G1 X125.061 Y80.544 E338.94025
G1 X125.259 Y80.77 E338.96423
G1 X125.57 Y81.145 E339.00312
G1 X125.659 Y81.254 E339.01435
G1 X125.811 Y81.45 E339.03415
G1 X126.13 Y81.883 E339.07708
G1 X126.189 Y81.965 E339.08515
G1 X126.357 Y82.212 E339.10899
G1 X126.672 Y82.7 E339.15536
G1 X126.825 Y82.952 E339.17889
G0 F10500 X126.868 Y83.027
G1 F1575 X121.396 Y77.555 E339.79662
G1 F1500 E333.29662
G0 F10500 X122.258 Y76.829
G0 X123.953 Y78.029
G0 X125.356 Y79.301
G0 X126.665 Y80.814
G0 X127.742 Y82.409
G0 X128.668 Y84.231
G0 X129.322 Y86.014
G0 X129.778 Y87.957
G0 X130.429 Y93.606
G0 X129.524 Y94.169
G1 F1500 E339.79662
G1 F1575 X129.81 Y94.668 E339.84253
G1 X130.22 Y95.215 E339.89709
G1 X130.696 Y95.704 E339.95157
G1 X131.231 Y96.13 E340.00616
G1 X131.816 Y96.486 E340.06082
G1 F1500 E333.56082
G0 F10500 X132.367 Y95.574
G0 X134.225 Y96.711
G0 X135.747 Y97.933
G0 X137.155 Y99.381
G0 X138.106 Y100.632
G0 X139.136 Y102.259
G0 X138.21 Y102.784
G1 F1500 E340.06082
G1 F1575 X137.907 Y102.247 E340.11004
G1 X137.753 Y101.995 E340.13362
G1 X137.438 Y101.508 E340.17991
G1 X137.269 Y101.261 E340.2038
G1 X137.211 Y101.178 E340.21189
G1 X136.893 Y100.745 E340.25477
G1 X136.74 Y100.55 E340.27456
G1 X136.651 Y100.44 E340.28585
G1 X136.34 Y100.065 E340.32474
G1 X136.142 Y99.839 E340.34872
G1 X135.667 Y99.332 E340.40418
G1 X135.467 Y99.132 E340.42676
G1 X134.959 Y98.656 E340.48233
G1 X134.727 Y98.454 E340.50689
G1 X134.358 Y98.147 E340.5452
G1 X134.243 Y98.053 E340.55706
G1 X134.046 Y97.901 E340.57692
G1 X133.595 Y97.57 E340.62158
G1 X133.37 Y97.413 E340.64348
G1 X132.804 Y97.046 E340.69732
G1 X132.551 Y96.892 E340.72097
G1 X132.03 Y96.597 E340.76876
G1 X131.869 Y96.513 E340.78326
G1 X138.286 Y102.931 E341.50772
G1 F1500 E335.00772
G0 F10500 X139.273 Y102.518
G0 X140.11 Y104.43
G0 X140.67 Y106.315
G0 X140.997 Y108.238
G0 X141.09 Y110.219
G0 X140.946 Y112.181
G0 X140.566 Y114.103
G0 X139.975 Y115.929
G0 X139.149 Y117.72
G0 X127.704 Y139.552
G0 X126.49 Y141.273
G0 X125.21 Y142.685
G0 X123.676 Y144.011
G0 X122.05 Y145.101
G0 X120.309 Y145.986
G0 X118.439 Y146.668
G0 X116.56 Y147.107
G0 X114.634 Y147.32
G0 X112.662 Y147.301
G0 X110.633 Y147.029
G0 X108.733 Y146.53
G0 X106.927 Y145.817
G0 X105.222 Y144.897
G0 X103.589 Y143.739
G0 X102.144 Y142.424
G0 X100.968 Y141.061
G0 X99.929 Y139.586
G0 X100.84 Y139.034
G1 F1500 E341.50772
G1 F1575 X101.184 Y139.565 E341.55822
G1 X101.344 Y139.799 E341.58085
G1 X101.686 Y140.265 E341.62699
G1 X101.759 Y140.363 E341.63675
G1 X101.964 Y140.62 E341.66299
G1 X102.273 Y140.992 E341.70159
G1 X102.488 Y141.238 E341.72767
G1 X102.915 Y141.69 E341.7773
G1 X103.123 Y141.899 E341.80084
G1 X103.592 Y142.343 E341.8524
G1 X103.838 Y142.561 E341.87863
G1 X104.265 Y142.917 E341.92301
G1 X104.536 Y143.13 E341.95052
G1 X105.018 Y143.484 E341.99826
G1 X105.266 Y143.656 E342.02235
G1 X105.792 Y143.997 E342.07239
G1 X105.846 Y144.029 E342.0774
G1 F1500 E335.5774
G0 F300 X105.846 Y144.029 Z0.64
G0 F10500 X105.531 Y145.083
G0 X107.295 Y145.984
G0 X109.09 Y146.645
G0 X110.678 Y147.018
G0 X112.044 Y147.245
G0 X112.723 Y146.439
;TIME_ELAPSED:184.766805
;LAYER:-4
;TYPE:SUPPORT-INTERFACE
G1 F1500 E342.0774
G1 F2100 X113.019 Y146.457 E342.08529
G1 X113.61 Y146.476 E342.10103
G1 X113.715 Y146.477 E342.10382
G1 X114 Y146.476 E342.1114
G1 X114.591 Y146.457 E342.12714
G1 X114.887 Y146.439 E342.13503
G1 X115.316 Y146.4 E342.14649
G1 X112.304 Y146.4 E342.22663
G1 X112.036 Y146.375 E342.2338
G1 X111.785 Y146.344 E342.24053
G1 X111.158 Y146.248 E342.2574
G1 X110.81 Y146.182 E342.26683
G1 X110.246 Y146.061 E342.28218
G1 X109.998 Y146 E342.28897
G1 X117.61 Y146 E342.49151
G1 X118.301 Y145.807 E342.5106
G1 X118.604 Y145.711 E342.51906
G1 X118.924 Y145.6 E342.52807
G1 X108.687 Y145.6 E342.80046
G1 X108.521 Y145.543 E342.80513
G1 X108.245 Y145.44 E342.81297
G1 X107.66 Y145.2 E342.82979
G1 X119.946 Y145.2 E343.1567
G1 X119.978 Y145.187 E343.15762
G1 X120.24 Y145.071 E343.16524
G1 X120.798 Y144.8 E343.18175
G1 X106.815 Y144.8 E343.55381
G1 X106.725 Y144.756 E343.55648
G1 X106.496 Y144.636 E343.56335
G1 X106.077 Y144.4 E343.57615
G1 X121.534 Y144.4 E343.98743
G1 X121.618 Y144.353 E343.98999
G1 X121.894 Y144.188 E343.99855
G1 X122.184 Y144 E344.00775
G1 X105.426 Y144 E344.45364
G1 X105.15 Y143.82 E344.46241
G1 X104.903 Y143.65 E344.47039
G1 X104.835 Y143.6 E344.47264
G1 X122.773 Y143.6 E344.94993
G1 X123.158 Y143.318 E344.96263
G1 X123.247 Y143.25 E344.96561
G1 X123.31 Y143.2 E344.96775
G1 X104.298 Y143.2 E345.47362
G1 X104.194 Y143.118 E345.47715
G1 X103.811 Y142.8 E345.49039
G1 X123.799 Y142.8 E346.02224
G1 X123.928 Y142.693 E346.0267
G1 X124.119 Y142.522 E346.03352
G1 X124.249 Y142.4 E346.03826
G1 X103.359 Y142.4 E346.5941
G1 X102.983 Y142.045 E346.60786
G1 X102.938 Y142 E346.60956
G1 X124.672 Y142 E347.18786
G1 X124.813 Y141.86 E347.19314
G1 X125.057 Y141.6 E347.20263
G1 X102.554 Y141.6 E347.80139
G1 X102.346 Y141.379 E347.80947
G1 X102.188 Y141.2 E347.81582
G1 X125.422 Y141.2 E348.43403
G1 X125.758 Y140.8 E348.44793
G1 X101.851 Y140.8 E349.08405
G1 X101.805 Y140.744 E349.08598
G1 X101.601 Y140.488 E349.09469
G1 X101.534 Y140.4 E349.09764
G1 X126.074 Y140.4 E349.7506
G1 X126.369 Y140 E349.76382
G1 X101.241 Y140 E350.43243
G1 X101.179 Y139.915 E350.43523
G1 X101.014 Y139.675 E350.44298
G1 X100.965 Y139.6 E350.44536
G1 X126.644 Y139.6 E351.12863
G1 X126.903 Y139.2 E351.14131
G1 X100.707 Y139.2 E351.83834
G1 X100.668 Y139.139 E351.84027
G1 X100.518 Y138.89 E351.848
G1 X100.467 Y138.8 E351.85075
G1 X127.143 Y138.8 E352.56055
G1 X127.369 Y138.4 E352.57278
G1 X100.241 Y138.4 E353.2946
G1 X100.231 Y138.382 E353.29515
G1 X100.092 Y138.118 E353.30309
G1 X100.034 Y138 E353.30659
G1 X127.578 Y138 E354.03948
G1 X127.772 Y137.6 E354.05131
G1 X99.838 Y137.6 E354.79458
G1 X99.795 Y137.51 E354.79723
G1 X99.676 Y137.245 E354.80496
G1 X99.657 Y137.2 E354.80626
G1 X127.953 Y137.2 E355.55917
G1 X128.118 Y136.8 E355.57068
G1 X99.492 Y136.8 E356.33236
G1 X99.421 Y136.625 E356.33739
G1 X99.336 Y136.4 E356.34379
G1 X128.276 Y136.4 E357.11383
G1 X128.288 Y136.371 E357.11466
G1 X128.415 Y136 E357.1251
G1 X99.195 Y136 E357.90258
G1 X99.139 Y135.836 E357.9072
G1 X99.064 Y135.6 E357.91378
G1 X128.546 Y135.6 E358.69824
G1 X128.578 Y135.498 E358.70109
G1 X128.66 Y135.2 E358.70931
G1 X98.949 Y135.2 E359.49987
G1 X98.858 Y134.873 E359.5089
G1 X98.84 Y134.8 E359.5109
G1 X128.769 Y134.8 E360.30725
G1 X128.82 Y134.596 E360.31285
G1 X128.828 Y134.557 E360.31391
G1 X128.861 Y134.4 E360.31818
G1 X98.747 Y134.4 E361.11945
G1 X98.669 Y134.031 E361.12949
G1 X98.663 Y134 E361.13033
G1 X128.948 Y134 E361.93615
G1 X128.954 Y133.974 E361.93686
G1 X129.013 Y133.642 E361.94584
G1 X129.019 Y133.6 E361.94697
G1 X98.591 Y133.6 E362.7566
G1 X98.53 Y133.2 E362.76736
G1 X129.08 Y133.2 E363.58024
G1 X129.095 Y133.105 E363.5828
G1 X129.132 Y132.815 E363.59058
G1 X129.133 Y132.8 E363.59098
G1 X98.477 Y132.8 E364.40668
G1 X98.469 Y132.728 E364.4086
G1 X98.438 Y132.4 E364.41737
G1 X129.171 Y132.4 E365.23512
G1 X129.193 Y132.176 E365.24111
G1 X129.203 Y132 E365.2458
G1 X98.406 Y132 E366.06525
G1 X98.395 Y131.805 E366.07044
G1 X98.389 Y131.6 E366.0759
G1 X129.22 Y131.6 E366.89626
G1 X129.23 Y131.2 E366.9069
G1 X98.378 Y131.2 E367.72782
G1 X98.377 Y131.129 E367.72971
G1 X98.379 Y130.827 E367.73774
G1 X98.38 Y130.8 E367.73846
G1 X129.231 Y130.8 E368.55935
G1 X129.219 Y130.4 E368.56999
G1 X98.393 Y130.4 E369.39022
G1 X98.396 Y130.271 E369.39365
G1 X98.413 Y130 E369.40087
G1 X129.198 Y130 E370.22001
G1 X129.196 Y129.967 E370.22089
G1 X129.164 Y129.6 E370.23069
G1 X98.448 Y129.6 E371.04798
G1 X98.466 Y129.403 E371.05325
G1 X98.49 Y129.2 E371.05868
G1 X129.123 Y129.2 E371.87377
G1 X129.074 Y128.81 E371.88423
G1 X129.074 Y128.8 E371.8845
G1 X98.521 Y128.8 E372.69745
G1 X98.544 Y128.4 E372.70811
G1 X129.061 Y128.4 E373.52011
G1 X129.066 Y128 E373.53076
G1 X98.517 Y128 E374.34361
G1 X98.499 Y127.737 E374.35062
G1 X98.471 Y127.6 E374.35434
G1 X129.115 Y127.6 E375.16972
G1 X129.162 Y127.275 E375.17846
G1 X129.182 Y127.2 E375.18053
G1 X98.392 Y127.2 E375.99979
G1 X98.371 Y127.093 E376.00269
G1 X98.273 Y126.8 E376.01091
G1 X129.291 Y126.8 E376.83624
G1 X129.335 Y126.641 E376.84063
G1 X129.435 Y126.4 E376.84757
G1 X98.129 Y126.4 E377.68057
G1 X97.935 Y126 E377.6924
G1 X129.607 Y126 E378.53513
G1 X129.838 Y125.6 E378.54742
G1 X97.696 Y125.6 E379.40266
G1 X97.518 Y125.326 E379.41135
G1 X97.411 Y125.2 E379.41575
G1 X130.115 Y125.2 E380.28594
G1 X130.312 Y124.939 E380.29464
G1 X130.448 Y124.8 E380.29982
G1 X97.068 Y124.8 E381.18799
G1 X96.631 Y124.4 E381.20376
G1 X130.859 Y124.4 E382.1145
G1 X131.288 Y124.061 E382.12905
G1 X131.389 Y124 E382.13219
G1 X96.073 Y124 E383.07188
G1 X95.774 Y123.836 E383.08095
G1 X95.775 Y123.83 E383.08112
G1 X95.338 Y123.606 E383.09418
G1 X95.327 Y123.6 E383.09452
G1 X132.083 Y123.6 E384.07252
G1 X132.105 Y123.589 E384.07318
G1 X132.662 Y123.275 E384.09019
G1 X132.784 Y123.2 E384.094
G1 X94.628 Y123.2 E385.10926
G1 X94.455 Y123.094 E385.11466
G1 X94.002 Y122.8 E385.12903
G1 X133.408 Y122.8 E386.17755
G1 X133.66 Y122.63 E386.18564
G1 X133.972 Y122.4 E386.19595
G1 X93.437 Y122.4 E387.27451
G1 X93.27 Y122.277 E387.28003
G1 X93.032 Y122.092 E387.28805
G1 X92.918 Y122 E387.29195
G1 X134.493 Y122 E388.39818
G1 X134.968 Y121.602 E388.41467
G0 F10500 X134.97 Y121.6
G1 F2100 X92.441 Y121.6 E389.54628
G1 X92.231 Y121.411 E389.5538
G1 X92.006 Y121.2 E389.56201
G1 X135.405 Y121.2 E390.71677
G1 X135.605 Y121.013 E390.72406
G1 X135.815 Y120.804 E390.73194
G1 X135.818 Y120.8 E390.73208
G1 X91.596 Y120.8 E391.90874
G1 X91.565 Y120.768 E391.90993
G1 X91.218 Y120.4 E391.92338
G1 X136.192 Y120.4 E393.12006
G1 X136.29 Y120.296 E393.12386
G1 X136.496 Y120.058 E393.13224
G1 X136.544 Y120 E393.13424
G1 X90.867 Y120 E394.34962
G1 X90.603 Y119.683 E394.36059
G1 X90.537 Y119.6 E394.36342
G1 X136.876 Y119.6 E395.59641
G1 X136.901 Y119.569 E395.59747
G1 X137.057 Y119.368 E395.60424
G1 X137.18 Y119.2 E395.60978
G1 X90.231 Y119.2 E396.859
G1 X89.979 Y118.856 E396.87035
G1 X89.942 Y118.8 E396.87213
G1 X137.47 Y118.8 E398.13676
G1 X137.554 Y118.679 E398.14068
G1 X137.735 Y118.4 E398.14953
G1 X89.677 Y118.4 E399.42827
G1 X89.471 Y118.081 E399.43837
G1 X89.422 Y118 E399.44089
G1 X137.99 Y118 E400.73319
G1 X138.075 Y117.862 E400.7375
G1 X138.223 Y117.6 E400.74551
G1 X89.191 Y117.6 E402.05016
G1 X88.997 Y117.253 E402.06074
G1 X88.969 Y117.2 E402.06233
G1 X138.444 Y117.2 E403.37877
G1 X138.56 Y116.976 E403.38548
G1 X138.645 Y116.8 E403.39068
G1 X88.769 Y116.8 E404.71779
G1 X88.592 Y116.435 E404.72858
G1 X88.576 Y116.4 E404.7296
G1 X138.837 Y116.4 E406.06695
G1 X138.92 Y116.218 E406.07228
G1 X139.01 Y116 E406.07855
G1 X88.403 Y116 E407.42511
G1 X88.239 Y115.6 E407.43661
G1 X139.175 Y115.6 E408.79192
G1 X139.267 Y115.36 E408.79876
G1 X139.322 Y115.2 E408.80326
G1 X88.09 Y115.2 E410.16645
G1 X87.952 Y114.8 E410.17771
G1 X139.461 Y114.8 E411.54827
G1 X139.463 Y114.795 E411.54841
G1 X139.559 Y114.492 E411.55687
G1 X139.584 Y114.4 E411.5594
G1 X87.828 Y114.4 E412.93653
G1 X87.716 Y114 E412.94759
G1 X139.697 Y114 E414.3307
G1 X139.733 Y113.874 E414.33419
G1 X139.801 Y113.6 E414.3417
G1 X87.611 Y113.6 E415.73038
G1 X87.605 Y113.573 E415.73111
G1 X87.524 Y113.2 E415.74127
G1 X139.888 Y113.2 E417.13458
G1 X139.953 Y112.902 E417.14269
G1 X139.971 Y112.8 E417.14545
G1 X87.443 Y112.8 E418.54312
G1 X87.406 Y112.597 E418.54861
G1 X87.376 Y112.4 E418.55391
G1 X140.037 Y112.4 E419.95512
G1 X140.09 Y112.055 E419.96441
G1 X140.097 Y112 E419.96588
G1 X87.317 Y112 E421.37026
G1 X87.31 Y111.946 E421.37171
G1 X87.278 Y111.679 E421.37886
G1 X87.27 Y111.6 E421.38098
G1 X140.142 Y111.6 E422.7878
G1 X140.18 Y111.2 E422.79849
G1 X87.234 Y111.2 E424.20728
G1 X87.224 Y111.091 E424.2102
G1 X87.206 Y110.8 E424.21795
G1 X140.207 Y110.8 E425.62821
G1 X140.209 Y110.777 E425.62882
G1 X140.219 Y110.4 E425.63886
G1 X87.194 Y110.4 E427.04975
G1 X87.186 Y110.08 E427.05827
G1 X87.187 Y110 E427.0604
G1 X140.228 Y110 E428.47172
G1 X140.226 Y109.774 E428.47773
G1 X140.221 Y109.6 E428.48237
G1 X87.194 Y109.6 E429.89331
G1 X87.205 Y109.222 E429.90338
G1 X87.207 Y109.2 E429.90396
G1 X140.209 Y109.2 E431.31425
G1 X140.187 Y108.872 E431.32299
G1 X140.181 Y108.8 E431.32492
G1 X87.235 Y108.8 E432.73371
G1 X87.271 Y108.4 E432.7444
G1 X140.145 Y108.4 E434.15127
G1 X140.137 Y108.32 E434.15341
G1 X140.105 Y108.046 E434.16075
G1 X140.099 Y108 E434.16199
G1 X87.318 Y108 E435.56639
G1 X87.378 Y107.6 E435.57715
G1 X140.038 Y107.6 E436.97833
G1 X140.005 Y107.387 E436.98407
G1 X139.971 Y107.2 E436.98913
G1 X87.444 Y107.2 E438.38677
G1 X87.48 Y107.005 E438.39205
G1 X87.525 Y106.8 E438.39763
G1 X139.89 Y106.8 E439.79097
G1 X139.825 Y106.497 E439.79921
G1 X139.802 Y106.4 E439.80186
G1 X87.613 Y106.4 E441.19051
G1 X87.682 Y106.125 E441.19806
G1 X87.717 Y106 E441.20151
G1 X139.698 Y106 E442.58463
G1 X139.586 Y105.6 E442.59568
G1 X87.829 Y105.6 E443.97284
G1 X87.855 Y105.507 E443.97541
G1 X87.951 Y105.204 E443.98386
G0 F10500 X87.953 Y105.2
G1 F2100 X139.462 Y105.2 E445.35442
G1 X139.324 Y104.8 E445.36568
G1 X88.092 Y104.8 E446.72887
G1 X88.152 Y104.628 E446.73371
G1 X88.241 Y104.4 E446.74023
G1 X139.177 Y104.4 E448.09554
G1 X139.173 Y104.391 E448.0958
G1 X139.012 Y104 E448.10705
G1 X88.405 Y104 E449.45361
G1 X88.497 Y103.777 E449.46002
G1 X88.579 Y103.6 E449.46522
G1 X138.839 Y103.6 E450.80254
G1 X138.807 Y103.529 E450.80461
G1 X138.647 Y103.2 E450.81435
G1 X88.771 Y103.2 E452.14145
G1 X88.91 Y102.914 E452.14991
G1 X88.97 Y102.8 E452.15334
G1 X138.446 Y102.8 E453.4698
G1 X138.389 Y102.691 E453.47308
G1 X138.225 Y102.4 E453.48196
G1 X89.191 Y102.4 E454.78667
G1 X89.317 Y102.175 E454.79353
G1 X89.423 Y102 E454.79897
G1 X137.992 Y102 E456.0913
G1 X137.925 Y101.89 E456.09473
G1 X137.737 Y101.6 E456.10392
G1 X89.679 Y101.6 E457.38266
G1 X89.86 Y101.32 E457.39153
G1 X89.944 Y101.2 E457.39543
G1 X137.472 Y101.2 E458.66006
G1 X137.375 Y101.061 E458.66457
G1 X137.182 Y100.8 E458.6732
G1 X90.234 Y100.8 E459.9224
G1 X90.396 Y100.58 E459.92967
G1 X90.539 Y100.4 E459.93579
G1 X136.877 Y100.4 E461.16875
G1 X136.809 Y100.315 E461.17165
G1 X136.547 Y100 E461.18255
G1 X90.869 Y100 E462.39796
G1 X90.923 Y99.934 E462.40023
G1 X91.117 Y99.712 E462.40807
G1 X91.201 Y99.62 E462.41138
G1 X91.22 Y99.6 E462.41212
G1 X136.194 Y99.6 E463.60879
G1 X135.82 Y99.2 E463.62336
G1 X91.597 Y99.2 E464.80005
G1 X91.616 Y99.179 E464.80081
G1 X91.794 Y99.002 E464.80749
G1 X92.009 Y98.8 E464.81534
G1 X135.408 Y98.8 E465.9701
G1 X135.095 Y98.508 E465.98149
G1 X134.971 Y98.4 E465.98587
G1 X92.443 Y98.4 E467.11746
G1 X92.448 Y98.395 E467.11764
G1 X92.546 Y98.311 E467.12108
G1 X92.918 Y98.001 E467.13396
G0 F10500 X92.92 Y98
G1 F2100 X134.496 Y98 E468.24022
G1 X134.484 Y97.99 E468.24064
G1 X134.373 Y97.9 E468.24444
G1 X134.169 Y97.742 E468.25131
G1 X133.977 Y97.6 E468.25766
G1 X93.439 Y97.6 E469.3363
G1 X93.747 Y97.375 E469.34645
G1 X94.003 Y97.2 E469.3547
G1 X133.411 Y97.2 E470.40327
G1 X132.904 Y96.871 E470.41935
G1 X132.788 Y96.8 E470.42297
G1 X94.629 Y96.8 E471.43831
G1 X94.715 Y96.747 E471.441
G1 X94.779 Y96.709 E471.44298
G1 X95.328 Y96.4 E471.45974
G1 X132.087 Y96.4 E472.43783
G1 X131.915 Y96.31 E472.44299
G1 X131.404 Y96 E472.4589
G1 X96.017 Y96 E473.40048
G1 X96.079 Y95.962 E473.40241
G1 X96.537 Y95.6 E473.41795
G1 X130.887 Y95.6 E474.33194
G1 X130.831 Y95.556 E474.33383
G1 X130.487 Y95.2 E474.347
G1 X96.942 Y95.2 E475.23957
G1 X97.055 Y95.084 E475.24388
G1 X97.27 Y94.8 E475.25336
G1 X130.161 Y94.8 E476.12853
G1 X129.979 Y94.558 E476.13658
G1 X129.889 Y94.4 E476.14142
G1 X97.544 Y94.4 E477.00206
G1 X97.774 Y94 E477.01434
G1 X129.66 Y94 E477.86276
G1 X129.652 Y93.987 E477.86317
G1 X129.492 Y93.6 E477.87431
G1 X97.942 Y93.6 E478.7138
G1 X98.032 Y93.382 E478.72007
G1 X98.082 Y93.2 E478.7251
G1 X129.353 Y93.2 E479.55716
G1 X129.244 Y92.8 E479.56819
G1 X98.192 Y92.8 E480.39442
G1 X98.205 Y92.749 E480.39583
G1 X98.256 Y92.4 E480.40521
G1 X129.181 Y92.4 E481.22807
G1 X129.137 Y92.094 E481.23629
G1 X129.136 Y92 E481.23879
G1 X98.301 Y92 E482.05925
G1 X98.306 Y91.695 E482.06737
G1 X98.316 Y91.695 E482.06764
G1 X98.313 Y91.6 E482.07017
G1 X129.124 Y91.6 E482.88999
G1 X129.135 Y91.2 E482.90064
G1 X98.302 Y91.2 E483.72104
G1 X98.291 Y90.8 E483.73169
G1 X129.146 Y90.8 E484.55268
G1 X129.147 Y90.781 E484.55319
G1 X129.145 Y90.479 E484.56123
G1 X129.143 Y90.4 E484.56333
G1 X98.296 Y90.4 E485.38411
G1 X98.308 Y90 E485.39476
G1 X129.131 Y90 E486.2149
G1 X129.128 Y89.92 E486.21703
G1 X129.108 Y89.6 E486.22556
G1 X98.33 Y89.6 E487.0445
G1 X98.331 Y89.578 E487.04509
G1 X98.368 Y89.2 E487.0552
G1 X129.072 Y89.2 E487.87217
G1 X129.056 Y89.025 E487.87685
G1 X129.03 Y88.8 E487.88287
G1 X98.41 Y88.8 E488.69761
G1 X98.429 Y88.649 E488.70166
G1 X98.467 Y88.4 E488.70837
G1 X128.971 Y88.4 E489.52002
G1 X128.924 Y88.092 E489.52831
G1 X128.908 Y88 E489.53079
G1 X98.531 Y88 E490.33907
G1 X98.571 Y87.78 E490.34502
G1 X98.61 Y87.6 E490.34992
G1 X128.829 Y87.6 E491.15399
G1 X128.743 Y87.2 E491.16488
G1 X98.696 Y87.2 E491.96437
G1 X98.704 Y87.158 E491.96551
G1 X98.774 Y86.874 E491.97329
G1 X98.795 Y86.8 E491.97534
G1 X128.644 Y86.8 E492.76956
G1 X128.533 Y86.4 E492.78061
G1 X98.906 Y86.4 E493.56893
G1 X98.944 Y86.262 E493.57273
G1 X99.028 Y86 E493.58006
G1 X128.412 Y86 E494.36191
G1 X128.275 Y85.6 E494.37316
G1 X99.163 Y85.6 E495.14777
G1 X99.22 Y85.435 E495.15242
G1 X99.308 Y85.2 E495.1591
G1 X128.131 Y85.2 E495.92602
G1 X128.093 Y85.1 E495.92887
G1 X127.969 Y84.8 E495.93751
G1 X99.47 Y84.8 E496.69581
G1 X99.607 Y84.469 E496.70534
G1 X99.639 Y84.4 E496.70737
G1 X127.8 Y84.4 E497.45668
G1 X127.746 Y84.279 E497.4602
G1 X127.612 Y84 E497.46844
G1 X99.827 Y84 E498.20774
G1 X99.959 Y83.728 E498.21579
G1 X100.025 Y83.6 E498.21962
G1 X127.414 Y83.6 E498.94839
G1 X127.311 Y83.401 E498.95435
G1 X127.198 Y83.2 E498.96049
G1 X100.242 Y83.2 E499.67774
G1 X100.44 Y82.849 E499.68846
G1 X100.47 Y82.8 E499.68999
G1 X126.969 Y82.8 E500.39508
G1 X126.844 Y82.595 E500.40146
G1 X126.718 Y82.4 E500.40764
G1 X100.722 Y82.4 E501.09935
G1 X100.965 Y82.025 E501.11124
G1 X100.983 Y82 E501.11206
G1 X126.457 Y82 E501.78987
G1 X126.294 Y81.766 E501.79746
G1 X126.171 Y81.6 E501.80296
G1 X101.269 Y81.6 E502.46555
G1 X101.501 Y81.285 E502.47596
G1 X101.569 Y81.2 E502.47886
G1 X125.871 Y81.2 E503.12549
G1 X125.728 Y81.02 E503.1316
G1 X125.545 Y80.8 E503.13922
G1 X101.895 Y80.8 E503.7685
G1 X102.023 Y80.646 E503.77383
G1 X102.228 Y80.41 E503.78215
G1 X102.238 Y80.4 E503.78252
G1 X125.202 Y80.4 E504.39355
G1 X124.828 Y80 E504.40812
G1 X102.611 Y80 E504.99927
G1 X102.704 Y79.9 E505.00291
G1 X102.914 Y79.691 E505.01079
G1 X103.012 Y79.6 E505.01435
G1 X124.429 Y79.6 E505.58422
G1 X124.014 Y79.213 E505.59931
G1 X124 Y79.2 E505.59982
G1 X103.441 Y79.2 E506.14686
G1 X103.66 Y79.009 E506.15459
G1 X103.911 Y78.8 E506.16328
G1 X123.529 Y78.8 E506.68528
G1 X123.403 Y78.695 E506.68964
G1 X123.292 Y78.605 E506.69345
G1 X123.088 Y78.447 E506.70031
G1 X123.025 Y78.4 E506.7024
G1 X104.415 Y78.4 E507.19758
G1 X104.859 Y78.074 E507.21224
G1 X104.969 Y78 E507.21576
G1 X122.472 Y78 E507.68149
G1 X122.399 Y77.95 E507.68384
G1 X121.859 Y77.6 E507.70096
G1 X105.58 Y77.6 E508.13412
G1 X105.638 Y77.562 E508.13596
G1 X105.889 Y77.411 E508.14375
G1 X106.267 Y77.2 E508.15527
G1 X121.175 Y77.2 E508.55195
G1 X121.043 Y77.126 E508.55597
G1 X120.813 Y77.004 E508.5629
G1 X120.397 Y76.8 E508.57523
G1 X107.043 Y76.8 E508.93055
G1 X107.3 Y76.675 E508.93816
G1 X107.587 Y76.549 E508.9465
G1 X107.948 Y76.4 E508.95689
G1 X119.494 Y76.4 E509.26411
G1 X119.339 Y76.336 E509.26857
G1 X119.017 Y76.215 E509.27772
G1 X118.515 Y76.042 E509.29185
G1 X118.383 Y76 E509.29554
G1 X109.056 Y76 E509.54371
G1 X109.223 Y75.947 E509.54837
G1 X109.917 Y75.753 E509.56755
G1 X110.217 Y75.68 E509.57576
G1 X110.594 Y75.6 E509.58602
G1 X110.819 Y75.552 E509.59214
G1 X111.126 Y75.497 E509.60044
G1 X111.766 Y75.4 E509.61766
G1 X112.043 Y75.368 E509.62508
G1 X112.592 Y75.318 E509.63975
G1 X112.947 Y75.296 E509.64921
G1 X113.642 Y75.277 E509.66771
G1 X113.918 Y75.279 E509.67505
G1 X114.511 Y75.297 E509.69084
G1 X114.846 Y75.317 E509.69977
G1 X115.485 Y75.378 E509.71685
G1 X115.775 Y75.415 E509.72463
G1 X116.312 Y75.497 E509.73908
G1 X116.619 Y75.552 E509.74738
G0 F10500 X116.844 Y75.6
G1 F2100 X110.594 Y75.6 E509.91368
G1 F1500 E503.41368
G0 F300 X110.594 Y75.6 Z0.8
G0 F10500 X110.413 Y74.754
G0 X108.647 Y75.224
G0 X106.823 Y75.945
G0 X105.102 Y76.879
G0 X103.485 Y78.029
G0 X102.082 Y79.301
G0 X100.773 Y80.814
G0 X99.696 Y82.409
G0 X88.082 Y102.638
G0 X87.302 Y104.436
G0 X86.744 Y106.315
G0 X86.418 Y108.23
G0 X86.324 Y110.219
G0 X86.467 Y112.166
G0 X86.848 Y114.103
G0 X87.46 Y115.981
G0 X88.271 Y117.728
G0 X99.95 Y139.619
G0 X101.138 Y141.293
G0 X102.431 Y142.711
G0 X103.898 Y143.983
G0 X105.531 Y145.083
G0 X107.295 Y145.984
G0 X109.09 Y146.645
G0 X111.052 Y147.107
G0 X112.611 Y147.278
G0 X114.027 Y147.34
G0 X113.999 Y146.477
;TIME_ELAPSED:378.644540
;LAYER:-3
;TYPE:SUPPORT-INTERFACE
G1 F1500 E509.91368
G1 F2100 X113.999 Y75.281 E511.80807
G1 X113.917 Y75.278 E511.81026
G1 X113.641 Y75.276 E511.8176
G1 X113.599 Y75.277 E511.81872
G1 X113.599 Y146.475 E513.71316
G1 X113.199 Y146.462 E513.72381
G1 X113.199 Y75.288 E515.61762
G1 X112.946 Y75.295 E515.62435
G1 X112.799 Y75.304 E515.62827
G1 X112.799 Y146.443 E517.52114
G1 X112.723 Y146.439 E517.52317
G1 X112.399 Y146.408 E517.53183
G1 X112.399 Y75.334 E519.42297
G1 X112.042 Y75.367 E519.43251
G1 X111.999 Y75.371 E519.43366
G1 X111.999 Y146.37 E521.32281
G1 X111.785 Y146.344 E521.32855
G1 X111.599 Y146.315 E521.33356
G1 X111.599 Y75.424 E523.21983
G1 X111.199 Y75.484 E523.23059
G1 X111.199 Y146.254 E525.11365
G1 X111.158 Y146.248 E525.11475
G1 X110.81 Y146.182 E525.12418
G1 X110.799 Y146.179 E525.12448
G1 X110.799 Y75.555 E527.00365
G1 X110.399 Y75.64 E527.01453
G1 X110.399 Y146.093 E528.88915
G1 X110.246 Y146.061 E528.89331
G1 X109.999 Y146 E528.90008
G1 X109.999 Y75.731 E530.76981
G1 X109.916 Y75.752 E530.77209
G1 X109.599 Y75.84 E530.78084
G1 X109.599 Y145.889 E532.64471
G1 X109.364 Y145.824 E532.6512
G1 X109.199 Y145.772 E532.6558
G1 X109.199 Y75.953 E534.51355
G1 X108.919 Y76.042 E534.52137
G1 X108.799 Y76.083 E534.52475
G1 X108.799 Y145.638 E536.37547
G1 X108.521 Y145.543 E536.38329
G1 X108.399 Y145.497 E536.38676
G1 X108.399 Y76.222 E538.23004
G1 X108.123 Y76.326 E538.23788
G1 X107.999 Y76.377 E538.24145
G1 X107.999 Y145.339 E540.0764
G1 X107.631 Y145.188 E540.08698
G1 X107.599 Y145.173 E540.08792
G1 X107.599 Y76.542 E541.91406
G1 X107.586 Y76.548 E541.91445
G1 X107.299 Y76.674 E541.92279
G1 X107.199 Y76.722 E541.92574
G1 X107.199 Y144.987 E543.74214
G1 X106.799 Y144.792 E543.75398
G1 X106.799 Y76.916 E545.56003
G1 X106.7 Y76.965 E545.56297
G1 X106.462 Y77.089 E545.57011
G1 X106.399 Y77.124 E545.57203
G1 X106.399 Y144.581 E547.36693
G1 X105.999 Y144.355 E547.37916
G1 X105.999 Y77.347 E549.16211
G1 X105.888 Y77.41 E549.16551
G1 X105.637 Y77.561 E549.1733
G1 X105.599 Y77.585 E549.1745
G1 X105.599 Y144.112 E550.94466
G1 X105.199 Y143.851 E550.95737
G1 X105.199 Y77.844 E552.71369
G1 X105.118 Y77.897 E552.71626
G1 X104.858 Y78.073 E552.72462
G1 X104.799 Y78.116 E552.72656
G1 X104.799 Y143.573 E554.46825
G1 X104.408 Y143.286 E554.48115
G1 X104.399 Y143.278 E554.48147
G1 X104.399 Y78.409 E556.20751
G1 X104.349 Y78.446 E556.20917
G1 X104.297 Y78.487 E556.21093
G1 X104.034 Y78.695 E556.21985
G1 X103.999 Y78.724 E556.22106
G1 X103.999 Y142.955 E557.93013
G1 X103.701 Y142.708 E557.94043
G1 X103.599 Y142.617 E557.94406
G1 X103.599 Y79.06 E559.6352
G1 X103.423 Y79.213 E559.6414
G1 X103.199 Y79.422 E559.64955
G1 X103.199 Y142.248 E561.32123
G1 X102.983 Y142.045 E561.32912
G1 X102.799 Y141.858 E561.3361
G1 X102.799 Y79.803 E562.98727
G1 X102.703 Y79.899 E562.99088
G1 X102.399 Y80.224 E563.00272
G1 X102.399 Y141.435 E564.63143
G1 X102.346 Y141.379 E564.63348
G1 X102.121 Y141.123 E564.64255
G1 X101.999 Y140.976 E564.64763
G1 X101.999 Y80.672 E566.25221
G1 X101.709 Y81.02 E566.26426
G1 X101.599 Y81.158 E566.26896
G1 X101.599 Y140.485 E567.84754
G1 X101.526 Y140.389 E567.85075
G1 X101.199 Y139.942 E567.86548
G1 X101.199 Y81.69 E569.41546
G1 X101.142 Y81.768 E569.41803
G1 X100.964 Y82.024 E569.42632
G1 X100.799 Y82.278 E569.43438
G1 X100.799 Y139.341 E570.95272
G1 X100.668 Y139.139 E570.95913
G1 X100.518 Y138.89 E570.96686
G1 X100.399 Y138.679 E570.97331
G1 X100.399 Y82.918 E572.457
G1 X100.126 Y83.401 E572.47177
G1 X99.999 Y83.647 E572.47913
G1 X99.999 Y137.927 E573.92342
G1 X99.795 Y137.51 E573.93577
G1 X99.676 Y137.245 E573.9435
G1 X99.599 Y137.057 E573.94891
G1 X99.599 Y84.484 E575.34778
G1 X99.342 Y85.105 E575.36566
G1 X99.219 Y85.434 E575.375
G1 X99.199 Y85.491 E575.37661
G1 X99.199 Y136.009 E576.7208
G1 X99.139 Y135.836 E576.72567
G1 X99.032 Y135.498 E576.73511
G1 X98.858 Y134.873 E576.75237
G1 X98.799 Y134.63 E576.75902
G1 X98.799 Y86.779 E578.03225
G1 X98.773 Y86.873 E578.03484
G1 X98.703 Y87.157 E578.04262
G1 X98.57 Y87.779 E578.05955
G1 X98.512 Y88.096 E578.06812
G1 X98.428 Y88.648 E578.08298
G1 X98.399 Y88.875 E578.08907
G1 X98.399 Y127.232 E579.10968
G1 X98.371 Y127.092 E579.11348
G1 X98.162 Y126.467 E579.13101
G1 X97.999 Y126.13 E579.14097
G1 X97.999 Y93.457 E580.01034
G1 X97.778 Y93.989 E580.02567
G1 X97.599 Y94.3 E580.03521
G1 X97.599 Y125.449 E580.86403
G1 X97.518 Y125.325 E580.86797
G1 X97.199 Y124.946 E580.88115
G1 X97.199 Y94.891 E581.68086
G1 X97.054 Y95.083 E581.68726
G1 X96.799 Y95.343 E581.69695
G1 X96.799 Y124.551 E582.47412
G1 X96.609 Y124.378 E582.48096
G1 X96.399 Y124.229 E582.48781
G1 X96.399 Y95.707 E583.24673
G1 X96.078 Y95.961 E583.25762
G1 X95.999 Y96.008 E583.26006
G1 X95.999 Y123.958 E584.00376
G1 X95.774 Y123.835 E584.01058
G1 X95.775 Y123.829 E584.01074
G1 X95.599 Y123.738 E584.01602
G1 X95.599 Y96.249 E584.74745
G1 X95.521 Y96.297 E584.74988
G1 X95.341 Y96.391 E584.75529
G1 X95.199 Y96.47 E584.75961
G1 X95.199 Y123.526 E585.47952
G1 X94.799 Y123.301 E585.49173
G1 X94.799 Y96.696 E586.19964
G1 X94.778 Y96.708 E586.20028
G1 X94.714 Y96.746 E586.20226
G1 X94.465 Y96.899 E586.21004
G1 X94.399 Y96.941 E586.21212
G1 X94.399 Y123.056 E586.90699
G1 X93.999 Y122.796 E586.91969
G1 X93.999 Y97.2 E587.60075
G1 X93.746 Y97.374 E587.60892
G1 X93.599 Y97.481 E587.61376
G1 X93.599 Y122.517 E588.27992
G1 X93.27 Y122.276 E588.29077
G1 X93.199 Y122.22 E588.29317
G1 X93.199 Y97.776 E588.94358
G1 X93.172 Y97.797 E588.94449
G1 X92.917 Y98 E588.95317
G1 X92.799 Y98.098 E588.95725
G1 X92.799 Y121.899 E589.59055
G1 X92.447 Y121.604 E589.60277
G1 X92.399 Y121.56 E589.6045
G1 X92.399 Y98.437 E590.21976
G1 X92.231 Y98.588 E590.22577
G1 X91.999 Y98.806 E590.23424
G1 X91.999 Y121.191 E590.82986
G1 X91.791 Y120.996 E590.83745
G1 X91.599 Y120.801 E590.84473
G1 X91.599 Y99.195 E591.41962
G1 X91.2 Y99.619 E591.43512
G0 F10500 X91.199 Y99.62
G1 F2100 X91.199 Y120.377 E591.98742
G1 X91.006 Y120.163 E591.99509
G1 X90.922 Y120.065 E591.99852
G1 X90.799 Y119.917 E592.00364
G1 X90.799 Y100.08 E592.53147
G1 X90.604 Y100.315 E592.53959
G1 X90.399 Y100.573 E592.54836
G1 X90.399 Y119.424 E593.04995
G1 X90.395 Y119.419 E593.05012
G1 X90.355 Y119.368 E593.05185
G1 X89.999 Y118.882 E593.06788
G1 X89.999 Y101.117 E593.54057
G1 X89.859 Y101.319 E593.54711
G1 X89.599 Y101.719 E593.5598
G1 X89.599 Y118.279 E594.00043
G1 X89.47 Y118.08 E594.00674
G1 X89.317 Y117.825 E594.01466
G1 X89.199 Y117.614 E594.02109
G1 X89.199 Y102.382 E594.42638
G1 X89.031 Y102.681 E594.43551
G1 X88.909 Y102.913 E594.44248
G1 X88.799 Y103.138 E594.44915
G1 X88.799 Y116.861 E594.81429
G1 X88.591 Y116.434 E594.82693
G1 X88.465 Y116.15 E594.8352
G1 X88.399 Y115.989 E594.83983
G1 X88.399 Y104.009 E595.15859
G1 X88.263 Y104.337 E595.16804
G1 X88.151 Y104.627 E595.17631
G1 X87.999 Y105.062 E595.18857
G1 X87.999 Y114.936 E595.4513
G1 X87.95 Y114.795 E595.45527
G1 X87.854 Y114.492 E595.46373
G1 X87.68 Y113.874 E595.48081
G1 X87.604 Y113.572 E595.4891
G1 X87.599 Y113.548 E595.48975
G1 X87.599 Y106.45 E595.67861
G1 X87.589 Y106.497 E595.67989
G1 X87.479 Y107.004 E595.6937
G1 X87.414 Y107.352 E595.70312
G1 X87.308 Y108.053 E595.72198
G1 X87.277 Y108.32 E595.72913
G1 X87.223 Y108.909 E595.74487
G1 X87.204 Y109.221 E595.75319
G1 X87.199 Y109.384 E595.75753
G1 X87.199 Y110.604 E595.78999
G1 X87.185 Y110.079 E595.80396
G1 X87.187 Y109.777 E595.812
G1 F1500 E589.312
G0 F10500 X86.321 Y109.916
G0 X86.452 Y112.055
G0 X86.848 Y114.103
G0 X87.46 Y115.981
G0 X88.271 Y117.728
G0 X89.325 Y119.425
G0 X90.568 Y120.969
G0 X97.642 Y127.856
G0 X98.499 Y127.736
G1 F1500 E595.812
G1 F2100 X98.544 Y128.392 E595.8295
G1 X98.507 Y129.043 E595.84685
G1 X98.466 Y129.402 E595.85646
G1 X98.415 Y129.959 E595.87134
G1 X98.399 Y130.22 E595.8783
G1 X98.399 Y131.872 E595.92226
G1 X98.395 Y131.805 E595.92404
G1 X98.377 Y131.129 E595.94204
G1 X98.379 Y130.826 E595.9501
G1 X98.396 Y130.27 E595.9649
G1 F1500 E589.4649
G0 F10500 X97.532 Y130.244
G0 X97.552 Y132.181
G0 X97.823 Y134.207
G0 X98.322 Y136.113
G0 X99.008 Y137.865
G0 X99.95 Y139.619
G0 X101.138 Y141.293
G0 X102.431 Y142.711
G0 X103.898 Y143.983
G0 X105.531 Y145.083
G0 X107.295 Y145.984
G0 X109.09 Y146.645
G0 X111.052 Y147.107
G0 X112.611 Y147.278
G0 X113.901 Y147.342
G0 X114 Y146.476
G1 F1500 E595.9649
G1 F2100 X114.399 Y146.464 E595.97552
G1 X114.399 Y75.293 E597.86925
G1 X114.51 Y75.296 E597.8722
G1 X114.799 Y75.314 E597.87991
G1 X114.799 Y146.445 E599.77257
G1 X114.887 Y146.439 E599.77491
G1 X115.199 Y146.411 E599.78325
G1 X115.199 Y75.35 E601.67405
G1 X115.484 Y75.377 E601.68167
G1 X115.599 Y75.392 E601.68475
G1 X115.599 Y146.371 E603.57337
G1 X115.831 Y146.343 E603.57959
G1 X115.999 Y146.318 E603.58411
G1 X115.999 Y75.449 E605.4698
G1 X116.311 Y75.496 E605.47819
G1 X116.399 Y75.512 E605.48057
G1 X116.399 Y146.257 E607.36296
G1 X116.452 Y146.248 E607.36439
G1 X116.799 Y146.183 E607.37379
G1 X116.799 Y75.59 E609.25213
G1 X117.199 Y75.676 E609.26302
G1 X117.199 Y146.097 E611.13679
G1 X117.31 Y146.073 E611.13981
G1 X117.599 Y146.003 E611.14772
G1 X117.599 Y75.773 E613.01641
G1 X117.999 Y75.886 E613.02747
G1 X117.999 Y145.892 E614.8902
G1 X118.301 Y145.807 E614.89854
G1 X118.399 Y145.776 E614.90128
G1 X118.399 Y76.005 E616.75775
G1 X118.514 Y76.041 E616.76096
G1 X118.799 Y76.14 E616.76899
G1 X118.799 Y145.644 E618.61836
G1 X119.095 Y145.54 E618.62671
G1 X119.199 Y145.501 E618.62966
G1 X119.199 Y76.284 E620.47139
G1 X119.338 Y76.336 E620.47534
G1 X119.599 Y76.445 E620.48287
G1 X119.599 Y145.343 E622.31611
G1 X119.978 Y145.186 E622.32703
G1 X119.999 Y145.177 E622.32764
G1 X119.999 Y76.613 E624.152
G1 X120.238 Y76.723 E624.159
G1 X120.399 Y76.802 E624.16377
G1 X120.399 Y144.993 E625.9782
G1 X120.799 Y144.799 E625.99003
G1 X120.799 Y76.998 E627.79409
G1 X120.812 Y77.004 E627.79447
G1 X121.042 Y77.126 E627.8014
G1 X121.199 Y77.215 E627.8062
G1 X121.199 Y144.587 E629.59884
G1 X121.599 Y144.363 E629.61104
G1 X121.599 Y77.441 E631.39171
G1 X121.799 Y77.562 E631.39793
G1 X121.999 Y77.692 E631.40427
G1 X121.999 Y144.12 E633.1718
G1 X122.399 Y143.861 E633.18448
G1 X122.399 Y77.951 E634.93822
G1 X122.634 Y78.113 E634.94581
G1 X122.799 Y78.235 E634.95127
G1 X122.799 Y143.581 E636.69
G1 X123.158 Y143.317 E636.70186
G1 X123.199 Y143.286 E636.70323
G1 X123.199 Y78.534 E638.42616
G1 X123.291 Y78.605 E638.42925
G1 X123.402 Y78.695 E638.43305
G1 X123.599 Y78.86 E638.43989
G1 X123.599 Y142.967 E640.14565
G1 X123.928 Y142.692 E640.15706
G1 X123.999 Y142.629 E640.15959
G1 X123.999 Y79.201 E641.84729
G1 X124.013 Y79.213 E641.84778
G1 X124.399 Y79.574 E641.86184
G1 X124.399 Y142.259 E643.52977
G1 X124.61 Y142.061 E643.53747
G1 X124.799 Y141.873 E643.54456
G1 X124.799 Y79.971 E645.19166
G1 X125.199 Y80.399 E645.20725
G1 X125.199 Y141.449 E646.83167
G1 X125.218 Y141.428 E646.83242
G1 X125.412 Y141.212 E646.84015
G1 X125.599 Y140.989 E646.84789
G1 X125.599 Y80.867 E648.44763
G1 X125.727 Y81.02 E648.45293
G1 X125.935 Y81.283 E648.46186
G1 X125.999 Y81.37 E648.46473
G1 X125.999 Y140.5 E650.03807
G1 X126.009 Y140.487 E650.0385
G1 X126.399 Y139.96 E650.05595
G1 X126.399 Y81.919 E651.60031
G1 X126.471 Y82.022 E651.60365
G1 X126.799 Y82.528 E651.6197
G1 X126.799 Y139.361 E653.13192
G1 X126.931 Y139.156 E653.1384
G1 X127.084 Y138.905 E653.14623
G1 X127.199 Y138.702 E653.15243
G1 X127.199 Y83.205 E654.6291
G1 X127.31 Y83.401 E654.6351
G1 X127.476 Y83.723 E654.64474
G1 X127.599 Y83.978 E654.65227
G1 X127.599 Y137.957 E656.08855
G1 X127.816 Y137.509 E656.10179
G1 X127.935 Y137.244 E656.10952
G1 X127.999 Y137.09 E656.11396
G1 X127.999 Y84.876 E657.50328
G1 X128.092 Y85.1 E657.50973
G1 X128.216 Y85.431 E657.51914
G1 X128.399 Y85.966 E657.53418
G1 X128.399 Y136.048 E658.86677
G1 X128.49 Y135.783 E658.87422
G1 X128.578 Y135.497 E658.88219
G1 X128.75 Y134.879 E658.89925
G1 X128.799 Y134.681 E658.90468
G1 X128.799 Y87.468 E660.16093
G1 X128.865 Y87.774 E660.16926
G1 X128.923 Y88.092 E660.17786
G1 X129.023 Y88.751 E660.1956
G1 X129.055 Y89.025 E660.20294
G1 X129.105 Y89.577 E660.21768
G1 X129.127 Y89.92 E660.22683
G1 X129.144 Y90.479 E660.24171
G1 X129.146 Y90.781 E660.24975
G1 X129.121 Y91.694 E660.27405
G1 X129.131 Y91.694 E660.27431
G1 X129.136 Y92.094 E660.28496
G1 X129.199 Y92.54 E660.29694
G1 X129.199 Y127.14 E661.21758
G1 X129.335 Y126.641 E661.23135
G1 X129.588 Y126.034 E661.24884
G1 X129.599 Y126.015 E661.24943
G1 X129.599 Y93.862 E662.10496
G1 X129.651 Y93.987 E662.10856
G1 X129.978 Y94.558 E662.12607
G1 X129.999 Y94.586 E662.127
G1 X129.999 Y125.355 E662.9457
G1 X130.312 Y124.939 E662.95956
G1 X130.399 Y124.851 E662.96285
G1 X130.399 Y95.111 E663.75417
G1 X130.799 Y95.524 E663.76947
G1 X130.799 Y124.448 E664.53909
G1 X131.199 Y124.131 E664.55267
G1 X131.2 Y95.85 E665.30517
G1 X131.346 Y95.965 E665.31012
G1 X131.6 Y96.12 E665.31803
G1 X131.599 Y123.873 E666.05649
G1 X131.844 Y123.725 E666.0641
G1 X131.999 Y123.644 E666.06876
G1 X132 Y96.355 E666.79487
G1 X132.129 Y96.422 E666.79873
G1 X132.4 Y96.576 E666.80703
G1 X132.399 Y123.423 E667.52138
G1 X132.661 Y123.275 E667.52938
G1 X132.799 Y123.191 E667.53368
G1 X132.8 Y96.808 E668.23568
G1 X132.904 Y96.871 E668.23892
G1 X133.2 Y97.064 E668.24832
G1 X133.199 Y122.936 E668.93673
G1 X133.399 Y122.806 E668.94307
G1 X133.599 Y122.671 E668.94949
G1 X133.6 Y97.328 E669.62382
G1 X133.716 Y97.408 E669.62757
G1 X134 Y97.618 E669.63697
G1 X133.999 Y122.381 E670.29587
G1 X134.221 Y122.217 E670.30321
G1 X134.399 Y122.076 E670.30925
G1 X134.4 Y97.922 E670.95194
G1 X134.484 Y97.99 E670.95482
G1 X134.8 Y98.254 E670.96578
G1 X134.799 Y121.743 E671.59077
G1 X134.967 Y121.602 E671.59661
G1 X135.161 Y121.429 E671.60353
G1 X135.199 Y121.394 E671.6049
G1 X135.2 Y98.606 E672.21125
G1 X135.6 Y98.98 E672.22582
G1 X135.599 Y121.018 E672.81221
G1 X135.604 Y121.013 E672.8124
G1 X135.814 Y120.804 E672.82028
G1 X135.999 Y120.607 E672.82747
G1 X136 Y99.393 E673.39193
G1 X136.291 Y99.704 E673.40327
G1 X136.4 Y99.83 E673.4077
G1 X136.399 Y120.169 E673.94888
G1 X136.495 Y120.058 E673.95279
G1 X136.799 Y119.694 E673.96541
G1 X136.8 Y100.305 E674.48131
G1 X136.809 Y100.315 E674.48167
G1 X137.017 Y100.578 E674.49059
G1 X137.2 Y100.825 E674.49877
G1 X137.199 Y119.175 E674.98703
G1 X137.39 Y118.915 E674.99561
G1 X137.554 Y118.679 E675.00326
G1 X137.6 Y118.609 E675.00549
G1 X137.6 Y101.39 E675.46365
G1 X137.925 Y101.89 E675.47952
G1 X138 Y102.014 E675.48338
G1 X138 Y117.985 E675.90834
G1 X138.075 Y117.862 E675.91217
G1 X138.392 Y117.301 E675.92931
G1 X138.4 Y117.286 E675.92977
G1 X138.4 Y102.713 E676.31753
G1 X138.559 Y103.021 E676.32675
G1 X138.8 Y103.515 E676.34137
G1 X138.8 Y116.483 E676.68643
G1 X138.809 Y116.464 E676.68699
G1 X138.92 Y116.218 E676.69417
G1 X139.175 Y115.602 E676.71191
G1 X139.2 Y115.537 E676.71376
G1 X139.2 Y104.463 E677.00842
G1 X139.295 Y104.716 E677.01561
G1 X139.462 Y105.2 E677.02923
G1 X139.558 Y105.503 E677.03769
G1 X139.6 Y105.654 E677.04186
G1 X139.6 Y114.347 E677.27317
G1 X139.733 Y113.874 E677.28624
G1 X139.809 Y113.572 E677.29453
G1 X139.953 Y112.902 E677.31276
G1 X140 Y112.638 E677.31989
G1 X140 Y107.36 E677.46033
G1 X140.005 Y107.387 E677.46106
G1 X140.105 Y108.046 E677.4788
G1 X140.137 Y108.32 E677.48614
G1 X140.187 Y108.872 E677.50089
G1 X140.209 Y109.215 E677.51003
G1 X140.226 Y109.774 E677.52491
G1 X140.228 Y110.076 E677.53295
G1 X140.209 Y110.777 E677.55161
G1 X140.188 Y111.126 E677.56091
G1 X140.127 Y111.765 E677.57799
G1 X140.09 Y112.055 E677.58577
G1 X140.008 Y112.592 E677.60022
G1 F1500 E671.10022
G0 F10500 X140.843 Y112.844
G0 X140.324 Y114.944
G0 X139.594 Y116.827
G0 X138.658 Y118.567
G0 X137.477 Y120.233
G0 X136.447 Y121.369
G0 X130.035 Y127.367
G0 X129.199 Y127.14
G1 F1500 E677.60022
G1 F2100 X129.162 Y127.275 E677.60395
G1 X129.068 Y127.926 E677.62145
G1 X129.059 Y128.582 E677.63891
G1 X129.074 Y128.81 E677.64499
G1 X129.139 Y129.333 E677.65901
G1 X129.196 Y129.967 E677.67595
G0 F10500 X129.214 Y131.826
G1 F2100 X129.233 Y131.125 E677.69461
G1 X129.231 Y130.823 E677.70264
G1 X129.214 Y130.264 E677.71752
G1 X129.199 Y130.017 E677.72411
G1 X129.199 Y132.076 E677.77889
G1 F1500 E671.27889
G0 F300 X129.199 Y132.076 Z1.3
G0 F10500 X130.079 Y131.859
G0 X138.839 Y118.267
G0 X139.749 Y116.477
G0 X140.419 Y114.633
G0 X140.862 Y112.728
G0 X141.073 Y110.799
G0 X141.049 Y108.806
G0 X140.796 Y106.903
G0 X140.281 Y104.928
G0 X139.591 Y103.167
G0 X138.658 Y101.434
G0 X137.476 Y99.766
G0 X136.447 Y98.631
G0 X130.092 Y92.627
G0 X113.734 Y97.055
;TIME_ELAPSED:572.864258
;LAYER:0
;TYPE:WALL-INNER
;MESH:DESI_Port v1.stl(3)
G1 F1500 E677.77889
G1 F1200 X114.273 Y97.032 E677.79684
G1 X114.808 Y96.961 E677.81479
G1 X115.334 Y96.846 E677.83269
G1 X115.848 Y96.687 E677.85059
G1 X116.336 Y96.492 E677.86807
G1 X116.829 Y96.242 E677.88645
G1 X117.287 Y95.959 E677.90436
G1 X117.719 Y95.637 E677.92228
G1 X118.125 Y95.281 E677.94024
G1 X118.497 Y94.889 E677.95821
G1 X118.832 Y94.469 E677.97608
G1 X119.134 Y94.024 E677.99397
G1 X119.391 Y93.562 E678.01155
G1 X119.617 Y93.058 E678.02993
G1 X119.795 Y92.552 E678.04777
G1 X119.931 Y92.029 E678.06574
G1 X120.02 Y91.497 E678.08368
G1 X120.064 Y90.959 E678.10163
G1 X120.063 Y90.422 E678.11949
G1 X120.017 Y89.885 E678.13742
G1 X119.924 Y89.351 E678.15545
G1 X119.785 Y88.831 E678.17335
G1 X119.606 Y88.323 E678.19127
G1 X119.383 Y87.833 E678.20917
G1 X119.118 Y87.363 E678.22712
G1 X118.815 Y86.917 E678.24505
G1 X118.476 Y86.498 E678.26298
G1 X118.102 Y86.11 E678.2809
G1 X117.697 Y85.756 E678.29879
G1 X117.264 Y85.436 E678.3167
G1 X116.804 Y85.153 E678.33466
G1 X116.321 Y84.912 E678.35262
G1 X115.821 Y84.712 E678.37053
G1 X115.317 Y84.558 E678.38806
G1 X114.778 Y84.444 E678.40638
G1 X114.258 Y84.377 E678.42382
G1 X113.704 Y84.355 E678.44226
G1 X113.165 Y84.378 E678.4602
G1 X112.63 Y84.449 E678.47815
G1 X112.104 Y84.564 E678.49606
G1 X111.59 Y84.723 E678.51395
G1 X111.102 Y84.918 E678.53143
G1 X110.609 Y85.168 E678.54982
G1 X110.15 Y85.452 E678.56777
G1 X109.719 Y85.774 E678.58566
G1 X109.315 Y86.13 E678.60357
G1 X108.942 Y86.52 E678.62152
G1 X108.606 Y86.941 E678.63944
G1 X108.304 Y87.386 E678.65733
G1 X108.047 Y87.849 E678.67494
G1 X107.821 Y88.351 E678.69325
G1 X107.643 Y88.858 E678.71112
G1 X107.507 Y89.381 E678.72909
G1 X107.418 Y89.914 E678.74707
G1 X107.374 Y90.451 E678.76499
G1 X107.375 Y90.988 E678.78285
G1 X107.421 Y91.528 E678.80087
G1 X107.514 Y92.059 E678.8188
G1 X107.653 Y92.579 E678.83671
G1 X107.832 Y93.087 E678.85462
G1 X108.055 Y93.578 E678.87256
G1 X108.32 Y94.047 E678.89047
G1 X108.623 Y94.493 E678.90841
G1 X108.962 Y94.911 E678.92631
G1 X109.336 Y95.301 E678.94428
G1 X109.741 Y95.655 E678.96217
G1 X110.174 Y95.975 E678.98008
G1 X110.636 Y96.257 E678.99808
G1 X111.117 Y96.498 E679.01598
G1 X111.617 Y96.698 E679.03389
G1 X112.121 Y96.852 E679.05141
G1 X112.66 Y96.966 E679.06974
G1 X113.18 Y97.033 E679.08718
G1 X113.734 Y97.055 E679.10562
G0 F6000 X113.733 Y96.655
G1 F1200 X114.238 Y96.633 E679.12243
G1 X114.739 Y96.567 E679.13924
G1 X115.232 Y96.459 E679.15602
G1 X115.714 Y96.31 E679.1728
G1 X116.171 Y96.127 E679.18918
G1 X116.633 Y95.893 E679.2064
G1 X117.062 Y95.628 E679.22317
G1 X117.467 Y95.326 E679.23998
G1 X117.847 Y94.992 E679.2568
G1 X118.195 Y94.626 E679.2736
G1 X118.51 Y94.232 E679.29038
G1 X118.793 Y93.814 E679.30717
G1 X119.033 Y93.383 E679.32357
G1 X119.245 Y92.91 E679.34081
G1 X119.412 Y92.435 E679.35756
G1 X119.539 Y91.945 E679.3744
G1 X119.623 Y91.447 E679.39119
G1 X119.664 Y90.943 E679.40801
G1 X119.663 Y90.439 E679.42478
G1 X119.62 Y89.936 E679.44157
G1 X119.533 Y89.437 E679.45841
G1 X119.403 Y88.949 E679.47521
G1 X119.235 Y88.473 E679.492
G1 X119.026 Y88.014 E679.50877
G1 X118.778 Y87.574 E679.52557
G1 X118.494 Y87.156 E679.54238
G1 X118.176 Y86.763 E679.5592
G1 X117.826 Y86.4 E679.57597
G1 X117.446 Y86.068 E679.59275
G1 X117.04 Y85.768 E679.60954
G1 X116.609 Y85.503 E679.62637
G1 X116.157 Y85.277 E679.64318
G1 X115.688 Y85.09 E679.65997
G1 X115.217 Y84.946 E679.67635
G1 X114.711 Y84.839 E679.69355
G1 X114.224 Y84.776 E679.70989
G1 X113.705 Y84.755 E679.72716
G1 X113.2 Y84.777 E679.74397
G1 X112.699 Y84.843 E679.76078
G1 X112.206 Y84.951 E679.77757
G1 X111.724 Y85.1 E679.79435
G1 X111.267 Y85.283 E679.81072
G1 X110.805 Y85.517 E679.82795
G1 X110.375 Y85.783 E679.84476
G1 X109.971 Y86.085 E679.86154
G1 X109.592 Y86.419 E679.87834
G1 X109.243 Y86.784 E679.89514
G1 X108.928 Y87.178 E679.91192
G1 X108.645 Y87.596 E679.9287
G1 X108.405 Y88.028 E679.94514
G1 X108.193 Y88.5 E679.96235
G1 X108.026 Y88.975 E679.9791
G1 X107.899 Y89.465 E679.99593
G1 X107.815 Y89.964 E680.01276
G1 X107.774 Y90.467 E680.02955
G1 X107.775 Y90.971 E680.04631
G1 X107.818 Y91.476 E680.06317
G1 X107.905 Y91.973 E680.07995
G1 X108.035 Y92.461 E680.09675
G1 X108.203 Y92.937 E680.11354
G1 X108.412 Y93.397 E680.13034
G1 X108.66 Y93.836 E680.14711
G1 X108.944 Y94.254 E680.16392
G1 X109.262 Y94.646 E680.18071
G1 X109.612 Y95.011 E680.19753
G1 X109.992 Y95.343 E680.21431
G1 X110.398 Y95.643 E680.2311
G1 X110.83 Y95.907 E680.24794
G1 X111.281 Y96.133 E680.26472
G1 X111.75 Y96.32 E680.28151
G1 X112.221 Y96.464 E680.29789
G1 X112.727 Y96.571 E680.3151
G1 X113.214 Y96.634 E680.33143
G1 X113.733 Y96.655 E680.3487
G0 F6000 X113.732 Y96.255
;TYPE:WALL-OUTER
G1 F1200 X114.203 Y96.234 E680.36439
G1 X114.67 Y96.173 E680.38005
G1 X115.13 Y96.072 E680.39571
G1 X115.58 Y95.933 E680.41138
G1 X116.006 Y95.762 E680.42665
G1 X116.437 Y95.544 E680.44271
G1 X116.837 Y95.297 E680.45835
G1 X117.215 Y95.015 E680.47403
G1 X117.569 Y94.703 E680.48973
G1 X117.894 Y94.362 E680.50539
G1 X118.188 Y93.995 E680.52103
G1 X118.452 Y93.604 E680.53673
G1 X118.675 Y93.204 E680.55196
G1 X118.873 Y92.762 E680.56807
G1 X119.029 Y92.318 E680.58372
G1 X119.147 Y91.861 E680.59942
G1 X119.226 Y91.397 E680.61507
G1 X119.264 Y90.927 E680.63076
G1 X119.263 Y90.456 E680.64642
G1 X119.223 Y89.987 E680.66208
G1 X119.142 Y89.523 E680.67774
G1 X119.021 Y89.067 E680.69343
G1 X118.864 Y88.623 E680.7091
G1 X118.669 Y88.195 E680.72474
G1 X118.438 Y87.785 E680.74039
G1 X118.173 Y87.395 E680.75608
G1 X117.876 Y87.028 E680.77178
G1 X117.55 Y86.69 E680.7874
G1 X117.195 Y86.38 E680.80307
G1 X116.816 Y86.1 E680.81875
G1 X116.414 Y85.853 E680.83444
G1 X115.993 Y85.642 E680.8501
G1 X115.555 Y85.468 E680.86578
G1 X115.117 Y85.334 E680.88101
G1 X114.644 Y85.234 E680.89709
G1 X114.19 Y85.175 E680.91232
G1 X113.706 Y85.155 E680.92843
G1 X113.235 Y85.176 E680.94411
G1 X112.768 Y85.237 E680.95977
G1 X112.308 Y85.338 E680.97544
G1 X111.858 Y85.477 E680.9911
G1 X111.432 Y85.648 E681.00637
G1 X111.001 Y85.866 E681.02244
G1 X110.6 Y86.114 E681.03812
G1 X110.223 Y86.396 E681.05378
G1 X109.869 Y86.708 E681.06947
G1 X109.544 Y87.048 E681.08512
G1 X109.25 Y87.415 E681.10076
G1 X108.986 Y87.806 E681.11645
G1 X108.763 Y88.207 E681.13171
G1 X108.565 Y88.648 E681.14779
G1 X108.409 Y89.092 E681.16344
G1 X108.291 Y89.549 E681.17914
G1 X108.212 Y90.014 E681.19482
G1 X108.174 Y90.483 E681.21047
G1 X108.175 Y90.954 E681.22614
G1 X108.215 Y91.424 E681.24183
G1 X108.296 Y91.887 E681.25746
G1 X108.417 Y92.343 E681.27315
G1 X108.574 Y92.787 E681.28882
G1 X108.769 Y93.216 E681.30449
G1 X109 Y93.625 E681.32011
G1 X109.265 Y94.015 E681.3358
G1 X109.562 Y94.381 E681.35147
G1 X109.888 Y94.721 E681.36714
G1 X110.243 Y95.031 E681.38282
G1 X110.622 Y95.311 E681.39849
G1 X111.024 Y95.557 E681.41416
G1 X111.445 Y95.768 E681.42983
G1 X111.883 Y95.942 E681.4455
G1 X112.321 Y96.076 E681.46074
G1 X112.794 Y96.176 E681.47682
G1 X113.248 Y96.235 E681.49204
G1 X113.732 Y96.255 E681.50815
G0 F6000 X113.732 Y96.695
G1 F1500 E675.00815
G0 F6000 X113.239 Y97.226
G0 X112.974 Y100.111
G0 X113.114 Y100.316
;TYPE:WALL-INNER
G1 F1500 E681.50815
G1 F1200 X112.566 Y100.266 E681.52646
G1 X111.994 Y100.178 E681.54571
G1 X111.402 Y100.051 E681.56584
G1 X110.857 Y99.9 E681.58465
G1 X110.321 Y99.715 E681.60351
G1 X109.769 Y99.487 E681.62338
G1 X109.229 Y99.224 E681.64335
G1 X108.74 Y98.947 E681.66205
G1 X108.249 Y98.631 E681.68147
G1 X107.779 Y98.284 E681.7009
G1 X107.328 Y97.908 E681.72043
G1 X106.91 Y97.514 E681.73953
G1 X106.508 Y97.087 E681.75904
G1 X106.137 Y96.643 E681.77828
G1 X105.801 Y96.185 E681.79718
G1 X105.474 Y95.679 E681.81721
G1 X105.2 Y95.195 E681.83571
G1 X104.937 Y94.654 E681.85572
G1 X104.705 Y94.093 E681.87591
G1 X104.527 Y93.576 E681.8941
G1 X104.367 Y92.998 E681.91404
G1 X104.241 Y92.411 E681.93401
G1 X104.158 Y91.862 E681.95248
G1 X104.108 Y91.31 E681.97092
G1 X104.089 Y90.711 E681.99085
G1 X104.108 Y90.093 E682.01141
G1 X104.158 Y89.548 E682.02962
G1 X104.241 Y88.999 E682.04808
G1 X104.373 Y88.383 E682.06904
G1 X104.519 Y87.859 E682.08713
G1 X104.715 Y87.294 E682.10702
G1 X104.931 Y86.766 E682.12599
G1 X105.206 Y86.203 E682.14683
G1 X105.473 Y85.732 E682.16484
G1 X105.801 Y85.225 E682.18492
G1 X106.137 Y84.767 E682.20382
G1 X106.508 Y84.323 E682.22306
G1 X106.91 Y83.896 E682.24257
G1 X107.328 Y83.502 E682.26167
G1 X107.783 Y83.123 E682.28137
G1 X108.239 Y82.787 E682.30021
G1 X108.735 Y82.466 E682.31986
G1 X109.259 Y82.171 E682.33986
G1 X109.75 Y81.931 E682.35804
G1 X110.322 Y81.694 E682.37863
G1 X110.857 Y81.51 E682.39745
G1 X111.402 Y81.359 E682.41626
G1 X111.994 Y81.232 E682.43639
G1 X112.566 Y81.144 E682.45564
G1 X113.114 Y81.094 E682.47394
G1 X113.719 Y81.075 E682.49408
G1 X114.324 Y81.094 E682.51421
G1 X114.872 Y81.144 E682.53251
G1 X115.444 Y81.232 E682.55176
G1 X116.036 Y81.359 E682.5719
G1 X116.581 Y81.51 E682.59071
G1 X117.116 Y81.694 E682.60952
G1 X117.688 Y81.931 E682.63012
G1 X118.179 Y82.171 E682.6483
G1 X118.703 Y82.466 E682.6683
G1 X119.199 Y82.787 E682.68795
G1 X119.655 Y83.123 E682.70679
G1 X120.11 Y83.502 E682.72648
G1 X120.528 Y83.896 E682.74559
G1 X120.922 Y84.314 E682.76469
G1 X121.301 Y84.769 E682.78439
G1 X121.637 Y85.225 E682.80323
G1 X121.965 Y85.732 E682.82331
G1 X122.232 Y86.203 E682.84132
G1 X122.507 Y86.766 E682.86216
G1 X122.723 Y87.294 E682.88113
G1 X122.916 Y87.849 E682.90068
G1 X123.064 Y88.382 E682.91907
G1 X123.197 Y88.999 E682.94007
G1 X123.28 Y89.548 E682.95853
G1 X123.33 Y90.093 E682.97674
G1 X123.349 Y90.699 E682.9969
G1 X123.33 Y91.31 E683.01723
G1 X123.28 Y91.862 E683.03567
G1 X123.197 Y92.411 E683.05414
G1 X123.071 Y92.998 E683.0741
G1 X122.911 Y93.576 E683.09405
G1 X122.733 Y94.093 E683.11224
G1 X122.501 Y94.654 E683.13243
G1 X122.238 Y95.195 E683.15244
G1 X121.964 Y95.679 E683.17094
G1 X121.637 Y96.185 E683.19097
G1 X121.301 Y96.643 E683.20987
G1 X120.93 Y97.087 E683.22911
G1 X120.528 Y97.514 E683.24862
G1 X120.11 Y97.908 E683.26772
G1 X119.659 Y98.284 E683.28725
G1 X119.189 Y98.631 E683.30668
G1 X118.698 Y98.947 E683.3261
G1 X118.209 Y99.224 E683.3448
G1 X117.669 Y99.487 E683.36477
G1 X117.117 Y99.715 E683.38464
G1 X116.581 Y99.9 E683.4035
G1 X116.036 Y100.051 E683.42231
G1 X115.444 Y100.178 E683.44244
G1 X114.872 Y100.266 E683.46169
G1 X114.324 Y100.316 E683.47999
G1 X113.719 Y100.335 E683.50013
G1 X113.114 Y100.316 E683.52026
G0 F6000 X113.099 Y100.716
G1 F1200 X112.517 Y100.663 E683.5397
G1 X111.918 Y100.571 E683.55985
G1 X111.312 Y100.441 E683.58047
G1 X110.736 Y100.281 E683.60035
G1 X110.169 Y100.086 E683.62029
G1 X109.606 Y99.853 E683.64056
G1 X109.048 Y99.581 E683.66121
G1 X108.532 Y99.289 E683.68093
G1 X108.024 Y98.962 E683.70102
G1 X107.533 Y98.6 E683.72131
G1 X107.063 Y98.208 E683.74166
G1 X106.627 Y97.797 E683.76159
G1 X106.208 Y97.352 E683.78192
G1 X105.831 Y96.899 E683.80152
G1 X105.821 Y96.888 E683.80202
G1 X105.47 Y96.41 E683.82174
G1 X105.132 Y95.887 E683.84245
G1 X104.843 Y95.376 E683.86198
G1 X104.571 Y94.817 E683.88266
G1 X104.335 Y94.246 E683.90321
G1 X104.141 Y93.683 E683.92301
G1 X103.981 Y93.105 E683.94296
G1 X103.977 Y93.082 E683.94374
G1 X103.85 Y92.495 E683.96371
G1 X103.847 Y92.471 E683.96452
G1 X103.764 Y91.923 E683.98295
G1 X103.761 Y91.909 E683.98343
G1 X103.708 Y91.325 E684.00293
G1 X103.689 Y90.711 E684.02336
G1 X103.708 Y90.081 E684.04433
G1 X103.761 Y89.501 E684.0637
G1 X103.85 Y88.915 E684.08341
G1 X103.982 Y88.299 E684.10436
G1 X104.141 Y87.728 E684.12408
G1 X104.34 Y87.153 E684.14432
G1 X104.568 Y86.598 E684.16427
G1 X104.846 Y86.028 E684.18537
G1 X105.132 Y85.523 E684.20467
G1 X105.47 Y85 E684.22538
G1 X105.821 Y84.522 E684.2451
G1 X106.208 Y84.058 E684.2652
G1 X106.627 Y83.613 E684.28553
G1 X107.063 Y83.202 E684.30546
G1 X107.537 Y82.807 E684.32598
G1 X108.014 Y82.456 E684.34568
G1 X108.532 Y82.121 E684.36619
G1 X109.063 Y81.822 E684.38646
G1 X109.597 Y81.561 E684.40623
G1 X110.169 Y81.324 E684.42683
G1 X110.192 Y81.317 E684.42763
G1 X110.736 Y81.129 E684.44677
G1 X110.75 Y81.126 E684.44724
G1 X111.312 Y80.969 E684.46665
G1 X111.918 Y80.839 E684.48727
G1 X112.517 Y80.747 E684.50742
G1 X113.099 Y80.694 E684.52686
G1 X113.719 Y80.675 E684.54749
G1 X114.339 Y80.694 E684.56812
G1 X114.921 Y80.747 E684.58756
G1 X115.52 Y80.839 E684.60772
G1 X116.126 Y80.969 E684.62833
G1 X116.702 Y81.129 E684.64821
G1 X117.269 Y81.324 E684.66816
G1 X117.841 Y81.561 E684.68875
G1 X118.375 Y81.822 E684.70852
G1 X118.906 Y82.121 E684.72879
G1 X119.424 Y82.456 E684.74931
G1 X119.901 Y82.807 E684.769
G1 X120.375 Y83.202 E684.78952
G1 X120.811 Y83.613 E684.80945
G1 X121.222 Y84.049 E684.82938
G1 X121.617 Y84.523 E684.8499
G1 X121.968 Y85 E684.8696
G1 X122.306 Y85.523 E684.89031
G1 X122.592 Y86.028 E684.90962
G1 X122.87 Y86.598 E684.93071
G1 X123.098 Y87.153 E684.95067
G1 X123.297 Y87.728 E684.9709
G1 X123.3 Y87.741 E684.97135
G1 X123.453 Y88.287 E684.99021
G1 X123.588 Y88.915 E685.01157
G1 X123.591 Y88.939 E685.01237
G1 X123.674 Y89.487 E685.03081
G1 X123.677 Y89.501 E685.03129
G1 X123.727 Y90.056 E685.04982
G1 X123.73 Y90.081 E685.05066
G1 X123.749 Y90.699 E685.07122
G1 X123.73 Y91.325 E685.09205
G1 X123.677 Y91.909 E685.11156
G1 X123.588 Y92.495 E685.13127
G1 X123.457 Y93.105 E685.15202
G1 X123.297 Y93.683 E685.17197
G1 X123.103 Y94.246 E685.19177
G1 X122.867 Y94.817 E685.21232
G1 X122.595 Y95.376 E685.233
G1 X122.306 Y95.887 E685.25253
G1 X121.968 Y96.41 E685.27324
G1 X121.617 Y96.888 E685.29296
G1 X121.23 Y97.352 E685.31306
G1 X120.811 Y97.797 E685.33339
G1 X120.375 Y98.208 E685.35332
G1 X119.905 Y98.6 E685.37367
G1 X119.414 Y98.962 E685.39396
G1 X118.906 Y99.289 E685.41406
G1 X118.39 Y99.581 E685.43377
G1 X117.832 Y99.853 E685.45442
G1 X117.269 Y100.086 E685.47469
G1 X116.702 Y100.281 E685.49463
G1 X116.688 Y100.284 E685.49511
G1 X116.126 Y100.441 E685.51451
G1 X115.52 Y100.571 E685.53513
G1 X114.921 Y100.663 E685.55528
G1 X114.339 Y100.716 E685.57472
G1 X113.719 Y100.735 E685.59535
G1 X113.099 Y100.716 E685.61598
G0 F6000 X113.084 Y101.116
;TYPE:WALL-OUTER
G1 F1200 X112.468 Y101.06 E685.63656
G1 X111.842 Y100.964 E685.65762
G1 X111.222 Y100.831 E685.67871
G1 X110.61 Y100.661 E685.69984
G1 X110.022 Y100.458 E685.72053
G1 X109.443 Y100.219 E685.74136
G1 X108.867 Y99.938 E685.76268
G1 X108.324 Y99.631 E685.78342
G1 X107.799 Y99.293 E685.80419
G1 X107.287 Y98.916 E685.82534
G1 X106.798 Y98.508 E685.84652
G1 X106.344 Y98.08 E685.86727
G1 X105.908 Y97.617 E685.88843
G1 X105.505 Y97.133 E685.90937
G1 X105.139 Y96.635 E685.92993
G1 X104.79 Y96.095 E685.95131
G1 X104.486 Y95.557 E685.97187
G1 X104.205 Y94.98 E685.99321
G1 X103.965 Y94.399 E686.01412
G1 X103.763 Y93.814 E686.03471
G1 X103.591 Y93.195 E686.05607
G1 X103.459 Y92.579 E686.07703
G1 X103.364 Y91.956 E686.09799
G1 X103.308 Y91.34 E686.11856
G1 X103.289 Y90.711 E686.13949
G1 X103.308 Y90.069 E686.16085
G1 X103.364 Y89.454 E686.18139
G1 X103.459 Y88.831 E686.20235
G1 X103.591 Y88.215 E686.22331
G1 X103.763 Y87.597 E686.24464
G1 X103.965 Y87.012 E686.26523
G1 X104.205 Y86.43 E686.28617
G1 X104.486 Y85.853 E686.30751
G1 X104.79 Y85.315 E686.32806
G1 X105.139 Y84.775 E686.34945
G1 X105.505 Y84.277 E686.37001
G1 X105.908 Y83.793 E686.39095
G1 X106.344 Y83.33 E686.41211
G1 X106.798 Y82.902 E686.43286
G1 X107.291 Y82.491 E686.45421
G1 X107.789 Y82.125 E686.47476
G1 X108.329 Y81.776 E686.49615
G1 X108.867 Y81.473 E686.51668
G1 X109.444 Y81.191 E686.53804
G1 X110.022 Y80.952 E686.55885
G1 X110.61 Y80.749 E686.57954
G1 X111.222 Y80.579 E686.60066
G1 X111.842 Y80.446 E686.62175
G1 X112.468 Y80.35 E686.64282
G1 X113.084 Y80.294 E686.66339
G1 X113.719 Y80.275 E686.68452
G1 X114.354 Y80.294 E686.70565
G1 X114.97 Y80.35 E686.72622
G1 X115.596 Y80.446 E686.74729
G1 X116.216 Y80.579 E686.76838
G1 X116.828 Y80.749 E686.7895
G1 X117.416 Y80.952 E686.81019
G1 X117.994 Y81.191 E686.83099
G1 X118.571 Y81.473 E686.85236
G1 X119.109 Y81.776 E686.87289
G1 X119.649 Y82.125 E686.89428
G1 X120.147 Y82.491 E686.91483
G1 X120.64 Y82.902 E686.93618
G1 X121.094 Y83.33 E686.95693
G1 X121.522 Y83.784 E686.97769
G1 X121.933 Y84.277 E686.99903
G1 X122.299 Y84.775 E687.01959
G1 X122.648 Y85.315 E687.04097
G1 X122.952 Y85.853 E687.06153
G1 X123.233 Y86.43 E687.08287
G1 X123.473 Y87.012 E687.10381
G1 X123.675 Y87.597 E687.1244
G1 X123.844 Y88.203 E687.14532
G1 X123.979 Y88.831 E687.16669
G1 X124.074 Y89.454 E687.18765
G1 X124.13 Y90.069 E687.20819
G1 X124.149 Y90.699 E687.22915
G1 X124.13 Y91.34 E687.25048
G1 X124.074 Y91.956 E687.27105
G1 X123.979 Y92.579 E687.29201
G1 X123.847 Y93.195 E687.31296
G1 X123.675 Y93.814 E687.33433
G1 X123.473 Y94.399 E687.35492
G1 X123.233 Y94.98 E687.37583
G1 X122.952 Y95.557 E687.39717
G1 X122.648 Y96.095 E687.41772
G1 X122.299 Y96.635 E687.43911
G1 X121.933 Y97.133 E687.45967
G1 X121.53 Y97.617 E687.48061
G1 X121.094 Y98.08 E687.50177
G1 X120.64 Y98.508 E687.52252
G1 X120.151 Y98.916 E687.5437
G1 X119.639 Y99.293 E687.56485
G1 X119.114 Y99.631 E687.58561
G1 X118.571 Y99.938 E687.60636
G1 X117.995 Y100.219 E687.62768
G1 X117.416 Y100.458 E687.64851
G1 X116.828 Y100.661 E687.6692
G1 X116.216 Y100.831 E687.69033
G1 X115.596 Y100.964 E687.71142
G1 X114.97 Y101.06 E687.73248
G1 X114.354 Y101.116 E687.75305
G1 X113.719 Y101.135 E687.77418
G1 X113.084 Y101.116 E687.79531
G0 F6000 X113.11 Y100.677
G0 X113.128 Y99.926
;TYPE:SKIN
G1 F1200 X112.625 Y99.88 E687.81211
G1 X112.068 Y99.794 E687.83086
G1 X111.484 Y99.669 E687.85072
G1 X110.973 Y99.527 E687.86836
G1 X110.456 Y99.349 E687.88655
G1 X109.933 Y99.133 E687.90537
G1 X109.4 Y98.873 E687.92509
G1 X108.942 Y98.613 E687.94261
G1 X108.475 Y98.313 E687.96107
G1 X108.021 Y97.978 E687.97984
G1 X107.587 Y97.616 E687.99863
G1 X107.183 Y97.234 E688.01713
G1 X106.8 Y96.828 E688.03569
G1 X106.441 Y96.4 E688.05427
G1 X106.129 Y95.973 E688.07186
G1 X105.802 Y95.467 E688.0919
G1 X105.544 Y95.01 E688.10935
G1 X105.288 Y94.484 E688.12881
G1 X105.069 Y93.953 E688.14791
G1 X104.899 Y93.459 E688.16529
G1 X104.749 Y92.915 E688.18406
G1 X104.623 Y92.329 E688.204
G1 X104.544 Y91.804 E688.22165
G1 X104.498 Y91.297 E688.23859
G1 X104.479 Y90.723 E688.25769
G1 X104.498 Y90.105 E688.27825
G1 X104.544 Y89.606 E688.29492
G1 X104.623 Y89.081 E688.31258
G1 X104.741 Y88.53 E688.33132
G1 X104.755 Y88.464 E688.33356
G1 X104.895 Y87.964 E688.35083
G1 X105.08 Y87.432 E688.36957
G1 X105.287 Y86.926 E688.38775
G1 X105.557 Y86.374 E688.40819
G1 X105.801 Y85.944 E688.42463
G1 X106.129 Y85.437 E688.44472
G1 X106.444 Y85.007 E688.46244
G1 X106.8 Y84.582 E688.48088
G1 X107.183 Y84.176 E688.49945
G1 X107.587 Y83.794 E688.51794
G1 X108.029 Y83.426 E688.53707
G1 X108.459 Y83.109 E688.55484
G1 X108.943 Y82.797 E688.57399
G1 X109.44 Y82.517 E688.59296
G1 X109.905 Y82.29 E688.61017
G1 X110.469 Y82.056 E688.63048
G1 X110.972 Y81.883 E688.64818
G1 X111.484 Y81.741 E688.66585
G1 X112.068 Y81.616 E688.68571
G1 X112.625 Y81.53 E688.70446
G1 X113.128 Y81.484 E688.72126
G1 X113.719 Y81.465 E688.74092
G1 X114.31 Y81.484 E688.76059
G1 X114.813 Y81.53 E688.77739
G1 X115.37 Y81.616 E688.79614
G1 X115.954 Y81.741 E688.816
G1 X116.466 Y81.883 E688.83367
G1 X116.969 Y82.056 E688.85136
G1 X117.533 Y82.29 E688.87167
G1 X117.998 Y82.517 E688.88888
G1 X118.495 Y82.797 E688.90786
G1 X118.979 Y83.109 E688.92701
G1 X119.409 Y83.426 E688.94478
G1 X119.851 Y83.794 E688.96391
G1 X120.248 Y84.169 E688.98207
G1 X120.63 Y84.573 E689.00056
G1 X120.994 Y85.01 E689.01948
G1 X121.316 Y85.447 E689.03753
G1 X121.626 Y85.925 E689.05648
G1 X121.881 Y86.374 E689.07366
G1 X122.151 Y86.926 E689.09409
G1 X122.358 Y87.432 E689.11228
G1 X122.54 Y87.954 E689.13066
G1 X122.682 Y88.464 E689.14827
G1 X122.815 Y89.081 E689.16927
G1 X122.894 Y89.606 E689.18692
G1 X122.94 Y90.105 E689.20359
G1 X122.959 Y90.687 E689.22296
G1 X122.94 Y91.297 E689.24326
G1 X122.894 Y91.804 E689.26019
G1 X122.815 Y92.329 E689.27785
G1 X122.689 Y92.915 E689.29778
G1 X122.539 Y93.459 E689.31655
G1 X122.369 Y93.953 E689.33393
G1 X122.15 Y94.484 E689.35303
G1 X121.894 Y95.01 E689.37249
G1 X121.636 Y95.467 E689.38994
G1 X121.309 Y95.973 E689.40998
G1 X120.997 Y96.4 E689.42757
G1 X120.638 Y96.828 E689.44615
G1 X120.255 Y97.234 E689.46472
G1 X119.851 Y97.616 E689.48321
G1 X119.417 Y97.978 E689.50201
G1 X118.963 Y98.313 E689.52077
G1 X118.496 Y98.613 E689.53923
G1 X118.038 Y98.873 E689.55675
G1 X117.505 Y99.133 E689.57647
G1 X116.982 Y99.349 E689.59529
G1 X116.465 Y99.527 E689.61348
G1 X115.954 Y99.669 E689.63112
G1 X115.37 Y99.794 E689.65098
G1 X114.813 Y99.88 E689.66973
G1 X114.31 Y99.926 E689.68653
G1 X113.719 Y99.945 E689.7062
G1 X113.128 Y99.926 E689.72586
G1 F1500 E683.22586
G0 F6000 X113.117 Y100.205
G0 X113.163 Y97.223
G0 X113.147 Y97.422
G1 F1500 E689.72586
G1 F1200 X113.734 Y97.445 E689.7454
G1 X114.307 Y97.42 E689.76448
G1 X114.876 Y97.345 E689.78357
G1 X115.433 Y97.224 E689.80252
G1 X115.979 Y97.055 E689.82153
G1 X116.496 Y96.847 E689.84007
G1 X117.02 Y96.583 E689.85958
G1 X117.507 Y96.282 E689.87863
G1 X117.965 Y95.941 E689.89762
G1 X118.396 Y95.562 E689.91671
G1 X118.791 Y95.145 E689.93581
G1 X119.146 Y94.701 E689.95472
G1 X119.466 Y94.229 E689.97368
G1 X119.74 Y93.737 E689.99242
G1 X119.98 Y93.202 E690.01192
G1 X120.168 Y92.666 E690.03081
G1 X120.313 Y92.111 E690.04989
G1 X120.408 Y91.545 E690.06898
G1 X120.454 Y90.975 E690.088
G1 X120.453 Y90.405 E690.10696
G1 X120.405 Y89.835 E690.12598
G1 X120.306 Y89.267 E690.14516
G1 X120.158 Y88.716 E690.16413
G1 X119.968 Y88.177 E690.18314
G1 X119.73 Y87.656 E690.20219
G1 X119.45 Y87.158 E690.2212
G1 X119.129 Y86.685 E690.24021
G1 X118.769 Y86.239 E690.25927
G1 X118.371 Y85.827 E690.27832
G1 X117.941 Y85.452 E690.2973
G1 X117.482 Y85.112 E690.3163
G1 X116.993 Y84.812 E690.33538
G1 X116.481 Y84.555 E690.35443
G1 X115.95 Y84.344 E690.37344
G1 X115.414 Y84.18 E690.39208
G1 X114.844 Y84.06 E690.41146
G1 X114.291 Y83.988 E690.43
G1 X113.704 Y83.965 E690.44954
G1 X113.131 Y83.99 E690.46862
G1 X112.562 Y84.065 E690.48771
G1 X112.005 Y84.186 E690.50667
G1 X111.459 Y84.355 E690.52568
G1 X110.942 Y84.563 E690.54421
G1 X110.418 Y84.827 E690.56373
G1 X109.93 Y85.13 E690.58283
G1 X109.473 Y85.471 E690.6018
G1 X109.044 Y85.849 E690.62081
G1 X108.648 Y86.263 E690.63987
G1 X108.292 Y86.709 E690.65885
G1 X107.971 Y87.181 E690.67783
G1 X107.698 Y87.674 E690.69658
G1 X107.458 Y88.207 E690.71602
G1 X107.27 Y88.744 E690.73494
G1 X107.125 Y89.299 E690.75402
G1 X107.03 Y89.866 E690.77314
G1 X106.984 Y90.435 E690.79213
G1 X106.985 Y91.005 E690.81109
G1 X107.033 Y91.579 E690.83025
G1 X107.133 Y92.143 E690.8493
G1 X107.28 Y92.694 E690.86826
G1 X107.47 Y93.233 E690.88727
G1 X107.707 Y93.755 E690.90634
G1 X107.988 Y94.253 E690.92536
G1 X108.309 Y94.725 E690.94434
G1 X108.669 Y95.169 E690.96336
G1 X109.067 Y95.584 E690.98248
G1 X109.497 Y95.959 E691.00146
G1 X109.956 Y96.299 E691.02046
G1 X110.447 Y96.598 E691.03958
G1 X110.957 Y96.854 E691.05856
G1 X111.488 Y97.066 E691.07757
G1 X112.024 Y97.23 E691.09622
G1 X112.594 Y97.35 E691.11559
G1 X113.147 Y97.422 E691.13414
G1 F1500 E684.63414
G0 F6000 X113.17 Y97.143
G0 X111.039 Y96.672
G0 X107.472 Y97.755
G0 X106.832 Y97.269
G0 X107.152 Y96.969
G1 F1500 E691.13414
G1 F1200 X107.449 Y97.266 E691.14811
G0 F6000 X107.147 Y97.585
G0 X109.289 Y99.129
G0 X109.482 Y98.734
G1 F1200 X105.686 Y94.938 E691.32666
G0 F6000 X105.292 Y95.129
G0 X104.808 Y94.052
G0 X105.223 Y93.91
G1 F1200 X110.513 Y99.2 E691.57549
G0 F6000 X111.343 Y99.463
G1 F1200 X104.96 Y93.08 E691.87572
G0 F6000 X104.789 Y92.344
G1 F1200 X112.077 Y99.632 E692.21853
G0 F6000 X112.74 Y99.729
G1 F1200 X104.692 Y91.681 E692.59708
G0 F6000 X104.649 Y91.073
G1 F1200 X107.77 Y94.194 E692.74388
G0 F6000 X108.155 Y93.978
G0 X107.674 Y92.97
G0 X107.258 Y93.116
G1 F1200 X104.644 Y90.502 E692.86684
G0 F6000 X104.67 Y89.962
G1 F1200 X107.01 Y92.302 E692.9769
G0 F6000 X106.872 Y91.599
G1 F1200 X104.728 Y89.454 E693.07777
G0 F6000 X104.81 Y88.971
G1 F1200 X106.824 Y90.985 E693.17251
G0 F6000 X106.824 Y90.419
G1 F1200 X104.909 Y88.504 E693.26258
G0 F6000 X105.032 Y88.062
G1 F1200 X106.866 Y89.895 E693.34882
G0 F6000 X106.944 Y89.407
G1 F1200 X105.176 Y87.64 E693.43196
G0 F6000 X105.333 Y87.231
G1 F1200 X107.051 Y88.949 E693.51277
G0 F6000 X107.181 Y88.513
G1 F1200 X105.506 Y86.839 E693.59154
G0 F6000 X105.693 Y86.46
G1 F1200 X107.331 Y88.097 E693.66856
G0 F6000 X107.506 Y87.707
G1 F1200 X105.897 Y86.098 E693.74424
G0 F6000 X106.115 Y85.75
G1 F1200 X107.7 Y87.336 E693.81882
G0 F6000 X107.912 Y86.981
G1 F1200 X106.343 Y85.412 E693.89262
G0 F6000 X106.582 Y85.086
G1 F1200 X108.142 Y86.646 E693.966
G0 F6000 X108.39 Y86.329
G1 F1200 X106.841 Y84.779 E694.03888
G0 F6000 X107.111 Y84.483
G1 F1200 X108.653 Y86.025 E694.11141
G0 F6000 X108.93 Y85.737
G1 F1200 X107.391 Y84.198 E694.1838
G0 F6000 X107.681 Y83.922
G1 F1200 X109.23 Y85.471 E694.25666
G0 F6000 X109.542 Y85.218
G1 F1200 X107.99 Y83.666 E694.32966
G0 F6000 X108.308 Y83.418
G1 F1200 X109.868 Y84.978 E694.40304
G0 F6000 X110.218 Y84.762
G1 F1200 X108.639 Y83.183 E694.47731
G0 F6000 X108.982 Y82.961
G1 F1200 X110.585 Y84.563 E694.55269
G0 F6000 X110.967 Y84.38
G1 F1200 X109.342 Y82.755 E694.62912
G0 F6000 X109.715 Y82.562
G1 F1200 X111.37 Y84.217 E694.70697
G0 F6000 X111.799 Y84.08
G1 F1200 X110.101 Y82.382 E694.78684
G0 F6000 X110.5 Y82.216
G1 F1200 X112.251 Y83.967 E694.8692
G0 F6000 X112.731 Y83.881
G1 F1200 X110.92 Y82.07 E694.95438
G0 F6000 X111.358 Y81.942
G1 F1200 X113.241 Y83.825 E695.04295
G0 F6000 X113.789 Y83.807
G1 F1200 X111.815 Y81.834 E695.13578
G0 F6000 X112.291 Y81.744
G1 F1200 X114.386 Y83.839 E695.23432
G0 F6000 X115.052 Y83.939
G1 F1200 X112.788 Y81.675 E695.34082
G0 F6000 X113.316 Y81.638
G1 F1200 X115.812 Y84.134 E695.45822
G0 F6000 X115.683 Y84.554
G0 X116.564 Y84.909
G0 X116.761 Y84.516
G1 F1200 X113.874 Y81.63 E695.59399
G0 F6000 X114.469 Y81.659
G1 F1200 X122.765 Y89.956 E695.98423
G0 F6000 X122.794 Y90.549
G1 F1200 X119.909 Y87.664 E696.11994
G0 F6000 X119.509 Y87.845
G0 X119.875 Y88.755
G0 X120.288 Y88.61
G1 F1200 X122.785 Y91.107 E696.23739
G0 F6000 X122.748 Y91.636
G1 F1200 X120.486 Y89.374 E696.34378
G0 F6000 X120.581 Y90.034
G1 F1200 X122.682 Y92.135 E696.44261
G0 F6000 X122.59 Y92.609
G1 F1200 X120.611 Y90.63 E696.53569
G0 F6000 X120.597 Y91.181
G1 F1200 X122.48 Y93.065 E696.62429
G0 F6000 X122.354 Y93.504
G1 F1200 X120.544 Y91.694 E696.70943
G0 F6000 X120.46 Y92.176
G1 F1200 X122.207 Y93.923 E696.7916
G0 F6000 X122.043 Y94.324
G1 F1200 X120.343 Y92.624 E696.87156
G0 F6000 X120.201 Y93.048
G1 F1200 X121.862 Y94.709 E696.94969
G0 F6000 X121.669 Y95.081
G1 F1200 X120.04 Y93.453 E697.02629
G0 F6000 X119.863 Y93.841
G1 F1200 X121.462 Y95.441 E697.10153
G0 F6000 X121.24 Y95.784
G1 F1200 X119.66 Y94.205 E697.17582
G0 F6000 X119.44 Y94.55
G1 F1200 X121.006 Y96.116 E697.24948
G0 F6000 X120.758 Y96.434
G1 F1200 X119.206 Y94.881 E697.3225
G0 F6000 X118.954 Y95.195
G1 F1200 X120.5 Y96.741 E697.39522
G0 F6000 X120.225 Y97.032
G1 F1200 X118.683 Y95.49 E697.46775
G0 F6000 X118.399 Y95.771
G1 F1200 X119.939 Y97.312 E697.54022
G0 F6000 X119.642 Y97.58
G1 F1200 X118.098 Y96.037 E697.61282
G0 F6000 X117.777 Y96.281
G1 F1200 X119.334 Y97.838 E697.68605
G0 F6000 X119.008 Y98.078
G1 F1200 X117.441 Y96.511 E697.75976
G0 F6000 X117.091 Y96.726
G1 F1200 X118.673 Y98.308 E697.83417
G0 F6000 X118.324 Y98.525
G1 F1200 X116.714 Y96.915 E697.9099
G0 F6000 X116.322 Y97.089
G1 F1200 X117.963 Y98.729 E697.98707
G0 F6000 X117.583 Y98.915
G1 F1200 X115.911 Y97.244 E698.06569
G0 F6000 X115.479 Y97.377
G1 F1200 X117.19 Y99.088 E698.14617
G0 F6000 X116.783 Y99.247
G1 F1200 X115.015 Y97.478 E698.22935
G0 F6000 X114.523 Y97.552
G1 F1200 X116.36 Y99.389 E698.31576
G0 F6000 X115.917 Y99.512
G1 F1200 X113.999 Y97.594 E698.40598
G0 F6000 X113.432 Y97.593
G1 F1200 X115.45 Y99.611 E698.5009
G0 F6000 X114.967 Y99.693
G1 F1200 X112.813 Y97.539 E698.60222
G0 F6000 X112.122 Y97.414
G1 F1200 X114.459 Y99.751 E698.71214
G0 F6000 X113.92 Y99.778
G1 F1200 X111.31 Y97.168 E698.83491
G0 F6000 X111.474 Y96.76
G0 X110.46 Y96.279
G0 X110.23 Y96.653
G1 F1200 X113.349 Y99.772 E698.98162
G0 F6000 X113.335 Y100.212
G0 X115.419 Y100.009
G0 X117.062 Y99.553
G0 X118.608 Y98.801
G0 X119.992 Y97.784
G0 X121.171 Y96.532
G0 X122.085 Y95.118
G0 X122.75 Y93.519
G0 X123.111 Y91.835
G0 X123.149 Y90.429
G0 X123.122 Y89.247
G0 X122.687 Y89.311
G1 F1200 X115.114 Y81.739 E699.3378
G0 F6000 X115.817 Y81.875
G1 F1200 X122.548 Y88.607 E699.65443
G0 F6000 X122.32 Y87.814
G1 F1200 X116.608 Y82.101 E699.92313
G0 F6000 X116.751 Y81.686
G0 X117.745 Y82.083
G0 X117.551 Y82.479
G1 F1200 X121.946 Y86.873 E700.12983
G0 F6000 X122.342 Y86.681
G0 X121.566 Y85.318
G0 X121.195 Y85.557
G1 F1200 X118.862 Y83.224 E700.23957
G0 F6000 X119.264 Y82.603
G1 F1500 E693.73957
;MESH:DESI_Port v1.stl(2)
G0 F6000 X121.5 Y85.328
G0 X122.354 Y86.842
G0 X122.897 Y88.417
G0 X123.159 Y90.098
G0 X123.111 Y91.835
G0 X122.75 Y93.519
G0 X122.212 Y94.814
G0 X120.495 Y98.344
G0 X121.189 Y99.176
G0 X123.045 Y105.657
G0 X122.347 Y103.936
G0 X119.995 Y106.769
G0 X119.518 Y107.628
G0 X119.197 Y108.543
G0 X119.032 Y109.509
G0 X119.033 Y110.504
G0 X119.201 Y111.472
G0 X119.525 Y112.386
G0 X120.01 Y113.254
G0 X120.631 Y114.016
G0 X121.294 Y114.597
G0 X124.008 Y116.301
;TYPE:WALL-INNER
G1 F1500 E700.23957
G1 F1200 X124.546 Y116.345 E700.25752
G1 X125.083 Y116.344 E700.27539
G1 X125.623 Y116.298 E700.29341
G1 X126.154 Y116.205 E700.31134
G1 X126.674 Y116.066 E700.32924
G1 X127.182 Y115.887 E700.34716
G1 X127.673 Y115.664 E700.36509
G1 X128.142 Y115.399 E700.38301
G1 X128.588 Y115.096 E700.40094
G1 X129.007 Y114.757 E700.41887
G1 X129.395 Y114.383 E700.43679
G1 X129.749 Y113.979 E700.45466
G1 X130.07 Y113.545 E700.47261
G1 X130.352 Y113.083 E700.49062
G1 X130.593 Y112.602 E700.50851
G1 X130.793 Y112.102 E700.52642
G1 X130.947 Y111.598 E700.54395
G1 X131.061 Y111.059 E700.56227
G1 X131.128 Y110.539 E700.57971
G1 X131.15 Y109.985 E700.59815
G1 X131.127 Y109.446 E700.6161
G1 X131.056 Y108.911 E700.63405
G1 X130.941 Y108.385 E700.65195
G1 X130.782 Y107.871 E700.66985
G1 X130.587 Y107.383 E700.68733
G1 X130.337 Y106.89 E700.70571
G1 X130.054 Y106.431 E700.72365
G1 X129.73 Y105.998 E700.74164
G1 X129.375 Y105.596 E700.75947
G1 X128.985 Y105.223 E700.77742
G1 X128.564 Y104.887 E700.79534
G1 X128.119 Y104.585 E700.81322
G1 X127.657 Y104.328 E700.83081
G1 X127.153 Y104.102 E700.84918
G1 X126.647 Y103.924 E700.86702
G1 X126.124 Y103.788 E700.88499
G1 X125.592 Y103.699 E700.90293
G1 X125.054 Y103.655 E700.92089
G1 X124.517 Y103.656 E700.93875
G1 X123.977 Y103.702 E700.95677
G1 X123.446 Y103.795 E700.9747
G1 X122.926 Y103.934 E700.99261
G1 X122.418 Y104.113 E701.01052
G1 X121.927 Y104.336 E701.02846
G1 X121.458 Y104.601 E701.04637
G1 X121.012 Y104.904 E701.06431
G1 X120.593 Y105.243 E701.08223
G1 X120.205 Y105.617 E701.10016
G1 X119.851 Y106.021 E701.11802
G1 X119.53 Y106.455 E701.13598
G1 X119.248 Y106.917 E701.15398
G1 X119.007 Y107.398 E701.17187
G1 X118.807 Y107.898 E701.18978
G1 X118.653 Y108.402 E701.20731
G1 X118.539 Y108.941 E701.22564
G1 X118.472 Y109.461 E701.24308
G1 X118.45 Y110.015 E701.26152
G1 X118.473 Y110.554 E701.27946
G1 X118.544 Y111.089 E701.29741
G1 X118.659 Y111.615 E701.31532
G1 X118.818 Y112.129 E701.33321
G1 X119.013 Y112.617 E701.35069
G1 X119.263 Y113.11 E701.36908
G1 X119.546 Y113.569 E701.38701
G1 X119.87 Y114.002 E701.405
G1 X120.225 Y114.404 E701.42284
G1 X120.615 Y114.777 E701.44079
G1 X121.036 Y115.113 E701.4587
G1 X121.481 Y115.415 E701.47659
G1 X121.943 Y115.672 E701.49417
G1 X122.447 Y115.898 E701.51254
G1 X122.953 Y116.076 E701.53038
G1 X123.476 Y116.212 E701.54836
G1 X124.008 Y116.301 E701.5663
G0 F6000 X124.058 Y115.904
G1 F1200 X124.562 Y115.945 E701.58312
G1 X125.066 Y115.944 E701.59988
G1 X125.571 Y115.901 E701.61674
G1 X126.068 Y115.814 E701.63352
G1 X126.556 Y115.684 E701.65031
G1 X127.032 Y115.516 E701.6671
G1 X127.492 Y115.307 E701.68391
G1 X127.931 Y115.059 E701.70068
G1 X128.349 Y114.775 E701.71749
G1 X128.742 Y114.457 E701.7343
G1 X129.105 Y114.107 E701.75107
G1 X129.437 Y113.728 E701.76783
G1 X129.738 Y113.321 E701.78467
G1 X130.002 Y112.889 E701.80151
G1 X130.228 Y112.438 E701.81828
G1 X130.415 Y111.969 E701.83508
G1 X130.559 Y111.498 E701.85146
G1 X130.666 Y110.992 E701.86866
G1 X130.729 Y110.505 E701.88499
G1 X130.75 Y109.986 E701.90227
G1 X130.728 Y109.481 E701.91908
G1 X130.662 Y108.98 E701.93589
G1 X130.554 Y108.487 E701.95268
G1 X130.405 Y108.005 E701.96946
G1 X130.222 Y107.548 E701.98583
G1 X129.988 Y107.086 E702.00305
G1 X129.723 Y106.656 E702.01985
G1 X129.419 Y106.251 E702.0367
G1 X129.086 Y105.873 E702.05345
G1 X128.721 Y105.524 E702.07025
G1 X128.327 Y105.209 E702.08703
G1 X127.909 Y104.926 E702.10381
G1 X127.478 Y104.686 E702.12022
G1 X127.005 Y104.474 E702.13746
G1 X126.53 Y104.307 E702.15421
G1 X126.04 Y104.18 E702.17104
G1 X125.542 Y104.096 E702.18784
G1 X125.038 Y104.055 E702.20466
G1 X124.534 Y104.056 E702.22142
G1 X124.029 Y104.099 E702.23828
G1 X123.532 Y104.186 E702.25506
G1 X123.044 Y104.316 E702.27186
G1 X122.568 Y104.484 E702.28865
G1 X122.108 Y104.693 E702.30545
G1 X121.669 Y104.941 E702.32222
G1 X121.251 Y105.225 E702.33903
G1 X120.858 Y105.543 E702.35585
G1 X120.495 Y105.893 E702.37262
G1 X120.163 Y106.272 E702.38938
G1 X119.862 Y106.679 E702.40621
G1 X119.598 Y107.111 E702.42305
G1 X119.372 Y107.562 E702.43983
G1 X119.185 Y108.031 E702.45662
G1 X119.041 Y108.502 E702.473
G1 X118.934 Y109.008 E702.49021
G1 X118.871 Y109.495 E702.50654
G1 X118.85 Y110.014 E702.52381
G1 X118.872 Y110.519 E702.54063
G1 X118.938 Y111.02 E702.55743
G1 X119.046 Y111.513 E702.57422
G1 X119.195 Y111.995 E702.591
G1 X119.378 Y112.452 E702.60737
G1 X119.612 Y112.914 E702.6246
G1 X119.877 Y113.344 E702.6414
G1 X120.181 Y113.749 E702.65824
G1 X120.514 Y114.127 E702.675
G1 X120.879 Y114.476 E702.69179
G1 X121.273 Y114.791 E702.70857
G1 X121.691 Y115.074 E702.72536
G1 X122.122 Y115.314 E702.74177
G1 X122.595 Y115.526 E702.75901
G1 X123.07 Y115.693 E702.77575
G1 X123.56 Y115.82 E702.79259
G1 X124.058 Y115.904 E702.80939
G0 F6000 X124.108 Y115.507
;TYPE:WALL-OUTER
G1 F1200 X124.578 Y115.545 E702.82507
G1 X125.049 Y115.544 E702.84074
G1 X125.519 Y115.504 E702.85642
G1 X125.982 Y115.423 E702.87206
G1 X126.438 Y115.302 E702.88775
G1 X126.882 Y115.145 E702.90341
G1 X127.311 Y114.95 E702.91909
G1 X127.72 Y114.719 E702.93471
G1 X128.11 Y114.454 E702.95039
G1 X128.477 Y114.157 E702.96609
G1 X128.815 Y113.831 E702.98171
G1 X129.125 Y113.477 E702.99736
G1 X129.406 Y113.097 E703.01308
G1 X129.652 Y112.695 E703.02876
G1 X129.863 Y112.274 E703.04442
G1 X130.037 Y111.836 E703.0601
G1 X130.171 Y111.398 E703.07533
G1 X130.271 Y110.925 E703.09141
G1 X130.33 Y110.471 E703.10664
G1 X130.35 Y109.987 E703.12275
G1 X130.329 Y109.516 E703.13843
G1 X130.268 Y109.049 E703.1541
G1 X130.167 Y108.589 E703.16976
G1 X130.028 Y108.139 E703.18542
G1 X129.857 Y107.713 E703.20069
G1 X129.639 Y107.282 E703.21676
G1 X129.392 Y106.881 E703.23242
G1 X129.109 Y106.504 E703.2481
G1 X128.797 Y106.15 E703.26379
G1 X128.457 Y105.825 E703.27944
G1 X128.09 Y105.531 E703.29508
G1 X127.699 Y105.267 E703.31077
G1 X127.299 Y105.044 E703.326
G1 X126.857 Y104.846 E703.34211
G1 X126.413 Y104.69 E703.35776
G1 X125.956 Y104.572 E703.37346
G1 X125.492 Y104.493 E703.38912
G1 X125.022 Y104.455 E703.4048
G1 X124.551 Y104.456 E703.42046
G1 X124.081 Y104.496 E703.43615
G1 X123.618 Y104.577 E703.45179
G1 X123.162 Y104.698 E703.46748
G1 X122.718 Y104.855 E703.48314
G1 X122.289 Y105.05 E703.49882
G1 X121.88 Y105.281 E703.51444
G1 X121.49 Y105.546 E703.53012
G1 X121.123 Y105.843 E703.54582
G1 X120.785 Y106.169 E703.56144
G1 X120.475 Y106.523 E703.57709
G1 X120.194 Y106.903 E703.59281
G1 X119.948 Y107.305 E703.60849
G1 X119.737 Y107.726 E703.62415
G1 X119.563 Y108.164 E703.63983
G1 X119.429 Y108.602 E703.65506
G1 X119.329 Y109.075 E703.67114
G1 X119.27 Y109.529 E703.68637
G1 X119.25 Y110.013 E703.70248
G1 X119.271 Y110.484 E703.71816
G1 X119.332 Y110.951 E703.73382
G1 X119.433 Y111.411 E703.74949
G1 X119.572 Y111.861 E703.76515
G1 X119.743 Y112.287 E703.78042
G1 X119.961 Y112.718 E703.79649
G1 X120.208 Y113.119 E703.81215
G1 X120.491 Y113.496 E703.82783
G1 X120.803 Y113.85 E703.84352
G1 X121.143 Y114.175 E703.85917
G1 X121.51 Y114.469 E703.87481
G1 X121.901 Y114.733 E703.8905
G1 X122.301 Y114.956 E703.90573
G1 X122.743 Y115.154 E703.92184
G1 X123.187 Y115.31 E703.93749
G1 X123.644 Y115.428 E703.95319
G1 X124.108 Y115.507 E703.96884
G0 F6000 X124.054 Y115.943
G1 F1500 E697.46884
G0 F6000 X123.984 Y116.491
G0 X123.542 Y119.351
G0 X123.647 Y119.561
;TYPE:WALL-INNER
G1 F1500 E703.96884
G1 F1200 X123.075 Y119.473 E703.98809
G1 X122.483 Y119.346 E704.00823
G1 X121.938 Y119.195 E704.02704
G1 X121.402 Y119.01 E704.0459
G1 X120.85 Y118.782 E704.06576
G1 X120.31 Y118.519 E704.08574
G1 X119.826 Y118.245 E704.10424
G1 X119.32 Y117.918 E704.12428
G1 X118.864 Y117.582 E704.14312
G1 X118.409 Y117.203 E704.16281
G1 X117.991 Y116.809 E704.18192
G1 X117.589 Y116.382 E704.20142
G1 X117.218 Y115.938 E704.22067
G1 X116.882 Y115.48 E704.23956
G1 X116.555 Y114.974 E704.2596
G1 X116.281 Y114.49 E704.2781
G1 X116.018 Y113.949 E704.29811
G1 X115.786 Y113.388 E704.3183
G1 X115.608 Y112.871 E704.33648
G1 X115.448 Y112.293 E704.35643
G1 X115.322 Y111.706 E704.3764
G1 X115.239 Y111.157 E704.39487
G1 X115.189 Y110.605 E704.4133
G1 X115.17 Y110.006 E704.43323
G1 X115.189 Y109.388 E704.4538
G1 X115.239 Y108.843 E704.472
G1 X115.322 Y108.294 E704.49047
G1 X115.454 Y107.678 E704.51142
G1 X115.603 Y107.143 E704.52989
G1 X115.786 Y106.612 E704.54857
G1 X116.018 Y106.051 E704.56877
G1 X116.287 Y105.498 E704.58922
G1 X116.554 Y105.027 E704.60723
G1 X116.882 Y104.52 E704.62731
G1 X117.218 Y104.062 E704.6462
G1 X117.589 Y103.618 E704.66545
G1 X117.991 Y103.191 E704.68495
G1 X118.409 Y102.797 E704.70406
G1 X118.864 Y102.418 E704.72375
G1 X119.32 Y102.082 E704.74259
G1 X119.826 Y101.755 E704.76263
G1 X120.31 Y101.481 E704.78113
G1 X120.851 Y101.218 E704.80114
G1 X121.403 Y100.989 E704.82101
G1 X121.938 Y100.805 E704.83983
G1 X122.483 Y100.654 E704.85864
G1 X123.075 Y100.527 E704.87878
G1 X123.647 Y100.439 E704.89803
G1 X124.195 Y100.389 E704.91633
G1 X124.8 Y100.37 E704.93646
G1 X125.405 Y100.389 E704.95659
G1 X125.953 Y100.439 E704.9749
G1 X126.525 Y100.527 E704.99414
G1 X127.117 Y100.654 E705.01428
G1 X127.662 Y100.805 E705.03309
G1 X128.197 Y100.989 E705.05191
G1 X128.749 Y101.218 E705.07179
G1 X129.29 Y101.481 E705.09179
G1 X129.774 Y101.755 E705.11029
G1 X130.28 Y102.082 E705.13033
G1 X130.736 Y102.418 E705.14917
G1 X131.191 Y102.797 E705.16887
G1 X131.609 Y103.191 E705.18797
G1 X132.003 Y103.609 E705.20708
G1 X132.382 Y104.064 E705.22677
G1 X132.718 Y104.52 E705.24561
G1 X133.046 Y105.027 E705.26569
G1 X133.313 Y105.498 E705.2837
G1 X133.582 Y106.051 E705.30416
G1 X133.814 Y106.612 E705.32435
G1 X133.997 Y107.143 E705.34303
G1 X134.143 Y107.666 E705.36109
G1 X134.278 Y108.294 E705.38245
G1 X134.361 Y108.843 E705.40092
G1 X134.411 Y109.388 E705.41912
G1 X134.43 Y109.994 E705.43929
G1 X134.411 Y110.605 E705.45962
G1 X134.361 Y111.157 E705.47806
G1 X134.278 Y111.706 E705.49652
G1 X134.152 Y112.293 E705.51649
G1 X133.992 Y112.871 E705.53644
G1 X133.814 Y113.388 E705.55462
G1 X133.582 Y113.949 E705.57482
G1 X133.319 Y114.49 E705.59482
G1 X133.045 Y114.974 E705.61332
G1 X132.718 Y115.48 E705.63336
G1 X132.382 Y115.938 E705.65225
G1 X132.011 Y116.382 E705.6715
G1 X131.609 Y116.809 E705.691
G1 X131.191 Y117.203 E705.71011
G1 X130.736 Y117.582 E705.7298
G1 X130.28 Y117.918 E705.74864
G1 X129.774 Y118.245 E705.76868
G1 X129.29 Y118.519 E705.78718
G1 X128.75 Y118.782 E705.80716
G1 X128.198 Y119.01 E705.82702
G1 X127.662 Y119.195 E705.84588
G1 X127.117 Y119.346 E705.86469
G1 X126.525 Y119.473 E705.88483
G1 X125.953 Y119.561 E705.90408
G1 X125.405 Y119.611 E705.92238
G1 X124.8 Y119.63 E705.94251
G1 X124.195 Y119.611 E705.96264
G1 X123.647 Y119.561 E705.98095
G0 F6000 X123.598 Y119.958
G1 F1200 X122.999 Y119.866 E706.0011
G1 X122.393 Y119.736 E706.02172
G1 X121.817 Y119.576 E706.0416
G1 X121.25 Y119.381 E706.06154
G1 X120.687 Y119.148 E706.08181
G1 X120.129 Y118.876 E706.10245
G1 X119.618 Y118.587 E706.12198
G1 X119.095 Y118.249 E706.14269
G1 X118.618 Y117.898 E706.16239
G1 X118.144 Y117.503 E706.18291
G1 X117.708 Y117.092 E706.20284
G1 X117.289 Y116.647 E706.22317
G1 X116.912 Y116.194 E706.24277
G1 X116.902 Y116.183 E706.24327
G1 X116.551 Y115.705 E706.26299
G1 X116.213 Y115.182 E706.2837
G1 X115.924 Y114.671 E706.30323
G1 X115.652 Y114.112 E706.3239
G1 X115.416 Y113.541 E706.34445
G1 X115.222 Y112.978 E706.36426
G1 X115.062 Y112.4 E706.38421
G1 X115.058 Y112.377 E706.38498
G1 X114.931 Y111.79 E706.40496
G1 X114.928 Y111.766 E706.40576
G1 X114.845 Y111.218 E706.4242
G1 X114.842 Y111.204 E706.42467
G1 X114.789 Y110.62 E706.44418
G1 X114.77 Y110.006 E706.46461
G1 X114.789 Y109.376 E706.48557
G1 X114.842 Y108.796 E706.50494
G1 X114.931 Y108.21 E706.52466
G1 X115.063 Y107.594 E706.54561
G1 X115.222 Y107.022 E706.56536
G1 X115.416 Y106.459 E706.58516
G1 X115.652 Y105.888 E706.60571
G1 X115.927 Y105.323 E706.62661
G1 X116.213 Y104.818 E706.64592
G1 X116.551 Y104.295 E706.66663
G1 X116.902 Y103.817 E706.68635
G1 X117.289 Y103.353 E706.70645
G1 X117.708 Y102.908 E706.72678
G1 X118.144 Y102.497 E706.74671
G1 X118.618 Y102.102 E706.76723
G1 X119.095 Y101.751 E706.78692
G1 X119.618 Y101.413 E706.80764
G1 X120.129 Y101.124 E706.82716
G1 X120.688 Y100.852 E706.84784
G1 X121.25 Y100.619 E706.86807
G1 X121.273 Y100.612 E706.86887
G1 X121.817 Y100.424 E706.88802
G1 X121.831 Y100.421 E706.88849
G1 X122.393 Y100.264 E706.9079
G1 X122.999 Y100.134 E706.92851
G1 X123.598 Y100.042 E706.94867
G1 X124.18 Y99.989 E706.96811
G1 X124.8 Y99.97 E706.98874
G1 X125.42 Y99.989 E707.00937
G1 X126.002 Y100.042 E707.02881
G1 X126.601 Y100.134 E707.04896
G1 X127.207 Y100.264 E707.06958
G1 X127.783 Y100.424 E707.08946
G1 X128.35 Y100.619 E707.1094
G1 X128.912 Y100.852 E707.12964
G1 X129.471 Y101.124 E707.15032
G1 X129.982 Y101.413 E707.16984
G1 X130.505 Y101.751 E707.19055
G1 X130.982 Y102.102 E707.21025
G1 X131.456 Y102.497 E707.23077
G1 X131.892 Y102.908 E707.2507
G1 X132.303 Y103.344 E707.27063
G1 X132.698 Y103.818 E707.29115
G1 X133.049 Y104.295 E707.31085
G1 X133.387 Y104.818 E707.33156
G1 X133.673 Y105.323 E707.35086
G1 X133.948 Y105.888 E707.37176
G1 X134.184 Y106.459 E707.39231
G1 X134.378 Y107.022 E707.41212
G1 X134.381 Y107.035 E707.41256
G1 X134.527 Y107.558 E707.43062
G1 X134.534 Y107.582 E707.43145
G1 X134.669 Y108.21 E707.45282
G1 X134.672 Y108.234 E707.45362
G1 X134.755 Y108.782 E707.47206
G1 X134.758 Y108.796 E707.47253
G1 X134.808 Y109.351 E707.49107
G1 X134.811 Y109.376 E707.49191
G1 X134.83 Y109.994 E707.51247
G1 X134.811 Y110.62 E707.5333
G1 X134.758 Y111.204 E707.5528
G1 X134.669 Y111.79 E707.57252
G1 X134.538 Y112.4 E707.59327
G1 X134.378 Y112.978 E707.61322
G1 X134.184 Y113.541 E707.63302
G1 X133.948 Y114.112 E707.65357
G1 X133.676 Y114.671 E707.67425
G1 X133.387 Y115.182 E707.69378
G1 X133.049 Y115.705 E707.71449
G1 X132.698 Y116.183 E707.73421
G1 X132.311 Y116.647 E707.75431
G1 X131.892 Y117.092 E707.77464
G1 X131.456 Y117.503 E707.79457
G1 X130.982 Y117.898 E707.81509
G1 X130.505 Y118.249 E707.83478
G1 X129.982 Y118.587 E707.8555
G1 X129.471 Y118.876 E707.87502
G1 X128.913 Y119.148 E707.89567
G1 X128.35 Y119.381 E707.91593
G1 X127.783 Y119.576 E707.93588
G1 X127.769 Y119.579 E707.93635
G1 X127.207 Y119.736 E707.95576
G1 X126.601 Y119.866 E707.97638
G1 X126.002 Y119.958 E707.99653
G1 X125.42 Y120.011 E708.01597
G1 X124.8 Y120.03 E708.0366
G1 X124.18 Y120.011 E708.05723
G1 X123.598 Y119.958 E708.07667
G0 F6000 X123.549 Y120.355
;TYPE:WALL-OUTER
G1 F1200 X122.923 Y120.259 E708.09773
G1 X122.303 Y120.126 E708.11882
G1 X121.691 Y119.956 E708.13995
G1 X121.103 Y119.753 E708.16064
G1 X120.524 Y119.514 E708.18147
G1 X119.948 Y119.233 E708.20279
G1 X119.41 Y118.929 E708.22334
G1 X118.87 Y118.58 E708.24473
G1 X118.372 Y118.214 E708.26528
G1 X117.879 Y117.803 E708.28663
G1 X117.425 Y117.375 E708.30738
G1 X116.989 Y116.912 E708.32854
G1 X116.586 Y116.428 E708.34948
G1 X116.22 Y115.93 E708.37004
G1 X115.871 Y115.39 E708.39142
G1 X115.567 Y114.852 E708.41198
G1 X115.286 Y114.275 E708.43332
G1 X115.046 Y113.694 E708.45423
G1 X114.844 Y113.109 E708.47482
G1 X114.672 Y112.49 E708.49618
G1 X114.54 Y111.874 E708.51714
G1 X114.445 Y111.251 E708.5381
G1 X114.389 Y110.635 E708.55867
G1 X114.37 Y110.006 E708.5796
G1 X114.389 Y109.364 E708.60096
G1 X114.445 Y108.749 E708.6215
G1 X114.54 Y108.126 E708.64246
G1 X114.672 Y107.51 E708.66342
G1 X114.844 Y106.891 E708.68478
G1 X115.046 Y106.306 E708.70537
G1 X115.286 Y105.725 E708.72628
G1 X115.567 Y105.148 E708.74762
G1 X115.871 Y104.61 E708.76818
G1 X116.22 Y104.07 E708.78956
G1 X116.586 Y103.572 E708.81012
G1 X116.989 Y103.088 E708.83106
G1 X117.425 Y102.625 E708.85222
G1 X117.879 Y102.197 E708.87297
G1 X118.372 Y101.786 E708.89432
G1 X118.87 Y101.42 E708.91487
G1 X119.41 Y101.071 E708.93626
G1 X119.948 Y100.767 E708.95681
G1 X120.525 Y100.486 E708.97816
G1 X121.103 Y100.247 E708.99896
G1 X121.691 Y100.044 E709.01965
G1 X122.303 Y99.874 E709.04077
G1 X122.923 Y99.741 E709.06187
G1 X123.549 Y99.645 E709.08293
G1 X124.165 Y99.589 E709.1035
G1 X124.8 Y99.57 E709.12463
G1 X125.435 Y99.589 E709.14576
G1 X126.051 Y99.645 E709.16633
G1 X126.677 Y99.741 E709.1874
G1 X127.297 Y99.874 E709.20849
G1 X127.909 Y100.044 E709.22961
G1 X128.497 Y100.247 E709.2503
G1 X129.075 Y100.486 E709.27111
G1 X129.652 Y100.767 E709.29245
G1 X130.19 Y101.071 E709.31301
G1 X130.73 Y101.42 E709.33439
G1 X131.228 Y101.786 E709.35495
G1 X131.721 Y102.197 E709.3763
G1 X132.175 Y102.625 E709.39705
G1 X132.603 Y103.079 E709.4178
G1 X133.014 Y103.572 E709.43915
G1 X133.38 Y104.07 E709.4597
G1 X133.729 Y104.61 E709.48109
G1 X134.033 Y105.148 E709.50164
G1 X134.314 Y105.725 E709.52299
G1 X134.554 Y106.306 E709.5439
G1 X134.756 Y106.891 E709.56448
G1 X134.925 Y107.498 E709.58544
G1 X135.06 Y108.126 E709.6068
G1 X135.155 Y108.749 E709.62776
G1 X135.211 Y109.364 E709.6483
G1 X135.23 Y109.994 E709.66926
G1 X135.211 Y110.635 E709.69059
G1 X135.155 Y111.251 E709.71117
G1 X135.06 Y111.874 E709.73213
G1 X134.928 Y112.49 E709.75308
G1 X134.756 Y113.109 E709.77445
G1 X134.554 Y113.694 E709.79503
G1 X134.314 Y114.275 E709.81594
G1 X134.033 Y114.852 E709.83729
G1 X133.729 Y115.39 E709.85784
G1 X133.38 Y115.93 E709.87923
G1 X133.014 Y116.428 E709.89978
G1 X132.611 Y116.912 E709.92073
G1 X132.175 Y117.375 E709.94188
G1 X131.721 Y117.803 E709.96263
G1 X131.228 Y118.214 E709.98398
G1 X130.73 Y118.58 E710.00454
G1 X130.19 Y118.929 E710.02592
G1 X129.652 Y119.233 E710.04648
G1 X129.076 Y119.514 E710.06779
G1 X128.497 Y119.753 E710.08862
G1 X127.909 Y119.956 E710.10931
G1 X127.297 Y120.126 E710.13044
G1 X126.677 Y120.259 E710.15153
G1 X126.051 Y120.355 E710.1726
G1 X125.435 Y120.411 E710.19317
G1 X124.8 Y120.43 E710.2143
G1 X124.165 Y120.411 E710.23543
G1 X123.549 Y120.355 E710.256
G0 F6000 X123.602 Y119.919
G0 X123.706 Y119.175
;TYPE:SKIN
G1 F1200 X123.149 Y119.089 E710.27475
G1 X122.565 Y118.964 E710.29461
G1 X122.054 Y118.822 E710.31225
G1 X121.537 Y118.644 E710.33044
G1 X121.014 Y118.428 E710.34926
G1 X120.481 Y118.168 E710.36898
G1 X120.034 Y117.914 E710.38608
G1 X119.536 Y117.593 E710.40579
G1 X119.106 Y117.276 E710.42355
G1 X118.668 Y116.911 E710.44252
G1 X118.264 Y116.529 E710.46101
G1 X117.881 Y116.123 E710.47957
G1 X117.522 Y115.695 E710.49815
G1 X117.21 Y115.268 E710.51574
G1 X116.883 Y114.762 E710.53578
G1 X116.625 Y114.305 E710.55324
G1 X116.369 Y113.779 E710.57269
G1 X116.15 Y113.248 E710.5918
G1 X115.98 Y112.754 E710.60917
G1 X115.83 Y112.21 E710.62794
G1 X115.704 Y111.624 E710.64788
G1 X115.625 Y111.099 E710.66554
G1 X115.579 Y110.588 E710.6826
G1 X115.56 Y110.018 E710.70157
G1 X115.579 Y109.4 E710.72213
G1 X115.625 Y108.901 E710.7388
G1 X115.704 Y108.376 E710.75646
G1 X115.833 Y107.772 E710.777
G1 X115.976 Y107.259 E710.79471
G1 X116.151 Y106.75 E710.81262
G1 X116.369 Y106.221 E710.83165
G1 X116.632 Y105.68 E710.85165
G1 X116.882 Y105.239 E710.86851
G1 X117.21 Y104.732 E710.8886
G1 X117.525 Y104.302 E710.90633
G1 X117.881 Y103.877 E710.92477
G1 X118.264 Y103.471 E710.94333
G1 X118.668 Y103.089 E710.96182
G1 X119.11 Y102.721 E710.98095
G1 X119.54 Y102.404 E710.99872
G1 X120.034 Y102.086 E711.01826
G1 X120.492 Y101.826 E711.03578
G1 X121.011 Y101.574 E711.05497
G1 X121.542 Y101.354 E711.07408
G1 X122.053 Y101.178 E711.09206
G1 X122.565 Y101.036 E711.10973
G1 X123.149 Y100.911 E711.1296
G1 X123.706 Y100.825 E711.14834
G1 X124.209 Y100.779 E711.16514
G1 X124.8 Y100.76 E711.18481
G1 X125.391 Y100.779 E711.20448
G1 X125.894 Y100.825 E711.22127
G1 X126.451 Y100.911 E711.24002
G1 X127.035 Y101.036 E711.25988
G1 X127.547 Y101.178 E711.27756
G1 X128.058 Y101.354 E711.29553
G1 X128.589 Y101.574 E711.31465
G1 X129.108 Y101.826 E711.33384
G1 X129.566 Y102.086 E711.35135
G1 X130.06 Y102.404 E711.3709
G1 X130.49 Y102.721 E711.38866
G1 X130.932 Y103.089 E711.40779
G1 X131.329 Y103.464 E711.42596
G1 X131.711 Y103.868 E711.44445
G1 X132.075 Y104.305 E711.46337
G1 X132.397 Y104.742 E711.48142
G1 X132.707 Y105.22 E711.50037
G1 X132.968 Y105.68 E711.51796
G1 X133.221 Y106.2 E711.53719
G1 X133.453 Y106.761 E711.55738
G1 X133.624 Y107.259 E711.5749
G1 X133.761 Y107.748 E711.59179
G1 X133.896 Y108.376 E711.61315
G1 X133.975 Y108.901 E711.63081
G1 X134.021 Y109.4 E711.64748
G1 X134.04 Y109.982 E711.66685
G1 X134.021 Y110.588 E711.68701
G1 X133.975 Y111.099 E711.70408
G1 X133.896 Y111.624 E711.72173
G1 X133.77 Y112.21 E711.74167
G1 X133.62 Y112.754 E711.76044
G1 X133.45 Y113.248 E711.77781
G1 X133.231 Y113.779 E711.79692
G1 X132.975 Y114.305 E711.81638
G1 X132.717 Y114.762 E711.83383
G1 X132.39 Y115.268 E711.85387
G1 X132.078 Y115.695 E711.87146
G1 X131.719 Y116.123 E711.89004
G1 X131.336 Y116.529 E711.9086
G1 X130.932 Y116.911 E711.92709
G1 X130.494 Y117.276 E711.94606
G1 X130.064 Y117.593 E711.96383
G1 X129.566 Y117.914 E711.98353
G1 X129.119 Y118.168 E712.00063
G1 X128.586 Y118.428 E712.02036
G1 X128.063 Y118.644 E712.03918
G1 X127.546 Y118.822 E712.05736
G1 X127.035 Y118.964 E712.075
G1 X126.451 Y119.089 E712.09487
G1 X125.894 Y119.175 E712.11361
G1 X125.391 Y119.221 E712.13041
G1 X124.8 Y119.24 E712.15008
G1 X124.209 Y119.221 E712.16975
G1 X123.706 Y119.175 E712.18655
G1 F1500 E705.68655
G0 F6000 X123.667 Y119.452
G0 X123.984 Y116.491
G0 X123.96 Y116.689
G1 F1500 E712.18655
G1 F1200 X124.53 Y116.735 E712.20557
G1 X125.1 Y116.734 E712.22452
G1 X125.674 Y116.686 E712.24368
G1 X126.238 Y116.586 E712.26273
G1 X126.789 Y116.439 E712.2817
G1 X127.328 Y116.249 E712.30071
G1 X127.85 Y116.012 E712.31978
G1 X128.348 Y115.731 E712.33879
G1 X128.82 Y115.41 E712.35778
G1 X129.266 Y115.05 E712.37684
G1 X129.678 Y114.652 E712.3959
G1 X130.053 Y114.224 E712.41482
G1 X130.394 Y113.763 E712.43389
G1 X130.693 Y113.272 E712.45301
G1 X130.949 Y112.762 E712.47199
G1 X131.161 Y112.231 E712.49101
G1 X131.325 Y111.695 E712.50965
G1 X131.445 Y111.125 E712.52903
G1 X131.517 Y110.572 E712.54758
G1 X131.54 Y109.985 E712.56711
G1 X131.515 Y109.412 E712.58619
G1 X131.44 Y108.843 E712.60528
G1 X131.319 Y108.286 E712.62424
G1 X131.15 Y107.74 E712.64325
G1 X130.942 Y107.223 E712.66178
G1 X130.678 Y106.699 E712.6813
G1 X130.377 Y106.211 E712.70037
G1 X130.032 Y105.752 E712.71947
G1 X129.656 Y105.325 E712.73839
G1 X129.242 Y104.929 E712.75744
G1 X128.796 Y104.573 E712.77642
G1 X128.324 Y104.253 E712.79539
G1 X127.832 Y103.979 E712.81412
G1 X127.297 Y103.739 E712.83362
G1 X126.761 Y103.551 E712.85252
G1 X126.206 Y103.406 E712.8716
G1 X125.64 Y103.311 E712.89068
G1 X125.07 Y103.265 E712.9097
G1 X124.5 Y103.266 E712.92866
G1 X123.926 Y103.314 E712.94782
G1 X123.362 Y103.414 E712.96687
G1 X122.811 Y103.561 E712.98584
G1 X122.272 Y103.751 E713.00485
G1 X121.75 Y103.988 E713.02391
G1 X121.252 Y104.269 E713.04293
G1 X120.78 Y104.59 E713.06192
G1 X120.334 Y104.95 E713.08098
G1 X119.922 Y105.348 E713.10003
G1 X119.547 Y105.776 E713.11896
G1 X119.206 Y106.237 E713.13803
G1 X118.907 Y106.728 E713.15715
G1 X118.651 Y107.238 E713.17613
G1 X118.439 Y107.769 E713.19515
G1 X118.275 Y108.305 E713.21379
G1 X118.155 Y108.875 E713.23317
G1 X118.083 Y109.428 E713.25171
G1 X118.06 Y110.015 E713.27125
G1 X118.085 Y110.588 E713.29033
G1 X118.16 Y111.157 E713.30942
G1 X118.281 Y111.714 E713.32838
G1 X118.45 Y112.26 E713.34739
G1 X118.658 Y112.777 E713.36592
G1 X118.922 Y113.301 E713.38544
G1 X119.223 Y113.789 E713.40451
G1 X119.568 Y114.248 E713.4236
G1 X119.944 Y114.675 E713.44253
G1 X120.358 Y115.071 E713.46158
G1 X120.804 Y115.427 E713.48056
G1 X121.276 Y115.747 E713.49953
G1 X121.768 Y116.021 E713.51826
G1 X122.303 Y116.261 E713.53776
G1 X122.839 Y116.449 E713.55665
G1 X123.394 Y116.594 E713.57573
G1 X123.96 Y116.689 E713.59482
G1 F1500 E707.09482
G0 F6000 X123.994 Y116.411
G0 X120.49 Y114.92
G0 X117.056 Y115.362
G0 X116.791 Y115.135
G0 X117.16 Y114.897
G1 F1500 E713.59482
G1 F1200 X119.9 Y117.637 E713.7237
G0 F6000 X119.66 Y118.007
G0 X120.964 Y118.71
G0 X121.132 Y118.303
G1 F1200 X116.494 Y113.666 E713.94184
G0 F6000 X116.147 Y112.753
G1 F1200 X122.043 Y118.648 E714.21914
G0 F6000 X122.812 Y118.852
G1 F1200 X115.945 Y111.985 E714.54215
G0 F6000 X115.814 Y111.288
G1 F1200 X123.507 Y118.982 E714.90402
G0 F6000 X124.146 Y119.054
G1 F1200 X120.406 Y115.315 E715.07992
G0 F6000 X120.682 Y114.971
G0 X119.793 Y114.082
G0 X119.463 Y114.372
G1 F1200 X115.743 Y110.652 E715.2549
G0 F6000 X115.72 Y110.063
G1 F1200 X118.525 Y112.869 E715.38686
G0 F6000 X118.19 Y111.968
G1 F1200 X115.734 Y109.512 E715.50238
G0 F6000 X115.776 Y108.987
G1 F1200 X118.01 Y111.222 E715.60749
G0 F6000 X117.924 Y110.57
G1 F1200 X115.847 Y108.493 E715.70518
G0 F6000 X115.942 Y108.022
G1 F1200 X117.9 Y109.981 E715.7973
G0 F6000 X117.922 Y109.437
G1 F1200 X116.054 Y107.569 E715.88517
G0 F6000 X116.186 Y107.135
G1 F1200 X117.985 Y108.934 E715.96979
G0 F6000 X118.078 Y108.461
G1 F1200 X116.336 Y106.719 E716.05173
G0 F6000 X116.5 Y106.317
G1 F1200 X118.196 Y108.014 E716.13152
G0 F6000 X118.337 Y107.589
G1 F1200 X116.683 Y105.935 E716.20932
G0 F6000 X116.879 Y105.566
G1 F1200 X118.499 Y107.185 E716.2855
G0 F6000 X118.687 Y106.807
G1 F1200 X117.089 Y105.21 E716.36064
G0 F6000 X117.311 Y104.866
G1 F1200 X118.89 Y106.445 E716.43491
G0 F6000 X119.109 Y106.098
G1 F1200 X117.548 Y104.537 E716.50834
G0 F6000 X117.798 Y104.221
G1 F1200 X119.349 Y105.773 E716.58132
G0 F6000 X119.607 Y105.464
G1 F1200 X118.059 Y103.917 E716.6541
G0 F6000 X118.335 Y103.627
G1 F1200 X119.876 Y105.168 E716.72659
G0 F6000 X120.164 Y104.89
G1 F1200 X118.623 Y103.35 E716.79905
G0 F6000 X118.923 Y103.084
G1 F1200 X120.471 Y104.632 E716.87186
G0 F6000 X120.792 Y104.387
G1 F1200 X119.233 Y102.828 E716.94519
G0 F6000 X119.559 Y102.588
G1 F1200 X121.128 Y104.158 E717.01902
G0 F6000 X121.488 Y103.951
G1 F1200 X119.899 Y102.362 E717.09376
G0 F6000 X120.249 Y102.147
G1 F1200 X121.862 Y103.76 E717.16963
G0 F6000 X122.253 Y103.586
G1 F1200 X120.612 Y101.944 E717.24684
G0 F6000 X120.993 Y101.76
G1 F1200 X122.673 Y103.439 E717.32584
G0 F6000 X123.113 Y103.314
G1 F1200 X121.39 Y101.591 E717.40688
G0 F6000 X121.799 Y101.435
G1 F1200 X123.576 Y103.212 E717.49047
G0 F6000 X124.071 Y103.14
G1 F1200 X122.226 Y101.295 E717.57725
G0 F6000 X122.673 Y101.177
G1 F1200 X124.601 Y103.105 E717.66794
G0 F6000 X125.174 Y103.112
G1 F1200 X123.139 Y101.077 E717.76366
G0 F6000 X123.627 Y100.999
G1 F1200 X125.802 Y103.175 E717.86599
G0 F6000 X126.514 Y103.321
G1 F1200 X124.138 Y100.945 E717.97775
G0 F6000 X124.683 Y100.924
G1 F1200 X127.344 Y103.586 E718.10294
G0 F6000 X127.194 Y103.999
G0 X128.263 Y104.549
G0 X128.511 Y104.186
G1 F1200 X125.26 Y100.935 E718.25585
G0 F6000 X125.874 Y100.984
G1 F1200 X133.816 Y108.926 E718.62942
G0 F6000 X133.865 Y109.54
G1 F1200 X130.609 Y106.285 E718.78255
G0 F6000 X130.235 Y106.514
G0 X130.794 Y107.606
G0 X131.202 Y107.444
G1 F1200 X133.875 Y110.116 E718.90826
G0 F6000 X133.854 Y110.661
G1 F1200 X131.482 Y108.289 E719.01983
G0 F6000 X131.62 Y108.992
G1 F1200 X133.801 Y111.174 E719.12244
G0 F6000 X133.723 Y111.662
G1 F1200 X131.683 Y109.621 E719.21842
G0 F6000 X131.69 Y110.194
G1 F1200 X133.623 Y112.127 E719.30934
G0 F6000 X133.503 Y112.573
G1 F1200 X131.656 Y110.725 E719.39624
G0 F6000 X131.586 Y111.221
G1 F1200 X133.365 Y113.001 E719.47994
G0 F6000 X133.209 Y113.41
G1 F1200 X131.488 Y111.689 E719.56089
G0 F6000 X131.359 Y112.125
G1 F1200 X133.039 Y113.806 E719.63994
G0 F6000 X132.854 Y114.186
G1 F1200 X131.207 Y112.54 E719.71739
G0 F6000 X131.038 Y112.936
G1 F1200 X132.652 Y114.55 E719.7933
G0 F6000 X132.436 Y114.9
G1 F1200 X130.85 Y113.313 E719.86793
G0 F6000 X130.638 Y113.668
G1 F1200 X132.211 Y115.241 E719.94192
G0 F6000 X131.972 Y115.568
G1 F1200 X130.411 Y114.006 E720.01536
G0 F6000 X130.17 Y114.331
G1 F1200 X131.716 Y115.877 E720.08808
G0 F6000 X131.449 Y116.176
G1 F1200 X129.906 Y114.632 E720.16068
G0 F6000 X129.629 Y114.921
G1 F1200 X131.171 Y116.463 E720.23322
G0 F6000 X130.88 Y116.738
G1 F1200 X129.339 Y115.196 E720.30572
G0 F6000 X129.026 Y115.45
G1 F1200 X130.575 Y116.998 E720.37856
G0 F6000 X130.259 Y117.248
G1 F1200 X128.697 Y115.686 E720.45203
G0 F6000 X128.355 Y115.91
G1 F1200 X129.932 Y117.487 E720.52621
G0 F6000 X129.587 Y117.708
G1 F1200 X127.993 Y116.114 E720.60119
G0 F6000 X127.61 Y116.296
G1 F1200 X129.231 Y117.917 E720.67743
G0 F6000 X128.861 Y118.113
G1 F1200 X127.209 Y116.461 E720.75514
G0 F6000 X126.787 Y116.604
G1 F1200 X128.479 Y118.297 E720.83475
G0 F6000 X128.079 Y118.463
G1 F1200 X126.34 Y116.723 E720.91657
G0 F6000 X125.866 Y116.815
G1 F1200 X127.663 Y118.612 E721.00109
G0 F6000 X127.228 Y118.743
G1 F1200 X125.358 Y116.873 E721.08905
G0 F6000 X124.814 Y116.894
G1 F1200 X126.775 Y118.855 E721.18129
G0 F6000 X126.302 Y118.948
G1 F1200 X124.225 Y116.871 E721.27899
G0 F6000 X123.575 Y116.787
G1 F1200 X125.809 Y119.021 E721.38407
G0 F6000 X125.286 Y119.064
G1 F1200 X122.836 Y116.613 E721.49933
G0 F6000 X121.922 Y116.266
G1 F1200 X124.735 Y119.078 E721.63162
G0 F6000 X124.721 Y119.517
G0 X126.5 Y119.304
G0 X128.143 Y118.848
G0 X129.691 Y118.096
G0 X131.073 Y117.079
G0 X132.252 Y115.827
G0 X133.166 Y114.413
G0 X133.831 Y112.814
G0 X134.192 Y111.13
G0 X134.23 Y109.724
G0 X134.135 Y108.156
G0 X133.703 Y108.247
G1 F1200 X126.553 Y101.097 E721.96794
G0 F6000 X127.296 Y101.274
G1 F1200 X133.525 Y107.504 E722.26095
G0 F6000 X133.23 Y106.643
G1 F1200 X128.156 Y101.568 E722.49964
G0 F6000 X128.325 Y101.162
G0 X129.453 Y101.7
G0 X129.236 Y102.083
G1 F1200 X132.718 Y105.566 E722.66345
G0 F6000 X133.364 Y105.203
G1 F1500 E716.16345
;MESH:DESI_Port v1.stl
G0 F6000 X131.073 Y102.921
G0 X129.691 Y101.904
G0 X128.143 Y101.151
G0 X126.5 Y100.696
G0 X124.8 Y100.54
G0 X123.1 Y100.696
G0 X121.457 Y101.151
G0 X119.909 Y101.904
G0 X118.527 Y102.921
G0 X117.348 Y104.173
G0 X116.435 Y105.584
G0 X115.764 Y107.2
G0 X115.476 Y108.552
G0 X115.056 Y113.05
G0 X114.011 Y113.34
G0 X106.268 Y112.931
G0 X107.713 Y114.098
G0 X103.437 Y116.298
;TYPE:WALL-INNER
G1 F1500 E722.66345
G1 F1200 X103.968 Y116.205 E722.68138
G1 X104.488 Y116.066 E722.69928
G1 X104.996 Y115.887 E722.7172
G1 X105.486 Y115.664 E722.7351
G1 X105.957 Y115.401 E722.75304
G1 X106.404 Y115.096 E722.77104
G1 X106.821 Y114.757 E722.78892
G1 X107.21 Y114.383 E722.80687
G1 X107.564 Y113.978 E722.82476
G1 X107.884 Y113.545 E722.84266
G1 X108.166 Y113.083 E722.86067
G1 X108.407 Y112.602 E722.87856
G1 X108.608 Y112.103 E722.89645
G1 X108.762 Y111.598 E722.91401
G1 X108.875 Y111.059 E722.93233
G1 X108.942 Y110.539 E722.94977
G1 X108.964 Y109.985 E722.96821
G1 X108.941 Y109.446 E722.98615
G1 X108.87 Y108.913 E723.00404
G1 X108.756 Y108.385 E723.022
G1 X108.597 Y107.871 E723.0399
G1 X108.401 Y107.383 E723.05739
G1 X108.151 Y106.89 E723.07577
G1 X107.868 Y106.432 E723.09368
G1 X107.546 Y106 E723.1116
G1 X107.188 Y105.594 E723.1296
G1 X106.799 Y105.224 E723.14746
G1 X106.391 Y104.894 E723.16491
G1 X105.933 Y104.585 E723.18329
G1 X105.471 Y104.328 E723.20087
G1 X104.967 Y104.102 E723.21924
G1 X104.461 Y103.924 E723.23709
G1 X103.938 Y103.788 E723.25506
G1 X103.406 Y103.699 E723.273
G1 X102.868 Y103.655 E723.29095
G1 X102.331 Y103.656 E723.30881
G1 X101.794 Y103.702 E723.32674
G1 X101.26 Y103.795 E723.34477
G1 X100.741 Y103.934 E723.36264
G1 X100.232 Y104.113 E723.38058
G1 X99.742 Y104.336 E723.39849
G1 X99.272 Y104.601 E723.41644
G1 X98.825 Y104.904 E723.4344
G1 X98.408 Y105.243 E723.45227
G1 X98.019 Y105.617 E723.47022
G1 X97.665 Y106.022 E723.48811
G1 X97.345 Y106.455 E723.50602
G1 X97.063 Y106.915 E723.52396
G1 X96.821 Y107.398 E723.54193
G1 X96.621 Y107.898 E723.55984
G1 X96.467 Y108.402 E723.57737
G1 X96.353 Y108.941 E723.59569
G1 X96.287 Y109.461 E723.61313
G1 X96.264 Y110.015 E723.63157
G1 X96.288 Y110.554 E723.64952
G1 X96.358 Y111.087 E723.6674
G1 X96.473 Y111.615 E723.68537
G1 X96.632 Y112.129 E723.70326
G1 X96.827 Y112.617 E723.72074
G1 X97.078 Y113.11 E723.73914
G1 X97.361 Y113.568 E723.75705
G1 X97.683 Y114 E723.77497
G1 X98.039 Y114.406 E723.79293
G1 X98.43 Y114.777 E723.81086
G1 X98.848 Y115.113 E723.82869
G1 X99.296 Y115.415 E723.84666
G1 X99.758 Y115.672 E723.86425
G1 X100.261 Y115.898 E723.88259
G1 X100.769 Y116.076 E723.90049
G1 X101.29 Y116.212 E723.9184
G1 X101.823 Y116.301 E723.93637
G1 X102.36 Y116.345 E723.95429
G1 X102.897 Y116.344 E723.97216
G1 X103.437 Y116.298 E723.99018
G0 F6000 X103.385 Y115.901
G1 F1200 X103.882 Y115.814 E724.00696
G1 X104.37 Y115.684 E724.02376
G1 X104.846 Y115.516 E724.04055
G1 X105.305 Y115.307 E724.05732
G1 X105.746 Y115.06 E724.07413
G1 X106.165 Y114.775 E724.09099
G1 X106.556 Y114.457 E724.10775
G1 X106.92 Y114.107 E724.12455
G1 X107.252 Y113.727 E724.14133
G1 X107.552 Y113.321 E724.15812
G1 X107.816 Y112.889 E724.17496
G1 X108.042 Y112.438 E724.19174
G1 X108.23 Y111.97 E724.20851
G1 X108.374 Y111.498 E724.22493
G1 X108.48 Y110.992 E724.24212
G1 X108.543 Y110.505 E724.25845
G1 X108.564 Y109.986 E724.27573
G1 X108.542 Y109.481 E724.29254
G1 X108.476 Y108.982 E724.30928
G1 X108.369 Y108.487 E724.32613
G1 X108.22 Y108.005 E724.34291
G1 X108.036 Y107.548 E724.35929
G1 X107.802 Y107.086 E724.37652
G1 X107.537 Y106.657 E724.39329
G1 X107.235 Y106.252 E724.41009
G1 X106.9 Y105.872 E724.42694
G1 X106.535 Y105.525 E724.44369
G1 X106.153 Y105.216 E724.46003
G1 X105.723 Y104.926 E724.47728
G1 X105.292 Y104.686 E724.49369
G1 X104.819 Y104.474 E724.51093
G1 X104.344 Y104.307 E724.52768
G1 X103.854 Y104.18 E724.54451
G1 X103.356 Y104.096 E724.56131
G1 X102.852 Y104.055 E724.57813
G1 X102.348 Y104.056 E724.59489
G1 X101.845 Y104.099 E724.61168
G1 X101.346 Y104.186 E724.62853
G1 X100.859 Y104.316 E724.6453
G1 X100.382 Y104.484 E724.66212
G1 X99.923 Y104.693 E724.67889
G1 X99.483 Y104.941 E724.69569
G1 X99.064 Y105.225 E724.71253
G1 X98.673 Y105.543 E724.72929
G1 X98.309 Y105.893 E724.74608
G1 X97.977 Y106.273 E724.76287
G1 X97.677 Y106.679 E724.77966
G1 X97.413 Y107.11 E724.79647
G1 X97.186 Y107.562 E724.81329
G1 X96.999 Y108.031 E724.83008
G1 X96.855 Y108.502 E724.84646
G1 X96.748 Y109.008 E724.86367
G1 X96.686 Y109.495 E724.87999
G1 X96.664 Y110.014 E724.89727
G1 X96.687 Y110.519 E724.91409
G1 X96.752 Y111.018 E724.93082
G1 X96.86 Y111.513 E724.94767
G1 X97.009 Y111.995 E724.96445
G1 X97.192 Y112.452 E724.98083
G1 X97.427 Y112.914 E724.99807
G1 X97.692 Y113.343 E725.01484
G1 X97.994 Y113.748 E725.03164
G1 X98.328 Y114.128 E725.04847
G1 X98.694 Y114.476 E725.06527
G1 X99.086 Y114.791 E725.08199
G1 X99.505 Y115.074 E725.09881
G1 X99.937 Y115.314 E725.11525
G1 X100.409 Y115.526 E725.13246
G1 X100.886 Y115.693 E725.14926
G1 X101.374 Y115.82 E725.16604
G1 X101.873 Y115.904 E725.18287
G1 X102.376 Y115.945 E725.19965
G1 X102.88 Y115.944 E725.21642
G1 X103.385 Y115.901 E725.23327
G0 F6000 X103.333 Y115.504
;TYPE:WALL-OUTER
G1 F1200 X103.796 Y115.423 E725.24891
G1 X104.252 Y115.302 E725.2646
G1 X104.696 Y115.145 E725.28026
G1 X105.124 Y114.95 E725.2959
G1 X105.535 Y114.719 E725.31158
G1 X105.926 Y114.454 E725.32729
G1 X106.291 Y114.157 E725.34295
G1 X106.63 Y113.831 E725.35859
G1 X106.94 Y113.476 E725.37426
G1 X107.22 Y113.097 E725.38994
G1 X107.466 Y112.695 E725.40561
G1 X107.677 Y112.274 E725.42128
G1 X107.852 Y111.837 E725.43693
G1 X107.986 Y111.398 E725.4522
G1 X108.085 Y110.925 E725.46827
G1 X108.144 Y110.471 E725.4835
G1 X108.164 Y109.987 E725.49961
G1 X108.143 Y109.516 E725.51529
G1 X108.082 Y109.05 E725.53092
G1 X107.982 Y108.589 E725.54661
G1 X107.843 Y108.139 E725.56228
G1 X107.671 Y107.713 E725.57756
G1 X107.453 Y107.282 E725.59362
G1 X107.206 Y106.882 E725.60926
G1 X106.924 Y106.504 E725.62494
G1 X106.612 Y106.15 E725.64064
G1 X106.271 Y105.826 E725.65628
G1 X105.915 Y105.538 E725.67151
G1 X105.513 Y105.267 E725.68764
G1 X105.113 Y105.044 E725.70287
G1 X104.671 Y104.846 E725.71898
G1 X104.227 Y104.69 E725.73463
G1 X103.77 Y104.572 E725.75033
G1 X103.306 Y104.493 E725.76598
G1 X102.836 Y104.455 E725.78167
G1 X102.365 Y104.456 E725.79733
G1 X101.896 Y104.496 E725.81299
G1 X101.432 Y104.577 E725.82865
G1 X100.977 Y104.698 E725.84431
G1 X100.532 Y104.855 E725.86001
G1 X100.104 Y105.05 E725.87565
G1 X99.694 Y105.281 E725.8913
G1 X99.303 Y105.546 E725.90701
G1 X98.938 Y105.843 E725.92266
G1 X98.599 Y106.169 E725.93831
G1 X98.289 Y106.524 E725.95398
G1 X98.009 Y106.903 E725.96966
G1 X97.763 Y107.305 E725.98533
G1 X97.551 Y107.726 E726.00101
G1 X97.377 Y108.164 E726.01668
G1 X97.243 Y108.602 E726.03192
G1 X97.143 Y109.075 E726.048
G1 X97.085 Y109.529 E726.06322
G1 X97.064 Y110.013 E726.07933
G1 X97.086 Y110.484 E726.09502
G1 X97.146 Y110.95 E726.11064
G1 X97.247 Y111.411 E726.12634
G1 X97.386 Y111.861 E726.14201
G1 X97.557 Y112.287 E726.15727
G1 X97.776 Y112.718 E726.17335
G1 X98.023 Y113.118 E726.18899
G1 X98.305 Y113.496 E726.20467
G1 X98.617 Y113.85 E726.22037
G1 X98.958 Y114.175 E726.23604
G1 X99.324 Y114.469 E726.25165
G1 X99.715 Y114.733 E726.26734
G1 X100.116 Y114.956 E726.2826
G1 X100.557 Y115.154 E726.29868
G1 X101.002 Y115.31 E726.31437
G1 X101.458 Y115.428 E726.33003
G1 X101.923 Y115.507 E726.34572
G1 X102.392 Y115.545 E726.36137
G1 X102.863 Y115.544 E726.37703
G1 X103.333 Y115.504 E726.39272
G0 F6000 X103.389 Y115.94
G1 F1500 E719.89272
G0 F6000 X102.956 Y116.549
G0 X103.047 Y119.407
G0 X103.219 Y119.611
;TYPE:WALL-INNER
G1 F1500 E726.39272
G1 F1200 X102.614 Y119.63 E726.41286
G1 X102.009 Y119.611 E726.43299
G1 X101.461 Y119.561 E726.45129
G1 X100.889 Y119.473 E726.47054
G1 X100.297 Y119.346 E726.49068
G1 X99.758 Y119.196 E726.50929
G1 X99.2 Y119.003 E726.52892
G1 X98.667 Y118.785 E726.54808
G1 X98.13 Y118.523 E726.56795
G1 X97.641 Y118.246 E726.58664
G1 X97.146 Y117.926 E726.60625
G1 X96.668 Y117.575 E726.62597
G1 X96.243 Y117.221 E726.64437
G1 X95.798 Y116.801 E726.66472
G1 X95.394 Y116.372 E726.68432
G1 X95.032 Y115.938 E726.70312
G1 X94.696 Y115.48 E726.72201
G1 X94.375 Y114.984 E726.74166
G1 X94.089 Y114.475 E726.76108
G1 X93.833 Y113.949 E726.78054
G1 X93.6 Y113.387 E726.80077
G1 X93.418 Y112.858 E726.81938
G1 X93.266 Y112.31 E726.83829
G1 X93.142 Y111.734 E726.85789
G1 X93.053 Y111.144 E726.87773
G1 X93.003 Y110.6 E726.8959
G1 X92.984 Y110.006 E726.91567
G1 X93.003 Y109.388 E726.93624
G1 X93.052 Y108.869 E726.95357
G1 X93.146 Y108.246 E726.97453
G1 X93.266 Y107.689 E726.99348
G1 X93.421 Y107.134 E727.01265
G1 X93.6 Y106.613 E727.03097
G1 X93.837 Y106.042 E727.05153
G1 X94.092 Y105.52 E727.07085
G1 X94.375 Y105.016 E727.09008
G1 X94.696 Y104.52 E727.10973
G1 X95.032 Y104.062 E727.12862
G1 X95.394 Y103.628 E727.14742
G1 X95.798 Y103.199 E727.16702
G1 X96.236 Y102.785 E727.18706
G1 X96.671 Y102.424 E727.20587
G1 X97.159 Y102.066 E727.226
G1 X97.641 Y101.754 E727.24509
G1 X98.123 Y101.481 E727.26352
G1 X98.665 Y101.218 E727.28355
G1 X99.218 Y100.989 E727.30346
G1 X99.753 Y100.805 E727.32228
G1 X100.297 Y100.654 E727.34106
G1 X100.889 Y100.527 E727.36119
G1 X101.461 Y100.439 E727.38044
G1 X102.009 Y100.389 E727.39875
G1 X102.614 Y100.37 E727.41888
G1 X103.219 Y100.389 E727.43901
G1 X103.768 Y100.439 E727.45735
G1 X104.339 Y100.527 E727.47656
G1 X104.931 Y100.654 E727.4967
G1 X105.476 Y100.805 E727.51551
G1 X106.011 Y100.989 E727.53433
G1 X106.563 Y101.218 E727.5542
G1 X107.105 Y101.481 E727.57424
G1 X107.588 Y101.754 E727.59269
G1 X108.09 Y102.079 E727.61258
G1 X108.55 Y102.418 E727.63159
G1 X109 Y102.792 E727.65105
G1 X109.423 Y103.191 E727.67039
G1 X109.817 Y103.609 E727.6895
G1 X110.196 Y104.064 E727.70919
G1 X110.54 Y104.53 E727.72846
G1 X110.85 Y105.009 E727.74743
G1 X111.127 Y105.498 E727.76613
G1 X111.403 Y106.064 E727.78707
G1 X111.616 Y106.576 E727.80551
G1 X111.808 Y107.133 E727.82511
G1 X111.957 Y107.666 E727.84352
G1 X112.092 Y108.294 E727.86488
G1 X112.175 Y108.843 E727.88335
G1 X112.225 Y109.388 E727.90155
G1 X112.244 Y109.994 E727.92172
G1 X112.225 Y110.605 E727.94205
G1 X112.175 Y111.154 E727.96038
G1 X112.092 Y111.706 E727.97895
G1 X111.962 Y112.31 E727.9995
G1 X111.808 Y112.867 E728.01872
G1 X111.629 Y113.387 E728.03701
G1 X111.396 Y113.949 E728.05725
G1 X111.133 Y114.491 E728.07728
G1 X110.862 Y114.97 E728.09559
G1 X110.54 Y115.47 E728.11537
G1 X110.196 Y115.936 E728.13463
G1 X109.826 Y116.381 E728.15388
G1 X109.431 Y116.801 E728.17306
G1 X109.001 Y117.207 E728.19273
G1 X108.551 Y117.582 E728.21221
G1 X108.094 Y117.918 E728.23108
G1 X107.588 Y118.246 E728.25113
G1 X107.105 Y118.519 E728.26959
G1 X106.564 Y118.782 E728.28959
G1 X106.012 Y119.01 E728.30946
G1 X105.476 Y119.195 E728.32832
G1 X104.931 Y119.346 E728.34713
G1 X104.339 Y119.473 E728.36727
G1 X103.768 Y119.561 E728.38648
G1 X103.219 Y119.611 E728.40482
G0 F6000 X103.234 Y120.011
G1 F1200 X102.614 Y120.03 E728.42545
G1 X101.994 Y120.011 E728.44608
G1 X101.412 Y119.958 E728.46552
G1 X100.813 Y119.866 E728.48567
G1 X100.207 Y119.736 E728.50629
G1 X99.632 Y119.576 E728.52614
G1 X99.059 Y119.378 E728.5463
G1 X98.506 Y119.151 E728.56618
G1 X97.943 Y118.876 E728.58702
G1 X97.433 Y118.588 E728.6065
G1 X96.921 Y118.257 E728.62678
G1 X96.423 Y117.891 E728.64734
G1 X95.97 Y117.514 E728.66694
G1 X95.523 Y117.092 E728.68739
G1 X95.094 Y116.637 E728.70818
G1 X94.716 Y116.183 E728.72783
G1 X94.365 Y115.705 E728.74756
G1 X94.03 Y115.187 E728.76808
G1 X93.737 Y114.666 E728.78796
G1 X93.467 Y114.112 E728.80845
G1 X93.23 Y113.54 E728.82905
G1 X93.038 Y112.983 E728.84864
G1 X92.876 Y112.4 E728.86877
G1 X92.75 Y111.812 E728.88877
G1 X92.748 Y111.794 E728.88937
G1 X92.659 Y111.205 E728.90918
G1 X92.656 Y111.191 E728.90966
G1 X92.603 Y110.617 E728.92883
G1 X92.584 Y110.006 E728.94917
G1 X92.603 Y109.376 E728.97013
G1 X92.656 Y108.809 E728.98907
G1 X92.75 Y108.186 E729.01002
G1 X92.877 Y107.594 E729.03016
G1 X93.038 Y107.017 E729.05009
G1 X93.23 Y106.46 E729.06968
G1 X93.467 Y105.888 E729.09028
G1 X93.737 Y105.334 E729.11077
G1 X94.03 Y104.813 E729.13065
G1 X94.365 Y104.295 E729.15117
G1 X94.716 Y103.817 E729.1709
G1 X95.094 Y103.363 E729.19055
G1 X95.523 Y102.908 E729.21134
G1 X95.972 Y102.484 E729.23188
G1 X96.423 Y102.109 E729.25139
G1 X96.922 Y101.743 E729.27198
G1 X97.433 Y101.412 E729.29223
G1 X97.943 Y101.124 E729.31171
G1 X98.502 Y100.852 E729.33238
G1 X99.065 Y100.619 E729.35265
G1 X99.088 Y100.612 E729.35345
G1 X99.632 Y100.424 E729.37259
G1 X99.645 Y100.421 E729.37304
G1 X100.207 Y100.264 E729.39244
G1 X100.813 Y100.134 E729.41306
G1 X101.412 Y100.042 E729.43321
G1 X101.994 Y99.989 E729.45265
G1 X102.614 Y99.97 E729.47328
G1 X103.234 Y99.989 E729.49391
G1 X103.817 Y100.042 E729.51338
G1 X104.415 Y100.134 E729.53351
G1 X105.021 Y100.264 E729.55412
G1 X105.597 Y100.424 E729.574
G1 X106.164 Y100.619 E729.59395
G1 X106.726 Y100.852 E729.61418
G1 X107.286 Y101.124 E729.63489
G1 X107.797 Y101.413 E729.65441
G1 X108.319 Y101.751 E729.6751
G1 X108.796 Y102.102 E729.6948
G1 X109.27 Y102.497 E729.71532
G1 X109.706 Y102.908 E729.73525
G1 X110.117 Y103.344 E729.75518
G1 X110.512 Y103.818 E729.7757
G1 X110.871 Y104.305 E729.79582
G1 X111.195 Y104.806 E729.81566
G1 X111.487 Y105.323 E729.83541
G1 X111.763 Y105.889 E729.85636
G1 X111.984 Y106.422 E729.87555
G1 X111.991 Y106.438 E729.87613
G1 X112.189 Y107.012 E729.89632
G1 X112.192 Y107.025 E729.89677
G1 X112.341 Y107.558 E729.91518
G1 X112.348 Y107.582 E729.91601
G1 X112.483 Y108.21 E729.93737
G1 X112.486 Y108.234 E729.93818
G1 X112.569 Y108.782 E729.95661
G1 X112.572 Y108.796 E729.95709
G1 X112.622 Y109.351 E729.97562
G1 X112.625 Y109.376 E729.97646
G1 X112.644 Y109.994 E729.99702
G1 X112.625 Y110.62 E730.01785
G1 X112.572 Y111.204 E730.03736
G1 X112.483 Y111.79 E730.05707
G1 X112.352 Y112.4 E730.07782
G1 X112.189 Y112.988 E730.09812
G1 X111.999 Y113.54 E730.11753
G1 X111.762 Y114.112 E730.13813
G1 X111.49 Y114.672 E730.15883
G1 X111.201 Y115.183 E730.17836
G1 X110.871 Y115.695 E730.19862
G1 X110.512 Y116.182 E730.21874
G1 X110.125 Y116.647 E730.23886
G1 X109.706 Y117.092 E730.25919
G1 X109.274 Y117.5 E730.27896
G1 X108.796 Y117.898 E730.29964
G1 X108.319 Y118.249 E730.31934
G1 X107.797 Y118.587 E730.34003
G1 X107.286 Y118.876 E730.35955
G1 X106.727 Y119.148 E730.38023
G1 X106.164 Y119.381 E730.40049
G1 X105.597 Y119.576 E730.42044
G1 X105.583 Y119.579 E730.42091
G1 X105.021 Y119.736 E730.44032
G1 X104.415 Y119.866 E730.46093
G1 X103.817 Y119.958 E730.48106
G1 X103.234 Y120.011 E730.50053
G0 F6000 X103.249 Y120.411
;TYPE:WALL-OUTER
G1 F1200 X102.614 Y120.43 E730.52166
G1 X101.979 Y120.411 E730.54279
G1 X101.363 Y120.355 E730.56336
G1 X100.737 Y120.259 E730.58442
G1 X100.117 Y120.126 E730.60551
G1 X99.506 Y119.956 E730.62661
G1 X98.918 Y119.753 E730.6473
G1 X98.338 Y119.514 E730.66816
G1 X97.762 Y119.233 E730.68948
G1 X97.224 Y118.929 E730.71003
G1 X96.685 Y118.58 E730.73139
G1 X96.186 Y118.214 E730.75197
G1 X95.697 Y117.807 E730.77313
G1 X95.24 Y117.375 E730.79405
G1 X94.803 Y116.912 E730.81522
G1 X94.4 Y116.428 E730.83617
G1 X94.034 Y115.93 E730.85673
G1 X93.685 Y115.39 E730.87811
G1 X93.382 Y114.852 E730.89865
G1 X93.101 Y114.275 E730.91999
G1 X92.86 Y113.693 E730.94095
G1 X92.658 Y113.109 E730.9615
G1 X92.486 Y112.49 E730.98287
G1 X92.354 Y111.874 E731.00382
G1 X92.26 Y111.251 E731.02478
G1 X92.203 Y110.634 E731.04539
G1 X92.184 Y110.006 E731.06628
G1 X92.203 Y109.364 E731.08764
G1 X92.26 Y108.749 E731.10819
G1 X92.354 Y108.126 E731.12914
G1 X92.486 Y107.51 E731.1501
G1 X92.658 Y106.891 E731.17146
G1 X92.86 Y106.307 E731.19202
G1 X93.101 Y105.725 E731.21297
G1 X93.382 Y105.148 E731.23431
G1 X93.685 Y104.61 E731.25485
G1 X94.034 Y104.07 E731.27624
G1 X94.4 Y103.572 E731.29679
G1 X94.803 Y103.088 E731.31774
G1 X95.24 Y102.625 E731.33892
G1 X95.697 Y102.193 E731.35983
G1 X96.186 Y101.786 E731.38099
G1 X96.685 Y101.42 E731.40157
G1 X97.224 Y101.071 E731.42293
G1 X97.762 Y100.767 E731.44348
G1 X98.339 Y100.486 E731.46483
G1 X98.918 Y100.247 E731.48566
G1 X99.506 Y100.044 E731.50635
G1 X100.117 Y99.874 E731.52745
G1 X100.737 Y99.741 E731.54854
G1 X101.363 Y99.645 E731.5696
G1 X101.979 Y99.589 E731.59018
G1 X102.614 Y99.57 E731.6113
G1 X103.249 Y99.589 E731.63243
G1 X103.866 Y99.645 E731.65304
G1 X104.491 Y99.741 E731.67407
G1 X105.111 Y99.874 E731.69516
G1 X105.723 Y100.044 E731.71629
G1 X106.311 Y100.247 E731.73698
G1 X106.889 Y100.486 E731.75778
G1 X107.466 Y100.767 E731.77913
G1 X108.005 Y101.071 E731.79971
G1 X108.544 Y101.42 E731.82107
G1 X109.042 Y101.786 E731.84162
G1 X109.535 Y102.197 E731.86297
G1 X109.989 Y102.625 E731.88372
G1 X110.417 Y103.079 E731.90447
G1 X110.828 Y103.572 E731.92582
G1 X111.202 Y104.08 E731.9468
G1 X111.537 Y104.599 E731.96735
G1 X111.847 Y105.148 E731.98832
G1 X112.123 Y105.714 E732.00926
G1 X112.369 Y106.307 E732.03062
G1 X112.57 Y106.891 E732.05116
G1 X112.739 Y107.498 E732.07211
G1 X112.874 Y108.126 E732.09348
G1 X112.969 Y108.749 E732.11444
G1 X113.025 Y109.364 E732.13498
G1 X113.044 Y109.994 E732.15594
G1 X113.025 Y110.635 E732.17727
G1 X112.969 Y111.251 E732.19784
G1 X112.874 Y111.874 E732.21881
G1 X112.742 Y112.49 E732.23976
G1 X112.57 Y113.109 E732.26113
G1 X112.369 Y113.693 E732.28167
G1 X112.128 Y114.275 E732.30262
G1 X111.847 Y114.852 E732.32397
G1 X111.543 Y115.391 E732.34455
G1 X111.202 Y115.92 E732.36548
G1 X110.828 Y116.428 E732.38646
G1 X110.425 Y116.912 E732.40741
G1 X109.989 Y117.375 E732.42856
G1 X109.535 Y117.803 E732.44932
G1 X109.042 Y118.214 E732.47066
G1 X108.544 Y118.58 E732.49122
G1 X108.005 Y118.929 E732.51258
G1 X107.466 Y119.233 E732.53316
G1 X106.89 Y119.514 E732.55447
G1 X106.311 Y119.753 E732.57531
G1 X105.723 Y119.956 E732.596
G1 X105.111 Y120.126 E732.61712
G1 X104.491 Y120.259 E732.63821
G1 X103.866 Y120.355 E732.65925
G1 X103.249 Y120.411 E732.67985
G0 F6000 X103.223 Y119.972
G0 X103.205 Y119.221
;TYPE:SKIN
G1 F1200 X102.614 Y119.24 E732.69952
G1 X102.023 Y119.221 E732.71919
G1 X101.52 Y119.175 E732.73598
G1 X100.963 Y119.089 E732.75473
G1 X100.384 Y118.965 E732.77442
G1 X99.875 Y118.823 E732.792
G1 X99.335 Y118.637 E732.811
G1 X98.831 Y118.43 E732.82912
G1 X98.301 Y118.172 E732.84872
G1 X97.849 Y117.915 E732.86602
G1 X97.358 Y117.598 E732.88546
G1 X96.918 Y117.275 E732.90361
G1 X96.493 Y116.921 E732.92201
G1 X96.074 Y116.526 E732.94116
G1 X95.686 Y116.113 E732.96001
G1 X95.332 Y115.688 E732.9784
G1 X95.024 Y115.268 E732.99573
G1 X94.703 Y114.772 E733.01538
G1 X94.435 Y114.294 E733.0336
G1 X94.192 Y113.794 E733.05209
G1 X93.961 Y113.237 E733.07215
G1 X93.79 Y112.74 E733.08963
G1 X93.648 Y112.226 E733.10737
G1 X93.524 Y111.652 E733.1269
G1 X93.439 Y111.086 E733.14594
G1 X93.393 Y110.586 E733.16264
G1 X93.374 Y110.018 E733.18154
G1 X93.393 Y109.4 E733.2021
G1 X93.438 Y108.927 E733.21791
G1 X93.528 Y108.328 E733.23805
G1 X93.645 Y107.783 E733.25659
G1 X93.794 Y107.25 E733.275
G1 X93.961 Y106.763 E733.29212
G1 X94.193 Y106.203 E733.31228
G1 X94.438 Y105.701 E733.33086
G1 X94.703 Y105.228 E733.3489
G1 X95.024 Y104.732 E733.36855
G1 X95.332 Y104.312 E733.38587
G1 X95.686 Y103.887 E733.40427
G1 X96.075 Y103.474 E733.42314
G1 X96.495 Y103.077 E733.44236
G1 X96.919 Y102.725 E733.46069
G1 X97.371 Y102.394 E733.47932
G1 X97.849 Y102.085 E733.49825
G1 X98.305 Y101.826 E733.51569
G1 X98.815 Y101.579 E733.53454
G1 X99.365 Y101.351 E733.55434
G1 X99.868 Y101.178 E733.57204
G1 X100.379 Y101.036 E733.58968
G1 X100.963 Y100.911 E733.60954
G1 X101.52 Y100.825 E733.62828
G1 X102.023 Y100.779 E733.64508
G1 X102.614 Y100.76 E733.66475
G1 X103.205 Y100.779 E733.68442
G1 X103.709 Y100.825 E733.70125
G1 X104.264 Y100.911 E733.71993
G1 X104.849 Y101.036 E733.73983
G1 X105.361 Y101.178 E733.7575
G1 X105.872 Y101.354 E733.77547
G1 X106.403 Y101.574 E733.79459
G1 X106.935 Y101.832 E733.81426
G1 X107.376 Y102.082 E733.83112
G1 X107.87 Y102.401 E733.85068
G1 X108.309 Y102.725 E733.86882
G1 X108.743 Y103.085 E733.88758
G1 X109.139 Y103.458 E733.90567
G1 X109.517 Y103.859 E733.924
G1 X109.889 Y104.305 E733.94332
G1 X110.219 Y104.752 E733.9618
G1 X110.511 Y105.202 E733.97964
G1 X110.776 Y105.669 E733.9975
G1 X111.047 Y106.224 E734.01804
G1 X111.251 Y106.715 E734.03572
G1 X111.435 Y107.249 E734.05451
G1 X111.575 Y107.748 E734.07175
G1 X111.71 Y108.376 E734.09311
G1 X111.789 Y108.901 E734.11077
G1 X111.835 Y109.4 E734.12744
G1 X111.854 Y109.982 E734.14681
G1 X111.835 Y110.586 E734.1669
G1 X111.789 Y111.096 E734.18394
G1 X111.71 Y111.624 E734.20169
G1 X111.58 Y112.227 E734.22221
G1 X111.436 Y112.75 E734.24025
G1 X111.268 Y113.237 E734.25739
G1 X111.035 Y113.799 E734.27762
G1 X110.783 Y114.318 E734.29681
G1 X110.534 Y114.759 E734.31365
G1 X110.222 Y115.244 E734.33284
G1 X109.889 Y115.695 E734.35148
G1 X109.534 Y116.124 E734.37
G1 X109.155 Y116.526 E734.38838
G1 X108.751 Y116.907 E734.40685
G1 X108.305 Y117.279 E734.42616
G1 X107.872 Y117.597 E734.44403
G1 X107.385 Y117.913 E734.46334
G1 X106.935 Y118.168 E734.48054
G1 X106.41 Y118.423 E734.49996
G1 X105.869 Y118.647 E734.51943
G1 X105.36 Y118.822 E734.53733
G1 X104.849 Y118.964 E734.55497
G1 X104.264 Y119.089 E734.57487
G1 X103.709 Y119.175 E734.59355
G1 X103.205 Y119.221 E734.61038
G1 F1500 E728.11038
G0 F6000 X103.229 Y119.499
G0 X102.906 Y116.535
G0 X102.914 Y116.734
G1 F1500 E734.61038
G1 F1200 X103.488 Y116.686 E734.62954
G1 X104.052 Y116.586 E734.64859
G1 X104.603 Y116.439 E734.66756
G1 X105.142 Y116.249 E734.68657
G1 X105.662 Y116.013 E734.70556
G1 X106.162 Y115.733 E734.72462
G1 X106.638 Y115.409 E734.74377
G1 X107.08 Y115.049 E734.76273
G1 X107.493 Y114.652 E734.78179
G1 X107.868 Y114.222 E734.80076
G1 X108.208 Y113.763 E734.81976
G1 X108.507 Y113.272 E734.83888
G1 X108.762 Y112.762 E734.85785
G1 X108.976 Y112.233 E734.87683
G1 X109.14 Y111.695 E734.89553
G1 X109.26 Y111.124 E734.91494
G1 X109.331 Y110.572 E734.93345
G1 X109.354 Y109.985 E734.95299
G1 X109.329 Y109.411 E734.9721
G1 X109.254 Y108.846 E734.99106
G1 X109.134 Y108.286 E735.0101
G1 X108.965 Y107.74 E735.02911
G1 X108.756 Y107.221 E735.04772
G1 X108.492 Y106.699 E735.06718
G1 X108.191 Y106.212 E735.08622
G1 X107.849 Y105.754 E735.10523
G1 X107.469 Y105.323 E735.12434
G1 X107.056 Y104.931 E735.14328
G1 X106.623 Y104.58 E735.16182
G1 X106.138 Y104.252 E735.1813
G1 X105.646 Y103.979 E735.20001
G1 X105.111 Y103.739 E735.21951
G1 X104.575 Y103.551 E735.2384
G1 X104.02 Y103.406 E735.25748
G1 X103.454 Y103.311 E735.27657
G1 X102.884 Y103.265 E735.29559
G1 X102.314 Y103.266 E735.31455
G1 X101.744 Y103.314 E735.33358
G1 X101.176 Y103.413 E735.35275
G1 X100.626 Y103.561 E735.3717
G1 X100.086 Y103.751 E735.39074
G1 X99.565 Y103.989 E735.40979
G1 X99.067 Y104.269 E735.42879
G1 X98.593 Y104.59 E735.44783
G1 X98.149 Y104.951 E735.46686
G1 X97.736 Y105.348 E735.48592
G1 X97.361 Y105.778 E735.50489
G1 X97.021 Y106.237 E735.52389
G1 X96.722 Y106.726 E735.54295
G1 X96.465 Y107.238 E735.56201
G1 X96.253 Y107.769 E735.58102
G1 X96.089 Y108.305 E735.59967
G1 X95.968 Y108.876 E735.61908
G1 X95.899 Y109.428 E735.63758
G1 X95.874 Y110.015 E735.65713
G1 X95.9 Y110.589 E735.67624
G1 X95.974 Y111.154 E735.69519
G1 X96.095 Y111.714 E735.71424
G1 X96.264 Y112.26 E735.73325
G1 X96.472 Y112.779 E735.75185
G1 X96.738 Y113.301 E735.77134
G1 X97.038 Y113.788 E735.79036
G1 X97.379 Y114.246 E735.80935
G1 X97.758 Y114.677 E735.82844
G1 X98.173 Y115.071 E735.84747
G1 X98.616 Y115.427 E735.86638
G1 X99.092 Y115.748 E735.88547
G1 X99.583 Y116.021 E735.90416
G1 X100.117 Y116.261 E735.92363
G1 X100.655 Y116.449 E735.94259
G1 X101.208 Y116.594 E735.9616
G1 X101.775 Y116.689 E735.98072
G1 X102.344 Y116.735 E735.99971
G1 X102.914 Y116.734 E736.01867
G1 F1500 E729.51867
G0 F6000 X102.903 Y116.454
G0 X98.305 Y114.92
G0 X94.869 Y115.362
G0 X94.392 Y114.789
G0 X94.777 Y114.576
G1 F1500 E736.01867
G1 F1200 X98.038 Y117.837 E736.17205
G0 F6000 X97.82 Y118.22
G0 X98.989 Y118.797
G0 X99.156 Y118.39
G1 F1200 X94.229 Y113.462 E736.40383
G0 F6000 X93.911 Y112.579
G1 F1200 X100.03 Y118.698 E736.69165
G0 F6000 X100.783 Y118.885
G1 F1200 X93.725 Y111.827 E737.02363
G0 F6000 X93.61 Y111.146
G1 F1200 X101.466 Y119.003 E737.39318
G0 F6000 X102.091 Y119.061
G1 F1200 X98.718 Y115.689 E737.55181
G0 F6000 X98.964 Y115.325
G0 X100.143 Y115.966
G0 X99.962 Y116.367
G1 F1200 X102.672 Y119.077 E737.67928
G0 F6000 X103.219 Y119.058
G1 F1200 X100.817 Y116.656 E737.79226
G0 F6000 X101.537 Y116.811
G1 F1200 X103.733 Y119.007 E737.89556
G0 F6000 X104.224 Y118.931
G1 F1200 X102.173 Y116.881 E737.99201
G0 F6000 X102.751 Y116.893
G1 F1200 X104.69 Y118.832 E738.08321
G0 F6000 X105.139 Y118.716
G1 F1200 X103.287 Y116.863 E738.17035
G0 F6000 X103.784 Y116.795
G1 F1200 X105.568 Y118.579 E738.25426
G0 F6000 X105.98 Y118.425
G1 F1200 X104.252 Y116.697 E738.33554
G0 F6000 X104.696 Y116.575
G1 F1200 X106.379 Y118.259 E738.41473
G0 F6000 X106.76 Y118.074
G1 F1200 X105.114 Y116.427 E738.49217
G0 F6000 X105.509 Y116.257
G1 F1200 X107.125 Y117.873 E738.56819
G0 F6000 X107.478 Y117.66
G1 F1200 X105.887 Y116.07 E738.643
G0 F6000 X106.249 Y115.866
G1 F1200 X107.819 Y117.436 E738.71685
G0 F6000 X108.145 Y117.196
G1 F1200 X106.586 Y115.637 E738.79018
G0 F6000 X106.908 Y115.394
G1 F1200 X108.457 Y116.942 E738.86301
G0 F6000 X108.759 Y116.678
G1 F1200 X107.217 Y115.137 E738.93552
G0 F6000 X107.507 Y114.861
G1 F1200 X109.049 Y116.403 E739.00805
G0 F6000 X109.324 Y116.112
G1 F1200 X107.778 Y114.566 E739.08077
G0 F6000 X108.037 Y114.259
G1 F1200 X109.586 Y115.809 E739.15365
G0 F6000 X109.838 Y115.495
G1 F1200 X108.278 Y113.935 E739.22703
G0 F6000 X108.499 Y113.59
G1 F1200 X110.078 Y115.17 E739.30133
G0 F6000 X110.3 Y114.826
G1 F1200 X108.704 Y113.23 E739.3764
G0 F6000 X108.893 Y112.853
G1 F1200 X110.512 Y114.472 E739.45255
G0 F6000 X110.708 Y114.102
G1 F1200 X109.058 Y112.452 E739.53016
G0 F6000 X109.204 Y112.032
G1 F1200 X110.893 Y113.721 E739.60961
G0 F6000 X111.058 Y113.321
G1 F1200 X109.325 Y111.588 E739.69112
G0 F6000 X109.42 Y111.117
G1 F1200 X111.211 Y112.908 E739.77537
G0 F6000 X111.345 Y112.476
G1 F1200 X109.484 Y110.616 E739.86288
G0 F6000 X109.509 Y110.075
G1 F1200 X111.459 Y112.025 E739.9546
G0 F6000 X111.558 Y111.558
G1 F1200 X109.491 Y109.491 E740.05182
G0 F6000 X109.414 Y108.849
G1 F1200 X111.63 Y111.065 E740.15606
G0 F6000 X111.675 Y110.544
G1 F1200 X109.249 Y108.118 E740.27017
G0 F6000 X108.934 Y107.236
G1 F1200 X111.693 Y109.996 E740.39997
G0 F6000 X111.674 Y109.412
G1 F1200 X108.139 Y105.877 E740.56624
G0 F6000 X107.787 Y106.138
G0 X106.457 Y104.804
G0 X106.703 Y104.44
G1 F1200 X103.202 Y100.939 E740.73092
G0 F6000 X102.618 Y100.921
G1 F1200 X105.382 Y103.685 E740.86093
G0 F6000 X104.496 Y103.365
G1 F1200 X102.07 Y100.938 E740.97507
G0 F6000 X101.548 Y100.982
G1 F1200 X103.766 Y103.2 E741.07939
G0 F6000 X103.123 Y103.123
G1 F1200 X101.058 Y101.058 E741.17652
G0 F6000 X100.588 Y101.154
G1 F1200 X102.538 Y103.104 E741.26825
G0 F6000 X101.999 Y103.13
G1 F1200 X100.138 Y101.269 E741.35578
G0 F6000 X99.706 Y101.403
G1 F1200 X101.495 Y103.193 E741.43996
G0 F6000 X101.024 Y103.287
G1 F1200 X99.291 Y101.554 E741.52147
G0 F6000 X98.891 Y101.72
G1 F1200 X100.578 Y103.407 E741.60082
G0 F6000 X100.16 Y103.554
G1 F1200 X98.509 Y101.903 E741.67848
G0 F6000 X98.142 Y102.101
G1 F1200 X99.762 Y103.721 E741.75468
G0 F6000 X99.382 Y103.907
G1 F1200 X97.788 Y102.314 E741.82963
G0 F6000 X97.445 Y102.536
G1 F1200 X99.02 Y104.111 E741.90372
G0 F6000 X98.679 Y104.336
G1 F1200 X97.118 Y102.775 E741.97714
G0 F6000 X96.804 Y103.026
G1 F1200 X98.353 Y104.576 E742.05002
G0 F6000 X98.041 Y104.829
G1 F1200 X96.501 Y103.289 E742.12246
G0 F6000 X96.211 Y103.564
G1 F1200 X97.753 Y105.107 E742.19502
G0 F6000 X97.479 Y105.399
G1 F1200 X95.934 Y103.854 E742.26769
G0 F6000 X95.669 Y104.154
G1 F1200 X97.217 Y105.702 E742.3405
G0 F6000 X96.976 Y106.027
G1 F1200 X95.414 Y104.465 E742.41397
G0 F6000 X95.176 Y104.793
G1 F1200 X96.752 Y106.369 E742.4881
G0 F6000 X96.543 Y106.725
G1 F1200 X94.953 Y105.135 E742.56289
G0 F6000 X94.739 Y105.487
G1 F1200 X96.353 Y107.101 E742.63881
G0 F6000 X96.187 Y107.501
G1 F1200 X94.54 Y105.854 E742.71628
G0 F6000 X94.355 Y106.235
G1 F1200 X96.039 Y107.919 E742.79549
G0 F6000 X95.914 Y108.359
G1 F1200 X94.188 Y106.633 E742.87667
G0 F6000 X94.033 Y107.043
G1 F1200 X95.815 Y108.826 E742.96052
G0 F6000 X95.751 Y109.327
G1 F1200 X93.897 Y107.473 E743.04772
G0 F6000 X93.778 Y107.92
G1 F1200 X95.721 Y109.863 E743.13912
G0 F6000 X95.733 Y110.441
G1 F1200 X93.681 Y108.388 E743.23566
G0 F6000 X93.606 Y108.88
G1 F1200 X95.803 Y111.077 E743.339
G0 F6000 X95.95 Y111.79
G1 F1200 X93.553 Y109.392 E743.45177
G0 F6000 X93.536 Y109.94
G1 F1200 X96.251 Y112.656 E743.5795
G0 F6000 X96.66 Y112.493
G0 X97.269 Y113.63
G0 X96.901 Y113.871
G1 F1200 X93.55 Y110.521 E743.7371
G0 F6000 X93.111 Y110.535
G0 X93.221 Y108.896
G0 X93.582 Y107.191
G0 X94.246 Y105.594
G0 X95.162 Y104.173
G0 X96.347 Y102.915
G0 X97.724 Y101.903
G0 X99.272 Y101.151
G0 X100.914 Y100.696
G0 X102.291 Y100.57
G0 X103.902 Y100.573
G0 X103.835 Y101.007
G1 F1200 X111.608 Y108.779 E744.10269
G0 F6000 X111.483 Y108.089
G1 F1200 X104.525 Y101.131 E744.42998
G0 F6000 X105.282 Y101.322
G1 F1200 X111.29 Y107.331 E744.7126
G0 F6000 X110.959 Y106.433
G1 F1200 X106.182 Y101.657 E744.93727
G0 F6000 X106.351 Y101.25
G0 X107.582 Y101.881
G0 X107.342 Y102.251
G1 F1200 X110.368 Y105.276 E745.07958
G0 F6000 X110.99 Y104.875
G1 F1500 E738.57958
;MESH:DESI_Port v1.stl(1)
G0 F6000 X111.923 Y108.318
G0 X112.074 Y109.987
G0 X111.953 Y111.359
G0 X111.025 Y115.79
G0 X111.899 Y116.433
G0 X113.004 Y126.433
G0 X112.686 Y124.605
G0 X109.79 Y126.879
G0 X109.151 Y127.606
G0 X108.636 Y128.443
G0 X108.266 Y129.367
G0 X108.061 Y130.328
G0 X108.023 Y131.308
G0 X108.148 Y132.282
G0 X108.438 Y133.219
G0 X108.883 Y134.095
G0 X109.47 Y134.884
G0 X110.18 Y135.561
G0 X110.913 Y136.054
G0 X113.821 Y137.399
;TYPE:WALL-INNER
G1 F1500 E745.07958
G1 F1200 X114.36 Y137.375 E745.09752
G1 X114.893 Y137.305 E745.1154
G1 X115.421 Y137.19 E745.13338
G1 X115.935 Y137.031 E745.15127
G1 X116.423 Y136.836 E745.16875
G1 X116.916 Y136.585 E745.18715
G1 X117.374 Y136.302 E745.20506
G1 X117.806 Y135.98 E745.22298
G1 X118.212 Y135.624 E745.24094
G1 X118.583 Y135.233 E745.25886
G1 X118.92 Y134.814 E745.27675
G1 X119.221 Y134.366 E745.2947
G1 X119.228 Y134.352 E745.29522
G1 X119.478 Y133.906 E745.31223
G1 X119.704 Y133.403 E745.33057
G1 X119.883 Y132.895 E745.34848
G1 X120.018 Y132.371 E745.36648
G1 X120.107 Y131.84 E745.38439
G1 X120.151 Y131.303 E745.40231
G1 X120.15 Y130.766 E745.42017
G1 X120.104 Y130.226 E745.43819
G1 X120.011 Y129.696 E745.45609
G1 X119.875 Y129.175 E745.474
G1 X119.693 Y128.667 E745.49195
G1 X119.47 Y128.177 E745.50985
G1 X119.207 Y127.708 E745.52774
G1 X118.903 Y127.259 E745.54577
G1 X118.563 Y126.84 E745.56372
G1 X118.189 Y126.453 E745.58162
G1 X117.784 Y126.099 E745.59951
G1 X117.351 Y125.779 E745.61742
G1 X116.889 Y125.497 E745.63542
G1 X116.408 Y125.256 E745.65331
G1 X115.909 Y125.055 E745.67121
G1 X115.404 Y124.901 E745.68877
G1 X114.865 Y124.788 E745.70708
G1 X114.345 Y124.721 E745.72452
G1 X113.791 Y124.699 E745.74296
G1 X113.252 Y124.722 E745.76091
G1 X112.719 Y124.793 E745.77879
G1 X112.191 Y124.907 E745.79676
G1 X111.677 Y125.066 E745.81465
G1 X111.189 Y125.262 E745.83214
G1 X110.696 Y125.512 E745.85053
G1 X110.238 Y125.795 E745.86843
G1 X109.806 Y126.117 E745.88636
G1 X109.4 Y126.475 E745.90436
G1 X109.03 Y126.864 E745.92222
G1 X108.7 Y127.272 E745.93967
G1 X108.391 Y127.73 E745.95804
G1 X108.134 Y128.192 E745.97563
G1 X107.908 Y128.696 E745.994
G1 X107.73 Y129.202 E746.01184
G1 X107.594 Y129.725 E746.02981
G1 X107.505 Y130.257 E746.04775
G1 X107.461 Y130.795 E746.06571
G1 X107.462 Y131.332 E746.08357
G1 X107.508 Y131.869 E746.10149
G1 X107.601 Y132.403 E746.11952
G1 X107.74 Y132.922 E746.13739
G1 X107.919 Y133.43 E746.15531
G1 X108.142 Y133.92 E746.17321
G1 X108.405 Y134.391 E746.19116
G1 X108.71 Y134.838 E746.20915
G1 X109.049 Y135.255 E746.22703
G1 X109.423 Y135.644 E746.24498
G1 X109.828 Y135.998 E746.26287
G1 X110.261 Y136.318 E746.28077
G1 X110.721 Y136.6 E746.29872
G1 X111.204 Y136.842 E746.31669
G1 X111.704 Y137.042 E746.3346
G1 X112.208 Y137.196 E746.35213
G1 X112.747 Y137.31 E746.37045
G1 X113.267 Y137.376 E746.38789
G1 X113.821 Y137.399 E746.40633
G0 F6000 X113.82 Y136.999
G1 F1200 X114.325 Y136.976 E746.42314
G1 X114.824 Y136.911 E746.43988
G1 X115.319 Y136.803 E746.45673
G1 X115.801 Y136.654 E746.47351
G1 X116.258 Y136.471 E746.48988
G1 X116.72 Y136.236 E746.50712
G1 X117.149 Y135.971 E746.52389
G1 X117.554 Y135.669 E746.5407
G1 X117.934 Y135.335 E746.55752
G1 X118.282 Y134.969 E746.57432
G1 X118.598 Y134.577 E746.59107
G1 X118.88 Y134.157 E746.60789
G1 X119.12 Y133.726 E746.6243
G1 X119.332 Y133.254 E746.64151
G1 X119.5 Y132.778 E746.6583
G1 X119.626 Y132.288 E746.67513
G1 X119.71 Y131.79 E746.69193
G1 X119.751 Y131.287 E746.70871
G1 X119.75 Y130.783 E746.72547
G1 X119.707 Y130.278 E746.74233
G1 X119.62 Y129.781 E746.75911
G1 X119.492 Y129.293 E746.77589
G1 X119.322 Y128.817 E746.7927
G1 X119.113 Y128.358 E746.80948
G1 X118.866 Y127.918 E746.82626
G1 X118.582 Y127.498 E746.84312
G1 X118.263 Y127.106 E746.85993
G1 X117.913 Y126.743 E746.87671
G1 X117.533 Y126.411 E746.89349
G1 X117.127 Y126.111 E746.91028
G1 X116.695 Y125.847 E746.92712
G1 X116.244 Y125.621 E746.9439
G1 X115.776 Y125.433 E746.96067
G1 X115.304 Y125.289 E746.97708
G1 X114.798 Y125.183 E746.99428
G1 X114.311 Y125.12 E747.01061
G1 X113.792 Y125.099 E747.02789
G1 X113.287 Y125.121 E747.0447
G1 X112.788 Y125.187 E747.06144
G1 X112.293 Y125.294 E747.07829
G1 X111.811 Y125.443 E747.09507
G1 X111.354 Y125.627 E747.11145
G1 X110.892 Y125.861 E747.12868
G1 X110.463 Y126.126 E747.14545
G1 X110.058 Y126.428 E747.16225
G1 X109.678 Y126.763 E747.1791
G1 X109.331 Y127.128 E747.19585
G1 X109.022 Y127.51 E747.21219
G1 X108.732 Y127.94 E747.22944
G1 X108.492 Y128.371 E747.24585
G1 X108.28 Y128.844 E747.26309
G1 X108.113 Y129.319 E747.27984
G1 X107.986 Y129.809 E747.29667
G1 X107.902 Y130.307 E747.31347
G1 X107.861 Y130.811 E747.33029
G1 X107.862 Y131.315 E747.34705
G1 X107.905 Y131.818 E747.36384
G1 X107.992 Y132.317 E747.38069
G1 X108.122 Y132.804 E747.39745
G1 X108.29 Y133.28 E747.41424
G1 X108.499 Y133.739 E747.43102
G1 X108.746 Y134.18 E747.44783
G1 X109.031 Y134.599 E747.46468
G1 X109.349 Y134.99 E747.48145
G1 X109.699 Y135.354 E747.49824
G1 X110.079 Y135.686 E747.51502
G1 X110.485 Y135.986 E747.53181
G1 X110.916 Y136.25 E747.54863
G1 X111.368 Y136.477 E747.56545
G1 X111.837 Y136.664 E747.58224
G1 X112.308 Y136.808 E747.59862
G1 X112.814 Y136.915 E747.61582
G1 X113.301 Y136.977 E747.63215
G1 X113.82 Y136.999 E747.64943
G0 F6000 X113.819 Y136.599
;TYPE:WALL-OUTER
G1 F1200 X114.29 Y136.577 E747.66511
G1 X114.756 Y136.517 E747.68074
G1 X115.217 Y136.416 E747.69644
G1 X115.667 Y136.277 E747.7121
G1 X116.093 Y136.106 E747.72737
G1 X116.524 Y135.887 E747.74345
G1 X116.924 Y135.64 E747.75909
G1 X117.302 Y135.358 E747.77477
G1 X117.656 Y135.046 E747.79047
G1 X117.981 Y134.705 E747.80613
G1 X118.276 Y134.339 E747.82177
G1 X118.539 Y133.948 E747.83744
G1 X118.762 Y133.547 E747.8527
G1 X118.96 Y133.105 E747.86881
G1 X119.117 Y132.661 E747.88447
G1 X119.234 Y132.205 E747.90013
G1 X119.313 Y131.74 E747.91582
G1 X119.351 Y131.271 E747.93147
G1 X119.35 Y130.8 E747.94714
G1 X119.31 Y130.33 E747.96282
G1 X119.229 Y129.867 E747.97846
G1 X119.109 Y129.411 E747.99414
G1 X118.951 Y128.967 E748.00982
G1 X118.756 Y128.539 E748.02546
G1 X118.525 Y128.128 E748.04114
G1 X118.261 Y127.737 E748.05683
G1 X117.963 Y127.372 E748.0725
G1 X117.637 Y127.033 E748.08815
G1 X117.282 Y126.723 E748.10382
G1 X116.903 Y126.443 E748.11949
G1 X116.501 Y126.197 E748.13517
G1 X116.08 Y125.986 E748.15083
G1 X115.643 Y125.811 E748.16649
G1 X115.204 Y125.677 E748.18176
G1 X114.731 Y125.578 E748.19783
G1 X114.277 Y125.519 E748.21306
G1 X113.793 Y125.499 E748.22917
G1 X113.322 Y125.52 E748.24485
G1 X112.856 Y125.581 E748.26048
G1 X112.395 Y125.681 E748.27617
G1 X111.945 Y125.82 E748.29183
G1 X111.519 Y125.992 E748.30711
G1 X111.088 Y126.21 E748.32318
G1 X110.688 Y126.457 E748.33881
G1 X110.31 Y126.739 E748.3545
G1 X109.956 Y127.051 E748.37019
G1 X109.632 Y127.392 E748.38584
G1 X109.344 Y127.748 E748.40107
G1 X109.073 Y128.15 E748.41719
G1 X108.85 Y128.55 E748.43243
G1 X108.652 Y128.992 E748.44853
G1 X108.496 Y129.436 E748.46419
G1 X108.378 Y129.893 E748.47989
G1 X108.299 Y130.357 E748.49554
G1 X108.261 Y130.827 E748.51122
G1 X108.262 Y131.298 E748.52689
G1 X108.302 Y131.767 E748.54254
G1 X108.383 Y132.231 E748.55821
G1 X108.504 Y132.686 E748.57387
G1 X108.661 Y133.13 E748.58953
G1 X108.856 Y133.558 E748.60518
G1 X109.087 Y133.969 E748.62086
G1 X109.352 Y134.36 E748.63657
G1 X109.649 Y134.725 E748.65222
G1 X109.975 Y135.064 E748.66786
G1 X110.33 Y135.374 E748.68354
G1 X110.709 Y135.654 E748.69921
G1 X111.111 Y135.9 E748.71489
G1 X111.532 Y136.112 E748.73056
G1 X111.97 Y136.286 E748.74624
G1 X112.408 Y136.42 E748.76147
G1 X112.881 Y136.52 E748.77755
G1 X113.335 Y136.578 E748.79278
G1 X113.819 Y136.599 E748.80889
G0 F6000 X113.819 Y137.039
G1 F1500 E742.30889
G0 F6000 X113.821 Y137.589
G0 X113.723 Y140.486
G0 X113.806 Y140.679
;TYPE:WALL-INNER
G1 F1500 E748.80889
G1 F1200 X113.2 Y140.659 E748.82906
G1 X112.662 Y140.61 E748.84702
G1 X112.07 Y140.52 E748.86694
G1 X111.489 Y140.395 E748.88671
G1 X110.945 Y140.244 E748.90548
G1 X110.399 Y140.056 E748.92469
G1 X109.863 Y139.833 E748.944
G1 X109.326 Y139.571 E748.96387
G1 X108.822 Y139.288 E748.9831
G1 X108.333 Y138.971 E749.00248
G1 X107.87 Y138.632 E749.02157
G1 X107.408 Y138.245 E749.04161
G1 X107.009 Y137.869 E749.05985
G1 X106.585 Y137.42 E749.08039
G1 X106.238 Y137.003 E749.09843
G1 X105.872 Y136.504 E749.11901
G1 X105.567 Y136.033 E749.13767
G1 X105.283 Y135.527 E749.15697
G1 X105.024 Y134.996 E749.17662
G1 X104.796 Y134.446 E749.19643
G1 X104.61 Y133.906 E749.21542
G1 X104.458 Y133.359 E749.23431
G1 X104.334 Y132.783 E749.2539
G1 X104.245 Y132.193 E749.27375
G1 X104.195 Y131.649 E749.29192
G1 X104.176 Y131.055 E749.31168
G1 X104.195 Y130.437 E749.33225
G1 X104.244 Y129.917 E749.34962
G1 X104.338 Y129.295 E749.37054
G1 X104.458 Y128.738 E749.38949
G1 X104.613 Y128.183 E749.40866
G1 X104.792 Y127.662 E749.42698
G1 X105.029 Y127.091 E749.44754
G1 X105.284 Y126.568 E749.4669
G1 X105.563 Y126.071 E749.48585
G1 X105.893 Y125.562 E749.50603
G1 X106.224 Y125.111 E749.52464
G1 X106.586 Y124.677 E749.54343
G1 X106.99 Y124.248 E749.56303
G1 X107.439 Y123.824 E749.58357
G1 X107.864 Y123.47 E749.60197
G1 X108.337 Y123.123 E749.62148
G1 X108.827 Y122.807 E749.64087
G1 X109.316 Y122.53 E749.65957
G1 X109.851 Y122.27 E749.67935
G1 X110.42 Y122.034 E749.69984
G1 X110.932 Y121.859 E749.71784
G1 X111.502 Y121.699 E749.73753
G1 X112.079 Y121.575 E749.75716
G1 X112.651 Y121.488 E749.7764
G1 X113.201 Y121.438 E749.79477
G1 X113.806 Y121.419 E749.8149
G1 X114.411 Y121.438 E749.83503
G1 X114.961 Y121.488 E749.8534
G1 X115.533 Y121.575 E749.87264
G1 X116.11 Y121.699 E749.89227
G1 X116.681 Y121.859 E749.912
G1 X117.218 Y122.042 E749.93087
G1 X117.741 Y122.26 E749.94971
G1 X118.297 Y122.53 E749.97027
G1 X118.786 Y122.807 E749.98896
G1 X119.276 Y123.123 E750.00835
G1 X119.742 Y123.467 E750.02762
G1 X120.197 Y123.846 E750.04732
G1 X120.615 Y124.24 E750.06642
G1 X121.009 Y124.658 E750.08553
G1 X121.388 Y125.113 E750.10522
G1 X121.732 Y125.579 E750.12449
G1 X122.048 Y126.067 E750.14382
G1 X122.324 Y126.558 E750.16256
G1 X122.595 Y127.113 E750.1831
G1 X122.808 Y127.625 E750.20154
G1 X123 Y128.182 E750.22114
G1 X123.15 Y128.72 E750.23972
G1 X123.284 Y129.343 E750.26091
G1 X123.367 Y129.891 E750.27935
G1 X123.417 Y130.437 E750.29758
G1 X123.436 Y131.043 E750.31775
G1 X123.417 Y131.654 E750.33808
G1 X123.367 Y132.203 E750.35641
G1 X123.284 Y132.755 E750.37498
G1 X123.154 Y133.359 E750.39553
G1 X123 Y133.915 E750.41472
G1 X122.817 Y134.446 E750.4334
G1 X122.589 Y134.996 E750.4532
G1 X122.325 Y135.538 E750.47325
G1 X122.055 Y136.019 E750.4916
G1 X121.732 Y136.518 E750.51137
G1 X121.39 Y136.984 E750.53059
G1 X121.027 Y137.42 E750.54946
G1 X120.611 Y137.861 E750.56963
G1 X120.204 Y138.245 E750.58824
G1 X119.736 Y138.637 E750.60854
G1 X119.293 Y138.962 E750.62682
G1 X118.784 Y139.292 E750.64699
G1 X118.286 Y139.571 E750.66598
G1 X117.737 Y139.839 E750.6863
G1 X117.237 Y140.047 E750.70431
G1 X116.663 Y140.245 E750.72451
G1 X116.123 Y140.395 E750.74315
G1 X115.542 Y140.52 E750.76291
G1 X114.95 Y140.61 E750.78283
G1 X114.412 Y140.659 E750.8008
G1 X113.806 Y140.679 E750.82096
G0 F6000 X113.806 Y141.079
G1 F1200 X113.186 Y141.059 E750.8416
G1 X112.602 Y141.006 E750.8611
G1 X112.007 Y140.916 E750.88111
G1 X111.399 Y140.785 E750.9018
G1 X110.824 Y140.625 E750.92165
G1 X110.261 Y140.431 E750.94146
G1 X109.688 Y140.193 E750.96209
G1 X109.14 Y139.926 E750.98237
G1 X108.619 Y139.633 E751.00225
G1 X108.105 Y139.3 E751.02262
G1 X107.619 Y138.944 E751.04266
G1 X107.151 Y138.552 E751.06296
G1 X106.718 Y138.144 E751.08275
G1 X106.294 Y137.695 E751.10329
G1 X105.915 Y137.24 E751.12299
G1 X105.549 Y136.741 E751.14357
G1 X105.222 Y136.236 E751.16358
G1 X104.928 Y135.713 E751.18353
G1 X104.658 Y135.159 E751.20403
G1 X104.426 Y134.599 E751.22419
G1 X104.23 Y134.031 E751.24418
G1 X104.226 Y134.014 E751.24476
G1 X104.068 Y133.449 E751.26427
G1 X103.942 Y132.861 E751.28427
G1 X103.94 Y132.843 E751.28487
G1 X103.851 Y132.254 E751.30469
G1 X103.848 Y132.24 E751.30516
G1 X103.795 Y131.666 E751.32434
G1 X103.776 Y131.055 E751.34467
G1 X103.795 Y130.425 E751.36563
G1 X103.848 Y129.857 E751.3846
G1 X103.942 Y129.235 E751.40553
G1 X104.069 Y128.643 E751.42567
G1 X104.23 Y128.066 E751.44559
G1 X104.422 Y127.509 E751.46518
G1 X104.659 Y126.937 E751.48578
G1 X104.929 Y126.383 E751.50628
G1 X105.222 Y125.861 E751.52619
G1 X105.557 Y125.344 E751.54668
G1 X105.908 Y124.866 E751.5664
G1 X106.286 Y124.412 E751.58605
G1 X106.715 Y123.957 E751.60685
G1 X107.164 Y123.533 E751.62739
G1 X107.619 Y123.154 E751.64708
G1 X108.112 Y122.792 E751.66743
G1 X108.619 Y122.465 E751.68749
G1 X109.135 Y122.173 E751.70721
G1 X109.688 Y121.904 E751.72767
G1 X110.267 Y121.664 E751.74851
G1 X110.815 Y121.476 E751.76778
G1 X111.407 Y121.31 E751.78823
G1 X112.001 Y121.183 E751.80843
G1 X112.018 Y121.181 E751.809
G1 X112.59 Y121.094 E751.82825
G1 X112.604 Y121.091 E751.82872
G1 X113.186 Y121.038 E751.84816
G1 X113.806 Y121.019 E751.86879
G1 X114.426 Y121.038 E751.88942
G1 X115.008 Y121.091 E751.90886
G1 X115.611 Y121.183 E751.92915
G1 X116.205 Y121.31 E751.94935
G1 X116.798 Y121.476 E751.96983
G1 X117.361 Y121.669 E751.98963
G1 X117.912 Y121.898 E752.00947
G1 X118.478 Y122.173 E752.0304
G1 X118.994 Y122.465 E752.05012
G1 X119.501 Y122.792 E752.07019
G1 X119.988 Y123.151 E752.09031
G1 X120.462 Y123.546 E752.11083
G1 X120.898 Y123.957 E752.13076
G1 X121.309 Y124.393 E752.15069
G1 X121.704 Y124.867 E752.17121
G1 X122.063 Y125.354 E752.19134
G1 X122.393 Y125.864 E752.21154
G1 X122.679 Y126.372 E752.23093
G1 X122.955 Y126.938 E752.25187
G1 X123.176 Y127.471 E752.27107
G1 X123.183 Y127.487 E752.27165
G1 X123.381 Y128.061 E752.29184
G1 X123.384 Y128.074 E752.29229
G1 X123.534 Y128.612 E752.31086
G1 X123.541 Y128.636 E752.31169
G1 X123.675 Y129.259 E752.33289
G1 X123.678 Y129.282 E752.33366
G1 X123.761 Y129.83 E752.35209
G1 X123.764 Y129.844 E752.35257
G1 X123.814 Y130.4 E752.37114
G1 X123.817 Y130.425 E752.37198
G1 X123.836 Y131.043 E752.39254
G1 X123.817 Y131.669 E752.41337
G1 X123.764 Y132.253 E752.43287
G1 X123.675 Y132.839 E752.45259
G1 X123.544 Y133.449 E752.47334
G1 X123.381 Y134.036 E752.4936
G1 X123.187 Y134.599 E752.51341
G1 X122.955 Y135.159 E752.53357
G1 X122.68 Y135.724 E752.55447
G1 X122.399 Y136.223 E752.57352
G1 X122.063 Y136.743 E752.59411
G1 X121.704 Y137.232 E752.61428
G1 X121.326 Y137.686 E752.63393
G1 X120.894 Y138.144 E752.65487
G1 X120.461 Y138.552 E752.67466
G1 X119.99 Y138.946 E752.69508
G1 X119.511 Y139.298 E752.71486
G1 X118.994 Y139.633 E752.73535
G1 X118.472 Y139.926 E752.75526
G1 X117.912 Y140.199 E752.77598
G1 X117.391 Y140.415 E752.79473
G1 X117.368 Y140.425 E752.79557
G1 X116.789 Y140.625 E752.81594
G1 X116.213 Y140.785 E752.83583
G1 X115.605 Y140.916 E752.85651
G1 X115.01 Y141.006 E752.87653
G1 X114.449 Y141.056 E752.89526
G1 X114.426 Y141.059 E752.89603
G1 X113.806 Y141.079 E752.91666
G0 F6000 X113.806 Y141.479
;TYPE:WALL-OUTER
G1 F1200 X113.171 Y141.459 E752.93779
G1 X112.555 Y141.403 E752.95837
G1 X111.929 Y141.308 E752.97943
G1 X111.309 Y141.175 E753.00052
G1 X110.698 Y141.005 E753.02161
G1 X110.114 Y140.803 E753.04216
G1 X109.525 Y140.559 E753.06337
G1 X108.954 Y140.281 E753.08449
G1 X108.416 Y139.978 E753.10503
G1 X107.877 Y139.629 E753.12639
G1 X107.368 Y139.256 E753.14737
G1 X106.894 Y138.859 E753.16794
G1 X106.427 Y138.419 E753.18928
G1 X106.003 Y137.97 E753.20982
G1 X105.592 Y137.477 E753.23117
G1 X105.226 Y136.978 E753.25175
G1 X104.877 Y136.439 E753.27311
G1 X104.573 Y135.899 E753.29372
G1 X104.298 Y135.334 E753.31462
G1 X104.052 Y134.741 E753.33597
G1 X103.85 Y134.157 E753.35652
G1 X103.678 Y133.539 E753.37786
G1 X103.546 Y132.923 E753.39881
G1 X103.452 Y132.3 E753.41977
G1 X103.395 Y131.683 E753.44038
G1 X103.376 Y131.055 E753.46127
G1 X103.395 Y130.413 E753.48264
G1 X103.452 Y129.797 E753.50321
G1 X103.546 Y129.175 E753.52413
G1 X103.678 Y128.559 E753.54509
G1 X103.85 Y127.94 E753.56646
G1 X104.052 Y127.356 E753.58701
G1 X104.293 Y126.774 E753.60796
G1 X104.574 Y126.197 E753.62931
G1 X104.877 Y125.658 E753.64987
G1 X105.226 Y125.119 E753.67123
G1 X105.592 Y124.621 E753.69178
G1 X105.995 Y124.137 E753.71273
G1 X106.432 Y123.674 E753.73391
G1 X106.889 Y123.242 E753.75482
G1 X107.374 Y122.838 E753.77582
G1 X107.887 Y122.461 E753.79699
G1 X108.411 Y122.123 E753.81773
G1 X108.954 Y121.816 E753.83848
G1 X109.525 Y121.538 E753.8596
G1 X110.114 Y121.294 E753.88081
G1 X110.698 Y121.093 E753.90135
G1 X111.309 Y120.922 E753.92245
G1 X111.929 Y120.79 E753.94354
G1 X112.555 Y120.694 E753.9646
G1 X113.171 Y120.638 E753.98517
G1 X113.806 Y120.619 E754.0063
G1 X114.441 Y120.638 E754.02743
G1 X115.057 Y120.694 E754.048
G1 X115.683 Y120.79 E754.06907
G1 X116.303 Y120.922 E754.09015
G1 X116.915 Y121.093 E754.11129
G1 X117.499 Y121.294 E754.13183
G1 X118.087 Y121.538 E754.153
G1 X118.658 Y121.816 E754.17413
G1 X119.202 Y122.123 E754.1949
G1 X119.726 Y122.461 E754.21564
G1 X120.234 Y122.835 E754.23662
G1 X120.727 Y123.246 E754.25797
G1 X121.181 Y123.674 E754.27872
G1 X121.609 Y124.128 E754.29948
G1 X122.02 Y124.621 E754.32082
G1 X122.394 Y125.129 E754.3418
G1 X122.729 Y125.647 E754.36232
G1 X123.039 Y126.197 E754.38332
G1 X123.315 Y126.763 E754.40427
G1 X123.561 Y127.356 E754.42562
G1 X123.762 Y127.94 E754.44616
G1 X123.932 Y128.552 E754.46729
G1 X124.066 Y129.175 E754.48848
G1 X124.161 Y129.797 E754.50941
G1 X124.217 Y130.413 E754.52998
G1 X124.236 Y131.043 E754.55095
G1 X124.217 Y131.684 E754.57227
G1 X124.161 Y132.3 E754.59285
G1 X124.066 Y132.923 E754.61381
G1 X123.934 Y133.539 E754.63476
G1 X123.762 Y134.157 E754.6561
G1 X123.561 Y134.741 E754.67664
G1 X123.315 Y135.334 E754.69799
G1 X123.04 Y135.899 E754.71889
G1 X122.735 Y136.44 E754.73955
G1 X122.394 Y136.968 E754.76045
G1 X122.02 Y137.477 E754.78146
G1 X121.617 Y137.961 E754.80241
G1 X121.181 Y138.423 E754.82354
G1 X120.718 Y138.859 E754.84469
G1 X120.244 Y139.256 E754.86525
G1 X119.736 Y139.629 E754.88622
G1 X119.197 Y139.978 E754.90757
G1 X118.658 Y140.281 E754.92814
G1 X118.087 Y140.559 E754.94926
G1 X117.499 Y140.803 E754.97044
G1 X116.915 Y141.005 E754.99099
G1 X116.303 Y141.175 E755.01212
G1 X115.683 Y141.308 E755.03321
G1 X115.057 Y141.403 E755.05426
G1 X114.441 Y141.459 E755.07484
G1 X113.806 Y141.479 E755.09597
G0 F6000 X113.806 Y141.039
G0 X113.806 Y140.289
;TYPE:SKIN
G1 F1200 X113.213 Y140.269 E755.1157
G1 X112.721 Y140.224 E755.13213
G1 X112.144 Y140.136 E755.15155
G1 X111.571 Y140.013 E755.17104
G1 X111.061 Y139.871 E755.18865
G1 X110.538 Y139.691 E755.20704
G1 X110.028 Y139.479 E755.22541
G1 X109.505 Y139.224 E755.24477
G1 X109.024 Y138.954 E755.26311
G1 X108.552 Y138.649 E755.2818
G1 X108.11 Y138.325 E755.30003
G1 X107.667 Y137.953 E755.31927
G1 X107.276 Y137.585 E755.33713
G1 X106.885 Y137.17 E755.35609
G1 X106.538 Y136.753 E755.37414
G1 X106.193 Y136.283 E755.39353
G1 X105.901 Y135.831 E755.41143
G1 X105.629 Y135.346 E755.42992
G1 X105.38 Y134.835 E755.44883
G1 X105.157 Y134.296 E755.46823
G1 X104.982 Y133.788 E755.4861
G1 X104.837 Y133.265 E755.50415
G1 X104.716 Y132.701 E755.52334
G1 X104.631 Y132.135 E755.54237
G1 X104.585 Y131.635 E755.55907
G1 X104.566 Y131.067 E755.57798
G1 X104.585 Y130.449 E755.59854
G1 X104.63 Y129.975 E755.61438
G1 X104.72 Y129.377 E755.63449
G1 X104.837 Y128.832 E755.65303
G1 X104.986 Y128.299 E755.67144
G1 X105.153 Y127.812 E755.68856
G1 X105.385 Y127.252 E755.70872
G1 X105.63 Y126.749 E755.72733
G1 X105.897 Y126.273 E755.74548
G1 X106.214 Y125.783 E755.76489
G1 X106.524 Y125.361 E755.78231
G1 X106.878 Y124.936 E755.80071
G1 X107.266 Y124.523 E755.81955
G1 X107.689 Y124.124 E755.83889
G1 X108.11 Y123.773 E755.85713
G1 X108.548 Y123.451 E755.87521
G1 X109.029 Y123.141 E755.89424
G1 X109.498 Y122.875 E755.91217
G1 X110.001 Y122.631 E755.93077
G1 X110.57 Y122.395 E755.95125
G1 X111.044 Y122.233 E755.96792
G1 X111.59 Y122.08 E755.98678
G1 X112.153 Y121.959 E756.00593
G1 X112.71 Y121.874 E756.02467
G1 X113.215 Y121.828 E756.04153
G1 X113.806 Y121.809 E756.0612
G1 X114.397 Y121.828 E756.08087
G1 X114.902 Y121.874 E756.09773
G1 X115.459 Y121.959 E756.11647
G1 X116.022 Y122.08 E756.13563
G1 X116.569 Y122.233 E756.15452
G1 X117.08 Y122.407 E756.17247
G1 X117.581 Y122.616 E756.19053
G1 X118.115 Y122.875 E756.21027
G1 X118.584 Y123.141 E756.2282
G1 X119.05 Y123.441 E756.24663
G1 X119.501 Y123.774 E756.26528
G1 X119.934 Y124.134 E756.28401
G1 X120.335 Y124.513 E756.30236
G1 X120.717 Y124.917 E756.32085
G1 X121.081 Y125.354 E756.33977
G1 X121.411 Y125.801 E756.35825
G1 X121.714 Y126.269 E756.37679
G1 X121.978 Y126.739 E756.39472
G1 X122.239 Y127.273 E756.41449
G1 X122.443 Y127.764 E756.43218
G1 X122.627 Y128.298 E756.45096
G1 X122.768 Y128.802 E756.46837
G1 X122.902 Y129.425 E756.48956
G1 X122.981 Y129.949 E756.50719
G1 X123.027 Y130.449 E756.52389
G1 X123.046 Y131.031 E756.54326
G1 X123.027 Y131.635 E756.56336
G1 X122.981 Y132.145 E756.58039
G1 X122.902 Y132.673 E756.59814
G1 X122.773 Y133.272 E756.61852
G1 X122.63 Y133.79 E756.6364
G1 X122.456 Y134.296 E756.65419
G1 X122.233 Y134.835 E756.6736
G1 X121.979 Y135.357 E756.6929
G1 X121.727 Y135.807 E756.71006
G1 X121.407 Y136.302 E756.72966
G1 X121.09 Y136.734 E756.74748
G1 X120.727 Y137.17 E756.76635
G1 X120.344 Y137.578 E756.78497
G1 X119.949 Y137.95 E756.80301
G1 X119.496 Y138.33 E756.82268
G1 X119.074 Y138.64 E756.84009
G1 X118.582 Y138.958 E756.85958
G1 X118.107 Y139.224 E756.87769
G1 X117.572 Y139.485 E756.89748
G1 X117.098 Y139.682 E756.91456
G1 X116.546 Y139.872 E756.93397
G1 X116.036 Y140.014 E756.95158
G1 X115.468 Y140.136 E756.9709
G1 X114.891 Y140.224 E756.99032
G1 X114.399 Y140.269 E757.00675
G1 X113.806 Y140.289 E757.02648
G1 F1500 E750.52648
G0 F6000 X113.806 Y140.569
G0 X113.821 Y137.589
G0 X113.821 Y137.789
G1 F1500 E757.02648
G1 F1200 X114.395 Y137.763 E757.0456
G1 X114.96 Y137.689 E757.06455
G1 X115.52 Y137.568 E757.0836
G1 X116.066 Y137.399 E757.10261
G1 X116.585 Y137.191 E757.12121
G1 X117.107 Y136.925 E757.1407
G1 X117.594 Y136.625 E757.15972
G1 X118.052 Y136.284 E757.17871
G1 X118.483 Y135.905 E757.1978
G1 X118.877 Y135.49 E757.21683
G1 X119.234 Y135.046 E757.23578
G1 X119.554 Y134.571 E757.25483
G1 X119.827 Y134.081 E757.27349
G1 X120.067 Y133.548 E757.29293
G1 X120.257 Y133.008 E757.31197
G1 X120.4 Y132.452 E757.33106
G1 X120.495 Y131.888 E757.35009
G1 X120.541 Y131.319 E757.36907
G1 X120.54 Y130.749 E757.38803
G1 X120.492 Y130.176 E757.40716
G1 X120.393 Y129.612 E757.4262
G1 X120.248 Y129.06 E757.44519
G1 X120.054 Y128.521 E757.46424
G1 X119.819 Y128.001 E757.48322
G1 X119.539 Y127.503 E757.50222
G1 X119.217 Y127.027 E757.52133
G1 X118.855 Y126.581 E757.54044
G1 X118.458 Y126.17 E757.55945
G1 X118.028 Y125.795 E757.57842
G1 X117.569 Y125.455 E757.59742
G1 X117.078 Y125.156 E757.61654
G1 X116.568 Y124.901 E757.63551
G1 X116.039 Y124.687 E757.65449
G1 X115.501 Y124.523 E757.67319
G1 X114.93 Y124.403 E757.6926
G1 X114.378 Y124.332 E757.71111
G1 X113.791 Y124.309 E757.73065
G1 X113.217 Y124.334 E757.74976
G1 X112.652 Y124.409 E757.76871
G1 X112.092 Y124.529 E757.78776
G1 X111.546 Y124.698 E757.80677
G1 X111.027 Y124.907 E757.82538
G1 X110.505 Y125.171 E757.84484
G1 X110.018 Y125.472 E757.86388
G1 X109.56 Y125.814 E757.88289
G1 X109.129 Y126.194 E757.902
G1 X108.737 Y126.607 E757.92094
G1 X108.386 Y127.04 E757.93948
G1 X108.058 Y127.525 E757.95895
G1 X107.785 Y128.017 E757.97767
G1 X107.545 Y128.552 E757.99717
G1 X107.357 Y129.088 E758.01606
G1 X107.212 Y129.643 E758.03514
G1 X107.117 Y130.209 E758.05423
G1 X107.071 Y130.779 E758.07325
G1 X107.072 Y131.349 E758.09221
G1 X107.12 Y131.919 E758.11123
G1 X107.219 Y132.487 E758.13041
G1 X107.367 Y133.037 E758.14935
G1 X107.557 Y133.576 E758.16836
G1 X107.793 Y134.096 E758.18736
G1 X108.073 Y134.596 E758.20642
G1 X108.397 Y135.072 E758.22557
G1 X108.757 Y135.514 E758.24453
G1 X109.154 Y135.927 E758.26358
G1 X109.584 Y136.302 E758.28256
G1 X110.043 Y136.642 E758.30156
G1 X110.532 Y136.941 E758.32062
G1 X111.044 Y137.198 E758.33967
G1 X111.575 Y137.41 E758.35869
G1 X112.111 Y137.574 E758.37733
G1 X112.682 Y137.695 E758.39675
G1 X113.234 Y137.764 E758.41525
G1 X113.821 Y137.789 E758.43479
G1 F1500 E751.93479
G0 F6000 X113.822 Y137.508
G0 X110.628 Y136.767
G0 X107.154 Y137.717
G0 X106.282 Y136.876
G0 X106.636 Y136.617
G1 F1500 E758.43479
G1 F1200 X108.241 Y138.222 E758.51029
G0 F6000 X107.98 Y138.576
G0 X109.554 Y139.559
G0 X109.747 Y139.162
G1 F1200 X105.691 Y135.106 E758.70107
G0 F6000 X105.295 Y135.298
G0 X104.848 Y134.256
G0 X105.264 Y134.114
G1 F1200 X110.74 Y139.59 E758.95864
G0 F6000 X111.558 Y139.842
G1 F1200 X105.011 Y133.295 E759.26659
G0 F6000 X104.859 Y132.578
G1 F1200 X112.273 Y139.991 E759.6153
G0 F6000 X112.929 Y140.082
G1 F1200 X104.772 Y131.924 E759.999
G0 F6000 X104.734 Y131.321
G1 F1200 X107.739 Y134.326 E760.14035
G0 F6000 X108.123 Y134.113
G0 X107.711 Y133.173
G0 X107.297 Y133.318
G1 F1200 X104.735 Y130.756 E760.26086
G0 F6000 X104.766 Y130.222
G1 F1200 X107.062 Y132.518 E760.36886
G0 F6000 X106.952 Y131.842
G1 F1200 X104.829 Y129.72 E760.46869
G0 F6000 X104.913 Y129.237
G1 F1200 X106.912 Y131.236 E760.56272
G0 F6000 X106.918 Y130.677
G1 F1200 X105.018 Y128.776 E760.65211
G0 F6000 X105.142 Y128.335
G1 F1200 X106.963 Y130.156 E760.73777
G0 F6000 X107.045 Y129.672
G1 F1200 X105.286 Y127.914 E760.82048
G0 F6000 X105.45 Y127.511
G1 F1200 X107.157 Y129.219 E760.9008
G0 F6000 X107.292 Y128.788
G1 F1200 X105.626 Y127.122 E760.97916
G0 F6000 X105.814 Y126.745
G1 F1200 X107.448 Y128.378 E761.056
G0 F6000 X107.623 Y127.987
G1 F1200 X106.017 Y126.382 E761.13151
G0 F6000 X106.238 Y126.037
G1 F1200 X107.821 Y127.62 E761.20597
G0 F6000 X108.036 Y127.27
G1 F1200 X106.469 Y125.703 E761.27968
G0 F6000 X106.713 Y125.381
G1 F1200 X108.265 Y126.933 E761.35268
G0 F6000 X108.519 Y126.621
G1 F1200 X106.971 Y125.073 E761.42549
G0 F6000 X107.243 Y124.779
G1 F1200 X108.786 Y126.323 E761.4981
G0 F6000 X109.064 Y126.035
G1 F1200 X107.526 Y124.497 E761.57044
G0 F6000 X107.818 Y124.223
G1 F1200 X109.366 Y125.77 E761.64323
G0 F6000 X109.682 Y125.521
G1 F1200 X108.127 Y123.966 E761.71637
G0 F6000 X108.448 Y123.721
G1 F1200 X110.012 Y125.285 E761.78994
G0 F6000 X110.361 Y125.069
G1 F1200 X108.782 Y123.489 E761.86423
G0 F6000 X109.127 Y123.269
G1 F1200 X110.732 Y124.875 E761.93975
G0 F6000 X111.119 Y124.696
G1 F1200 X109.488 Y123.064 E762.01649
G0 F6000 X109.863 Y122.874
G1 F1200 X111.524 Y124.535 E762.09462
G0 F6000 X111.956 Y124.401
G1 F1200 X110.254 Y122.699 E762.17467
G0 F6000 X110.655 Y122.535
G1 F1200 X112.415 Y124.294 E762.25744
G0 F6000 X112.9 Y124.213
G1 F1200 X111.077 Y122.39 E762.34318
G0 F6000 X111.517 Y122.265
G1 F1200 X113.416 Y124.164 E762.43251
G0 F6000 X113.972 Y124.155
G1 F1200 X111.978 Y122.16 E762.52632
G0 F6000 X112.457 Y122.074
G1 F1200 X114.579 Y124.196 E762.62613
G0 F6000 X115.256 Y124.307
G1 F1200 X112.96 Y122.011 E762.73413
G0 F6000 X113.493 Y121.978
G1 F1200 X116.029 Y124.515 E762.85344
G0 F6000 X115.9 Y124.936
G0 X116.838 Y125.347
G0 X117.035 Y124.954
G1 F1200 X114.057 Y121.977 E762.99349
G0 F6000 X114.657 Y122.011
G1 F1200 X122.843 Y130.197 E763.37854
G0 F6000 X122.878 Y130.798
G1 F1200 X119.9 Y127.82 E763.51861
G0 F6000 X119.516 Y128.034
G0 X119.916 Y128.962
G0 X120.329 Y128.815
G1 F1200 X122.875 Y131.36 E763.63835
G0 F6000 X122.843 Y131.894
G1 F1200 X120.556 Y129.607 E763.74592
G0 F6000 X120.661 Y130.278
G1 F1200 X122.781 Y132.397 E763.84561
G0 F6000 X122.694 Y132.876
G1 F1200 X120.699 Y130.881 E763.93945
G0 F6000 X120.691 Y131.439
G1 F1200 X122.589 Y133.337 E764.02873
G0 F6000 X122.465 Y133.779
G1 F1200 X120.645 Y131.958 E764.11436
G0 F6000 X120.563 Y132.443
G1 F1200 X122.32 Y134.199 E764.19698
G0 F6000 X122.156 Y134.602
G1 F1200 X120.45 Y132.895 E764.27725
G0 F6000 X120.314 Y133.324
G1 F1200 X121.979 Y134.99 E764.35559
G0 F6000 X121.789 Y135.366
G1 F1200 X120.158 Y133.735 E764.43231
G0 F6000 X119.982 Y134.124
G1 F1200 X121.587 Y135.729 E764.5078
G0 F6000 X121.364 Y136.072
G1 F1200 X119.782 Y134.49 E764.58221
G0 F6000 X119.565 Y134.838
G1 F1200 X121.132 Y136.405 E764.65592
G0 F6000 X120.887 Y136.726
G1 F1200 X119.334 Y135.174 E764.72894
G0 F6000 X119.083 Y135.488
G1 F1200 X120.631 Y137.035 E764.80173
G0 F6000 X120.358 Y137.328
G1 F1200 X118.815 Y135.785 E764.87431
G0 F6000 X118.535 Y136.072
G1 F1200 X120.073 Y137.61 E764.94666
G0 F6000 X119.779 Y137.881
G1 F1200 X118.234 Y136.336 E765.01933
G0 F6000 X117.916 Y136.584
G1 F1200 X119.472 Y138.139 E765.09249
G0 F6000 X119.151 Y138.384
G1 F1200 X117.584 Y136.818 E765.16618
G0 F6000 X117.235 Y137.034
G1 F1200 X118.815 Y138.614 E765.24049
G0 F6000 X118.47 Y138.835
G1 F1200 X116.863 Y137.228 E765.31608
G0 F6000 X116.476 Y137.406
G1 F1200 X118.108 Y139.038 E765.39285
G0 F6000 X117.731 Y139.227
G1 F1200 X116.069 Y137.565 E765.47102
G0 F6000 X115.637 Y137.699
G1 F1200 X117.342 Y139.404 E765.55122
G0 F6000 X116.938 Y139.565
G1 F1200 X115.177 Y137.805 E765.63403
G0 F6000 X114.691 Y137.884
G1 F1200 X116.517 Y139.71 E765.71992
G0 F6000 X116.076 Y139.835
G1 F1200 X114.173 Y137.932 E765.80943
G0 F6000 X113.615 Y137.94
G1 F1200 X115.614 Y139.938 E765.90343
G0 F6000 X115.133 Y140.023
G1 F1200 X113.005 Y137.895 E766.00353
G0 F6000 X112.326 Y137.782
G1 F1200 X114.63 Y140.086 E766.1119
G0 F6000 X114.096 Y140.118
G1 F1200 X111.547 Y137.569 E766.2318
G0 F6000 X111.676 Y137.149
G0 X110.729 Y136.728
G0 X110.532 Y137.12
G1 F1200 X113.531 Y140.118 E766.37284
G0 F6000 X113.516 Y140.559
G0 X115.517 Y140.351
G0 X117.177 Y139.887
G0 X118.701 Y139.143
G0 X120.09 Y138.117
G0 X121.254 Y136.881
G0 X122.172 Y135.462
G0 X122.839 Y133.858
G0 X123.198 Y132.176
G0 X123.236 Y130.772
G0 X123.193 Y129.481
G0 X122.757 Y129.546
G1 F1200 X115.31 Y122.098 E766.72315
G0 F6000 X116.023 Y122.246
G1 F1200 X122.61 Y128.833 E767.03298
G0 F6000 X122.361 Y128.018
G1 F1200 X116.834 Y122.491 E767.29295
G0 F6000 X116.976 Y122.077
G0 X118.008 Y122.512
G0 X117.816 Y122.907
G1 F1200 X121.944 Y127.035 E767.48712
G0 F6000 X122.34 Y126.843
G0 X121.388 Y125.3
G0 X121.035 Y125.56
G1 F1200 X119.291 Y123.816 E767.56915
G0 F6000 X119.73 Y123.223
G1 F1500 E761.06915
;MESH:NONMESH
G0 F300 X119.73 Y123.223 Z1.35
G0 F6000 X119.088 Y122.311
G0 X119.621 Y121.367
G0 X116.028 Y103
G0 X116.346 Y102.51
G0 X116.421 Y101.671
G0 X115.779 Y101.727
G0 X114.527 Y95.32
G0 X114.841 Y97.149
G0 X113.719 Y97.055
;TIME_ELAPSED:751.928158
;LAYER:1
M106 S63.7
;TYPE:WALL-INNER
;MESH:DESI_Port v1.stl(3)
G1 F1500 E767.56915
G1 F1650 X114.258 Y97.033 E767.58709
G1 X114.793 Y96.965 E767.60503
G1 X115.32 Y96.85 E767.62297
G1 X115.835 Y96.692 E767.64089
G1 X116.334 Y96.492 E767.65877
G1 X116.816 Y96.251 E767.67669
G1 X117.275 Y95.968 E767.69463
G1 X117.71 Y95.646 E767.71263
G1 X118.134 Y95.27 E767.73148
G1 X118.487 Y94.9 E767.74849
G1 X118.825 Y94.481 E767.76639
G1 X119.127 Y94.035 E767.78431
G1 X119.389 Y93.564 E767.80223
G1 X119.613 Y93.073 E767.82018
G1 X119.791 Y92.565 E767.83809
G1 X119.922 Y92.06 E767.85544
G1 X119.927 Y92.044 E767.856
G1 X120.019 Y91.512 E767.87395
G1 X120.064 Y90.974 E767.89191
G1 X120.064 Y90.436 E767.9098
G1 X120.019 Y89.899 E767.92773
G1 X119.927 Y89.366 E767.94572
G1 X119.791 Y88.845 E767.96362
G1 X119.612 Y88.337 E767.98154
G1 X119.389 Y87.847 E767.99945
G1 X119.127 Y87.375 E768.0174
G1 X118.825 Y86.929 E768.03532
G1 X118.485 Y86.507 E768.05334
G1 X118.092 Y86.101 E768.07213
G1 X117.708 Y85.763 E768.08915
G1 X117.275 Y85.443 E768.10706
G1 X116.816 Y85.159 E768.12501
G1 X116.334 Y84.918 E768.14293
G1 X115.851 Y84.725 E768.16023
G1 X115.835 Y84.718 E768.16081
G1 X115.82 Y84.714 E768.16133
G1 X115.337 Y84.566 E768.17813
G1 X115.32 Y84.56 E768.17873
G1 X114.793 Y84.445 E768.19667
G1 X114.258 Y84.377 E768.21461
G1 X113.719 Y84.355 E768.23255
G1 X113.18 Y84.377 E768.25049
G1 X112.645 Y84.445 E768.26843
G1 X112.118 Y84.56 E768.28637
G1 X111.603 Y84.718 E768.30429
G1 X111.104 Y84.918 E768.32217
G1 X110.622 Y85.159 E768.34009
G1 X110.162 Y85.444 E768.35809
G1 X109.728 Y85.765 E768.37604
G1 X109.304 Y86.141 E768.39489
G1 X108.951 Y86.51 E768.41188
G1 X108.613 Y86.929 E768.42978
G1 X108.311 Y87.375 E768.4477
G1 X108.049 Y87.847 E768.46565
G1 X107.826 Y88.337 E768.48356
G1 X107.821 Y88.353 E768.48412
G1 X107.647 Y88.845 E768.50147
G1 X107.516 Y89.35 E768.51882
G1 X107.511 Y89.366 E768.51938
G1 X107.509 Y89.383 E768.51995
G1 X107.419 Y89.899 E768.53737
G1 X107.374 Y90.436 E768.5553
G1 X107.374 Y90.974 E768.57319
G1 X107.419 Y91.512 E768.59115
G1 X107.511 Y92.044 E768.6091
G1 X107.647 Y92.565 E768.62701
G1 X107.825 Y93.073 E768.64492
G1 X108.049 Y93.564 E768.66287
G1 X108.311 Y94.035 E768.68079
G1 X108.613 Y94.481 E768.69871
G1 X108.953 Y94.902 E768.71671
G1 X109.344 Y95.308 E768.73545
G1 X109.73 Y95.648 E768.75256
G1 X110.163 Y95.968 E768.77047
G1 X110.622 Y96.251 E768.7884
G1 X111.104 Y96.492 E768.80633
G1 X111.587 Y96.685 E768.82363
G1 X111.603 Y96.692 E768.82421
G1 X111.618 Y96.696 E768.82472
G1 X112.101 Y96.844 E768.84153
G1 X112.118 Y96.85 E768.84213
G1 X112.645 Y96.965 E768.86007
G1 X113.18 Y97.033 E768.878
G1 X113.719 Y97.055 E768.89595
G0 F8250 X113.719 Y96.655
G1 F1650 X114.224 Y96.634 E768.91276
G1 X114.725 Y96.57 E768.92956
G1 X115.219 Y96.463 E768.94637
G1 X115.702 Y96.315 E768.96317
G1 X116.17 Y96.127 E768.97994
G1 X116.621 Y95.901 E768.99672
G1 X117.051 Y95.636 E769.01352
G1 X117.458 Y95.335 E769.03036
G1 X117.856 Y94.982 E769.04805
G1 X118.186 Y94.636 E769.06396
G1 X118.503 Y94.243 E769.08075
G1 X118.786 Y93.825 E769.09754
G1 X119.032 Y93.384 E769.11433
G1 X119.241 Y92.924 E769.13114
G1 X119.408 Y92.448 E769.14792
G1 X119.536 Y91.959 E769.16473
G1 X119.622 Y91.461 E769.18154
G1 X119.664 Y90.957 E769.19836
G1 X119.664 Y90.453 E769.21512
G1 X119.622 Y89.95 E769.23191
G1 X119.536 Y89.451 E769.24875
G1 X119.408 Y88.962 E769.26556
G1 X119.241 Y88.486 E769.28234
G1 X119.032 Y88.027 E769.29912
G1 X118.786 Y87.585 E769.31594
G1 X118.503 Y87.167 E769.33273
G1 X118.185 Y86.772 E769.3496
G1 X117.816 Y86.391 E769.36724
G1 X117.457 Y86.075 E769.38314
G1 X117.051 Y85.775 E769.39993
G1 X116.621 Y85.509 E769.41675
G1 X116.17 Y85.283 E769.43353
G1 X115.702 Y85.095 E769.4503
G1 X115.219 Y84.947 E769.46711
G1 X114.725 Y84.84 E769.48392
G1 X114.224 Y84.776 E769.50072
G1 X113.719 Y84.755 E769.51753
G1 X113.214 Y84.776 E769.53434
G1 X112.713 Y84.84 E769.55114
G1 X112.219 Y84.947 E769.56795
G1 X111.736 Y85.095 E769.58475
G1 X111.268 Y85.283 E769.60153
G1 X110.817 Y85.509 E769.6183
G1 X110.387 Y85.775 E769.63512
G1 X109.98 Y86.076 E769.65196
G1 X109.582 Y86.429 E769.66965
G1 X109.252 Y86.774 E769.68553
G1 X108.935 Y87.167 E769.70232
G1 X108.652 Y87.585 E769.71911
G1 X108.406 Y88.027 E769.73594
G1 X108.197 Y88.486 E769.75271
G1 X108.03 Y88.962 E769.76949
G1 X107.902 Y89.451 E769.7863
G1 X107.816 Y89.95 E769.80314
G1 X107.774 Y90.453 E769.81993
G1 X107.774 Y90.957 E769.8367
G1 X107.816 Y91.461 E769.85352
G1 X107.902 Y91.959 E769.87033
G1 X108.03 Y92.448 E769.88714
G1 X108.197 Y92.924 E769.90392
G1 X108.406 Y93.384 E769.92072
G1 X108.652 Y93.825 E769.93752
G1 X108.935 Y94.243 E769.9543
G1 X109.253 Y94.637 E769.97115
G1 X109.621 Y95.019 E769.98879
G1 X109.981 Y95.336 E770.00474
G1 X110.387 Y95.636 E770.02153
G1 X110.817 Y95.901 E770.03833
G1 X111.268 Y96.127 E770.05511
G1 X111.736 Y96.315 E770.07188
G1 X112.219 Y96.463 E770.08869
G1 X112.713 Y96.57 E770.1055
G1 X113.214 Y96.634 E770.1223
G1 X113.719 Y96.655 E770.13911
G0 F8250 X113.719 Y96.255
;TYPE:WALL-OUTER
G1 F1650 X114.19 Y96.235 E770.15479
G1 X114.657 Y96.175 E770.17045
G1 X115.118 Y96.076 E770.18613
G1 X115.568 Y95.938 E770.20178
G1 X116.005 Y95.762 E770.21745
G1 X116.426 Y95.551 E770.23312
G1 X116.827 Y95.304 E770.24878
G1 X117.206 Y95.024 E770.26445
G1 X117.578 Y94.694 E770.28099
G1 X117.885 Y94.372 E770.29579
G1 X118.181 Y94.005 E770.31147
G1 X118.445 Y93.615 E770.32714
G1 X118.675 Y93.204 E770.3428
G1 X118.869 Y92.775 E770.35846
G1 X119.025 Y92.331 E770.37411
G1 X119.145 Y91.874 E770.38983
G1 X119.225 Y91.41 E770.40549
G1 X119.264 Y90.94 E770.42117
G1 X119.264 Y90.47 E770.43681
G1 X119.225 Y90.001 E770.45246
G1 X119.145 Y89.536 E770.46815
G1 X119.025 Y89.079 E770.48387
G1 X118.869 Y88.635 E770.49952
G1 X118.675 Y88.207 E770.51515
G1 X118.445 Y87.795 E770.53084
G1 X118.181 Y87.405 E770.54651
G1 X117.885 Y87.037 E770.56222
G1 X117.54 Y86.681 E770.5787
G1 X117.206 Y86.387 E770.5935
G1 X116.827 Y86.107 E770.60918
G1 X116.426 Y85.859 E770.62486
G1 X116.005 Y85.648 E770.64052
G1 X115.568 Y85.472 E770.65619
G1 X115.118 Y85.334 E770.67185
G1 X114.657 Y85.235 E770.68753
G1 X114.19 Y85.175 E770.70319
G1 X113.719 Y85.155 E770.71887
G1 X113.248 Y85.175 E770.73455
G1 X112.781 Y85.235 E770.75021
G1 X112.32 Y85.334 E770.76589
G1 X111.87 Y85.472 E770.78154
G1 X111.433 Y85.648 E770.79721
G1 X111.012 Y85.859 E770.81288
G1 X110.611 Y86.107 E770.82856
G1 X110.232 Y86.387 E770.84423
G1 X109.86 Y86.717 E770.86077
G1 X109.553 Y87.038 E770.87554
G1 X109.257 Y87.405 E770.89123
G1 X108.993 Y87.795 E770.90689
G1 X108.763 Y88.207 E770.92258
G1 X108.569 Y88.635 E770.93821
G1 X108.413 Y89.079 E770.95387
G1 X108.293 Y89.536 E770.96958
G1 X108.213 Y90.001 E770.98527
G1 X108.174 Y90.47 E771.00093
G1 X108.174 Y90.94 E771.01656
G1 X108.213 Y91.41 E771.03224
G1 X108.293 Y91.874 E771.04791
G1 X108.413 Y92.331 E771.06362
G1 X108.569 Y92.775 E771.07927
G1 X108.763 Y93.204 E771.09493
G1 X108.993 Y93.615 E771.1106
G1 X109.257 Y94.005 E771.12626
G1 X109.553 Y94.372 E771.14194
G1 X109.898 Y94.73 E771.15848
G1 X110.232 Y95.024 E771.17328
G1 X110.611 Y95.304 E771.18895
G1 X111.012 Y95.551 E771.20462
G1 X111.433 Y95.762 E771.22028
G1 X111.87 Y95.938 E771.23595
G1 X112.32 Y96.076 E771.2516
G1 X112.781 Y96.175 E771.26729
G1 X113.248 Y96.235 E771.28295
G1 X113.719 Y96.255 E771.29863
G0 F8250 X113.719 Y96.695
G1 F1500 E764.79863
G0 F8250 X113.242 Y97.226
G0 X112.977 Y100.111
G0 X113.114 Y100.316
;TYPE:WALL-INNER
G1 F1500 E771.29863
G1 F1650 X112.566 Y100.266 E771.31693
G1 X111.994 Y100.178 E771.33618
G1 X111.402 Y100.051 E771.35631
G1 X110.857 Y99.9 E771.37512
G1 X110.321 Y99.715 E771.39398
G1 X109.769 Y99.487 E771.41385
G1 X109.229 Y99.224 E771.43382
G1 X108.74 Y98.947 E771.45252
G1 X108.249 Y98.631 E771.47194
G1 X107.779 Y98.284 E771.49137
G1 X107.328 Y97.908 E771.5109
G1 X106.91 Y97.514 E771.53
G1 X106.508 Y97.087 E771.54951
G1 X106.137 Y96.643 E771.56875
G1 X105.801 Y96.185 E771.58765
G1 X105.474 Y95.679 E771.60768
G1 X105.2 Y95.195 E771.62618
G1 X104.937 Y94.654 E771.64619
G1 X104.705 Y94.093 E771.66638
G1 X104.527 Y93.576 E771.68457
G1 X104.367 Y92.998 E771.70452
G1 X104.241 Y92.411 E771.72448
G1 X104.158 Y91.862 E771.74295
G1 X104.108 Y91.31 E771.76139
G1 X104.089 Y90.711 E771.78132
G1 X104.108 Y90.093 E771.80188
G1 X104.158 Y89.548 E771.82009
G1 X104.241 Y88.999 E771.83855
G1 X104.373 Y88.383 E771.85951
G1 X104.519 Y87.859 E771.8776
G1 X104.715 Y87.294 E771.89749
G1 X104.931 Y86.766 E771.91646
G1 X105.206 Y86.203 E771.9373
G1 X105.473 Y85.732 E771.95531
G1 X105.801 Y85.225 E771.9754
G1 X106.137 Y84.767 E771.99429
G1 X106.508 Y84.323 E772.01353
G1 X106.91 Y83.896 E772.03304
G1 X107.328 Y83.502 E772.05214
G1 X107.783 Y83.123 E772.07184
G1 X108.239 Y82.787 E772.09068
G1 X108.735 Y82.466 E772.11033
G1 X109.259 Y82.171 E772.13033
G1 X109.75 Y81.931 E772.14851
G1 X110.322 Y81.694 E772.1691
G1 X110.857 Y81.51 E772.18792
G1 X111.402 Y81.359 E772.20673
G1 X111.994 Y81.232 E772.22686
G1 X112.566 Y81.144 E772.24611
G1 X113.114 Y81.094 E772.26441
G1 X113.719 Y81.075 E772.28455
G1 X114.324 Y81.094 E772.30468
G1 X114.872 Y81.144 E772.32298
G1 X115.444 Y81.232 E772.34223
G1 X116.036 Y81.359 E772.36237
G1 X116.581 Y81.51 E772.38118
G1 X117.116 Y81.694 E772.4
G1 X117.688 Y81.931 E772.42059
G1 X118.179 Y82.171 E772.43877
G1 X118.703 Y82.466 E772.45877
G1 X119.199 Y82.787 E772.47842
G1 X119.655 Y83.123 E772.49726
G1 X120.11 Y83.502 E772.51695
G1 X120.528 Y83.896 E772.53606
G1 X120.922 Y84.314 E772.55516
G1 X121.301 Y84.769 E772.57486
G1 X121.637 Y85.225 E772.5937
G1 X121.965 Y85.732 E772.61378
G1 X122.232 Y86.203 E772.63179
G1 X122.507 Y86.766 E772.65263
G1 X122.723 Y87.294 E772.6716
G1 X122.915 Y87.847 E772.69107
G1 X123.064 Y88.382 E772.70954
G1 X123.197 Y88.999 E772.73054
G1 X123.28 Y89.548 E772.749
G1 X123.33 Y90.093 E772.76721
G1 X123.349 Y90.699 E772.78737
G1 X123.33 Y91.31 E772.8077
G1 X123.28 Y91.862 E772.82614
G1 X123.197 Y92.411 E772.84461
G1 X123.071 Y92.998 E772.86457
G1 X122.911 Y93.576 E772.88452
G1 X122.733 Y94.093 E772.90271
G1 X122.501 Y94.654 E772.9229
G1 X122.238 Y95.195 E772.94291
G1 X121.964 Y95.679 E772.96141
G1 X121.637 Y96.185 E772.98144
G1 X121.301 Y96.643 E773.00034
G1 X120.93 Y97.087 E773.01958
G1 X120.528 Y97.514 E773.03909
G1 X120.11 Y97.908 E773.05819
G1 X119.659 Y98.284 E773.07772
G1 X119.189 Y98.631 E773.09715
G1 X118.698 Y98.947 E773.11657
G1 X118.209 Y99.224 E773.13527
G1 X117.669 Y99.487 E773.15524
G1 X117.117 Y99.715 E773.17511
G1 X116.581 Y99.9 E773.19397
G1 X116.036 Y100.051 E773.21278
G1 X115.444 Y100.178 E773.23291
G1 X114.872 Y100.266 E773.25216
G1 X114.324 Y100.316 E773.27046
G1 X113.719 Y100.335 E773.2906
G1 X113.114 Y100.316 E773.31073
G0 F8250 X113.099 Y100.716
G1 F1650 X112.517 Y100.663 E773.33017
G1 X111.918 Y100.571 E773.35032
G1 X111.312 Y100.441 E773.37094
G1 X110.736 Y100.281 E773.39082
G1 X110.169 Y100.086 E773.41076
G1 X109.606 Y99.853 E773.43103
G1 X109.048 Y99.581 E773.45168
G1 X108.532 Y99.289 E773.4714
G1 X108.024 Y98.962 E773.49149
G1 X107.533 Y98.6 E773.51178
G1 X107.063 Y98.208 E773.53213
G1 X106.627 Y97.797 E773.55206
G1 X106.208 Y97.352 E773.57239
G1 X105.831 Y96.899 E773.59199
G1 X105.821 Y96.888 E773.59249
G1 X105.47 Y96.41 E773.61221
G1 X105.132 Y95.887 E773.63292
G1 X104.843 Y95.376 E773.65245
G1 X104.571 Y94.817 E773.67313
G1 X104.335 Y94.246 E773.69368
G1 X104.141 Y93.683 E773.71348
G1 X103.981 Y93.105 E773.73343
G1 X103.977 Y93.082 E773.73421
G1 X103.85 Y92.495 E773.75418
G1 X103.847 Y92.471 E773.75499
G1 X103.764 Y91.923 E773.77342
G1 X103.761 Y91.909 E773.7739
G1 X103.708 Y91.325 E773.7934
G1 X103.689 Y90.711 E773.81383
G1 X103.708 Y90.081 E773.8348
G1 X103.761 Y89.501 E773.85417
G1 X103.85 Y88.915 E773.87388
G1 X103.982 Y88.299 E773.89483
G1 X104.141 Y87.728 E773.91455
G1 X104.34 Y87.153 E773.93479
G1 X104.568 Y86.598 E773.95474
G1 X104.846 Y86.028 E773.97584
G1 X105.132 Y85.523 E773.99514
G1 X105.47 Y85 E774.01585
G1 X105.821 Y84.522 E774.03557
G1 X106.208 Y84.058 E774.05567
G1 X106.627 Y83.613 E774.076
G1 X107.063 Y83.202 E774.09593
G1 X107.537 Y82.807 E774.11645
G1 X108.014 Y82.456 E774.13615
G1 X108.532 Y82.121 E774.15666
G1 X109.063 Y81.822 E774.17693
G1 X109.597 Y81.561 E774.1967
G1 X110.169 Y81.324 E774.2173
G1 X110.192 Y81.317 E774.2181
G1 X110.736 Y81.129 E774.23724
G1 X110.75 Y81.126 E774.23771
G1 X111.312 Y80.969 E774.25712
G1 X111.918 Y80.839 E774.27774
G1 X112.517 Y80.747 E774.29789
G1 X113.099 Y80.694 E774.31733
G1 X113.719 Y80.675 E774.33796
G1 X114.339 Y80.694 E774.35859
G1 X114.921 Y80.747 E774.37803
G1 X115.52 Y80.839 E774.39819
G1 X116.126 Y80.969 E774.4188
G1 X116.702 Y81.129 E774.43868
G1 X117.269 Y81.324 E774.45863
G1 X117.841 Y81.561 E774.47922
G1 X118.375 Y81.822 E774.49899
G1 X118.906 Y82.121 E774.51926
G1 X119.424 Y82.456 E774.53978
G1 X119.901 Y82.807 E774.55947
G1 X120.375 Y83.202 E774.57999
G1 X120.811 Y83.613 E774.59992
G1 X121.222 Y84.049 E774.61985
G1 X121.617 Y84.523 E774.64037
G1 X121.968 Y85 E774.66007
G1 X122.306 Y85.523 E774.68078
G1 X122.592 Y86.028 E774.70009
G1 X122.87 Y86.598 E774.72118
G1 X123.098 Y87.153 E774.74114
G1 X123.297 Y87.728 E774.76137
G1 X123.453 Y88.287 E774.78068
G1 X123.588 Y88.915 E774.80204
G1 X123.591 Y88.939 E774.80284
G1 X123.674 Y89.487 E774.82128
G1 X123.677 Y89.501 E774.82175
G1 X123.727 Y90.056 E774.84029
G1 X123.73 Y90.081 E774.84113
G1 X123.749 Y90.699 E774.86169
G1 X123.73 Y91.325 E774.88252
G1 X123.677 Y91.909 E774.90203
G1 X123.588 Y92.495 E774.92174
G1 X123.457 Y93.105 E774.94249
G1 X123.297 Y93.683 E774.96244
G1 X123.103 Y94.246 E774.98224
G1 X122.867 Y94.817 E775.00279
G1 X122.595 Y95.376 E775.02347
G1 X122.306 Y95.887 E775.043
G1 X121.968 Y96.41 E775.06371
G1 X121.617 Y96.888 E775.08343
G1 X121.23 Y97.352 E775.10353
G1 X120.811 Y97.797 E775.12386
G1 X120.375 Y98.208 E775.14379
G1 X119.905 Y98.6 E775.16414
G1 X119.414 Y98.962 E775.18443
G1 X118.906 Y99.289 E775.20452
G1 X118.39 Y99.581 E775.22424
G1 X117.832 Y99.853 E775.24489
G1 X117.269 Y100.086 E775.26516
G1 X116.702 Y100.281 E775.2851
G1 X116.688 Y100.284 E775.28558
G1 X116.126 Y100.441 E775.30498
G1 X115.52 Y100.571 E775.3256
G1 X114.921 Y100.663 E775.34575
G1 X114.339 Y100.716 E775.36519
G1 X113.719 Y100.735 E775.38582
G1 X113.099 Y100.716 E775.40645
G0 F8250 X113.084 Y101.116
;TYPE:WALL-OUTER
G1 F1650 X112.468 Y101.06 E775.42703
G1 X111.842 Y100.964 E775.44809
G1 X111.222 Y100.831 E775.46918
G1 X110.61 Y100.661 E775.49031
G1 X110.022 Y100.458 E775.511
G1 X109.443 Y100.219 E775.53183
G1 X108.867 Y99.938 E775.55315
G1 X108.324 Y99.631 E775.57389
G1 X107.799 Y99.293 E775.59466
G1 X107.287 Y98.916 E775.61581
G1 X106.798 Y98.508 E775.63699
G1 X106.344 Y98.08 E775.65774
G1 X105.908 Y97.617 E775.6789
G1 X105.505 Y97.133 E775.69984
G1 X105.139 Y96.635 E775.7204
G1 X104.79 Y96.095 E775.74178
G1 X104.486 Y95.557 E775.76234
G1 X104.205 Y94.98 E775.78368
G1 X103.965 Y94.399 E775.80459
G1 X103.763 Y93.814 E775.82517
G1 X103.591 Y93.195 E775.84654
G1 X103.459 Y92.579 E775.8675
G1 X103.364 Y91.956 E775.88846
G1 X103.308 Y91.34 E775.90903
G1 X103.289 Y90.711 E775.92996
G1 X103.308 Y90.069 E775.95132
G1 X103.364 Y89.454 E775.97186
G1 X103.459 Y88.831 E775.99282
G1 X103.591 Y88.215 E776.01378
G1 X103.763 Y87.597 E776.03511
G1 X103.965 Y87.012 E776.0557
G1 X104.205 Y86.43 E776.07663
G1 X104.486 Y85.853 E776.09798
G1 X104.79 Y85.315 E776.11853
G1 X105.139 Y84.775 E776.13992
G1 X105.505 Y84.277 E776.16047
G1 X105.908 Y83.793 E776.18142
G1 X106.344 Y83.33 E776.20257
G1 X106.798 Y82.902 E776.22333
G1 X107.291 Y82.491 E776.24468
G1 X107.789 Y82.125 E776.26523
G1 X108.329 Y81.776 E776.28662
G1 X108.867 Y81.473 E776.30715
G1 X109.444 Y81.191 E776.32851
G1 X110.022 Y80.952 E776.34932
G1 X110.61 Y80.749 E776.37001
G1 X111.222 Y80.579 E776.39113
G1 X111.842 Y80.446 E776.41222
G1 X112.468 Y80.35 E776.43329
G1 X113.084 Y80.294 E776.45386
G1 X113.719 Y80.275 E776.47499
G1 X114.354 Y80.294 E776.49612
G1 X114.97 Y80.35 E776.51669
G1 X115.596 Y80.446 E776.53776
G1 X116.216 Y80.579 E776.55885
G1 X116.828 Y80.749 E776.57997
G1 X117.416 Y80.952 E776.60066
G1 X117.994 Y81.191 E776.62146
G1 X118.571 Y81.473 E776.64282
G1 X119.109 Y81.776 E776.66336
G1 X119.649 Y82.125 E776.68475
G1 X120.147 Y82.491 E776.7053
G1 X120.64 Y82.902 E776.72665
G1 X121.094 Y83.33 E776.7474
G1 X121.522 Y83.784 E776.76815
G1 X121.933 Y84.277 E776.7895
G1 X122.299 Y84.775 E776.81006
G1 X122.648 Y85.315 E776.83144
G1 X122.952 Y85.853 E776.852
G1 X123.233 Y86.43 E776.87334
G1 X123.473 Y87.012 E776.89428
G1 X123.675 Y87.597 E776.91487
G1 X123.844 Y88.203 E776.93579
G1 X123.979 Y88.831 E776.95715
G1 X124.074 Y89.454 E776.97812
G1 X124.13 Y90.069 E776.99866
G1 X124.149 Y90.699 E777.01962
G1 X124.13 Y91.34 E777.04095
G1 X124.074 Y91.956 E777.06152
G1 X123.979 Y92.579 E777.08248
G1 X123.847 Y93.195 E777.10343
G1 X123.675 Y93.814 E777.1248
G1 X123.473 Y94.399 E777.14539
G1 X123.233 Y94.98 E777.16629
G1 X122.952 Y95.557 E777.18764
G1 X122.648 Y96.095 E777.20819
G1 X122.299 Y96.635 E777.22958
G1 X121.933 Y97.133 E777.25013
G1 X121.53 Y97.617 E777.27108
G1 X121.094 Y98.08 E777.29223
G1 X120.64 Y98.508 E777.31299
G1 X120.151 Y98.916 E777.33417
G1 X119.639 Y99.293 E777.35532
G1 X119.114 Y99.631 E777.37608
G1 X118.571 Y99.938 E777.39683
G1 X117.995 Y100.219 E777.41815
G1 X117.416 Y100.458 E777.43898
G1 X116.828 Y100.661 E777.45967
G1 X116.216 Y100.831 E777.4808
G1 X115.596 Y100.964 E777.50189
G1 X114.97 Y101.06 E777.52295
G1 X114.354 Y101.116 E777.54352
G1 X113.719 Y101.135 E777.56465
G1 X113.084 Y101.116 E777.58578
G0 F8250 X113.11 Y100.677
G0 X113.128 Y99.926
;TYPE:SKIN
G1 F1650 X112.625 Y99.88 E777.60258
G1 X112.068 Y99.794 E777.62133
G1 X111.484 Y99.669 E777.64119
G1 X110.973 Y99.527 E777.65883
G1 X110.456 Y99.349 E777.67702
G1 X109.933 Y99.133 E777.69584
G1 X109.4 Y98.873 E777.71556
G1 X108.942 Y98.613 E777.73308
G1 X108.475 Y98.313 E777.75154
G1 X108.021 Y97.978 E777.77031
G1 X107.587 Y97.616 E777.7891
G1 X107.183 Y97.234 E777.8076
G1 X106.8 Y96.828 E777.82616
G1 X106.441 Y96.4 E777.84474
G1 X106.129 Y95.973 E777.86233
G1 X105.802 Y95.467 E777.88237
G1 X105.544 Y95.01 E777.89982
G1 X105.288 Y94.484 E777.91928
G1 X105.069 Y93.953 E777.93838
G1 X104.899 Y93.459 E777.95576
G1 X104.749 Y92.915 E777.97453
G1 X104.623 Y92.329 E777.99446
G1 X104.544 Y91.804 E778.01212
G1 X104.498 Y91.297 E778.02905
G1 X104.479 Y90.723 E778.04816
G1 X104.498 Y90.105 E778.06872
G1 X104.544 Y89.606 E778.08539
G1 X104.623 Y89.081 E778.10305
G1 X104.741 Y88.53 E778.12179
G1 X104.755 Y88.464 E778.12403
G1 X104.895 Y87.964 E778.1413
G1 X105.08 Y87.432 E778.16004
G1 X105.287 Y86.926 E778.17822
G1 X105.557 Y86.374 E778.19866
G1 X105.801 Y85.944 E778.2151
G1 X106.129 Y85.437 E778.23519
G1 X106.444 Y85.007 E778.25291
G1 X106.8 Y84.582 E778.27135
G1 X107.183 Y84.176 E778.28992
G1 X107.587 Y83.794 E778.30841
G1 X108.029 Y83.426 E778.32754
G1 X108.459 Y83.109 E778.34531
G1 X108.943 Y82.797 E778.36446
G1 X109.44 Y82.517 E778.38343
G1 X109.905 Y82.29 E778.40064
G1 X110.469 Y82.056 E778.42095
G1 X110.972 Y81.883 E778.43864
G1 X111.484 Y81.741 E778.45632
G1 X112.068 Y81.616 E778.47618
G1 X112.625 Y81.53 E778.49493
G1 X113.128 Y81.484 E778.51173
G1 X113.719 Y81.465 E778.53139
G1 X114.31 Y81.484 E778.55106
G1 X114.813 Y81.53 E778.56786
G1 X115.37 Y81.616 E778.5866
G1 X115.954 Y81.741 E778.60647
G1 X116.466 Y81.883 E778.62414
G1 X116.969 Y82.056 E778.64183
G1 X117.533 Y82.29 E778.66214
G1 X117.998 Y82.517 E778.67935
G1 X118.495 Y82.797 E778.69833
G1 X118.979 Y83.109 E778.71748
G1 X119.409 Y83.426 E778.73525
G1 X119.851 Y83.794 E778.75438
G1 X120.248 Y84.169 E778.77254
G1 X120.63 Y84.573 E778.79103
G1 X120.994 Y85.01 E778.80995
G1 X121.316 Y85.447 E778.828
G1 X121.626 Y85.925 E778.84695
G1 X121.881 Y86.374 E778.86413
G1 X122.151 Y86.926 E778.88456
G1 X122.358 Y87.432 E778.90275
G1 X122.539 Y87.952 E778.92106
G1 X122.682 Y88.464 E778.93874
G1 X122.815 Y89.081 E778.95973
G1 X122.894 Y89.606 E778.97739
G1 X122.94 Y90.105 E778.99406
G1 X122.959 Y90.687 E779.01343
G1 X122.94 Y91.297 E779.03373
G1 X122.894 Y91.804 E779.05066
G1 X122.815 Y92.329 E779.06832
G1 X122.689 Y92.915 E779.08825
G1 X122.539 Y93.459 E779.10702
G1 X122.369 Y93.953 E779.1244
G1 X122.15 Y94.484 E779.1435
G1 X121.894 Y95.01 E779.16296
G1 X121.636 Y95.467 E779.18041
G1 X121.309 Y95.973 E779.20045
G1 X120.997 Y96.4 E779.21804
G1 X120.638 Y96.828 E779.23662
G1 X120.255 Y97.234 E779.25518
G1 X119.851 Y97.616 E779.27368
G1 X119.417 Y97.978 E779.29247
G1 X118.963 Y98.313 E779.31124
G1 X118.496 Y98.613 E779.3297
G1 X118.038 Y98.873 E779.34722
G1 X117.505 Y99.133 E779.36694
G1 X116.982 Y99.349 E779.38576
G1 X116.465 Y99.527 E779.40395
G1 X115.954 Y99.669 E779.42159
G1 X115.37 Y99.794 E779.44145
G1 X114.813 Y99.88 E779.4602
G1 X114.31 Y99.926 E779.477
G1 X113.719 Y99.945 E779.49666
G1 X113.128 Y99.926 E779.51633
G1 F1500 E773.01633
G0 F8250 X113.117 Y100.205
G0 X113.163 Y97.223
G0 X113.147 Y97.422
G1 F1500 E779.51633
G1 F1650 X113.719 Y97.445 E779.53537
G1 X114.291 Y97.422 E779.55441
G1 X114.859 Y97.349 E779.57346
G1 X115.419 Y97.228 E779.59251
G1 X115.965 Y97.06 E779.61151
G1 X116.494 Y96.848 E779.63047
G1 X117.006 Y96.592 E779.64951
G1 X117.494 Y96.291 E779.66858
G1 X117.956 Y95.949 E779.6877
G1 X118.405 Y95.551 E779.70765
G1 X118.78 Y95.157 E779.72574
G1 X119.139 Y94.713 E779.74474
G1 X119.46 Y94.24 E779.76375
G1 X119.738 Y93.74 E779.78278
G1 X119.976 Y93.219 E779.80183
G1 X120.164 Y92.678 E779.82088
G1 X120.309 Y92.126 E779.83986
G1 X120.407 Y91.561 E779.85893
G1 X120.454 Y90.99 E779.87799
G1 X120.454 Y90.42 E779.89694
G1 X120.407 Y89.85 E779.91597
G1 X120.309 Y89.284 E779.93507
G1 X120.164 Y88.73 E779.95412
G1 X119.974 Y88.191 E779.97313
G1 X119.738 Y87.671 E779.99212
G1 X119.46 Y87.17 E780.01118
G1 X119.139 Y86.697 E780.03019
G1 X118.778 Y86.248 E780.04935
G1 X118.361 Y85.818 E780.06928
G1 X117.953 Y85.459 E780.08735
G1 X117.494 Y85.12 E780.10633
G1 X117.007 Y84.818 E780.12539
G1 X116.494 Y84.562 E780.14446
G1 X115.965 Y84.35 E780.16341
G1 X115.419 Y84.182 E780.18241
G1 X114.859 Y84.061 E780.20147
G1 X114.291 Y83.988 E780.22052
G1 X113.719 Y83.965 E780.23956
G1 X113.147 Y83.988 E780.2586
G1 X112.579 Y84.061 E780.27764
G1 X112.019 Y84.182 E780.2967
G1 X111.473 Y84.35 E780.3157
G1 X110.944 Y84.562 E780.33465
G1 X110.431 Y84.818 E780.35372
G1 X109.943 Y85.121 E780.37283
G1 X109.482 Y85.461 E780.39188
G1 X109.033 Y85.86 E780.41186
G1 X108.658 Y86.252 E780.4299
G1 X108.299 Y86.697 E780.44892
G1 X107.978 Y87.17 E780.46793
G1 X107.7 Y87.671 E780.48699
G1 X107.464 Y88.191 E780.50598
G1 X107.274 Y88.73 E780.52499
G1 X107.129 Y89.284 E780.54404
G1 X107.031 Y89.85 E780.56314
G1 X106.984 Y90.42 E780.58216
G1 X106.984 Y90.99 E780.60112
G1 X107.031 Y91.561 E780.62018
G1 X107.129 Y92.126 E780.63925
G1 X107.274 Y92.678 E780.65823
G1 X107.462 Y93.219 E780.67728
G1 X107.7 Y93.74 E780.69633
G1 X107.978 Y94.24 E780.71536
G1 X108.299 Y94.713 E780.73437
G1 X108.66 Y95.16 E780.75348
G1 X109.074 Y95.59 E780.77334
G1 X109.485 Y95.952 E780.79155
G1 X109.945 Y96.292 E780.81058
G1 X110.432 Y96.592 E780.8296
G1 X110.944 Y96.848 E780.84864
G1 X111.473 Y97.06 E780.8676
G1 X112.019 Y97.228 E780.8866
G1 X112.579 Y97.349 E780.90565
G1 X113.147 Y97.422 E780.9247
G1 F1500 E774.4247
G0 F8250 X113.17 Y97.143
G0 X116.412 Y96.666
G0 X119.966 Y97.755
G0 X120.938 Y96.905
G0 X120.602 Y96.621
G1 F1500 E780.9247
G1 F1650 X119.638 Y97.584 E780.97002
G0 F8250 X119.92 Y97.923
G0 X118.085 Y99.161
G0 X117.893 Y98.764
G1 F1650 X121.777 Y94.879 E781.15273
G0 F8250 X122.173 Y95.072
G0 X122.646 Y94.004
G0 X122.23 Y93.861
G1 F1650 X116.874 Y99.216 E781.40464
G0 F8250 X116.049 Y99.476
G1 F1650 X122.487 Y93.038 E781.70746
G0 F8250 X122.654 Y92.305
G1 F1650 X115.322 Y99.638 E782.05236
G0 F8250 X114.66 Y99.733
G1 F1650 X122.746 Y91.648 E782.43268
G0 F8250 X122.786 Y91.042
G1 F1650 X119.709 Y94.119 E782.57741
G0 F8250 X119.326 Y93.905
G0 X119.784 Y92.919
G0 X120.198 Y93.065
G1 F1650 X122.791 Y90.472 E782.69938
G0 F8250 X122.762 Y89.934
G1 F1650 X120.439 Y92.258 E782.80867
G0 F8250 X120.566 Y91.565
G1 F1650 X122.704 Y89.427 E782.90924
G0 F8250 X122.62 Y88.946
G1 F1650 X120.613 Y90.953 E783.00364
G0 F8250 X120.611 Y90.388
G1 F1650 X122.519 Y88.48 E783.09338
G0 F8250 X122.395 Y88.039
G1 F1650 X120.569 Y89.865 E783.17927
G0 F8250 X120.488 Y89.381
G1 F1650 X122.251 Y87.617 E783.26222
G0 F8250 X122.093 Y87.21
G1 F1650 X120.379 Y88.923 E783.34282
G0 F8250 X120.248 Y88.489
G1 F1650 X121.918 Y86.819 E783.42137
G0 F8250 X121.732 Y86.439
G1 F1650 X120.097 Y88.075 E783.4983
G0 F8250 X119.92 Y87.686
G1 F1650 X121.527 Y86.078 E783.57391
G0 F8250 X121.308 Y85.732
G1 F1650 X119.724 Y87.316 E783.64842
G0 F8250 X119.513 Y86.962
G1 F1650 X121.078 Y85.396 E783.72206
G0 F8250 X120.836 Y85.072
G1 F1650 X119.284 Y86.624 E783.79506
G0 F8250 X119.033 Y86.31
G1 F1650 X120.58 Y84.763 E783.86782
G0 F8250 X120.309 Y84.468
G1 F1650 X118.769 Y86.008 E783.94026
G0 F8250 X118.49 Y85.721
G1 F1650 X120.029 Y84.182 E784.01265
G0 F8250 X119.738 Y83.908
G1 F1650 X118.19 Y85.455 E784.08544
G0 F8250 X117.876 Y85.204
G1 F1650 X119.429 Y83.651 E784.15849
G0 F8250 X119.11 Y83.404
G1 F1650 X117.548 Y84.966 E784.23196
G0 F8250 X117.199 Y84.75
G1 F1650 X118.779 Y83.169 E784.3063
G0 F8250 X118.435 Y82.948
G1 F1650 X116.831 Y84.552 E784.38175
G0 F8250 X116.447 Y84.371
G1 F1650 X118.074 Y82.743 E784.4583
G0 F8250 X117.701 Y82.551
G1 F1650 X116.043 Y84.209 E784.53629
G0 F8250 X115.613 Y84.073
G1 F1650 X117.313 Y82.373 E784.61625
G0 F8250 X116.914 Y82.206
G1 F1650 X115.158 Y83.962 E784.69885
G0 F8250 X114.677 Y83.877
G1 F1650 X116.494 Y82.061 E784.78429
G0 F8250 X116.055 Y81.934
G1 F1650 X114.165 Y83.823 E784.87317
G0 F8250 X113.614 Y83.809
G1 F1650 X115.595 Y81.828 E784.96635
G0 F8250 X115.119 Y81.739
G1 F1650 X113.014 Y83.844 E785.06536
G0 F8250 X112.345 Y83.947
G1 F1650 X114.62 Y81.672 E785.17237
G0 F8250 X114.09 Y81.636
G1 F1650 X111.577 Y84.149 E785.29057
G0 F8250 X111.706 Y84.571
G0 X110.809 Y84.942
G0 X110.613 Y84.548
G1 F1650 X113.53 Y81.631 E785.42778
G0 F8250 X112.934 Y81.661
G1 F1650 X104.675 Y89.92 E785.81626
G0 F8250 X104.645 Y90.516
G1 F1650 X107.55 Y87.61 E785.95292
G0 F8250 X107.95 Y87.797
G0 X107.576 Y88.712
G0 X107.162 Y88.565
G1 F1650 X104.65 Y91.076 E786.07106
G0 F8250 X104.686 Y91.606
G1 F1650 X106.956 Y89.336 E786.17783
G0 F8250 X106.856 Y90.001
G1 F1650 X104.751 Y92.107 E786.27687
G0 F8250 X104.841 Y92.582
G1 F1650 X106.823 Y90.6 E786.3701
G0 F8250 X106.835 Y91.154
G1 F1650 X104.949 Y93.04 E786.45881
G0 F8250 X105.074 Y93.48
G1 F1650 X106.885 Y91.67 E786.54397
G0 F8250 X106.969 Y92.151
G1 F1650 X105.22 Y93.9 E786.62623
G0 F8250 X105.385 Y94.301
G1 F1650 X107.087 Y92.599 E786.70629
G0 F8250 X107.224 Y93.027
G1 F1650 X105.564 Y94.687 E786.78437
G0 F8250 X105.756 Y95.062
G1 F1650 X107.383 Y93.434 E786.86093
G0 F8250 X107.561 Y93.822
G1 F1650 X105.962 Y95.421 E786.93614
G0 F8250 X106.184 Y95.764
G1 F1650 X107.763 Y94.185 E787.01041
G0 F8250 X107.982 Y94.533
G1 F1650 X106.417 Y96.097 E787.084
G0 F8250 X106.664 Y96.416
G1 F1650 X108.215 Y94.865 E787.15695
G0 F8250 X108.468 Y95.178
G1 F1650 X106.922 Y96.724 E787.22967
G0 F8250 X107.196 Y97.015
G1 F1650 X108.738 Y95.473 E787.3022
G0 F8250 X109.021 Y95.757
G1 F1650 X107.48 Y97.297 E787.37466
G0 F8250 X107.776 Y97.567
G1 F1650 X109.321 Y96.022 E787.44733
G0 F8250 X109.641 Y96.267
G1 F1650 X108.084 Y97.824 E787.52057
G0 F8250 X108.408 Y98.066
G1 F1650 X109.976 Y96.498 E787.59433
G0 F8250 X110.326 Y96.714
G1 F1650 X108.743 Y98.297 E787.66878
G0 F8250 X109.091 Y98.514
G1 F1650 X110.701 Y96.904 E787.74451
G0 F8250 X111.092 Y97.08
G1 F1650 X109.453 Y98.719 E787.82161
G0 F8250 X109.832 Y98.905
G1 F1650 X111.5 Y97.237 E787.90007
G0 F8250 X111.933 Y97.37
G1 F1650 X110.223 Y99.08 E787.9805
G0 F8250 X110.628 Y99.24
G1 F1650 X112.396 Y97.473 E788.06364
G0 F8250 X112.886 Y97.548
G1 F1650 X111.051 Y99.383 E788.14995
G0 F8250 X111.494 Y99.506
G1 F1650 X113.409 Y97.591 E788.24002
G0 F8250 X113.972 Y97.594
G1 F1650 X111.959 Y99.607 E788.33471
G0 F8250 X112.441 Y99.69
G1 F1650 X114.588 Y97.543 E788.4357
G0 F8250 X115.273 Y97.423
G1 F1650 X112.948 Y99.749 E788.54508
G0 F8250 X113.484 Y99.778
G1 F1650 X116.074 Y97.188 E788.66691
G0 F8250 X115.911 Y96.78
G0 X116.891 Y96.334
G0 X117.12 Y96.708
G1 F1650 X114.054 Y99.774 E788.81112
G0 F8250 X114.067 Y100.214
G0 X112.019 Y100.009
G0 X110.376 Y99.553
G0 X108.83 Y98.801
G0 X107.446 Y97.784
G0 X106.267 Y96.532
G0 X105.353 Y95.118
G0 X104.688 Y93.519
G0 X104.327 Y91.835
G0 X104.289 Y90.428
G0 X104.322 Y89.209
G0 X104.755 Y89.274
G1 F1650 X112.285 Y81.744 E789.16531
G0 F8250 X111.58 Y81.883
G1 F1650 X104.896 Y88.567 E789.47971
G0 F8250 X105.133 Y87.765
G1 F1650 X110.781 Y82.117 E789.74537
G0 F8250 X110.639 Y81.702
G0 X109.632 Y82.112
G0 X109.824 Y82.508
G1 F1650 X105.52 Y86.812 E789.94782
G0 F8250 X105.127 Y86.62
G0 X105.961 Y85.193
G0 X106.314 Y85.453
G1 F1650 X108.463 Y83.303 E790.04892
G0 F8250 X108.026 Y82.708
G1 F1500 E783.54892
;MESH:DESI_Port v1.stl(2)
G0 F8250 X105.945 Y85.317
G0 X105.084 Y86.842
G0 X104.541 Y88.419
G0 X104.279 Y90.097
G0 X104.327 Y91.835
G0 X104.688 Y93.519
G0 X105.353 Y95.118
G0 X106.267 Y96.532
G0 X107.446 Y97.784
G0 X108.83 Y98.801
G0 X110.376 Y99.553
G0 X112.019 Y100.009
G0 X113.396 Y100.135
G0 X117.336 Y100.254
G0 X117.75 Y101.256
G0 X121.4 Y106.778
G0 X120.058 Y105.495
G0 X119.094 Y109.022
G0 X119.01 Y110
G0 X119.094 Y110.978
G0 X119.341 Y111.929
G0 X119.745 Y112.823
G0 X120.297 Y113.638
G0 X120.975 Y114.346
G0 X121.422 Y114.676
G0 X123.993 Y116.3
;TYPE:WALL-INNER
G1 F1500 E790.04892
G1 F1650 X124.531 Y116.345 E790.06688
G1 X125.069 Y116.345 E790.08477
G1 X125.607 Y116.3 E790.10273
G1 X126.139 Y116.208 E790.12069
G1 X126.66 Y116.072 E790.1386
G1 X127.168 Y115.894 E790.1565
G1 X127.659 Y115.67 E790.17445
G1 X128.13 Y115.408 E790.19238
G1 X128.576 Y115.106 E790.21029
G1 X128.998 Y114.766 E790.22832
G1 X129.404 Y114.373 E790.24711
G1 X129.74 Y113.991 E790.26403
G1 X130.062 Y113.557 E790.282
G1 X130.346 Y113.097 E790.29999
G1 X130.587 Y112.615 E790.31791
G1 X130.78 Y112.132 E790.33521
G1 X130.787 Y112.116 E790.33579
G1 X130.791 Y112.101 E790.33631
G1 X130.939 Y111.618 E790.35311
G1 X130.945 Y111.601 E790.35371
G1 X131.06 Y111.074 E790.37165
G1 X131.128 Y110.539 E790.38959
G1 X131.15 Y110 E790.40753
G1 X131.128 Y109.461 E790.42547
G1 X131.06 Y108.926 E790.44341
G1 X130.945 Y108.399 E790.46135
G1 X130.787 Y107.884 E790.47926
G1 X130.587 Y107.385 E790.49714
G1 X130.346 Y106.903 E790.51507
G1 X130.061 Y106.442 E790.53309
G1 X129.739 Y106.009 E790.55104
G1 X129.366 Y105.585 E790.56982
G1 X128.995 Y105.232 E790.58686
G1 X128.576 Y104.894 E790.60476
G1 X128.13 Y104.592 E790.62268
G1 X127.659 Y104.33 E790.6406
G1 X127.168 Y104.106 E790.65855
G1 X126.66 Y103.928 E790.67646
G1 X126.155 Y103.797 E790.69381
G1 X126.139 Y103.792 E790.69437
G1 X125.607 Y103.7 E790.71232
G1 X125.069 Y103.655 E790.73028
G1 X124.531 Y103.655 E790.74817
G1 X123.993 Y103.7 E790.76613
G1 X123.461 Y103.792 E790.78409
G1 X122.94 Y103.928 E790.802
G1 X122.432 Y104.106 E790.8199
G1 X121.941 Y104.33 E790.83785
G1 X121.47 Y104.592 E790.85578
G1 X121.024 Y104.894 E790.87369
G1 X120.602 Y105.234 E790.89172
G1 X120.196 Y105.627 E790.91051
G1 X119.86 Y106.009 E790.92743
G1 X119.538 Y106.443 E790.9454
G1 X119.254 Y106.903 E790.96338
G1 X119.013 Y107.385 E790.98131
G1 X118.82 Y107.868 E790.99861
G1 X118.813 Y107.884 E790.99919
G1 X118.809 Y107.899 E790.9997
G1 X118.661 Y108.382 E791.01651
G1 X118.655 Y108.399 E791.01711
G1 X118.54 Y108.926 E791.03505
G1 X118.472 Y109.461 E791.05298
G1 X118.45 Y110 E791.07093
G1 X118.472 Y110.539 E791.08887
G1 X118.54 Y111.074 E791.10681
G1 X118.655 Y111.601 E791.12475
G1 X118.813 Y112.116 E791.14266
G1 X119.013 Y112.615 E791.16054
G1 X119.254 Y113.097 E791.17847
G1 X119.539 Y113.558 E791.19649
G1 X119.861 Y113.991 E791.21444
G1 X120.234 Y114.415 E791.23322
G1 X120.605 Y114.768 E791.25026
G1 X121.024 Y115.106 E791.26816
G1 X121.47 Y115.408 E791.28608
G1 X121.941 Y115.67 E791.304
G1 X122.432 Y115.894 E791.32195
G1 X122.94 Y116.072 E791.33986
G1 X123.445 Y116.203 E791.35721
G1 X123.461 Y116.208 E791.35777
G1 X123.993 Y116.3 E791.37572
G0 F8250 X124.044 Y115.903
G1 F1650 X124.548 Y115.945 E791.39254
G1 X125.052 Y115.945 E791.40931
G1 X125.556 Y115.903 E791.42613
G1 X126.054 Y115.817 E791.44294
G1 X126.543 Y115.689 E791.45975
G1 X127.019 Y115.522 E791.47653
G1 X127.479 Y115.313 E791.49333
G1 X127.92 Y115.067 E791.51013
G1 X128.338 Y114.784 E791.52692
G1 X128.733 Y114.466 E791.54378
G1 X129.114 Y114.097 E791.56142
G1 X129.429 Y113.739 E791.57728
G1 X129.731 Y113.332 E791.59414
G1 X129.996 Y112.902 E791.61094
G1 X130.222 Y112.451 E791.62772
G1 X130.41 Y111.983 E791.64449
G1 X130.558 Y111.5 E791.6613
G1 X130.665 Y111.006 E791.67811
G1 X130.729 Y110.505 E791.69491
G1 X130.75 Y110 E791.71172
G1 X130.729 Y109.495 E791.72853
G1 X130.665 Y108.994 E791.74533
G1 X130.558 Y108.5 E791.76214
G1 X130.41 Y108.017 E791.77894
G1 X130.222 Y107.549 E791.79571
G1 X129.996 Y107.098 E791.81249
G1 X129.73 Y106.667 E791.82934
G1 X129.428 Y106.261 E791.84617
G1 X129.077 Y105.863 E791.86382
G1 X128.731 Y105.533 E791.87972
G1 X128.338 Y105.216 E791.89651
G1 X127.92 Y104.933 E791.9133
G1 X127.479 Y104.687 E791.9301
G1 X127.019 Y104.478 E791.9469
G1 X126.543 Y104.311 E791.96368
G1 X126.054 Y104.183 E791.98049
G1 X125.556 Y104.097 E791.9973
G1 X125.052 Y104.055 E792.01412
G1 X124.548 Y104.055 E792.03089
G1 X124.044 Y104.097 E792.04771
G1 X123.546 Y104.183 E792.06452
G1 X123.057 Y104.311 E792.08133
G1 X122.581 Y104.478 E792.09811
G1 X122.121 Y104.687 E792.11491
G1 X121.68 Y104.933 E792.13171
G1 X121.262 Y105.216 E792.1485
G1 X120.867 Y105.534 E792.16536
G1 X120.486 Y105.903 E792.183
G1 X120.171 Y106.261 E792.19886
G1 X119.869 Y106.668 E792.21572
G1 X119.604 Y107.098 E792.23252
G1 X119.378 Y107.549 E792.2493
G1 X119.19 Y108.017 E792.26607
G1 X119.042 Y108.5 E792.28287
G1 X118.935 Y108.994 E792.29969
G1 X118.871 Y109.495 E792.31648
G1 X118.85 Y110 E792.3333
G1 X118.871 Y110.505 E792.35011
G1 X118.935 Y111.006 E792.36691
G1 X119.042 Y111.5 E792.38372
G1 X119.19 Y111.983 E792.40052
G1 X119.378 Y112.451 E792.41729
G1 X119.604 Y112.902 E792.43407
G1 X119.87 Y113.333 E792.45092
G1 X120.172 Y113.739 E792.46775
G1 X120.523 Y114.137 E792.4854
G1 X120.869 Y114.467 E792.5013
G1 X121.262 Y114.784 E792.51809
G1 X121.68 Y115.067 E792.53488
G1 X122.121 Y115.313 E792.55168
G1 X122.581 Y115.522 E792.56848
G1 X123.057 Y115.689 E792.58526
G1 X123.546 Y115.817 E792.60207
G1 X124.044 Y115.903 E792.61888
G0 F8250 X124.095 Y115.506
;TYPE:WALL-OUTER
G1 F1650 X124.565 Y115.545 E792.63457
G1 X125.035 Y115.545 E792.6502
G1 X125.505 Y115.506 E792.66589
G1 X125.969 Y115.426 E792.68155
G1 X126.426 Y115.306 E792.69726
G1 X126.87 Y115.15 E792.71291
G1 X127.299 Y114.956 E792.72857
G1 X127.71 Y114.726 E792.74424
G1 X128.1 Y114.462 E792.7599
G1 X128.468 Y114.166 E792.77561
G1 X128.824 Y113.821 E792.7921
G1 X129.118 Y113.487 E792.8069
G1 X129.399 Y113.108 E792.82259
G1 X129.646 Y112.707 E792.83826
G1 X129.857 Y112.286 E792.85392
G1 X130.033 Y111.849 E792.86959
G1 X130.171 Y111.399 E792.88524
G1 X130.27 Y110.938 E792.90092
G1 X130.33 Y110.471 E792.91658
G1 X130.35 Y110 E792.93226
G1 X130.33 Y109.529 E792.94794
G1 X130.27 Y109.062 E792.9636
G1 X130.171 Y108.601 E792.97929
G1 X130.033 Y108.151 E792.99494
G1 X129.857 Y107.714 E793.01061
G1 X129.646 Y107.293 E793.02627
G1 X129.399 Y106.892 E793.04194
G1 X129.117 Y106.513 E793.05765
G1 X128.788 Y106.141 E793.07417
G1 X128.467 Y105.834 E793.08894
G1 X128.1 Y105.538 E793.10462
G1 X127.71 Y105.274 E793.12029
G1 X127.299 Y105.044 E793.13595
G1 X126.87 Y104.85 E793.15161
G1 X126.426 Y104.694 E793.16726
G1 X125.969 Y104.574 E793.18298
G1 X125.505 Y104.494 E793.19864
G1 X125.035 Y104.455 E793.21433
G1 X124.565 Y104.455 E793.22996
G1 X124.095 Y104.494 E793.24564
G1 X123.631 Y104.574 E793.2613
G1 X123.174 Y104.694 E793.27702
G1 X122.73 Y104.85 E793.29267
G1 X122.301 Y105.044 E793.30833
G1 X121.89 Y105.274 E793.324
G1 X121.5 Y105.538 E793.33966
G1 X121.132 Y105.834 E793.35537
G1 X120.776 Y106.179 E793.37186
G1 X120.482 Y106.513 E793.38666
G1 X120.201 Y106.892 E793.40235
G1 X119.954 Y107.293 E793.41801
G1 X119.743 Y107.714 E793.43368
G1 X119.567 Y108.151 E793.44934
G1 X119.429 Y108.601 E793.465
G1 X119.33 Y109.062 E793.48068
G1 X119.27 Y109.529 E793.49634
G1 X119.25 Y110 E793.51202
G1 X119.27 Y110.471 E793.5277
G1 X119.33 Y110.938 E793.54336
G1 X119.429 Y111.399 E793.55904
G1 X119.567 Y111.849 E793.5747
G1 X119.743 Y112.286 E793.59037
G1 X119.954 Y112.707 E793.60603
G1 X120.201 Y113.108 E793.6217
G1 X120.483 Y113.487 E793.63741
G1 X120.812 Y113.859 E793.65393
G1 X121.133 Y114.166 E793.6687
G1 X121.5 Y114.462 E793.68438
G1 X121.89 Y114.726 E793.70004
G1 X122.301 Y114.956 E793.71571
G1 X122.73 Y115.15 E793.73137
G1 X123.174 Y115.306 E793.74702
G1 X123.631 Y115.426 E793.76274
G1 X124.095 Y115.506 E793.7784
G0 F8250 X124.04 Y115.942
G1 F1500 E787.2784
G0 F8250 X123.968 Y116.49
G0 X123.527 Y119.349
G0 X123.647 Y119.561
;TYPE:WALL-INNER
G1 F1500 E793.7784
G1 F1650 X123.075 Y119.473 E793.79765
G1 X122.483 Y119.346 E793.81778
G1 X121.938 Y119.195 E793.83659
G1 X121.402 Y119.01 E793.85545
G1 X120.85 Y118.782 E793.87532
G1 X120.31 Y118.519 E793.89529
G1 X119.826 Y118.245 E793.91379
G1 X119.32 Y117.918 E793.93383
G1 X118.864 Y117.582 E793.95267
G1 X118.409 Y117.203 E793.97237
G1 X117.991 Y116.809 E793.99147
G1 X117.589 Y116.382 E794.01098
G1 X117.218 Y115.938 E794.03022
G1 X116.882 Y115.48 E794.04911
G1 X116.555 Y114.974 E794.06915
G1 X116.281 Y114.49 E794.08765
G1 X116.018 Y113.949 E794.10766
G1 X115.786 Y113.388 E794.12785
G1 X115.608 Y112.871 E794.14604
G1 X115.448 Y112.293 E794.16598
G1 X115.322 Y111.706 E794.18595
G1 X115.239 Y111.157 E794.20442
G1 X115.189 Y110.605 E794.22285
G1 X115.17 Y110.006 E794.24279
G1 X115.189 Y109.388 E794.26335
G1 X115.239 Y108.843 E794.28155
G1 X115.322 Y108.294 E794.30002
G1 X115.454 Y107.678 E794.32097
G1 X115.603 Y107.143 E794.33945
G1 X115.786 Y106.612 E794.35813
G1 X116.018 Y106.051 E794.37832
G1 X116.287 Y105.498 E794.39877
G1 X116.554 Y105.027 E794.41678
G1 X116.882 Y104.52 E794.43686
G1 X117.218 Y104.062 E794.45576
G1 X117.589 Y103.618 E794.475
G1 X117.991 Y103.191 E794.49451
G1 X118.409 Y102.797 E794.51361
G1 X118.864 Y102.418 E794.53331
G1 X119.32 Y102.082 E794.55215
G1 X119.826 Y101.755 E794.57218
G1 X120.31 Y101.481 E794.59068
G1 X120.851 Y101.218 E794.61069
G1 X121.403 Y100.989 E794.63057
G1 X121.938 Y100.805 E794.64938
G1 X122.483 Y100.654 E794.66819
G1 X123.075 Y100.527 E794.68833
G1 X123.647 Y100.439 E794.70758
G1 X124.195 Y100.389 E794.72588
G1 X124.8 Y100.37 E794.74601
G1 X125.405 Y100.389 E794.76615
G1 X125.953 Y100.439 E794.78445
G1 X126.525 Y100.527 E794.8037
G1 X127.117 Y100.654 E794.82384
G1 X127.662 Y100.805 E794.84265
G1 X128.197 Y100.989 E794.86146
G1 X128.749 Y101.218 E794.88134
G1 X129.29 Y101.481 E794.90135
G1 X129.774 Y101.755 E794.91985
G1 X130.28 Y102.082 E794.93988
G1 X130.736 Y102.418 E794.95872
G1 X131.191 Y102.797 E794.97842
G1 X131.609 Y103.191 E794.99752
G1 X132.003 Y103.609 E795.01663
G1 X132.382 Y104.064 E795.03632
G1 X132.718 Y104.52 E795.05516
G1 X133.046 Y105.027 E795.07525
G1 X133.313 Y105.498 E795.09326
G1 X133.582 Y106.051 E795.11371
G1 X133.814 Y106.612 E795.1339
G1 X133.997 Y107.143 E795.15258
G1 X134.143 Y107.666 E795.17064
G1 X134.278 Y108.294 E795.19201
G1 X134.361 Y108.843 E795.21047
G1 X134.411 Y109.388 E795.22868
G1 X134.43 Y109.994 E795.24884
G1 X134.411 Y110.605 E795.26917
G1 X134.361 Y111.157 E795.28761
G1 X134.278 Y111.706 E795.30607
G1 X134.152 Y112.293 E795.32604
G1 X133.992 Y112.871 E795.34599
G1 X133.814 Y113.388 E795.36418
G1 X133.582 Y113.949 E795.38437
G1 X133.319 Y114.49 E795.40438
G1 X133.045 Y114.974 E795.42287
G1 X132.718 Y115.48 E795.44291
G1 X132.382 Y115.938 E795.46181
G1 X132.011 Y116.382 E795.48105
G1 X131.609 Y116.809 E795.50056
G1 X131.191 Y117.203 E795.51966
G1 X130.736 Y117.582 E795.53936
G1 X130.28 Y117.918 E795.5582
G1 X129.774 Y118.245 E795.57823
G1 X129.29 Y118.519 E795.59673
G1 X128.75 Y118.782 E795.61671
G1 X128.198 Y119.01 E795.63657
G1 X127.662 Y119.195 E795.65543
G1 X127.117 Y119.346 E795.67424
G1 X126.525 Y119.473 E795.69438
G1 X125.953 Y119.561 E795.71363
G1 X125.405 Y119.611 E795.73193
G1 X124.8 Y119.63 E795.75206
G1 X124.195 Y119.611 E795.7722
G1 X123.647 Y119.561 E795.7905
G0 F8250 X123.598 Y119.958
G1 F1650 X122.999 Y119.866 E795.81065
G1 X122.393 Y119.736 E795.83127
G1 X121.817 Y119.576 E795.85115
G1 X121.25 Y119.381 E795.87109
G1 X120.687 Y119.148 E795.89136
G1 X120.129 Y118.876 E795.91201
G1 X119.618 Y118.587 E795.93153
G1 X119.095 Y118.249 E795.95224
G1 X118.618 Y117.898 E795.97194
G1 X118.144 Y117.503 E795.99246
G1 X117.708 Y117.092 E796.01239
G1 X117.289 Y116.647 E796.03272
G1 X116.912 Y116.194 E796.05232
G1 X116.902 Y116.183 E796.05282
G1 X116.551 Y115.705 E796.07254
G1 X116.213 Y115.182 E796.09325
G1 X115.924 Y114.671 E796.11278
G1 X115.652 Y114.112 E796.13346
G1 X115.416 Y113.541 E796.15401
G1 X115.222 Y112.978 E796.17381
G1 X115.062 Y112.4 E796.19376
G1 X115.058 Y112.377 E796.19454
G1 X114.931 Y111.79 E796.21451
G1 X114.928 Y111.766 E796.21532
G1 X114.845 Y111.218 E796.23375
G1 X114.842 Y111.204 E796.23423
G1 X114.789 Y110.62 E796.25373
G1 X114.77 Y110.006 E796.27416
G1 X114.789 Y109.376 E796.29512
G1 X114.842 Y108.796 E796.3145
G1 X114.931 Y108.21 E796.33421
G1 X115.063 Y107.594 E796.35516
G1 X115.222 Y107.022 E796.37491
G1 X115.416 Y106.459 E796.39472
G1 X115.652 Y105.888 E796.41527
G1 X115.927 Y105.323 E796.43617
G1 X116.213 Y104.818 E796.45547
G1 X116.551 Y104.295 E796.47618
G1 X116.902 Y103.817 E796.4959
G1 X117.289 Y103.353 E796.516
G1 X117.708 Y102.908 E796.53633
G1 X118.144 Y102.497 E796.55626
G1 X118.618 Y102.102 E796.57678
G1 X119.095 Y101.751 E796.59648
G1 X119.618 Y101.413 E796.61719
G1 X120.129 Y101.124 E796.63671
G1 X120.688 Y100.852 E796.65739
G1 X121.25 Y100.619 E796.67763
G1 X121.273 Y100.612 E796.67843
G1 X121.817 Y100.424 E796.69757
G1 X121.831 Y100.421 E796.69805
G1 X122.393 Y100.264 E796.71745
G1 X122.999 Y100.134 E796.73807
G1 X123.598 Y100.042 E796.75822
G1 X124.18 Y99.989 E796.77766
G1 X124.8 Y99.97 E796.79829
G1 X125.42 Y99.989 E796.81892
G1 X126.002 Y100.042 E796.83836
G1 X126.601 Y100.134 E796.85852
G1 X127.207 Y100.264 E796.87913
G1 X127.783 Y100.424 E796.89901
G1 X128.35 Y100.619 E796.91896
G1 X128.912 Y100.852 E796.93919
G1 X129.471 Y101.124 E796.95987
G1 X129.982 Y101.413 E796.97939
G1 X130.505 Y101.751 E797.00011
G1 X130.982 Y102.102 E797.0198
G1 X131.456 Y102.497 E797.04033
G1 X131.892 Y102.908 E797.06025
G1 X132.303 Y103.344 E797.08018
G1 X132.698 Y103.818 E797.1007
G1 X133.049 Y104.295 E797.1204
G1 X133.387 Y104.818 E797.14111
G1 X133.673 Y105.323 E797.16042
G1 X133.948 Y105.888 E797.18132
G1 X134.184 Y106.459 E797.20187
G1 X134.378 Y107.022 E797.22167
G1 X134.381 Y107.035 E797.22212
G1 X134.527 Y107.558 E797.24018
G1 X134.534 Y107.582 E797.24101
G1 X134.669 Y108.21 E797.26237
G1 X134.672 Y108.234 E797.26318
G1 X134.755 Y108.782 E797.28161
G1 X134.758 Y108.796 E797.28209
G1 X134.808 Y109.351 E797.30062
G1 X134.811 Y109.376 E797.30146
G1 X134.83 Y109.994 E797.32202
G1 X134.811 Y110.62 E797.34285
G1 X134.758 Y111.204 E797.36236
G1 X134.669 Y111.79 E797.38207
G1 X134.538 Y112.4 E797.40282
G1 X134.378 Y112.978 E797.42277
G1 X134.184 Y113.541 E797.44258
G1 X133.948 Y114.112 E797.46313
G1 X133.676 Y114.671 E797.4838
G1 X133.387 Y115.182 E797.50333
G1 X133.049 Y115.705 E797.52404
G1 X132.698 Y116.183 E797.54376
G1 X132.311 Y116.647 E797.56386
G1 X131.892 Y117.092 E797.58419
G1 X131.456 Y117.503 E797.60412
G1 X130.982 Y117.898 E797.62464
G1 X130.505 Y118.249 E797.64434
G1 X129.982 Y118.587 E797.66505
G1 X129.471 Y118.876 E797.68457
G1 X128.913 Y119.148 E797.70522
G1 X128.35 Y119.381 E797.72549
G1 X127.783 Y119.576 E797.74543
G1 X127.769 Y119.579 E797.74591
G1 X127.207 Y119.736 E797.76531
G1 X126.601 Y119.866 E797.78593
G1 X126.002 Y119.958 E797.80608
G1 X125.42 Y120.011 E797.82552
G1 X124.8 Y120.03 E797.84615
G1 X124.18 Y120.011 E797.86678
G1 X123.598 Y119.958 E797.88622
G0 F8250 X123.549 Y120.355
;TYPE:WALL-OUTER
G1 F1650 X122.923 Y120.259 E797.90729
G1 X122.303 Y120.126 E797.92838
G1 X121.691 Y119.956 E797.9495
G1 X121.103 Y119.753 E797.97019
G1 X120.524 Y119.514 E797.99103
G1 X119.948 Y119.233 E798.01234
G1 X119.41 Y118.929 E798.03289
G1 X118.87 Y118.58 E798.05428
G1 X118.372 Y118.214 E798.07483
G1 X117.879 Y117.803 E798.09618
G1 X117.425 Y117.375 E798.11694
G1 X116.989 Y116.912 E798.13809
G1 X116.586 Y116.428 E798.15904
G1 X116.22 Y115.93 E798.17959
G1 X115.871 Y115.39 E798.20098
G1 X115.567 Y114.852 E798.22153
G1 X115.286 Y114.275 E798.24288
G1 X115.046 Y113.694 E798.26378
G1 X114.844 Y113.109 E798.28437
G1 X114.672 Y112.49 E798.30574
G1 X114.54 Y111.874 E798.32669
G1 X114.445 Y111.251 E798.34765
G1 X114.389 Y110.635 E798.36822
G1 X114.37 Y110.006 E798.38915
G1 X114.389 Y109.364 E798.41051
G1 X114.445 Y108.749 E798.43105
G1 X114.54 Y108.126 E798.45202
G1 X114.672 Y107.51 E798.47297
G1 X114.844 Y106.891 E798.49434
G1 X115.046 Y106.306 E798.51492
G1 X115.286 Y105.725 E798.53583
G1 X115.567 Y105.148 E798.55717
G1 X115.871 Y104.61 E798.57773
G1 X116.22 Y104.07 E798.59911
G1 X116.586 Y103.572 E798.61967
G1 X116.989 Y103.088 E798.64062
G1 X117.425 Y102.625 E798.66177
G1 X117.879 Y102.197 E798.68252
G1 X118.372 Y101.786 E798.70387
G1 X118.87 Y101.42 E798.72443
G1 X119.41 Y101.071 E798.74581
G1 X119.948 Y100.767 E798.76636
G1 X120.525 Y100.486 E798.78771
G1 X121.103 Y100.247 E798.80851
G1 X121.691 Y100.044 E798.8292
G1 X122.303 Y99.874 E798.85033
G1 X122.923 Y99.741 E798.87142
G1 X123.549 Y99.645 E798.89248
G1 X124.165 Y99.589 E798.91305
G1 X124.8 Y99.57 E798.93418
G1 X125.435 Y99.589 E798.95531
G1 X126.051 Y99.645 E798.97589
G1 X126.677 Y99.741 E798.99695
G1 X127.297 Y99.874 E799.01804
G1 X127.909 Y100.044 E799.03917
G1 X128.497 Y100.247 E799.05986
G1 X129.075 Y100.486 E799.08066
G1 X129.652 Y100.767 E799.10201
G1 X130.19 Y101.071 E799.12256
G1 X130.73 Y101.42 E799.14394
G1 X131.228 Y101.786 E799.1645
G1 X131.721 Y102.197 E799.18585
G1 X132.175 Y102.625 E799.2066
G1 X132.603 Y103.079 E799.22735
G1 X133.014 Y103.572 E799.2487
G1 X133.38 Y104.07 E799.26926
G1 X133.729 Y104.61 E799.29064
G1 X134.033 Y105.148 E799.31119
G1 X134.314 Y105.725 E799.33254
G1 X134.554 Y106.306 E799.35345
G1 X134.756 Y106.891 E799.37403
G1 X134.925 Y107.498 E799.39499
G1 X135.06 Y108.126 E799.41635
G1 X135.155 Y108.749 E799.43731
G1 X135.211 Y109.364 E799.45785
G1 X135.23 Y109.994 E799.47882
G1 X135.211 Y110.635 E799.50015
G1 X135.155 Y111.251 E799.52072
G1 X135.06 Y111.874 E799.54168
G1 X134.928 Y112.49 E799.56263
G1 X134.756 Y113.109 E799.584
G1 X134.554 Y113.694 E799.60459
G1 X134.314 Y114.275 E799.62549
G1 X134.033 Y114.852 E799.64684
G1 X133.729 Y115.39 E799.66739
G1 X133.38 Y115.93 E799.68878
G1 X133.014 Y116.428 E799.70933
G1 X132.611 Y116.912 E799.73028
G1 X132.175 Y117.375 E799.75143
G1 X131.721 Y117.803 E799.77219
G1 X131.228 Y118.214 E799.79353
G1 X130.73 Y118.58 E799.81409
G1 X130.19 Y118.929 E799.83547
G1 X129.652 Y119.233 E799.85603
G1 X129.076 Y119.514 E799.87734
G1 X128.497 Y119.753 E799.89818
G1 X127.909 Y119.956 E799.91887
G1 X127.297 Y120.126 E799.93999
G1 X126.677 Y120.259 E799.96108
G1 X126.051 Y120.355 E799.98215
G1 X125.435 Y120.411 E800.00272
G1 X124.8 Y120.43 E800.02385
G1 X124.165 Y120.411 E800.04498
G1 X123.549 Y120.355 E800.06555
G0 F8250 X123.602 Y119.919
G0 X123.706 Y119.175
;TYPE:SKIN
G1 F1650 X123.149 Y119.089 E800.0843
G1 X122.565 Y118.964 E800.10416
G1 X122.054 Y118.822 E800.1218
G1 X121.537 Y118.644 E800.13999
G1 X121.014 Y118.428 E800.15881
G1 X120.481 Y118.168 E800.17853
G1 X120.034 Y117.914 E800.19563
G1 X119.536 Y117.593 E800.21534
G1 X119.106 Y117.276 E800.23311
G1 X118.668 Y116.911 E800.25207
G1 X118.264 Y116.529 E800.27056
G1 X117.881 Y116.123 E800.28913
G1 X117.522 Y115.695 E800.30771
G1 X117.21 Y115.268 E800.3253
G1 X116.883 Y114.762 E800.34533
G1 X116.625 Y114.305 E800.36279
G1 X116.369 Y113.779 E800.38225
G1 X116.15 Y113.248 E800.40135
G1 X115.98 Y112.754 E800.41873
G1 X115.83 Y112.21 E800.4375
G1 X115.704 Y111.624 E800.45743
G1 X115.625 Y111.099 E800.47509
G1 X115.579 Y110.592 E800.49202
G1 X115.56 Y110.018 E800.51112
G1 X115.579 Y109.4 E800.53169
G1 X115.625 Y108.901 E800.54835
G1 X115.704 Y108.376 E800.56601
G1 X115.833 Y107.772 E800.58656
G1 X115.976 Y107.259 E800.60427
G1 X116.151 Y106.75 E800.62217
G1 X116.369 Y106.221 E800.6412
G1 X116.632 Y105.68 E800.66121
G1 X116.882 Y105.239 E800.67807
G1 X117.21 Y104.732 E800.69815
G1 X117.525 Y104.302 E800.71588
G1 X117.881 Y103.877 E800.73432
G1 X118.264 Y103.471 E800.75288
G1 X118.668 Y103.089 E800.77138
G1 X119.11 Y102.721 E800.79051
G1 X119.54 Y102.404 E800.80827
G1 X120.034 Y102.086 E800.82782
G1 X120.492 Y101.826 E800.84533
G1 X121.011 Y101.574 E800.86452
G1 X121.542 Y101.354 E800.88364
G1 X122.053 Y101.178 E800.90161
G1 X122.565 Y101.036 E800.91929
G1 X123.149 Y100.911 E800.93915
G1 X123.706 Y100.825 E800.95789
G1 X124.209 Y100.779 E800.97469
G1 X124.8 Y100.76 E800.99436
G1 X125.391 Y100.779 E801.01403
G1 X125.894 Y100.825 E801.03083
G1 X126.451 Y100.911 E801.04957
G1 X127.035 Y101.036 E801.06944
G1 X127.547 Y101.178 E801.08711
G1 X128.058 Y101.354 E801.10509
G1 X128.589 Y101.574 E801.1242
G1 X129.108 Y101.826 E801.14339
G1 X129.566 Y102.086 E801.16091
G1 X130.06 Y102.404 E801.18045
G1 X130.49 Y102.721 E801.19822
G1 X130.932 Y103.089 E801.21735
G1 X131.329 Y103.464 E801.23551
G1 X131.711 Y103.868 E801.254
G1 X132.075 Y104.305 E801.27292
G1 X132.397 Y104.742 E801.29097
G1 X132.707 Y105.22 E801.30992
G1 X132.968 Y105.68 E801.32751
G1 X133.221 Y106.2 E801.34675
G1 X133.453 Y106.761 E801.36694
G1 X133.624 Y107.259 E801.38445
G1 X133.761 Y107.748 E801.40134
G1 X133.896 Y108.376 E801.42271
G1 X133.975 Y108.901 E801.44036
G1 X134.021 Y109.4 E801.45703
G1 X134.04 Y109.982 E801.4764
G1 X134.021 Y110.592 E801.4967
G1 X133.975 Y111.099 E801.51363
G1 X133.896 Y111.624 E801.53129
G1 X133.77 Y112.21 E801.55122
G1 X133.62 Y112.754 E801.56999
G1 X133.45 Y113.248 E801.58737
G1 X133.231 Y113.779 E801.60647
G1 X132.975 Y114.305 E801.62593
G1 X132.717 Y114.762 E801.64338
G1 X132.39 Y115.268 E801.66342
G1 X132.078 Y115.695 E801.68101
G1 X131.719 Y116.123 E801.69959
G1 X131.336 Y116.529 E801.71816
G1 X130.932 Y116.911 E801.73665
G1 X130.494 Y117.276 E801.75561
G1 X130.064 Y117.593 E801.77338
G1 X129.566 Y117.914 E801.79309
G1 X129.119 Y118.168 E801.81019
G1 X128.586 Y118.428 E801.82991
G1 X128.063 Y118.644 E801.84873
G1 X127.546 Y118.822 E801.86692
G1 X127.035 Y118.964 E801.88456
G1 X126.451 Y119.089 E801.90442
G1 X125.894 Y119.175 E801.92317
G1 X125.391 Y119.221 E801.93997
G1 X124.8 Y119.24 E801.95963
G1 X124.209 Y119.221 E801.9793
G1 X123.706 Y119.175 E801.9961
G1 F1500 E795.4961
G0 F8250 X123.667 Y119.452
G0 X123.968 Y116.49
G0 X123.944 Y116.688
G1 F1500 E801.9961
G1 F1650 X124.515 Y116.735 E802.01515
G1 X125.085 Y116.735 E802.03411
G1 X125.656 Y116.688 E802.05317
G1 X126.221 Y116.59 E802.07224
G1 X126.773 Y116.445 E802.09122
G1 X127.314 Y116.257 E802.11027
G1 X127.835 Y116.019 E802.12932
G1 X128.335 Y115.741 E802.14835
G1 X128.808 Y115.42 E802.16736
G1 X129.257 Y115.059 E802.18653
G1 X129.687 Y114.642 E802.20645
G1 X130.044 Y114.237 E802.22441
G1 X130.385 Y113.776 E802.24348
G1 X130.687 Y113.287 E802.26259
G1 X130.943 Y112.775 E802.28163
G1 X131.155 Y112.246 E802.30059
G1 X131.323 Y111.7 E802.31959
G1 X131.444 Y111.14 E802.33864
G1 X131.517 Y110.572 E802.35769
G1 X131.54 Y110 E802.37673
G1 X131.517 Y109.428 E802.39577
G1 X131.444 Y108.86 E802.41482
G1 X131.323 Y108.3 E802.43387
G1 X131.155 Y107.754 E802.45287
G1 X130.943 Y107.225 E802.47183
G1 X130.687 Y106.712 E802.4909
G1 X130.384 Y106.223 E802.51003
G1 X130.043 Y105.763 E802.52908
G1 X129.647 Y105.314 E802.54899
G1 X129.252 Y104.938 E802.56713
G1 X128.808 Y104.58 E802.5861
G1 X128.335 Y104.259 E802.60511
G1 X127.835 Y103.981 E802.62414
G1 X127.314 Y103.743 E802.64319
G1 X126.773 Y103.555 E802.66224
G1 X126.221 Y103.41 E802.68122
G1 X125.656 Y103.312 E802.70029
G1 X125.085 Y103.265 E802.71935
G1 X124.515 Y103.265 E802.73831
G1 X123.944 Y103.312 E802.75736
G1 X123.379 Y103.41 E802.77643
G1 X122.827 Y103.555 E802.79542
G1 X122.286 Y103.743 E802.81447
G1 X121.765 Y103.981 E802.83352
G1 X121.265 Y104.259 E802.85254
G1 X120.792 Y104.58 E802.87156
G1 X120.343 Y104.941 E802.89072
G1 X119.913 Y105.358 E802.91064
G1 X119.556 Y105.763 E802.9286
G1 X119.215 Y106.224 E802.94767
G1 X118.913 Y106.713 E802.96679
G1 X118.657 Y107.225 E802.98583
G1 X118.445 Y107.754 E803.00478
G1 X118.277 Y108.3 E803.02378
G1 X118.156 Y108.86 E803.04284
G1 X118.083 Y109.428 E803.06188
G1 X118.06 Y110 E803.08092
G1 X118.083 Y110.572 E803.09996
G1 X118.156 Y111.14 E803.11901
G1 X118.277 Y111.7 E803.13807
G1 X118.445 Y112.246 E803.15707
G1 X118.657 Y112.775 E803.17602
G1 X118.913 Y113.288 E803.19509
G1 X119.216 Y113.777 E803.21422
G1 X119.557 Y114.237 E803.23327
G1 X119.953 Y114.686 E803.25318
G1 X120.348 Y115.062 E803.27132
G1 X120.792 Y115.42 E803.29029
G1 X121.265 Y115.741 E803.3093
G1 X121.765 Y116.019 E803.32833
G1 X122.286 Y116.257 E803.34738
G1 X122.827 Y116.445 E803.36643
G1 X123.379 Y116.59 E803.38541
G1 X123.944 Y116.688 E803.40448
G1 F1500 E796.90448
G0 F8250 X123.978 Y116.41
G0 X129.124 Y114.91
G0 X132.544 Y115.362
G0 X133.033 Y114.772
G0 X132.649 Y114.554
G1 F1500 E803.40448
G1 F1650 X129.355 Y117.848 E803.55942
G0 F8250 X129.572 Y118.233
G0 X128.408 Y118.804
G0 X128.241 Y118.397
G1 F1650 X133.195 Y113.443 E803.79245
G0 F8250 X133.504 Y112.568
G1 F1650 X127.367 Y118.705 E804.08111
G0 F8250 X126.618 Y118.889
G1 F1650 X133.689 Y111.818 E804.41371
G0 F8250 X133.807 Y111.134
G1 F1650 X125.935 Y119.006 E804.78398
G0 F8250 X125.312 Y119.064
G1 F1650 X128.667 Y115.708 E804.94182
G0 F8250 X128.421 Y115.344
G0 X127.249 Y115.978
G0 X127.43 Y116.379
G1 F1650 X124.732 Y119.078 E805.06875
G0 F8250 X124.185 Y119.059
G1 F1650 X126.586 Y116.658 E805.18168
G0 F8250 X125.865 Y116.814
G1 F1650 X123.671 Y119.007 E805.28486
G0 F8250 X123.181 Y118.931
G1 F1650 X125.23 Y116.883 E805.38121
G0 F8250 X124.652 Y116.895
G1 F1650 X122.714 Y118.832 E805.47235
G0 F8250 X122.266 Y118.715
G1 F1650 X124.119 Y116.862 E805.55951
G0 F8250 X123.621 Y116.794
G1 F1650 X121.837 Y118.578 E805.64342
G0 F8250 X121.425 Y118.425
G1 F1650 X123.154 Y116.695 E805.72477
G0 F8250 X122.711 Y116.573
G1 F1650 X121.027 Y118.257 E805.80398
G0 F8250 X120.647 Y118.071
G1 F1650 X122.291 Y116.427 E805.88131
G0 F8250 X121.897 Y116.256
G1 F1650 X120.281 Y117.871 E805.9573
G0 F8250 X119.93 Y117.657
G1 F1650 X121.521 Y116.066 E806.03213
G0 F8250 X121.159 Y115.862
G1 F1650 X119.588 Y117.433 E806.10603
G0 F8250 X119.262 Y117.193
G1 F1650 X120.822 Y115.633 E806.17941
G0 F8250 X120.5 Y115.39
G1 F1650 X118.95 Y116.939 E806.25229
G0 F8250 X118.649 Y116.675
G1 F1650 X120.191 Y115.133 E806.32482
G0 F8250 X119.901 Y114.857
G1 F1650 X118.36 Y116.398 E806.3973
G0 F8250 X118.086 Y116.107
G1 F1650 X119.63 Y114.563 E806.46993
G0 F8250 X119.37 Y114.257
G1 F1650 X117.823 Y115.804 E806.54269
G0 F8250 X117.57 Y115.491
G1 F1650 X119.129 Y113.932 E806.61603
G0 F8250 X118.909 Y113.587
G1 F1650 X117.333 Y115.163 E806.69016
G0 F8250 X117.111 Y114.819
G1 F1650 X118.703 Y113.227 E806.76504
G0 F8250 X118.514 Y112.85
G1 F1650 X116.899 Y114.465 E806.841
G0 F8250 X116.702 Y114.097
G1 F1650 X118.351 Y112.447 E806.91859
G0 F8250 X118.208 Y112.025
G1 F1650 X116.517 Y113.716 E806.99813
G0 F8250 X116.351 Y113.316
G1 F1650 X118.086 Y111.582 E807.07972
G0 F8250 X117.99 Y111.111
G1 F1650 X116.199 Y112.903 E807.16398
G0 F8250 X116.067 Y112.469
G1 F1650 X117.926 Y110.61 E807.25142
G0 F8250 X117.901 Y110.069
G1 F1650 X115.952 Y112.018 E807.3431
G0 F8250 X115.854 Y111.551
G1 F1650 X117.919 Y109.485 E807.44025
G0 F8250 X117.996 Y108.843
G1 F1650 X115.781 Y111.058 E807.54444
G0 F8250 X115.737 Y110.537
G1 F1650 X118.168 Y108.106 E807.65879
G0 F8250 X118.482 Y107.225
G1 F1650 X115.72 Y109.987 E807.7887
G0 F8250 X115.738 Y109.404
G1 F1650 X119.287 Y105.855 E807.95564
G0 F8250 X119.641 Y106.119
G0 X120.951 Y104.81
G0 X120.675 Y104.467
G1 F1650 X124.203 Y100.939 E808.12158
G0 F8250 X124.788 Y100.92
G1 F1650 X122.02 Y103.688 E808.25178
G0 F8250 X122.904 Y103.369
G1 F1650 X125.336 Y100.937 E808.36618
G0 F8250 X125.858 Y100.981
G1 F1650 X123.636 Y103.202 E808.47067
G0 F8250 X124.281 Y103.124
G1 F1650 X126.347 Y101.057 E808.56787
G0 F8250 X126.818 Y101.153
G1 F1650 X124.865 Y103.105 E808.65971
G0 F8250 X125.405 Y103.131
G1 F1650 X127.27 Y101.266 E808.74743
G0 F8250 X127.702 Y101.4
G1 F1650 X125.909 Y103.193 E808.83177
G0 F8250 X126.381 Y103.287
G1 F1650 X128.116 Y101.551 E808.9134
G0 F8250 X128.516 Y101.717
G1 F1650 X126.828 Y103.405 E808.9928
G0 F8250 X127.248 Y103.551
G1 F1650 X128.897 Y101.901 E809.07039
G0 F8250 X129.265 Y102.099
G1 F1650 X127.646 Y103.719 E809.14657
G0 F8250 X128.025 Y103.905
G1 F1650 X129.62 Y102.31 E809.22159
G0 F8250 X129.964 Y102.531
G1 F1650 X128.389 Y104.107 E809.2957
G0 F8250 X128.728 Y104.333
G1 F1650 X130.29 Y102.771 E809.36917
G0 F8250 X130.604 Y103.024
G1 F1650 X129.054 Y104.574 E809.44208
G0 F8250 X129.366 Y104.827
G1 F1650 X130.908 Y103.285 E809.51461
G0 F8250 X131.198 Y103.56
G1 F1650 X129.655 Y105.103 E809.58718
G0 F8250 X129.93 Y105.394
G1 F1650 X131.473 Y103.851 E809.65976
G0 F8250 X131.738 Y104.152
G1 F1650 X130.193 Y105.696 E809.73241
G0 F8250 X130.435 Y106.021
G1 F1650 X131.992 Y104.464 E809.80565
G0 F8250 X132.232 Y104.789
G1 F1650 X130.659 Y106.363 E809.87966
G0 F8250 X130.869 Y106.718
G1 F1650 X132.457 Y105.13 E809.95435
G0 F8250 X132.67 Y105.482
G1 F1650 X131.057 Y107.096 E810.03025
G0 F8250 X131.224 Y107.495
G1 F1650 X132.87 Y105.848 E810.10769
G0 F8250 X133.055 Y106.229
G1 F1650 X131.371 Y107.912 E810.18688
G0 F8250 X131.497 Y108.352
G1 F1650 X133.223 Y106.627 E810.26804
G0 F8250 X133.378 Y107.038
G1 F1650 X131.598 Y108.818 E810.35177
G0 F8250 X131.663 Y109.318
G1 F1650 X133.515 Y107.466 E810.43888
G0 F8250 X133.631 Y107.915
G1 F1650 X131.693 Y109.853 E810.53004
G0 F8250 X131.681 Y110.431
G1 F1650 X133.731 Y108.381 E810.62647
G0 F8250 X133.807 Y108.871
G1 F1650 X131.613 Y111.065 E810.72966
G0 F8250 X131.467 Y111.777
G1 F1650 X133.858 Y109.386 E810.84213
G0 F8250 X133.877 Y109.933
G1 F1650 X131.168 Y112.642 E810.96955
G0 F8250 X130.761 Y112.479
G0 X130.154 Y113.619
G0 X130.526 Y113.849
G1 F1650 X133.862 Y110.513 E811.12647
G0 F8250 X134.303 Y110.527
G0 X134.109 Y108.318
G0 X133.652 Y106.666
G0 X132.897 Y105.111
G0 X131.879 Y103.727
G0 X130.635 Y102.556
G0 X129.216 Y101.635
G0 X127.605 Y100.966
G0 X125.925 Y100.608
G0 X124.53 Y100.57
G0 X123.503 Y100.573
G0 X123.569 Y101.008
G1 F1650 X115.806 Y108.77 E811.49159
G0 F8250 X115.93 Y108.081
G1 F1650 X122.878 Y101.132 E811.81843
G0 F8250 X122.12 Y101.324
G1 F1650 X116.125 Y107.32 E812.10044
G0 F8250 X116.459 Y106.42
G1 F1650 X121.218 Y101.661 E812.32429
G0 F8250 X121.05 Y101.254
G0 X119.81 Y101.896
G0 X120.048 Y102.266
G1 F1650 X117.067 Y105.247 E812.4645
G0 F8250 X116.446 Y104.844
G1 F1500 E805.9645
;MESH:DESI_Port v1.stl
G0 F8250 X114.884 Y107.568
G0 X113.824 Y107.341
G0 X107.231 Y110.796
G0 X109.062 Y111.104
G0 X106.812 Y113.986
G0 X106.133 Y114.588
G0 X103.421 Y116.3
;TYPE:WALL-INNER
G1 F1500 E812.4645
G1 F1650 X103.953 Y116.208 E812.48246
G1 X104.474 Y116.072 E812.50037
G1 X104.982 Y115.894 E812.51827
G1 X105.473 Y115.67 E812.53622
G1 X105.944 Y115.408 E812.55415
G1 X106.391 Y115.106 E812.57209
G1 X106.812 Y114.766 E812.59009
G1 X107.219 Y114.373 E812.60891
G1 X107.557 Y113.989 E812.62592
G1 X107.877 Y113.556 E812.64383
G1 X108.16 Y113.097 E812.66177
G1 X108.401 Y112.616 E812.67966
G1 X108.602 Y112.117 E812.69755
G1 X108.606 Y112.101 E812.6981
G1 X108.762 Y111.599 E812.71558
G1 X108.874 Y111.072 E812.7335
G1 X108.942 Y110.539 E812.75138
G1 X108.964 Y110 E812.76932
G1 X108.942 Y109.461 E812.78726
G1 X108.874 Y108.928 E812.80513
G1 X108.762 Y108.401 E812.82305
G1 X108.602 Y107.883 E812.84108
G1 X108.401 Y107.384 E812.85898
G1 X108.16 Y106.903 E812.87687
G1 X107.877 Y106.444 E812.8948
G1 X107.555 Y106.009 E812.9128
G1 X107.179 Y105.585 E812.93165
G1 X106.809 Y105.232 E812.94866
G1 X106.391 Y104.894 E812.96654
G1 X105.944 Y104.592 E812.98448
G1 X105.473 Y104.33 E813.00241
G1 X104.982 Y104.106 E813.02036
G1 X104.474 Y103.928 E813.03826
G1 X103.969 Y103.797 E813.05562
G1 X103.953 Y103.792 E813.05617
G1 X103.421 Y103.7 E813.07413
G1 X102.883 Y103.655 E813.09209
G1 X102.345 Y103.655 E813.10998
G1 X101.808 Y103.7 E813.1279
G1 X101.275 Y103.792 E813.14589
G1 X100.755 Y103.928 E813.16377
G1 X100.246 Y104.106 E813.18171
G1 X99.756 Y104.33 E813.19962
G1 X99.284 Y104.592 E813.21758
G1 X98.838 Y104.894 E813.23549
G1 X98.417 Y105.234 E813.25349
G1 X98.01 Y105.627 E813.27231
G1 X97.672 Y106.011 E813.28933
G1 X97.352 Y106.444 E813.30723
G1 X97.069 Y106.903 E813.32517
G1 X96.827 Y107.384 E813.34308
G1 X96.634 Y107.868 E813.36041
G1 X96.627 Y107.884 E813.36099
G1 X96.623 Y107.899 E813.36151
G1 X96.475 Y108.382 E813.37831
G1 X96.469 Y108.399 E813.37891
G1 X96.354 Y108.928 E813.39691
G1 X96.287 Y109.461 E813.41478
G1 X96.264 Y110 E813.43272
G1 X96.287 Y110.539 E813.45067
G1 X96.354 Y111.072 E813.46853
G1 X96.469 Y111.601 E813.48654
G1 X96.627 Y112.116 E813.50446
G1 X96.827 Y112.616 E813.52237
G1 X97.069 Y113.097 E813.54028
G1 X97.352 Y113.556 E813.55821
G1 X97.674 Y113.991 E813.57621
G1 X98.05 Y114.415 E813.59506
G1 X98.42 Y114.768 E813.61207
G1 X98.838 Y115.106 E813.62995
G1 X99.284 Y115.408 E813.64786
G1 X99.756 Y115.67 E813.66582
G1 X100.246 Y115.894 E813.68374
G1 X100.755 Y116.072 E813.70167
G1 X101.275 Y116.208 E813.71955
G1 X101.292 Y116.21 E813.72012
G1 X101.808 Y116.3 E813.73754
G1 X102.345 Y116.345 E813.75546
G1 X102.883 Y116.345 E813.77336
G1 X103.421 Y116.3 E813.79131
G0 F8250 X103.37 Y115.903
G1 F1650 X103.868 Y115.817 E813.80812
G1 X104.357 Y115.689 E813.82493
G1 X104.833 Y115.522 E813.84171
G1 X105.293 Y115.313 E813.85852
G1 X105.734 Y115.067 E813.87531
G1 X106.153 Y114.784 E813.89213
G1 X106.547 Y114.466 E813.90897
G1 X106.929 Y114.097 E813.92664
G1 X107.245 Y113.738 E813.94254
G1 X107.545 Y113.332 E813.95933
G1 X107.81 Y112.902 E813.97613
G1 X108.036 Y112.451 E813.99291
G1 X108.225 Y111.983 E814.0097
G1 X108.374 Y111.498 E814.02657
G1 X108.479 Y111.005 E814.04334
G1 X108.543 Y110.505 E814.0601
G1 X108.564 Y110 E814.07691
G1 X108.543 Y109.495 E814.09373
G1 X108.479 Y108.995 E814.11049
G1 X108.374 Y108.502 E814.12726
G1 X108.225 Y108.017 E814.14413
G1 X108.036 Y107.549 E814.16092
G1 X107.81 Y107.098 E814.1777
G1 X107.545 Y106.668 E814.1945
G1 X107.244 Y106.261 E814.21133
G1 X106.891 Y105.863 E814.22903
G1 X106.545 Y105.533 E814.24493
G1 X106.153 Y105.216 E814.2617
G1 X105.734 Y104.933 E814.27851
G1 X105.293 Y104.687 E814.29531
G1 X104.833 Y104.478 E814.31211
G1 X104.357 Y104.311 E814.32889
G1 X103.868 Y104.183 E814.3457
G1 X103.37 Y104.097 E814.36251
G1 X102.866 Y104.055 E814.37933
G1 X102.362 Y104.055 E814.3961
G1 X101.859 Y104.097 E814.41289
G1 X101.36 Y104.183 E814.42973
G1 X100.872 Y104.311 E814.44651
G1 X100.395 Y104.478 E814.46332
G1 X99.936 Y104.687 E814.48009
G1 X99.494 Y104.933 E814.49692
G1 X99.076 Y105.216 E814.51371
G1 X98.682 Y105.534 E814.53055
G1 X98.3 Y105.903 E814.54821
G1 X97.984 Y106.262 E814.56412
G1 X97.684 Y106.668 E814.58091
G1 X97.419 Y107.098 E814.59771
G1 X97.192 Y107.549 E814.6145
G1 X97.004 Y108.017 E814.63128
G1 X96.856 Y108.5 E814.64808
G1 X96.749 Y108.995 E814.66492
G1 X96.686 Y109.495 E814.68168
G1 X96.664 Y110 E814.6985
G1 X96.686 Y110.505 E814.71531
G1 X96.749 Y111.005 E814.73207
G1 X96.856 Y111.5 E814.74891
G1 X97.004 Y111.983 E814.76571
G1 X97.192 Y112.451 E814.78249
G1 X97.419 Y112.902 E814.79928
G1 X97.684 Y113.332 E814.81608
G1 X97.985 Y113.739 E814.83292
G1 X98.338 Y114.137 E814.85061
G1 X98.684 Y114.467 E814.86652
G1 X99.076 Y114.784 E814.88328
G1 X99.494 Y115.067 E814.90007
G1 X99.936 Y115.313 E814.9169
G1 X100.395 Y115.522 E814.93367
G1 X100.872 Y115.689 E814.95048
G1 X101.36 Y115.817 E814.96726
G1 X101.859 Y115.903 E814.9841
G1 X102.362 Y115.945 E815.00089
G1 X102.866 Y115.945 E815.01765
G1 X103.37 Y115.903 E815.03448
G0 F8250 X103.319 Y115.506
;TYPE:WALL-OUTER
G1 F1650 X103.783 Y115.426 E815.05014
G1 X104.24 Y115.306 E815.06585
G1 X104.684 Y115.15 E815.0815
G1 X105.113 Y114.956 E815.09716
G1 X105.524 Y114.726 E815.11283
G1 X105.915 Y114.462 E815.12852
G1 X106.282 Y114.166 E815.1442
G1 X106.639 Y113.821 E815.16071
G1 X106.933 Y113.487 E815.17551
G1 X107.213 Y113.108 E815.19119
G1 X107.46 Y112.707 E815.20685
G1 X107.671 Y112.286 E815.22251
G1 X107.848 Y111.849 E815.23819
G1 X107.986 Y111.398 E815.25388
G1 X108.084 Y110.938 E815.26952
G1 X108.144 Y110.471 E815.28518
G1 X108.164 Y110 E815.30086
G1 X108.144 Y109.529 E815.31654
G1 X108.084 Y109.062 E815.3322
G1 X107.986 Y108.602 E815.34785
G1 X107.848 Y108.151 E815.36353
G1 X107.671 Y107.714 E815.37922
G1 X107.46 Y107.293 E815.39488
G1 X107.213 Y106.892 E815.41054
G1 X106.933 Y106.513 E815.42622
G1 X106.603 Y106.141 E815.44275
G1 X106.281 Y105.834 E815.45755
G1 X105.915 Y105.538 E815.47321
G1 X105.524 Y105.274 E815.4889
G1 X105.113 Y105.044 E815.50456
G1 X104.684 Y104.85 E815.52022
G1 X104.24 Y104.694 E815.53588
G1 X103.783 Y104.574 E815.55159
G1 X103.319 Y104.494 E815.56725
G1 X102.849 Y104.455 E815.58294
G1 X102.379 Y104.455 E815.59857
G1 X101.91 Y104.494 E815.61422
G1 X101.445 Y104.574 E815.62992
G1 X100.989 Y104.694 E815.6456
G1 X100.544 Y104.85 E815.66128
G1 X100.116 Y105.044 E815.67691
G1 X99.704 Y105.274 E815.69261
G1 X99.314 Y105.538 E815.70827
G1 X98.947 Y105.834 E815.72395
G1 X98.59 Y106.179 E815.74047
G1 X98.296 Y106.513 E815.75526
G1 X98.016 Y106.892 E815.77094
G1 X97.769 Y107.293 E815.7866
G1 X97.557 Y107.714 E815.80228
G1 X97.381 Y108.151 E815.81795
G1 X97.243 Y108.601 E815.8336
G1 X97.144 Y109.062 E815.84929
G1 X97.085 Y109.529 E815.86494
G1 X97.064 Y110 E815.88062
G1 X97.085 Y110.471 E815.8963
G1 X97.144 Y110.938 E815.91196
G1 X97.243 Y111.399 E815.92764
G1 X97.381 Y111.849 E815.9433
G1 X97.557 Y112.286 E815.95897
G1 X97.769 Y112.707 E815.97464
G1 X98.016 Y113.108 E815.99031
G1 X98.296 Y113.487 E816.00598
G1 X98.626 Y113.859 E816.02252
G1 X98.948 Y114.166 E816.03732
G1 X99.314 Y114.462 E816.05297
G1 X99.704 Y114.726 E816.06864
G1 X100.116 Y114.956 E816.08433
G1 X100.544 Y115.15 E816.09996
G1 X100.989 Y115.306 E816.11565
G1 X101.445 Y115.426 E816.13133
G1 X101.91 Y115.506 E816.14702
G1 X102.379 Y115.545 E816.16267
G1 X102.849 Y115.545 E816.17831
G1 X103.319 Y115.506 E816.19399
G0 F8250 X103.374 Y115.942
G1 F1500 E809.69399
G0 F8250 X102.966 Y116.548
G0 X103.057 Y119.406
G0 X103.219 Y119.611
;TYPE:WALL-INNER
G1 F1500 E816.19399
G1 F1650 X102.614 Y119.63 E816.21412
G1 X102.009 Y119.611 E816.23426
G1 X101.461 Y119.561 E816.25256
G1 X100.889 Y119.473 E816.27181
G1 X100.297 Y119.346 E816.29195
G1 X99.758 Y119.196 E816.31055
G1 X99.2 Y119.003 E816.33019
G1 X98.667 Y118.785 E816.34935
G1 X98.13 Y118.523 E816.36922
G1 X97.641 Y118.246 E816.38791
G1 X97.146 Y117.926 E816.40752
G1 X96.668 Y117.575 E816.42724
G1 X96.243 Y117.221 E816.44564
G1 X95.798 Y116.801 E816.46599
G1 X95.394 Y116.372 E816.48559
G1 X95.032 Y115.938 E816.50439
G1 X94.696 Y115.48 E816.52328
G1 X94.375 Y114.984 E816.54293
G1 X94.089 Y114.475 E816.56235
G1 X93.833 Y113.949 E816.5818
G1 X93.6 Y113.387 E816.60204
G1 X93.418 Y112.858 E816.62065
G1 X93.266 Y112.31 E816.63956
G1 X93.142 Y111.734 E816.65916
G1 X93.053 Y111.144 E816.679
G1 X93.003 Y110.6 E816.69717
G1 X92.984 Y110.006 E816.71694
G1 X93.003 Y109.388 E816.7375
G1 X93.052 Y108.869 E816.75484
G1 X93.146 Y108.246 E816.7758
G1 X93.266 Y107.689 E816.79475
G1 X93.421 Y107.134 E816.81392
G1 X93.6 Y106.613 E816.83224
G1 X93.837 Y106.042 E816.8528
G1 X94.092 Y105.52 E816.87212
G1 X94.375 Y105.016 E816.89135
G1 X94.696 Y104.52 E816.911
G1 X95.032 Y104.062 E816.92989
G1 X95.394 Y103.628 E816.94869
G1 X95.798 Y103.199 E816.96829
G1 X96.236 Y102.785 E816.98833
G1 X96.671 Y102.424 E817.00714
G1 X97.159 Y102.066 E817.02727
G1 X97.641 Y101.754 E817.04636
G1 X98.123 Y101.481 E817.06479
G1 X98.665 Y101.218 E817.08482
G1 X99.218 Y100.989 E817.10473
G1 X99.753 Y100.805 E817.12355
G1 X100.297 Y100.654 E817.14233
G1 X100.889 Y100.527 E817.16246
G1 X101.461 Y100.439 E817.18171
G1 X102.009 Y100.389 E817.20001
G1 X102.614 Y100.37 E817.22015
G1 X103.219 Y100.389 E817.24028
G1 X103.768 Y100.439 E817.25861
G1 X104.339 Y100.527 E817.27783
G1 X104.931 Y100.654 E817.29797
G1 X105.476 Y100.805 E817.31678
G1 X106.011 Y100.989 E817.3356
G1 X106.563 Y101.218 E817.35547
G1 X107.105 Y101.481 E817.37551
G1 X107.588 Y101.754 E817.39396
G1 X108.09 Y102.079 E817.41385
G1 X108.55 Y102.418 E817.43286
G1 X109 Y102.792 E817.45232
G1 X109.423 Y103.191 E817.47166
G1 X109.817 Y103.609 E817.49077
G1 X110.196 Y104.064 E817.51046
G1 X110.54 Y104.53 E817.52973
G1 X110.85 Y105.009 E817.5487
G1 X111.127 Y105.498 E817.5674
G1 X111.403 Y106.064 E817.58834
G1 X111.616 Y106.576 E817.60678
G1 X111.808 Y107.133 E817.62638
G1 X111.957 Y107.666 E817.64479
G1 X112.092 Y108.294 E817.66615
G1 X112.175 Y108.843 E817.68462
G1 X112.225 Y109.388 E817.70282
G1 X112.244 Y109.994 E817.72299
G1 X112.225 Y110.605 E817.74332
G1 X112.175 Y111.154 E817.76165
G1 X112.092 Y111.706 E817.78022
G1 X111.962 Y112.31 E817.80077
G1 X111.808 Y112.867 E817.81999
G1 X111.629 Y113.387 E817.83828
G1 X111.396 Y113.949 E817.85852
G1 X111.133 Y114.491 E817.87855
G1 X110.862 Y114.97 E817.89686
G1 X110.54 Y115.47 E817.91664
G1 X110.196 Y115.936 E817.9359
G1 X109.826 Y116.381 E817.95515
G1 X109.431 Y116.801 E817.97433
G1 X109.001 Y117.207 E817.994
G1 X108.551 Y117.582 E818.01348
G1 X108.094 Y117.918 E818.03235
G1 X107.588 Y118.246 E818.0524
G1 X107.105 Y118.519 E818.07086
G1 X106.564 Y118.782 E818.09086
G1 X106.012 Y119.01 E818.11073
G1 X105.476 Y119.195 E818.12959
G1 X104.931 Y119.346 E818.1484
G1 X104.339 Y119.473 E818.16853
G1 X103.768 Y119.561 E818.18775
G1 X103.219 Y119.611 E818.20609
G0 F8250 X103.234 Y120.011
G1 F1650 X102.614 Y120.03 E818.22672
G1 X101.994 Y120.011 E818.24735
G1 X101.412 Y119.958 E818.26678
G1 X100.813 Y119.866 E818.28694
G1 X100.207 Y119.736 E818.30756
G1 X99.632 Y119.576 E818.32741
G1 X99.059 Y119.378 E818.34757
G1 X98.506 Y119.151 E818.36745
G1 X97.943 Y118.876 E818.38829
G1 X97.433 Y118.588 E818.40777
G1 X96.921 Y118.257 E818.42805
G1 X96.423 Y117.891 E818.44861
G1 X95.97 Y117.514 E818.46821
G1 X95.523 Y117.092 E818.48865
G1 X95.094 Y116.637 E818.50945
G1 X94.716 Y116.183 E818.5291
G1 X94.365 Y115.705 E818.54883
G1 X94.03 Y115.187 E818.56934
G1 X93.737 Y114.666 E818.58923
G1 X93.467 Y114.112 E818.60972
G1 X93.23 Y113.54 E818.63032
G1 X93.038 Y112.983 E818.64991
G1 X92.876 Y112.4 E818.67004
G1 X92.75 Y111.812 E818.69004
G1 X92.748 Y111.794 E818.69064
G1 X92.659 Y111.205 E818.71045
G1 X92.656 Y111.191 E818.71093
G1 X92.603 Y110.617 E818.7301
G1 X92.584 Y110.006 E818.75043
G1 X92.603 Y109.376 E818.7714
G1 X92.656 Y108.809 E818.79034
G1 X92.75 Y108.186 E818.81129
G1 X92.877 Y107.594 E818.83143
G1 X93.038 Y107.017 E818.85136
G1 X93.23 Y106.46 E818.87095
G1 X93.467 Y105.888 E818.89154
G1 X93.737 Y105.334 E818.91204
G1 X94.03 Y104.813 E818.93192
G1 X94.365 Y104.295 E818.95244
G1 X94.716 Y103.817 E818.97217
G1 X95.094 Y103.363 E818.99181
G1 X95.523 Y102.908 E819.01261
G1 X95.972 Y102.484 E819.03315
G1 X96.423 Y102.109 E819.05266
G1 X96.922 Y101.743 E819.07324
G1 X97.433 Y101.412 E819.09349
G1 X97.943 Y101.124 E819.11298
G1 X98.502 Y100.852 E819.13365
G1 X99.065 Y100.619 E819.15392
G1 X99.088 Y100.612 E819.15472
G1 X99.632 Y100.424 E819.17386
G1 X99.645 Y100.421 E819.1743
G1 X100.207 Y100.264 E819.19371
G1 X100.813 Y100.134 E819.21433
G1 X101.412 Y100.042 E819.23448
G1 X101.994 Y99.989 E819.25392
G1 X102.614 Y99.97 E819.27455
G1 X103.234 Y99.989 E819.29518
G1 X103.817 Y100.042 E819.31465
G1 X104.415 Y100.134 E819.33478
G1 X105.021 Y100.264 E819.35539
G1 X105.597 Y100.424 E819.37527
G1 X106.164 Y100.619 E819.39522
G1 X106.726 Y100.852 E819.41545
G1 X107.286 Y101.124 E819.43616
G1 X107.797 Y101.413 E819.45568
G1 X108.319 Y101.751 E819.47637
G1 X108.796 Y102.102 E819.49606
G1 X109.27 Y102.497 E819.51659
G1 X109.706 Y102.908 E819.53652
G1 X110.117 Y103.344 E819.55644
G1 X110.512 Y103.818 E819.57697
G1 X110.871 Y104.305 E819.59709
G1 X111.195 Y104.806 E819.61693
G1 X111.487 Y105.323 E819.63668
G1 X111.763 Y105.889 E819.65763
G1 X111.984 Y106.422 E819.67682
G1 X111.991 Y106.438 E819.6774
G1 X112.189 Y107.012 E819.69759
G1 X112.192 Y107.025 E819.69804
G1 X112.341 Y107.558 E819.71644
G1 X112.348 Y107.582 E819.71728
G1 X112.483 Y108.21 E819.73864
G1 X112.486 Y108.234 E819.73944
G1 X112.569 Y108.782 E819.75788
G1 X112.572 Y108.796 E819.75836
G1 X112.622 Y109.351 E819.77689
G1 X112.625 Y109.376 E819.77773
G1 X112.644 Y109.994 E819.79829
G1 X112.625 Y110.62 E819.81912
G1 X112.572 Y111.204 E819.83863
G1 X112.483 Y111.79 E819.85834
G1 X112.352 Y112.4 E819.87909
G1 X112.189 Y112.988 E819.89939
G1 X111.999 Y113.54 E819.9188
G1 X111.762 Y114.112 E819.9394
G1 X111.49 Y114.672 E819.9601
G1 X111.201 Y115.183 E819.97963
G1 X110.871 Y115.695 E819.99989
G1 X110.512 Y116.182 E820.02001
G1 X110.125 Y116.647 E820.04013
G1 X109.706 Y117.092 E820.06046
G1 X109.274 Y117.5 E820.08022
G1 X108.796 Y117.898 E820.10091
G1 X108.319 Y118.249 E820.12061
G1 X107.797 Y118.587 E820.14129
G1 X107.286 Y118.876 E820.16082
G1 X106.727 Y119.148 E820.1815
G1 X106.164 Y119.381 E820.20176
G1 X105.597 Y119.576 E820.2217
G1 X105.583 Y119.579 E820.22218
G1 X105.021 Y119.736 E820.24159
G1 X104.415 Y119.866 E820.2622
G1 X103.817 Y119.958 E820.28233
G1 X103.234 Y120.011 E820.3018
G0 F8250 X103.249 Y120.411
;TYPE:WALL-OUTER
G1 F1650 X102.614 Y120.43 E820.32293
G1 X101.979 Y120.411 E820.34406
G1 X101.363 Y120.355 E820.36463
G1 X100.737 Y120.259 E820.38569
G1 X100.117 Y120.126 E820.40678
G1 X99.506 Y119.956 E820.42788
G1 X98.918 Y119.753 E820.44857
G1 X98.338 Y119.514 E820.46943
G1 X97.762 Y119.233 E820.49075
G1 X97.224 Y118.929 E820.5113
G1 X96.685 Y118.58 E820.53266
G1 X96.186 Y118.214 E820.55324
G1 X95.697 Y117.807 E820.5744
G1 X95.24 Y117.375 E820.59532
G1 X94.803 Y116.912 E820.61649
G1 X94.4 Y116.428 E820.63744
G1 X94.034 Y115.93 E820.658
G1 X93.685 Y115.39 E820.67938
G1 X93.382 Y114.852 E820.69992
G1 X93.101 Y114.275 E820.72126
G1 X92.86 Y113.693 E820.74222
G1 X92.658 Y113.109 E820.76277
G1 X92.486 Y112.49 E820.78414
G1 X92.354 Y111.874 E820.80509
G1 X92.26 Y111.251 E820.82605
G1 X92.203 Y110.634 E820.84665
G1 X92.184 Y110.006 E820.86755
G1 X92.203 Y109.364 E820.88891
G1 X92.26 Y108.749 E820.90946
G1 X92.354 Y108.126 E820.93041
G1 X92.486 Y107.51 E820.95136
G1 X92.658 Y106.891 E820.97273
G1 X92.86 Y106.307 E820.99329
G1 X93.101 Y105.725 E821.01424
G1 X93.382 Y105.148 E821.03558
G1 X93.685 Y104.61 E821.05612
G1 X94.034 Y104.07 E821.07751
G1 X94.4 Y103.572 E821.09806
G1 X94.803 Y103.088 E821.11901
G1 X95.24 Y102.625 E821.14018
G1 X95.697 Y102.193 E821.1611
G1 X96.186 Y101.786 E821.18226
G1 X96.685 Y101.42 E821.20284
G1 X97.224 Y101.071 E821.2242
G1 X97.762 Y100.767 E821.24475
G1 X98.339 Y100.486 E821.2661
G1 X98.918 Y100.247 E821.28693
G1 X99.506 Y100.044 E821.30762
G1 X100.117 Y99.874 E821.32872
G1 X100.737 Y99.741 E821.34981
G1 X101.363 Y99.645 E821.37087
G1 X101.979 Y99.589 E821.39144
G1 X102.614 Y99.57 E821.41257
G1 X103.249 Y99.589 E821.4337
G1 X103.866 Y99.645 E821.45431
G1 X104.491 Y99.741 E821.47534
G1 X105.111 Y99.874 E821.49643
G1 X105.723 Y100.044 E821.51756
G1 X106.311 Y100.247 E821.53825
G1 X106.889 Y100.486 E821.55905
G1 X107.466 Y100.767 E821.5804
G1 X108.005 Y101.071 E821.60098
G1 X108.544 Y101.42 E821.62233
G1 X109.042 Y101.786 E821.64289
G1 X109.535 Y102.197 E821.66424
G1 X109.989 Y102.625 E821.68499
G1 X110.417 Y103.079 E821.70574
G1 X110.828 Y103.572 E821.72709
G1 X111.202 Y104.08 E821.74807
G1 X111.537 Y104.599 E821.76862
G1 X111.847 Y105.148 E821.78959
G1 X112.123 Y105.714 E821.81053
G1 X112.369 Y106.307 E821.83188
G1 X112.57 Y106.891 E821.85243
G1 X112.739 Y107.498 E821.87338
G1 X112.874 Y108.126 E821.89475
G1 X112.969 Y108.749 E821.91571
G1 X113.025 Y109.364 E821.93625
G1 X113.044 Y109.994 E821.95721
G1 X113.025 Y110.635 E821.97854
G1 X112.969 Y111.251 E821.99911
G1 X112.874 Y111.874 E822.02007
G1 X112.742 Y112.49 E822.04103
G1 X112.57 Y113.109 E822.0624
G1 X112.369 Y113.693 E822.08294
G1 X112.128 Y114.275 E822.10389
G1 X111.847 Y114.852 E822.12524
G1 X111.543 Y115.391 E822.14582
G1 X111.202 Y115.92 E822.16675
G1 X110.828 Y116.428 E822.18773
G1 X110.425 Y116.912 E822.20868
G1 X109.989 Y117.375 E822.22983
G1 X109.535 Y117.803 E822.25058
G1 X109.042 Y118.214 E822.27193
G1 X108.544 Y118.58 E822.29249
G1 X108.005 Y118.929 E822.31385
G1 X107.466 Y119.233 E822.33443
G1 X106.89 Y119.514 E822.35574
G1 X106.311 Y119.753 E822.37658
G1 X105.723 Y119.956 E822.39727
G1 X105.111 Y120.126 E822.41839
G1 X104.491 Y120.259 E822.43948
G1 X103.866 Y120.355 E822.46051
G1 X103.249 Y120.411 E822.48112
G0 F8250 X103.223 Y119.972
G0 X103.205 Y119.221
;TYPE:SKIN
G1 F1650 X102.614 Y119.24 E822.50079
G1 X102.023 Y119.221 E822.52045
G1 X101.52 Y119.175 E822.53725
G1 X100.963 Y119.089 E822.556
G1 X100.384 Y118.965 E822.57569
G1 X99.875 Y118.823 E822.59327
G1 X99.335 Y118.637 E822.61227
G1 X98.831 Y118.43 E822.63039
G1 X98.301 Y118.172 E822.64999
G1 X97.849 Y117.915 E822.66729
G1 X97.358 Y117.598 E822.68673
G1 X96.918 Y117.275 E822.70488
G1 X96.493 Y116.921 E822.72328
G1 X96.074 Y116.526 E822.74243
G1 X95.686 Y116.113 E822.76128
G1 X95.332 Y115.688 E822.77967
G1 X95.024 Y115.268 E822.797
G1 X94.703 Y114.772 E822.81665
G1 X94.435 Y114.294 E822.83487
G1 X94.192 Y113.794 E822.85336
G1 X93.961 Y113.237 E822.87342
G1 X93.79 Y112.74 E822.8909
G1 X93.648 Y112.226 E822.90864
G1 X93.524 Y111.652 E822.92817
G1 X93.439 Y111.086 E822.9472
G1 X93.393 Y110.586 E822.9639
G1 X93.374 Y110.018 E822.98281
G1 X93.393 Y109.4 E823.00337
G1 X93.438 Y108.927 E823.01917
G1 X93.528 Y108.328 E823.03932
G1 X93.645 Y107.783 E823.05786
G1 X93.794 Y107.25 E823.07627
G1 X93.961 Y106.763 E823.09339
G1 X94.193 Y106.203 E823.11355
G1 X94.438 Y105.701 E823.13213
G1 X94.703 Y105.228 E823.15016
G1 X95.024 Y104.732 E823.16981
G1 X95.332 Y104.312 E823.18714
G1 X95.686 Y103.887 E823.20553
G1 X96.075 Y103.474 E823.2244
G1 X96.495 Y103.077 E823.24363
G1 X96.919 Y102.725 E823.26196
G1 X97.371 Y102.394 E823.28059
G1 X97.849 Y102.085 E823.29952
G1 X98.305 Y101.826 E823.31696
G1 X98.815 Y101.579 E823.33581
G1 X99.365 Y101.351 E823.35561
G1 X99.868 Y101.178 E823.3733
G1 X100.379 Y101.036 E823.39094
G1 X100.963 Y100.911 E823.41081
G1 X101.52 Y100.825 E823.42955
G1 X102.023 Y100.779 E823.44635
G1 X102.614 Y100.76 E823.46602
G1 X103.205 Y100.779 E823.48569
G1 X103.709 Y100.825 E823.50252
G1 X104.264 Y100.911 E823.5212
G1 X104.849 Y101.036 E823.5411
G1 X105.361 Y101.178 E823.55877
G1 X105.872 Y101.354 E823.57674
G1 X106.403 Y101.574 E823.59586
G1 X106.935 Y101.832 E823.61553
G1 X107.376 Y102.082 E823.63239
G1 X107.87 Y102.401 E823.65194
G1 X108.309 Y102.725 E823.67009
G1 X108.743 Y103.085 E823.68885
G1 X109.139 Y103.458 E823.70694
G1 X109.517 Y103.859 E823.72527
G1 X109.889 Y104.305 E823.74459
G1 X110.219 Y104.752 E823.76307
G1 X110.511 Y105.202 E823.78091
G1 X110.776 Y105.669 E823.79877
G1 X111.047 Y106.224 E823.81931
G1 X111.251 Y106.715 E823.83699
G1 X111.435 Y107.249 E823.85578
G1 X111.575 Y107.748 E823.87302
G1 X111.71 Y108.376 E823.89438
G1 X111.789 Y108.901 E823.91204
G1 X111.835 Y109.4 E823.92871
G1 X111.854 Y109.982 E823.94807
G1 X111.835 Y110.586 E823.96817
G1 X111.789 Y111.096 E823.9852
G1 X111.71 Y111.624 E824.00296
G1 X111.58 Y112.227 E824.02348
G1 X111.436 Y112.75 E824.04152
G1 X111.268 Y113.237 E824.05865
G1 X111.035 Y113.799 E824.07889
G1 X110.783 Y114.318 E824.09808
G1 X110.534 Y114.759 E824.11492
G1 X110.222 Y115.244 E824.1341
G1 X109.889 Y115.695 E824.15275
G1 X109.534 Y116.124 E824.17127
G1 X109.155 Y116.526 E824.18965
G1 X108.751 Y116.907 E824.20812
G1 X108.305 Y117.279 E824.22743
G1 X107.872 Y117.597 E824.2453
G1 X107.385 Y117.913 E824.26461
G1 X106.935 Y118.168 E824.28181
G1 X106.41 Y118.423 E824.30123
G1 X105.869 Y118.647 E824.3207
G1 X105.36 Y118.822 E824.3386
G1 X104.849 Y118.964 E824.35624
G1 X104.264 Y119.089 E824.37614
G1 X103.709 Y119.175 E824.39482
G1 X103.205 Y119.221 E824.41165
G1 F1500 E817.91165
G0 F8250 X103.229 Y119.499
G0 X102.983 Y119.409
G0 X102.892 Y116.536
G0 X102.899 Y116.735
G1 F1500 E824.41165
G1 F1650 X103.47 Y116.688 E824.43071
G1 X104.035 Y116.59 E824.44978
G1 X104.587 Y116.445 E824.46876
G1 X105.128 Y116.257 E824.48781
G1 X105.649 Y116.019 E824.50686
G1 X106.149 Y115.741 E824.52589
G1 X106.623 Y115.42 E824.54493
G1 X107.071 Y115.059 E824.56407
G1 X107.502 Y114.642 E824.58401
G1 X107.861 Y114.234 E824.60209
G1 X108.201 Y113.774 E824.62111
G1 X108.501 Y113.286 E824.64017
G1 X108.756 Y112.776 E824.65913
G1 X108.97 Y112.248 E824.67808
G1 X109.14 Y111.697 E824.69726
G1 X109.258 Y111.138 E824.71626
G1 X109.331 Y110.572 E824.73524
G1 X109.354 Y110 E824.75428
G1 X109.331 Y109.428 E824.77332
G1 X109.258 Y108.862 E824.7923
G1 X109.14 Y108.303 E824.81131
G1 X108.97 Y107.752 E824.83048
G1 X108.756 Y107.224 E824.84943
G1 X108.501 Y106.714 E824.8684
G1 X108.2 Y106.225 E824.8875
G1 X107.858 Y105.763 E824.90662
G1 X107.46 Y105.314 E824.92657
G1 X107.067 Y104.939 E824.94464
G1 X106.623 Y104.58 E824.96363
G1 X106.149 Y104.259 E824.98267
G1 X105.649 Y103.981 E825.0017
G1 X105.128 Y103.743 E825.02075
G1 X104.587 Y103.555 E825.0398
G1 X104.035 Y103.41 E825.05878
G1 X103.47 Y103.312 E825.07785
G1 X102.899 Y103.265 E825.09691
G1 X102.329 Y103.265 E825.11587
G1 X101.759 Y103.312 E825.13489
G1 X101.193 Y103.41 E825.15399
G1 X100.642 Y103.555 E825.17295
G1 X100.1 Y103.743 E825.19203
G1 X99.58 Y103.981 E825.21105
G1 X99.079 Y104.259 E825.2301
G1 X98.606 Y104.58 E825.24912
G1 X98.158 Y104.941 E825.26825
G1 X97.727 Y105.358 E825.2882
G1 X97.368 Y105.766 E825.30627
G1 X97.028 Y106.225 E825.32527
G1 X96.728 Y106.712 E825.3443
G1 X96.471 Y107.224 E825.36335
G1 X96.259 Y107.754 E825.38234
G1 X96.091 Y108.3 E825.40134
G1 X95.97 Y108.862 E825.42046
G1 X95.899 Y109.428 E825.43943
G1 X95.874 Y110 E825.45847
G1 X95.899 Y110.572 E825.47752
G1 X95.97 Y111.138 E825.49649
G1 X96.091 Y111.7 E825.51561
G1 X96.259 Y112.246 E825.53461
G1 X96.471 Y112.776 E825.5536
G1 X96.728 Y113.288 E825.57265
G1 X97.029 Y113.775 E825.59169
G1 X97.371 Y114.237 E825.61081
G1 X97.769 Y114.686 E825.63077
G1 X98.162 Y115.061 E825.64883
G1 X98.606 Y115.42 E825.66782
G1 X99.079 Y115.741 E825.68684
G1 X99.58 Y116.019 E825.70589
G1 X100.1 Y116.257 E825.72491
G1 X100.642 Y116.445 E825.74399
G1 X101.193 Y116.59 E825.76295
G1 X101.759 Y116.688 E825.78205
G1 X102.329 Y116.735 E825.80107
G1 X102.899 Y116.735 E825.82003
G1 F1500 E819.32003
G0 F8250 X102.889 Y116.455
G0 X106.938 Y114.91
G0 X110.364 Y115.355
G0 X110.64 Y115.111
G0 X110.27 Y114.872
G1 F1500 E825.82003
G1 F1650 X107.488 Y117.654 E825.95089
G0 F8250 X107.727 Y118.025
G0 X106.437 Y118.716
G0 X106.269 Y118.307
G1 F1650 X110.918 Y113.658 E826.16956
G0 F8250 X111.267 Y112.743
G1 F1650 X105.358 Y118.652 E826.4475
G0 F8250 X104.59 Y118.854
G1 F1650 X111.469 Y111.976 E826.77105
G0 F8250 X111.598 Y111.281
G1 F1650 X103.897 Y118.982 E827.13328
G0 F8250 X103.258 Y119.055
G1 F1650 X106.965 Y115.348 E827.30765
G0 F8250 X106.691 Y115.007
G0 X107.649 Y114.052
G0 X108.001 Y114.313
G1 F1650 X111.667 Y110.646 E827.48011
G0 F8250 X111.69 Y110.058
G1 F1650 X108.895 Y112.852 E827.61155
G0 F8250 X109.228 Y111.954
G1 F1650 X111.676 Y109.506 E827.7267
G0 F8250 X111.635 Y108.982
G1 F1650 X109.405 Y111.211 E827.83157
G0 F8250 X109.491 Y110.56
G1 F1650 X111.563 Y108.487 E827.92905
G0 F8250 X111.467 Y108.018
G1 F1650 X109.513 Y109.972 E828.02096
G0 F8250 X109.49 Y109.429
G1 F1650 X111.355 Y107.564 E828.10868
G0 F8250 X111.223 Y107.13
G1 F1650 X109.426 Y108.927 E828.19321
G0 F8250 X109.334 Y108.453
G1 F1650 X111.075 Y106.713 E828.27508
G0 F8250 X110.908 Y106.314
G1 F1650 X109.216 Y108.007 E828.35469
G0 F8250 X109.074 Y107.583
G1 F1650 X110.724 Y105.933 E828.4323
G0 F8250 X110.529 Y105.562
G1 F1650 X108.91 Y107.181 E828.50845
G0 F8250 X108.723 Y106.802
G1 F1650 X110.32 Y105.205 E828.58357
G0 F8250 X110.098 Y104.861
G1 F1650 X108.52 Y106.44 E828.65782
G0 F8250 X108.301 Y106.092
G1 F1650 X109.858 Y104.535 E828.73105
G0 F8250 X109.608 Y104.22
G1 F1650 X108.06 Y105.768 E828.80387
G0 F8250 X107.803 Y105.46
G1 F1650 X109.348 Y103.914 E828.87656
G0 F8250 X109.073 Y103.624
G1 F1650 X107.533 Y105.164 E828.949
G0 F8250 X107.243 Y104.888
G1 F1650 X108.786 Y103.345 E829.02158
G0 F8250 X108.486 Y103.079
G1 F1650 X106.937 Y104.629 E829.09446
G0 F8250 X106.617 Y104.383
G1 F1650 X108.176 Y102.824 E829.16779
G0 F8250 X107.85 Y102.584
G1 F1650 X106.28 Y104.154 E829.24164
G0 F8250 X105.92 Y103.948
G1 F1650 X107.51 Y102.358 E829.31643
G0 F8250 X107.159 Y102.143
G1 F1650 X105.545 Y103.758 E829.39237
G0 F8250 X105.154 Y103.583
G1 F1650 X106.795 Y101.942 E829.46956
G0 F8250 X106.414 Y101.757
G1 F1650 X104.734 Y103.437 E829.54858
G0 F8250 X104.293 Y103.313
G1 F1650 X106.017 Y101.588 E829.62969
G0 F8250 X105.608 Y101.432
G1 F1650 X103.828 Y103.212 E829.71342
G0 F8250 X103.334 Y103.14
G1 F1650 X105.181 Y101.293 E829.8003
G0 F8250 X104.733 Y101.175
G1 F1650 X102.804 Y103.104 E829.89103
G0 F8250 X102.231 Y103.112
G1 F1650 X104.267 Y101.076 E829.9868
G0 F8250 X103.78 Y100.997
G1 F1650 X101.602 Y103.176 E830.08927
G0 F8250 X100.887 Y103.324
G1 F1650 X103.267 Y100.944 E830.20122
G0 F8250 X102.723 Y100.923
G1 F1650 X100.059 Y103.587 E830.32652
G0 F8250 X100.205 Y104.003
G0 X99.134 Y104.56
G0 X98.886 Y104.194
G1 F1650 X102.145 Y100.935 E830.47982
G0 F8250 X101.53 Y100.984
G1 F1650 X93.602 Y108.912 E830.85272
G0 F8250 X93.549 Y109.531
G1 F1650 X96.812 Y106.268 E831.00621
G0 F8250 X97.188 Y106.5
G0 X96.622 Y107.596
G0 X96.213 Y107.432
G1 F1650 X93.537 Y110.109 E831.1321
G0 F8250 X93.56 Y110.652
G1 F1650 X95.93 Y108.282 E831.24358
G0 F8250 X95.793 Y108.984
G1 F1650 X93.613 Y111.164 E831.34612
G0 F8250 X93.689 Y111.654
G1 F1650 X95.73 Y109.612 E831.44214
G0 F8250 X95.721 Y110.187
G1 F1650 X93.789 Y112.12 E831.53304
G0 F8250 X93.908 Y112.566
G1 F1650 X95.756 Y110.718 E831.61997
G0 F8250 X95.823 Y111.217
G1 F1650 X94.047 Y112.993 E831.70351
G0 F8250 X94.204 Y113.402
G1 F1650 X95.922 Y111.683 E831.78434
G0 F8250 X96.051 Y112.12
G1 F1650 X94.373 Y113.798 E831.86327
G0 F8250 X94.557 Y114.18
G1 F1650 X96.201 Y112.536 E831.94059
G0 F8250 X96.37 Y112.932
G1 F1650 X94.759 Y114.544 E832.01639
G0 F8250 X94.974 Y114.894
G1 F1650 X96.559 Y113.309 E832.09095
G0 F8250 X96.771 Y113.663
G1 F1650 X95.199 Y115.235 E832.16489
G0 F8250 X95.438 Y115.561
G1 F1650 X96.998 Y114.002 E832.23824
G0 F8250 X97.238 Y114.327
G1 F1650 X95.694 Y115.872 E832.31089
G0 F8250 X95.961 Y116.17
G1 F1650 X97.504 Y114.627 E832.38347
G0 F8250 X97.781 Y114.916
G1 F1650 X96.237 Y116.459 E832.45607
G0 F8250 X96.528 Y116.734
G1 F1650 X98.071 Y115.191 E832.52865
G0 F8250 X98.384 Y115.445
G1 F1650 X96.832 Y116.996 E832.60163
G0 F8250 X97.147 Y117.246
G1 F1650 X98.71 Y115.684 E832.67512
G0 F8250 X99.052 Y115.908
G1 F1650 X97.476 Y117.484 E832.74925
G0 F8250 X97.82 Y117.705
G1 F1650 X99.416 Y116.109 E832.82432
G0 F8250 X99.797 Y116.294
G1 F1650 X98.175 Y117.916 E832.90062
G0 F8250 X98.545 Y118.112
G1 F1650 X100.198 Y116.459 E832.97837
G0 F8250 X100.62 Y116.602
G1 F1650 X98.926 Y118.296 E833.05805
G0 F8250 X99.327 Y118.46
G1 F1650 X101.067 Y116.721 E833.13987
G0 F8250 X101.542 Y116.811
G1 F1650 X99.745 Y118.608 E833.2244
G0 F8250 X100.179 Y118.74
G1 F1650 X102.048 Y116.872 E833.31229
G0 F8250 X102.591 Y116.894
G1 F1650 X100.631 Y118.854 E833.40448
G0 F8250 X101.103 Y118.948
G1 F1650 X103.179 Y116.872 E833.50213
G0 F8250 X103.83 Y116.787
G1 F1650 X101.596 Y119.02 E833.60718
G0 F8250 X102.118 Y119.064
G1 F1650 X104.569 Y116.613 E833.72247
G0 F8250 X105.474 Y116.274
G1 F1650 X102.67 Y119.078 E833.85436
G0 F8250 X102.683 Y119.518
G0 X100.914 Y119.304
G0 X99.255 Y118.842
G0 X97.725 Y118.097
G0 X96.361 Y117.097
G0 X95.162 Y115.827
G0 X94.242 Y114.399
G0 X93.579 Y112.801
G0 X93.222 Y111.117
G0 X93.184 Y109.721
G0 X93.281 Y108.145
G0 X93.712 Y108.237
G1 F1650 X100.851 Y101.097 E834.19018
G0 F8250 X100.106 Y101.277
G1 F1650 X93.893 Y107.49 E834.48242
G0 F8250 X94.191 Y106.626
G1 F1650 X99.245 Y101.573 E834.72012
G0 F8250 X99.077 Y101.166
G0 X97.947 Y101.707
G0 X98.162 Y102.089
G1 F1650 X94.709 Y105.543 E834.88257
G0 F8250 X94.065 Y105.179
G1 F1500 E828.38257
;MESH:DESI_Port v1.stl(1)
G0 F8250 X93.315 Y108.27
G0 X93.154 Y110.012
G0 X93.311 Y111.71
G0 X93.762 Y113.333
G0 X94.523 Y114.9
G0 X95.518 Y116.254
G0 X96.768 Y117.437
G0 X98.214 Y118.374
G0 X99.81 Y119.034
G0 X104.449 Y120.043
G0 X104.678 Y121.104
G0 X110.288 Y127.955
G0 X108.895 Y126.728
G0 X108.062 Y130.314
G0 X108.022 Y131.293
G0 X108.145 Y132.268
G0 X108.433 Y133.206
G0 X108.876 Y134.084
G0 X109.461 Y134.875
G0 X110.168 Y135.554
G0 X110.9 Y136.048
G0 X113.806 Y137.399
;TYPE:WALL-INNER
G1 F1500 E834.88257
G1 F1650 X114.345 Y137.376 E834.90051
G1 X114.878 Y137.309 E834.91838
G1 X115.407 Y137.194 E834.93638
G1 X115.922 Y137.036 E834.9543
G1 X116.422 Y136.836 E834.97221
G1 X116.903 Y136.594 E834.99012
G1 X117.362 Y136.311 E835.00806
G1 X117.797 Y135.989 E835.02606
G1 X118.221 Y135.613 E835.0449
G1 X118.573 Y135.244 E835.06187
G1 X118.913 Y134.827 E835.07976
G1 X119.215 Y134.379 E835.09773
G1 X119.478 Y133.907 E835.1157
G1 X119.698 Y133.416 E835.1336
G1 X119.879 Y132.909 E835.1515
G1 X120.009 Y132.404 E835.16885
G1 X120.014 Y132.387 E835.16944
G1 X120.106 Y131.855 E835.18739
G1 X120.151 Y131.318 E835.20532
G1 X120.151 Y130.78 E835.22321
G1 X120.106 Y130.242 E835.24117
G1 X120.014 Y129.711 E835.25909
G1 X119.879 Y129.189 E835.27702
G1 X119.698 Y128.681 E835.29496
G1 X119.478 Y128.19 E835.31286
G1 X119.215 Y127.719 E835.3308
G1 X118.913 Y127.272 E835.34874
G1 X118.572 Y126.851 E835.36676
G1 X118.179 Y126.444 E835.38558
G1 X117.795 Y126.106 E835.40259
G1 X117.362 Y125.786 E835.4205
G1 X116.903 Y125.503 E835.43844
G1 X116.422 Y125.262 E835.45633
G1 X115.923 Y125.061 E835.47422
G1 X115.907 Y125.057 E835.47477
G1 X115.405 Y124.901 E835.49225
G1 X114.878 Y124.789 E835.51017
G1 X114.345 Y124.721 E835.52805
G1 X113.806 Y124.699 E835.54599
G1 X113.267 Y124.721 E835.56393
G1 X112.734 Y124.789 E835.5818
G1 X112.207 Y124.901 E835.59972
G1 X111.689 Y125.061 E835.61775
G1 X111.19 Y125.262 E835.63565
G1 X110.709 Y125.503 E835.65354
G1 X110.25 Y125.786 E835.67147
G1 X109.815 Y126.108 E835.68947
G1 X109.391 Y126.484 E835.70832
G1 X109.038 Y126.854 E835.72533
G1 X108.7 Y127.272 E835.74321
G1 X108.398 Y127.719 E835.76115
G1 X108.136 Y128.19 E835.77908
G1 X107.912 Y128.681 E835.79703
G1 X107.734 Y129.189 E835.81493
G1 X107.603 Y129.694 E835.83229
G1 X107.598 Y129.71 E835.83284
G1 X107.506 Y130.242 E835.8508
G1 X107.461 Y130.78 E835.86876
G1 X107.461 Y131.318 E835.88665
G1 X107.506 Y131.855 E835.90457
G1 X107.598 Y132.388 E835.92256
G1 X107.734 Y132.908 E835.94044
G1 X107.912 Y133.416 E835.95834
G1 X108.135 Y133.907 E835.97628
G1 X108.398 Y134.379 E835.99425
G1 X108.7 Y134.825 E836.01217
G1 X109.04 Y135.246 E836.03016
G1 X109.433 Y135.653 E836.04898
G1 X109.817 Y135.991 E836.066
G1 X110.25 Y136.311 E836.0839
G1 X110.709 Y136.594 E836.10184
G1 X111.19 Y136.836 E836.11975
G1 X111.674 Y137.029 E836.13708
G1 X111.69 Y137.036 E836.13766
G1 X111.705 Y137.04 E836.13818
G1 X112.188 Y137.188 E836.15498
G1 X112.205 Y137.194 E836.15558
G1 X112.734 Y137.309 E836.17358
G1 X113.267 Y137.376 E836.19145
G1 X113.806 Y137.399 E836.20939
G0 F8250 X113.806 Y136.999
G1 F1650 X114.311 Y136.977 E836.22621
G1 X114.811 Y136.914 E836.24297
G1 X115.306 Y136.807 E836.25981
G1 X115.789 Y136.659 E836.27661
G1 X116.257 Y136.471 E836.29339
G1 X116.708 Y136.244 E836.31018
G1 X117.138 Y135.979 E836.32698
G1 X117.545 Y135.678 E836.34382
G1 X117.943 Y135.325 E836.36151
G1 X118.273 Y134.979 E836.37741
G1 X118.591 Y134.588 E836.39418
G1 X118.874 Y134.169 E836.41099
G1 X119.12 Y133.727 E836.42782
G1 X119.327 Y133.267 E836.4446
G1 X119.496 Y132.791 E836.4614
G1 X119.623 Y132.303 E836.47817
G1 X119.709 Y131.804 E836.49501
G1 X119.751 Y131.301 E836.5118
G1 X119.751 Y130.797 E836.52856
G1 X119.709 Y130.293 E836.54538
G1 X119.623 Y129.795 E836.56219
G1 X119.496 Y129.306 E836.57899
G1 X119.327 Y128.83 E836.59579
G1 X119.12 Y128.37 E836.61257
G1 X118.874 Y127.929 E836.62937
G1 X118.591 Y127.51 E836.64618
G1 X118.272 Y127.116 E836.66305
G1 X117.903 Y126.734 E836.68071
G1 X117.544 Y126.418 E836.69662
G1 X117.138 Y126.118 E836.71341
G1 X116.708 Y125.853 E836.73021
G1 X116.257 Y125.627 E836.74699
G1 X115.789 Y125.438 E836.76377
G1 X115.304 Y125.289 E836.78065
G1 X114.811 Y125.184 E836.79741
G1 X114.311 Y125.12 E836.81418
G1 X113.806 Y125.099 E836.83099
G1 X113.301 Y125.12 E836.8478
G1 X112.801 Y125.184 E836.86457
G1 X112.308 Y125.289 E836.88133
G1 X111.823 Y125.438 E836.89821
G1 X111.355 Y125.627 E836.91499
G1 X110.904 Y125.853 E836.93177
G1 X110.474 Y126.118 E836.94857
G1 X110.067 Y126.419 E836.96541
G1 X109.669 Y126.772 E836.9831
G1 X109.339 Y127.118 E836.99901
G1 X109.022 Y127.51 E837.01577
G1 X108.739 Y127.929 E837.03259
G1 X108.493 Y128.37 E837.04939
G1 X108.284 Y128.83 E837.06619
G1 X108.117 Y129.306 E837.08297
G1 X107.989 Y129.795 E837.09978
G1 X107.903 Y130.293 E837.11659
G1 X107.861 Y130.797 E837.13341
G1 X107.861 Y131.301 E837.15017
G1 X107.903 Y131.804 E837.16696
G1 X107.989 Y132.303 E837.1838
G1 X108.117 Y132.791 E837.20058
G1 X108.284 Y133.267 E837.21736
G1 X108.492 Y133.727 E837.23415
G1 X108.739 Y134.169 E837.25099
G1 X109.022 Y134.587 E837.26778
G1 X109.34 Y134.981 E837.28462
G1 X109.709 Y135.363 E837.30229
G1 X110.068 Y135.679 E837.31819
G1 X110.474 Y135.979 E837.33498
G1 X110.904 Y136.244 E837.35178
G1 X111.355 Y136.471 E837.36858
G1 X111.823 Y136.659 E837.38535
G1 X112.306 Y136.807 E837.40215
G1 X112.801 Y136.914 E837.419
G1 X113.301 Y136.977 E837.43576
G1 X113.806 Y136.999 E837.45257
G0 F8250 X113.806 Y136.599
;TYPE:WALL-OUTER
G1 F1650 X114.277 Y136.578 E837.46825
G1 X114.744 Y136.519 E837.48391
G1 X115.205 Y136.42 E837.49959
G1 X115.655 Y136.282 E837.51525
G1 X116.092 Y136.106 E837.53092
G1 X116.513 Y135.894 E837.54659
G1 X116.914 Y135.647 E837.56226
G1 X117.293 Y135.367 E837.57793
G1 X117.665 Y135.037 E837.59447
G1 X117.972 Y134.715 E837.60927
G1 X118.269 Y134.349 E837.62494
G1 X118.533 Y133.959 E837.64061
G1 X118.762 Y133.547 E837.65629
G1 X118.956 Y133.118 E837.67195
G1 X119.113 Y132.674 E837.68761
G1 X119.232 Y132.218 E837.70328
G1 X119.312 Y131.753 E837.71898
G1 X119.351 Y131.284 E837.73463
G1 X119.351 Y130.814 E837.75026
G1 X119.312 Y130.344 E837.76595
G1 X119.232 Y129.88 E837.78161
G1 X119.113 Y129.423 E837.79732
G1 X118.956 Y128.979 E837.81298
G1 X118.762 Y128.55 E837.82864
G1 X118.533 Y128.139 E837.84429
G1 X118.269 Y127.748 E837.85998
G1 X117.972 Y127.381 E837.87568
G1 X117.627 Y127.024 E837.89219
G1 X117.293 Y126.73 E837.90699
G1 X116.914 Y126.45 E837.92267
G1 X116.513 Y126.203 E837.93833
G1 X116.092 Y125.992 E837.95399
G1 X115.655 Y125.815 E837.96967
G1 X115.204 Y125.677 E837.98536
G1 X114.744 Y125.579 E838.001
G1 X114.277 Y125.519 E838.01666
G1 X113.806 Y125.499 E838.03234
G1 X113.335 Y125.519 E838.04802
G1 X112.868 Y125.579 E838.06368
G1 X112.408 Y125.677 E838.07933
G1 X111.957 Y125.815 E838.09501
G1 X111.52 Y125.992 E838.1107
G1 X111.099 Y126.203 E838.12636
G1 X110.698 Y126.45 E838.14202
G1 X110.319 Y126.73 E838.1577
G1 X109.947 Y127.06 E838.17423
G1 X109.64 Y127.382 E838.18903
G1 X109.344 Y127.748 E838.20469
G1 X109.08 Y128.139 E838.22038
G1 X108.85 Y128.55 E838.23604
G1 X108.656 Y128.979 E838.2517
G1 X108.5 Y129.423 E838.26736
G1 X108.38 Y129.88 E838.28307
G1 X108.3 Y130.344 E838.29873
G1 X108.261 Y130.814 E838.31442
G1 X108.261 Y131.284 E838.33005
G1 X108.3 Y131.753 E838.3457
G1 X108.38 Y132.218 E838.3614
G1 X108.5 Y132.674 E838.37708
G1 X108.656 Y133.118 E838.39273
G1 X108.85 Y133.547 E838.40839
G1 X109.08 Y133.959 E838.42409
G1 X109.344 Y134.349 E838.43975
G1 X109.64 Y134.716 E838.45543
G1 X109.985 Y135.073 E838.47194
G1 X110.319 Y135.367 E838.48674
G1 X110.698 Y135.647 E838.50242
G1 X111.099 Y135.894 E838.51808
G1 X111.52 Y136.106 E838.53376
G1 X111.957 Y136.282 E838.54943
G1 X112.407 Y136.42 E838.56508
G1 X112.868 Y136.519 E838.58076
G1 X113.335 Y136.578 E838.59642
G1 X113.806 Y136.599 E838.6121
G0 F8250 X113.806 Y137.039
G1 F1500 E832.1121
G0 F8250 X113.806 Y137.589
G0 X113.708 Y140.485
G0 X113.806 Y140.679
;TYPE:WALL-INNER
G1 F1500 E838.6121
G1 F1650 X113.2 Y140.659 E838.63227
G1 X112.662 Y140.61 E838.65024
G1 X112.07 Y140.52 E838.67015
G1 X111.489 Y140.395 E838.68992
G1 X110.945 Y140.244 E838.7087
G1 X110.399 Y140.056 E838.7279
G1 X109.863 Y139.833 E838.74721
G1 X109.326 Y139.571 E838.76708
G1 X108.822 Y139.288 E838.78631
G1 X108.333 Y138.971 E838.80569
G1 X107.87 Y138.632 E838.82478
G1 X107.408 Y138.245 E838.84482
G1 X107.009 Y137.869 E838.86306
G1 X106.585 Y137.42 E838.8836
G1 X106.238 Y137.003 E838.90164
G1 X105.872 Y136.504 E838.92222
G1 X105.567 Y136.033 E838.94089
G1 X105.277 Y135.517 E838.96057
G1 X105.02 Y134.988 E838.98014
G1 X104.802 Y134.464 E838.99901
G1 X104.61 Y133.906 E839.01864
G1 X104.458 Y133.359 E839.03752
G1 X104.334 Y132.783 E839.05712
G1 X104.245 Y132.193 E839.07696
G1 X104.195 Y131.649 E839.09513
G1 X104.176 Y131.055 E839.1149
G1 X104.195 Y130.437 E839.13546
G1 X104.244 Y129.917 E839.15284
G1 X104.338 Y129.295 E839.17376
G1 X104.458 Y128.738 E839.19271
G1 X104.613 Y128.183 E839.21188
G1 X104.792 Y127.662 E839.2302
G1 X105.029 Y127.091 E839.25076
G1 X105.284 Y126.568 E839.27011
G1 X105.563 Y126.071 E839.28907
G1 X105.893 Y125.562 E839.30925
G1 X106.224 Y125.111 E839.32785
G1 X106.586 Y124.677 E839.34665
G1 X106.99 Y124.248 E839.36625
G1 X107.439 Y123.824 E839.38679
G1 X107.864 Y123.47 E839.40519
G1 X108.337 Y123.123 E839.4247
G1 X108.827 Y122.807 E839.44409
G1 X109.316 Y122.53 E839.46278
G1 X109.851 Y122.27 E839.48257
G1 X110.42 Y122.034 E839.50306
G1 X110.932 Y121.859 E839.52105
G1 X111.502 Y121.699 E839.54074
G1 X112.079 Y121.575 E839.56037
G1 X112.651 Y121.488 E839.57962
G1 X113.201 Y121.438 E839.59798
G1 X113.806 Y121.419 E839.61812
G1 X114.411 Y121.438 E839.63825
G1 X114.961 Y121.488 E839.65662
G1 X115.533 Y121.575 E839.67586
G1 X116.11 Y121.699 E839.69549
G1 X116.681 Y121.859 E839.71521
G1 X117.218 Y122.042 E839.73408
G1 X117.741 Y122.26 E839.75293
G1 X118.297 Y122.53 E839.77349
G1 X118.786 Y122.807 E839.79218
G1 X119.276 Y123.123 E839.81157
G1 X119.742 Y123.467 E839.83084
G1 X120.197 Y123.846 E839.85053
G1 X120.615 Y124.24 E839.86964
G1 X121.009 Y124.658 E839.88874
G1 X121.388 Y125.113 E839.90844
G1 X121.732 Y125.579 E839.9277
G1 X122.048 Y126.067 E839.94704
G1 X122.324 Y126.558 E839.96577
G1 X122.595 Y127.113 E839.98632
G1 X122.808 Y127.625 E840.00476
G1 X123 Y128.182 E840.02436
G1 X123.15 Y128.72 E840.04293
G1 X123.284 Y129.343 E840.06413
G1 X123.367 Y129.891 E840.08256
G1 X123.417 Y130.437 E840.1008
G1 X123.436 Y131.043 E840.12096
G1 X123.417 Y131.654 E840.14129
G1 X123.367 Y132.203 E840.15963
G1 X123.284 Y132.755 E840.1782
G1 X123.154 Y133.359 E840.19875
G1 X123 Y133.915 E840.21793
G1 X122.815 Y134.454 E840.23689
G1 X122.595 Y134.985 E840.25601
G1 X122.332 Y135.528 E840.27607
G1 X122.054 Y136.019 E840.29484
G1 X121.732 Y136.518 E840.31459
G1 X121.39 Y136.984 E840.33382
G1 X121.027 Y137.42 E840.35269
G1 X120.611 Y137.861 E840.37285
G1 X120.204 Y138.245 E840.39146
G1 X119.736 Y138.637 E840.41177
G1 X119.293 Y138.962 E840.43004
G1 X118.784 Y139.292 E840.45022
G1 X118.286 Y139.571 E840.4692
G1 X117.737 Y139.839 E840.48952
G1 X117.237 Y140.047 E840.50753
G1 X116.663 Y140.245 E840.52773
G1 X116.123 Y140.395 E840.54637
G1 X115.542 Y140.52 E840.56613
G1 X114.95 Y140.61 E840.58605
G1 X114.412 Y140.659 E840.60402
G1 X113.806 Y140.679 E840.62419
G0 F8250 X113.806 Y141.079
G1 F1650 X113.186 Y141.059 E840.64482
G1 X112.602 Y141.006 E840.66432
G1 X112.007 Y140.916 E840.68434
G1 X111.399 Y140.785 E840.70502
G1 X110.824 Y140.625 E840.72487
G1 X110.261 Y140.431 E840.74468
G1 X109.688 Y140.193 E840.76532
G1 X109.14 Y139.926 E840.78559
G1 X108.619 Y139.633 E840.80547
G1 X108.105 Y139.3 E840.82584
G1 X107.619 Y138.944 E840.84588
G1 X107.151 Y138.552 E840.86618
G1 X106.718 Y138.144 E840.88597
G1 X106.294 Y137.695 E840.90651
G1 X105.915 Y137.24 E840.92621
G1 X105.549 Y136.741 E840.94679
G1 X105.222 Y136.236 E840.9668
G1 X104.925 Y135.708 E840.98695
G1 X104.658 Y135.159 E841.00725
G1 X104.429 Y134.608 E841.0271
G1 X104.23 Y134.031 E841.0474
G1 X104.226 Y134.014 E841.04798
G1 X104.068 Y133.449 E841.06749
G1 X103.942 Y132.861 E841.08749
G1 X103.94 Y132.843 E841.0881
G1 X103.851 Y132.254 E841.10791
G1 X103.848 Y132.24 E841.10839
G1 X103.795 Y131.666 E841.12756
G1 X103.776 Y131.055 E841.14789
G1 X103.795 Y130.425 E841.16885
G1 X103.848 Y129.857 E841.18783
G1 X103.942 Y129.235 E841.20875
G1 X104.069 Y128.643 E841.22889
G1 X104.23 Y128.066 E841.24881
G1 X104.422 Y127.509 E841.26841
G1 X104.659 Y126.937 E841.289
G1 X104.929 Y126.383 E841.3095
G1 X105.222 Y125.861 E841.32941
G1 X105.557 Y125.344 E841.3499
G1 X105.908 Y124.866 E841.36962
G1 X106.286 Y124.412 E841.38927
G1 X106.715 Y123.957 E841.41007
G1 X107.164 Y123.533 E841.43061
G1 X107.619 Y123.154 E841.45031
G1 X108.112 Y122.792 E841.47065
G1 X108.619 Y122.465 E841.49072
G1 X109.135 Y122.173 E841.51044
G1 X109.688 Y121.904 E841.53089
G1 X110.267 Y121.664 E841.55174
G1 X110.815 Y121.476 E841.571
G1 X111.407 Y121.31 E841.59145
G1 X112.001 Y121.183 E841.61166
G1 X112.018 Y121.181 E841.61223
G1 X112.59 Y121.094 E841.63147
G1 X112.604 Y121.091 E841.63195
G1 X113.186 Y121.038 E841.65138
G1 X113.806 Y121.019 E841.67201
G1 X114.426 Y121.038 E841.69265
G1 X115.008 Y121.091 E841.71208
G1 X115.611 Y121.183 E841.73237
G1 X116.205 Y121.31 E841.75257
G1 X116.798 Y121.476 E841.77306
G1 X117.361 Y121.669 E841.79285
G1 X117.912 Y121.898 E841.8127
G1 X118.478 Y122.173 E841.83363
G1 X118.994 Y122.465 E841.85335
G1 X119.501 Y122.792 E841.87341
G1 X119.988 Y123.151 E841.89354
G1 X120.462 Y123.546 E841.91406
G1 X120.898 Y123.957 E841.93399
G1 X121.309 Y124.393 E841.95391
G1 X121.704 Y124.867 E841.97444
G1 X122.063 Y125.354 E841.99456
G1 X122.393 Y125.864 E842.01476
G1 X122.679 Y126.372 E842.03415
G1 X122.955 Y126.938 E842.0551
G1 X123.176 Y127.471 E842.07429
G1 X123.183 Y127.487 E842.07487
G1 X123.381 Y128.061 E842.09507
G1 X123.384 Y128.074 E842.09551
G1 X123.534 Y128.612 E842.11409
G1 X123.541 Y128.636 E842.11492
G1 X123.675 Y129.259 E842.13611
G1 X123.678 Y129.282 E842.13688
G1 X123.761 Y129.83 E842.15532
G1 X123.764 Y129.844 E842.15579
G1 X123.814 Y130.4 E842.17436
G1 X123.817 Y130.425 E842.1752
G1 X123.836 Y131.043 E842.19576
G1 X123.817 Y131.669 E842.21659
G1 X123.764 Y132.253 E842.2361
G1 X123.675 Y132.839 E842.25581
G1 X123.544 Y133.449 E842.27656
G1 X123.381 Y134.036 E842.29682
G1 X123.186 Y134.603 E842.31677
G1 X122.955 Y135.159 E842.33679
G1 X122.686 Y135.714 E842.35731
G1 X122.393 Y136.232 E842.3771
G1 X122.063 Y136.743 E842.39733
G1 X121.704 Y137.232 E842.41751
G1 X121.326 Y137.686 E842.43716
G1 X120.894 Y138.144 E842.4581
G1 X120.461 Y138.552 E842.47789
G1 X119.99 Y138.946 E842.49831
G1 X119.511 Y139.298 E842.51808
G1 X118.994 Y139.633 E842.53857
G1 X118.472 Y139.926 E842.55848
G1 X117.912 Y140.199 E842.5792
G1 X117.391 Y140.415 E842.59796
G1 X117.368 Y140.425 E842.59879
G1 X116.789 Y140.625 E842.61917
G1 X116.213 Y140.785 E842.63905
G1 X115.605 Y140.916 E842.65974
G1 X115.01 Y141.006 E842.67975
G1 X114.449 Y141.056 E842.69849
G1 X114.426 Y141.059 E842.69926
G1 X113.806 Y141.079 E842.71989
G0 F8250 X113.806 Y141.479
;TYPE:WALL-OUTER
G1 F1650 X113.171 Y141.459 E842.74102
G1 X112.555 Y141.403 E842.76159
G1 X111.929 Y141.308 E842.78265
G1 X111.309 Y141.175 E842.80374
G1 X110.698 Y141.005 E842.82484
G1 X110.114 Y140.803 E842.84539
G1 X109.525 Y140.559 E842.86659
G1 X108.954 Y140.281 E842.88772
G1 X108.416 Y139.978 E842.90825
G1 X107.877 Y139.629 E842.92961
G1 X107.368 Y139.256 E842.9506
G1 X106.894 Y138.859 E842.97116
G1 X106.427 Y138.419 E842.9925
G1 X106.003 Y137.97 E843.01304
G1 X105.592 Y137.477 E843.03439
G1 X105.226 Y136.978 E843.05497
G1 X104.877 Y136.439 E843.07633
G1 X104.57 Y135.894 E843.09714
G1 X104.298 Y135.334 E843.11784
G1 X104.052 Y134.741 E843.1392
G1 X103.85 Y134.157 E843.15975
G1 X103.678 Y133.539 E843.18108
G1 X103.546 Y132.923 E843.20204
G1 X103.452 Y132.3 E843.22299
G1 X103.395 Y131.683 E843.2436
G1 X103.376 Y131.055 E843.2645
G1 X103.395 Y130.413 E843.28586
G1 X103.452 Y129.797 E843.30644
G1 X103.546 Y129.175 E843.32736
G1 X103.678 Y128.559 E843.34831
G1 X103.85 Y127.94 E843.36968
G1 X104.052 Y127.356 E843.39023
G1 X104.293 Y126.774 E843.41119
G1 X104.574 Y126.197 E843.43253
G1 X104.877 Y125.658 E843.4531
G1 X105.226 Y125.119 E843.47445
G1 X105.592 Y124.621 E843.49501
G1 X105.995 Y124.137 E843.51596
G1 X106.432 Y123.674 E843.53713
G1 X106.889 Y123.242 E843.55805
G1 X107.374 Y122.838 E843.57904
G1 X107.887 Y122.461 E843.60022
G1 X108.411 Y122.123 E843.62096
G1 X108.954 Y121.816 E843.6417
G1 X109.525 Y121.538 E843.66283
G1 X110.114 Y121.294 E843.68403
G1 X110.698 Y121.093 E843.70457
G1 X111.309 Y120.922 E843.72568
G1 X111.929 Y120.79 E843.74676
G1 X112.555 Y120.694 E843.76783
G1 X113.171 Y120.638 E843.7884
G1 X113.806 Y120.619 E843.80953
G1 X114.441 Y120.638 E843.83066
G1 X115.057 Y120.694 E843.85123
G1 X115.683 Y120.79 E843.87229
G1 X116.303 Y120.922 E843.89338
G1 X116.915 Y121.093 E843.91451
G1 X117.499 Y121.294 E843.93505
G1 X118.087 Y121.538 E843.95623
G1 X118.658 Y121.816 E843.97735
G1 X119.202 Y122.123 E843.99813
G1 X119.726 Y122.461 E844.01887
G1 X120.234 Y122.835 E844.03985
G1 X120.727 Y123.246 E844.0612
G1 X121.181 Y123.674 E844.08195
G1 X121.609 Y124.128 E844.1027
G1 X122.02 Y124.621 E844.12405
G1 X122.394 Y125.129 E844.14503
G1 X122.729 Y125.647 E844.16555
G1 X123.039 Y126.197 E844.18655
G1 X123.315 Y126.763 E844.20749
G1 X123.561 Y127.356 E844.22884
G1 X123.762 Y127.94 E844.24939
G1 X123.932 Y128.552 E844.27051
G1 X124.066 Y129.175 E844.29171
G1 X124.161 Y129.797 E844.31263
G1 X124.217 Y130.413 E844.33321
G1 X124.236 Y131.043 E844.35417
G1 X124.217 Y131.684 E844.3755
G1 X124.161 Y132.3 E844.39607
G1 X124.066 Y132.923 E844.41703
G1 X123.934 Y133.539 E844.43799
G1 X123.762 Y134.157 E844.45932
G1 X123.561 Y134.741 E844.47986
G1 X123.315 Y135.334 E844.50122
G1 X123.043 Y135.894 E844.52192
G1 X122.735 Y136.44 E844.54277
G1 X122.394 Y136.968 E844.56368
G1 X122.02 Y137.477 E844.58469
G1 X121.617 Y137.961 E844.60564
G1 X121.181 Y138.423 E844.62676
G1 X120.718 Y138.859 E844.64792
G1 X120.244 Y139.256 E844.66848
G1 X119.736 Y139.629 E844.68944
G1 X119.197 Y139.978 E844.7108
G1 X118.658 Y140.281 E844.73137
G1 X118.087 Y140.559 E844.75249
G1 X117.499 Y140.803 E844.77366
G1 X116.915 Y141.005 E844.79422
G1 X116.303 Y141.175 E844.81534
G1 X115.683 Y141.308 E844.83643
G1 X115.057 Y141.403 E844.85749
G1 X114.441 Y141.459 E844.87806
G1 X113.806 Y141.479 E844.89919
G0 F8250 X113.806 Y141.039
G0 X113.806 Y140.289
;TYPE:SKIN
G1 F1650 X113.213 Y140.269 E844.91893
G1 X112.721 Y140.224 E844.93536
G1 X112.144 Y140.136 E844.95477
G1 X111.571 Y140.013 E844.97427
G1 X111.061 Y139.871 E844.99187
G1 X110.538 Y139.691 E845.01027
G1 X110.028 Y139.479 E845.02864
G1 X109.505 Y139.224 E845.04799
G1 X109.024 Y138.954 E845.06634
G1 X108.552 Y138.649 E845.08503
G1 X108.11 Y138.325 E845.10326
G1 X107.667 Y137.953 E845.1225
G1 X107.276 Y137.585 E845.14036
G1 X106.885 Y137.17 E845.15932
G1 X106.538 Y136.753 E845.17736
G1 X106.193 Y136.283 E845.19676
G1 X105.901 Y135.831 E845.21465
G1 X105.622 Y135.335 E845.23358
G1 X105.376 Y134.828 E845.25232
G1 X105.167 Y134.325 E845.27044
G1 X104.982 Y133.788 E845.28933
G1 X104.837 Y133.265 E845.30738
G1 X104.716 Y132.701 E845.32657
G1 X104.631 Y132.135 E845.34561
G1 X104.585 Y131.635 E845.36231
G1 X104.566 Y131.067 E845.38121
G1 X104.585 Y130.449 E845.40177
G1 X104.63 Y129.975 E845.41761
G1 X104.72 Y129.377 E845.43772
G1 X104.837 Y128.832 E845.45626
G1 X104.986 Y128.299 E845.47467
G1 X105.153 Y127.812 E845.49179
G1 X105.385 Y127.252 E845.51195
G1 X105.63 Y126.749 E845.53056
G1 X105.897 Y126.273 E845.54871
G1 X106.214 Y125.783 E845.56813
G1 X106.524 Y125.361 E845.58554
G1 X106.878 Y124.936 E845.60394
G1 X107.266 Y124.523 E845.62279
G1 X107.689 Y124.124 E845.64213
G1 X108.11 Y123.773 E845.66036
G1 X108.548 Y123.451 E845.67844
G1 X109.029 Y123.141 E845.69747
G1 X109.498 Y122.875 E845.7154
G1 X110.001 Y122.631 E845.734
G1 X110.57 Y122.395 E845.75449
G1 X111.044 Y122.233 E845.77115
G1 X111.59 Y122.08 E845.79001
G1 X112.153 Y121.959 E845.80916
G1 X112.71 Y121.874 E845.8279
G1 X113.215 Y121.828 E845.84477
G1 X113.806 Y121.809 E845.86443
G1 X114.397 Y121.828 E845.8841
G1 X114.902 Y121.874 E845.90097
G1 X115.459 Y121.959 E845.91971
G1 X116.022 Y122.08 E845.93886
G1 X116.569 Y122.233 E845.95775
G1 X117.08 Y122.407 E845.9757
G1 X117.581 Y122.616 E845.99376
G1 X118.115 Y122.875 E846.0135
G1 X118.584 Y123.141 E846.03143
G1 X119.05 Y123.441 E846.04987
G1 X119.501 Y123.774 E846.06851
G1 X119.934 Y124.134 E846.08724
G1 X120.335 Y124.513 E846.10559
G1 X120.717 Y124.917 E846.12409
G1 X121.081 Y125.354 E846.143
G1 X121.411 Y125.801 E846.16148
G1 X121.714 Y126.269 E846.18003
G1 X121.978 Y126.739 E846.19796
G1 X122.239 Y127.273 E846.21772
G1 X122.443 Y127.764 E846.23541
G1 X122.627 Y128.298 E846.25419
G1 X122.768 Y128.802 E846.2716
G1 X122.902 Y129.425 E846.2928
G1 X122.981 Y129.949 E846.31042
G1 X123.027 Y130.449 E846.32712
G1 X123.046 Y131.031 E846.34649
G1 X123.027 Y131.635 E846.36659
G1 X122.981 Y132.145 E846.38362
G1 X122.902 Y132.673 E846.40138
G1 X122.773 Y133.272 E846.42176
G1 X122.63 Y133.79 E846.43963
G1 X122.454 Y134.304 E846.4577
G1 X122.234 Y134.835 E846.47682
G1 X121.988 Y135.343 E846.49559
G1 X121.72 Y135.817 E846.5137
G1 X121.406 Y136.303 E846.53294
G1 X121.09 Y136.734 E846.55072
G1 X120.727 Y137.17 E846.56959
G1 X120.344 Y137.578 E846.5882
G1 X119.949 Y137.95 E846.60625
G1 X119.496 Y138.33 E846.62591
G1 X119.074 Y138.64 E846.64333
G1 X118.582 Y138.958 E846.66281
G1 X118.107 Y139.224 E846.68092
G1 X117.572 Y139.485 E846.70072
G1 X117.098 Y139.682 E846.71779
G1 X116.546 Y139.872 E846.73721
G1 X116.036 Y140.014 E846.75482
G1 X115.468 Y140.136 E846.77414
G1 X114.891 Y140.224 E846.79355
G1 X114.399 Y140.269 E846.80999
G1 X113.806 Y140.289 E846.82972
G1 F1500 E840.32972
G0 F8250 X113.806 Y140.569
G0 X113.806 Y137.589
G0 X113.806 Y137.789
G1 F1500 E846.82972
G1 F1650 X114.378 Y137.764 E846.84876
G1 X114.944 Y137.693 E846.86774
G1 X115.506 Y137.572 E846.88686
G1 X116.052 Y137.404 E846.90586
G1 X116.582 Y137.192 E846.92484
G1 X117.094 Y136.935 E846.9439
G1 X117.581 Y136.634 E846.96294
G1 X118.043 Y136.292 E846.98206
G1 X118.492 Y135.894 E847.00201
G1 X118.866 Y135.502 E847.02003
G1 X119.227 Y135.059 E847.03904
G1 X119.548 Y134.584 E847.05811
G1 X119.827 Y134.082 E847.07721
G1 X120.06 Y133.562 E847.09616
G1 X120.252 Y133.024 E847.11516
G1 X120.396 Y132.469 E847.13423
G1 X120.494 Y131.904 E847.1533
G1 X120.541 Y131.334 E847.17233
G1 X120.541 Y130.764 E847.19129
G1 X120.494 Y130.193 E847.21034
G1 X120.396 Y129.629 E847.22938
G1 X120.252 Y129.074 E847.24845
G1 X120.06 Y128.535 E847.26748
G1 X119.827 Y128.015 E847.28643
G1 X119.547 Y127.514 E847.30552
G1 X119.227 Y127.04 E847.32455
G1 X118.864 Y126.592 E847.34372
G1 X118.448 Y126.161 E847.36365
G1 X118.04 Y125.802 E847.38172
G1 X117.58 Y125.462 E847.40075
G1 X117.092 Y125.162 E847.4198
G1 X116.582 Y124.907 E847.43876
G1 X116.054 Y124.693 E847.45771
G1 X115.503 Y124.523 E847.47689
G1 X114.944 Y124.405 E847.49589
G1 X114.378 Y124.332 E847.51488
G1 X113.806 Y124.309 E847.53392
G1 X113.234 Y124.332 E847.55296
G1 X112.668 Y124.405 E847.57194
G1 X112.109 Y124.523 E847.59094
G1 X111.558 Y124.693 E847.61012
G1 X111.03 Y124.907 E847.62907
G1 X110.52 Y125.162 E847.64803
G1 X110.031 Y125.463 E847.66713
G1 X109.569 Y125.805 E847.68625
G1 X109.12 Y126.203 E847.7062
G1 X108.745 Y126.596 E847.72427
G1 X108.386 Y127.04 E847.74326
G1 X108.065 Y127.514 E847.7623
G1 X107.787 Y128.014 E847.78133
G1 X107.549 Y128.535 E847.80038
G1 X107.361 Y129.076 E847.81943
G1 X107.216 Y129.628 E847.83841
G1 X107.118 Y130.193 E847.85749
G1 X107.071 Y130.764 E847.87654
G1 X107.071 Y131.334 E847.8955
G1 X107.118 Y131.904 E847.91452
G1 X107.216 Y132.47 E847.93363
G1 X107.361 Y133.022 E847.95261
G1 X107.549 Y133.562 E847.97163
G1 X107.786 Y134.083 E847.99067
G1 X108.066 Y134.584 E848.00975
G1 X108.386 Y135.057 E848.02875
G1 X108.747 Y135.505 E848.04788
G1 X109.164 Y135.936 E848.06783
G1 X109.572 Y136.295 E848.08591
G1 X110.031 Y136.635 E848.10491
G1 X110.518 Y136.935 E848.12393
G1 X111.03 Y137.192 E848.14298
G1 X111.56 Y137.404 E848.16197
G1 X112.106 Y137.572 E848.18097
G1 X112.668 Y137.693 E848.20009
G1 X113.234 Y137.764 E848.21906
G1 X113.806 Y137.789 E848.23811
G1 F1500 E841.73811
G0 F8250 X113.807 Y137.508
G0 X118.354 Y135.75
G0 X121.223 Y136.857
G0 X121.824 Y136.172
G0 X121.454 Y135.932
G1 F1500 E848.23811
G1 F1650 X118.688 Y138.698 E848.36821
G0 F8250 X118.927 Y139.068
G0 X117.636 Y139.761
G0 X117.467 Y139.353
G1 F1650 X122.112 Y134.708 E848.5867
G0 F8250 X122.457 Y133.798
G1 F1650 X116.557 Y139.698 E848.86421
G0 F8250 X115.787 Y139.902
G1 F1650 X122.661 Y133.028 E849.18755
G0 F8250 X122.79 Y132.333
G1 F1650 X115.093 Y140.03 E849.54959
G0 F8250 X114.455 Y140.103
G1 F1650 X118.137 Y136.421 E849.72278
G0 F8250 X117.867 Y136.075
G0 X118.798 Y135.143
G0 X119.137 Y135.42
G1 F1650 X122.86 Y131.697 E849.8979
G0 F8250 X122.883 Y131.109
G1 F1650 X120.078 Y133.914 E850.02984
G0 F8250 X120.421 Y133.005
G1 F1650 X122.869 Y130.557 E850.14498
G0 F8250 X122.827 Y130.033
G1 F1650 X120.594 Y132.267 E850.25004
G0 F8250 X120.678 Y131.617
G1 F1650 X122.756 Y129.539 E850.34778
G0 F8250 X122.661 Y129.068
G1 F1650 X120.701 Y131.029 E850.44
G0 F8250 X120.679 Y130.485
G1 F1650 X122.548 Y128.615 E850.52793
G0 F8250 X122.417 Y128.181
G1 F1650 X120.619 Y129.978 E850.61248
G0 F8250 X120.529 Y129.503
G1 F1650 X122.268 Y127.764 E850.69428
G0 F8250 X122.102 Y127.364
G1 F1650 X120.412 Y129.054 E850.77377
G0 F8250 X120.266 Y128.635
G1 F1650 X121.918 Y126.982 E850.8515
G0 F8250 X121.723 Y126.612
G1 F1650 X120.102 Y128.233 E850.92775
G0 F8250 X119.919 Y127.85
G1 F1650 X121.514 Y126.255 E851.00277
G0 F8250 X121.292 Y125.912
G1 F1650 X119.716 Y127.487 E851.07688
G0 F8250 X119.492 Y127.146
G1 F1650 X121.053 Y125.585 E851.1503
G0 F8250 X120.803 Y125.269
G1 F1650 X119.254 Y126.818 E851.22316
G0 F8250 X119.001 Y126.505
G1 F1650 X120.542 Y124.964 E851.29565
G0 F8250 X120.267 Y124.674
G1 F1650 X118.725 Y126.216 E851.36818
G0 F8250 X118.437 Y125.938
G1 F1650 X119.98 Y124.395 E851.44076
G0 F8250 X119.68 Y124.129
G1 F1650 X118.137 Y125.673 E851.51336
G0 F8250 X117.811 Y125.433
G1 F1650 X119.37 Y123.874 E851.58669
G0 F8250 X119.044 Y123.634
G1 F1650 X117.471 Y125.207 E851.66068
G0 F8250 X117.116 Y124.996
G1 F1650 X118.705 Y123.407 E851.73542
G0 F8250 X118.354 Y123.193
G1 F1650 X116.739 Y124.807 E851.81136
G0 F8250 X116.343 Y124.638
G1 F1650 X117.99 Y122.991 E851.88883
G0 F8250 X117.609 Y122.806
G1 F1650 X115.929 Y124.486 E851.96785
G0 F8250 X115.493 Y124.357
G1 F1650 X117.214 Y122.635 E852.04883
G0 F8250 X116.804 Y122.48
G1 F1650 X115.025 Y124.259 E852.13251
G0 F8250 X114.528 Y124.19
G1 F1650 X116.374 Y122.344 E852.21934
G0 F8250 X115.93 Y122.222
G1 F1650 X113.996 Y124.156 E852.31031
G0 F8250 X113.423 Y124.164
G1 F1650 X115.464 Y122.123 E852.40631
G0 F8250 X114.976 Y122.045
G1 F1650 X112.794 Y124.228 E852.50897
G0 F8250 X112.094 Y124.362
G1 F1650 X114.462 Y121.993 E852.62037
G0 F8250 X113.919 Y121.971
G1 F1650 X111.242 Y124.648 E852.74629
G0 F8250 X111.405 Y125.056
G0 X110.311 Y125.619
G0 X110.081 Y125.243
G1 F1650 X113.342 Y121.982 E852.89968
G0 F8250 X112.727 Y122.031
G1 F1650 X104.793 Y129.965 E853.27287
G0 F8250 X104.741 Y130.583
G1 F1650 X107.995 Y127.33 E853.4259
G0 F8250 X108.36 Y127.578
G0 X107.809 Y128.64
G0 X107.391 Y128.498
G1 F1650 X104.729 Y131.161 E853.55114
G0 F8250 X104.752 Y131.704
G1 F1650 X107.129 Y129.327 E853.66295
G0 F8250 X106.981 Y130.041
G1 F1650 X104.805 Y132.216 E853.76527
G0 F8250 X104.882 Y132.705
G1 F1650 X106.918 Y130.669 E853.86104
G0 F8250 X106.911 Y131.242
G1 F1650 X104.982 Y133.171 E853.95178
G0 F8250 X105.101 Y133.617
G1 F1650 X106.946 Y131.772 E854.03856
G0 F8250 X107.017 Y132.267
G1 F1650 X105.24 Y134.044 E854.12214
G0 F8250 X105.395 Y134.454
G1 F1650 X107.118 Y132.731 E854.20319
G0 F8250 X107.244 Y133.172
G1 F1650 X105.566 Y134.85 E854.28212
G0 F8250 X105.75 Y135.231
G1 F1650 X107.389 Y133.592 E854.35921
G0 F8250 X107.564 Y133.983
G1 F1650 X105.952 Y135.594 E854.43501
G0 F8250 X106.167 Y135.946
G1 F1650 X107.756 Y134.357 E854.50975
G0 F8250 X107.963 Y134.715
G1 F1650 X106.394 Y136.284 E854.58355
G0 F8250 X106.633 Y136.611
G1 F1650 X108.19 Y135.053 E854.65681
G0 F8250 X108.436 Y135.374
G1 F1650 X106.887 Y136.922 E854.72965
G0 F8250 X107.154 Y137.221
G1 F1650 X108.695 Y135.681 E854.80211
G0 F8250 X108.972 Y135.968
G1 F1650 X107.43 Y137.511 E854.87466
G0 F8250 X107.722 Y137.785
G1 F1650 X109.267 Y136.239 E854.94736
G0 F8250 X109.576 Y136.496
G1 F1650 X108.026 Y138.046 E855.02027
G0 F8250 X108.342 Y138.296
G1 F1650 X109.901 Y136.737 E855.0936
G0 F8250 X110.248 Y136.955
G1 F1650 X108.67 Y138.534 E855.16785
G0 F8250 X109.013 Y138.756
G1 F1650 X110.611 Y137.158 E855.24301
G0 F8250 X110.988 Y137.347
G1 F1650 X109.371 Y138.964 E855.31907
G0 F8250 X109.74 Y139.16
G1 F1650 X111.392 Y137.508 E855.39677
G0 F8250 X111.816 Y137.65
G1 F1650 X110.123 Y139.343 E855.47641
G0 F8250 X110.522 Y139.51
G1 F1650 X112.263 Y137.769 E855.5583
G0 F8250 X112.737 Y137.861
G1 F1650 X110.939 Y139.659 E855.64287
G0 F8250 X111.372 Y139.791
G1 F1650 X113.241 Y137.923 E855.73076
G0 F8250 X113.783 Y137.946
G1 F1650 X111.826 Y139.903 E855.82281
G0 F8250 X112.299 Y139.996
G1 F1650 X114.372 Y137.923 E855.92032
G0 F8250 X115.023 Y137.837
G1 F1650 X112.791 Y140.07 E856.02533
G0 F8250 X113.315 Y140.111
G1 F1650 X115.768 Y137.658 E856.14071
G0 F8250 X116.663 Y137.329
G1 F1650 X113.865 Y140.127 E856.27232
G0 F8250 X113.879 Y140.567
G0 X112.095 Y140.351
G0 X110.459 Y139.896
G0 X108.905 Y139.139
G0 X107.522 Y138.117
G0 X106.374 Y136.9
G0 X105.43 Y135.441
G0 X104.771 Y133.849
G0 X104.414 Y132.166
G0 X104.376 Y130.77
G0 X104.473 Y129.198
G0 X104.902 Y129.29
G1 F1650 X112.048 Y122.144 E856.60845
G0 F8250 X111.301 Y122.326
G1 F1650 X105.083 Y128.544 E856.90092
G0 F8250 X105.38 Y127.681
G1 F1650 X110.44 Y122.621 E857.13893
G0 F8250 X110.272 Y122.214
G0 X109.144 Y122.754
G0 X109.359 Y123.136
G1 F1650 X105.897 Y126.599 E857.30179
G0 F8250 X105.252 Y126.236
G1 F1500 E850.80179
;MESH:NONMESH
G0 F300 X105.252 Y126.236 Z1.55
G0 F8250 X106.583 Y123.833
G0 X105.839 Y123.044
G0 X111.061 Y102.613
G0 X111.017 Y101.671
G0 X111.307 Y101.651
G0 X112.927 Y95.322
G0 X112.612 Y97.153
G0 X113.719 Y97.055
;TIME_ELAPSED:898.590883
;LAYER:2
M106 S127.5
;TYPE:WALL-INNER
;MESH:DESI_Port v1.stl(3)
G1 F1500 E857.30179
G1 F2100 X114.258 Y97.033 E857.31974
G1 X114.793 Y96.965 E857.33767
G1 X115.32 Y96.85 E857.35561
G1 X115.835 Y96.692 E857.37353
G1 X116.334 Y96.492 E857.39141
G1 X116.816 Y96.251 E857.40933
G1 X117.275 Y95.968 E857.42727
G1 X117.71 Y95.646 E857.44527
G1 X118.114 Y95.29 E857.46318
G1 X118.487 Y94.9 E857.48113
G1 X118.825 Y94.481 E857.49903
G1 X119.127 Y94.035 E857.51695
G1 X119.389 Y93.564 E857.53488
G1 X119.613 Y93.073 E857.55283
G1 X119.791 Y92.565 E857.57073
G1 X119.922 Y92.06 E857.58808
G1 X119.927 Y92.044 E857.58864
G1 X120.019 Y91.512 E857.6066
G1 X120.064 Y90.974 E857.62455
G1 X120.064 Y90.436 E857.64245
G1 X120.019 Y89.899 E857.66037
G1 X119.927 Y89.366 E857.67836
G1 X119.791 Y88.845 E857.69627
G1 X119.612 Y88.337 E857.71418
G1 X119.389 Y87.847 E857.73209
G1 X119.127 Y87.375 E857.75004
G1 X118.825 Y86.929 E857.76796
G1 X118.487 Y86.51 E857.78586
G1 X118.113 Y86.12 E857.80384
G1 X117.71 Y85.764 E857.82172
G1 X117.275 Y85.443 E857.8397
G1 X116.816 Y85.159 E857.85765
G1 X116.334 Y84.918 E857.87558
G1 X115.851 Y84.725 E857.89288
G1 X115.835 Y84.718 E857.89346
G1 X115.82 Y84.714 E857.89397
G1 X115.337 Y84.566 E857.91078
G1 X115.32 Y84.56 E857.91138
G1 X114.793 Y84.445 E857.92932
G1 X114.258 Y84.377 E857.94725
G1 X113.719 Y84.355 E857.9652
G1 X113.18 Y84.377 E857.98314
G1 X112.645 Y84.445 E858.00107
G1 X112.118 Y84.56 E858.01902
G1 X111.603 Y84.718 E858.03693
G1 X111.104 Y84.918 E858.05481
G1 X110.622 Y85.159 E858.07274
G1 X110.163 Y85.443 E858.09069
G1 X109.728 Y85.764 E858.10867
G1 X109.325 Y86.12 E858.12655
G1 X108.951 Y86.51 E858.14453
G1 X108.613 Y86.929 E858.16243
G1 X108.311 Y87.375 E858.18035
G1 X108.049 Y87.847 E858.1983
G1 X107.826 Y88.337 E858.21621
G1 X107.821 Y88.353 E858.21676
G1 X107.647 Y88.845 E858.23412
G1 X107.516 Y89.35 E858.25147
G1 X107.511 Y89.366 E858.25203
G1 X107.509 Y89.383 E858.2526
G1 X107.419 Y89.899 E858.27002
G1 X107.374 Y90.436 E858.28795
G1 X107.374 Y90.974 E858.30584
G1 X107.419 Y91.512 E858.3238
G1 X107.511 Y92.044 E858.34175
G1 X107.647 Y92.565 E858.35966
G1 X107.825 Y93.073 E858.37757
G1 X108.049 Y93.564 E858.39552
G1 X108.311 Y94.035 E858.41344
G1 X108.613 Y94.481 E858.43136
G1 X108.951 Y94.9 E858.44926
G1 X109.324 Y95.29 E858.46721
G1 X109.728 Y95.646 E858.48512
G1 X110.163 Y95.968 E858.50312
G1 X110.622 Y96.251 E858.52106
G1 X111.104 Y96.492 E858.53898
G1 X111.587 Y96.685 E858.55628
G1 X111.603 Y96.692 E858.55686
G1 X111.618 Y96.696 E858.55738
G1 X112.101 Y96.844 E858.57418
G1 X112.118 Y96.85 E858.57478
G1 X112.645 Y96.965 E858.59272
G1 X113.18 Y97.033 E858.61066
G1 X113.719 Y97.055 E858.6286
G0 F10500 X113.719 Y96.655
G1 F2100 X114.224 Y96.634 E858.64541
G1 X114.725 Y96.57 E858.66221
G1 X115.219 Y96.463 E858.67902
G1 X115.702 Y96.315 E858.69582
G1 X116.17 Y96.127 E858.7126
G1 X116.621 Y95.901 E858.72937
G1 X117.051 Y95.636 E858.74617
G1 X117.458 Y95.335 E858.76301
G1 X117.837 Y95.001 E858.77981
G1 X118.186 Y94.636 E858.79661
G1 X118.503 Y94.243 E858.8134
G1 X118.786 Y93.825 E858.83019
G1 X119.032 Y93.384 E858.84699
G1 X119.241 Y92.924 E858.86379
G1 X119.408 Y92.448 E858.88057
G1 X119.536 Y91.959 E858.89738
G1 X119.622 Y91.461 E858.91419
G1 X119.664 Y90.957 E858.93101
G1 X119.664 Y90.453 E858.94778
G1 X119.622 Y89.95 E858.96456
G1 X119.536 Y89.451 E858.9814
G1 X119.408 Y88.962 E858.99822
G1 X119.241 Y88.486 E859.01499
G1 X119.032 Y88.027 E859.03177
G1 X118.786 Y87.585 E859.04859
G1 X118.503 Y87.167 E859.06538
G1 X118.186 Y86.774 E859.08218
G1 X117.836 Y86.409 E859.099
G1 X117.458 Y86.075 E859.11577
G1 X117.051 Y85.775 E859.13259
G1 X116.621 Y85.509 E859.14941
G1 X116.17 Y85.283 E859.16619
G1 X115.702 Y85.095 E859.18296
G1 X115.219 Y84.947 E859.19976
G1 X114.725 Y84.84 E859.21657
G1 X114.224 Y84.776 E859.23337
G1 X113.719 Y84.755 E859.25018
G1 X113.214 Y84.776 E859.26699
G1 X112.713 Y84.84 E859.28379
G1 X112.219 Y84.947 E859.3006
G1 X111.736 Y85.095 E859.31741
G1 X111.268 Y85.283 E859.33418
G1 X110.817 Y85.509 E859.35096
G1 X110.387 Y85.775 E859.36778
G1 X109.98 Y86.075 E859.38459
G1 X109.602 Y86.409 E859.40137
G1 X109.252 Y86.774 E859.41819
G1 X108.935 Y87.167 E859.43498
G1 X108.652 Y87.585 E859.45177
G1 X108.406 Y88.027 E859.4686
G1 X108.197 Y88.486 E859.48537
G1 X108.03 Y88.962 E859.50215
G1 X107.902 Y89.451 E859.51896
G1 X107.816 Y89.95 E859.5358
G1 X107.774 Y90.453 E859.55259
G1 X107.774 Y90.957 E859.56935
G1 X107.816 Y91.461 E859.58618
G1 X107.902 Y91.959 E859.60298
G1 X108.03 Y92.448 E859.6198
G1 X108.197 Y92.924 E859.63657
G1 X108.406 Y93.384 E859.65338
G1 X108.652 Y93.825 E859.67017
G1 X108.935 Y94.243 E859.68696
G1 X109.252 Y94.636 E859.70376
G1 X109.601 Y95.001 E859.72055
G1 X109.98 Y95.335 E859.73736
G1 X110.387 Y95.636 E859.75419
G1 X110.817 Y95.901 E859.77099
G1 X111.268 Y96.127 E859.78777
G1 X111.736 Y96.315 E859.80455
G1 X112.219 Y96.463 E859.82135
G1 X112.713 Y96.57 E859.83816
G1 X113.214 Y96.634 E859.85496
G1 X113.719 Y96.655 E859.87177
G0 F10500 X113.719 Y96.255
;TYPE:WALL-OUTER
G1 F2100 X114.19 Y96.235 E859.88745
G1 X114.657 Y96.175 E859.90311
G1 X115.118 Y96.076 E859.91879
G1 X115.568 Y95.938 E859.93445
G1 X116.005 Y95.762 E859.95012
G1 X116.426 Y95.551 E859.96578
G1 X116.827 Y95.304 E859.98144
G1 X117.206 Y95.024 E859.99711
G1 X117.56 Y94.712 E860.01281
G1 X117.885 Y94.372 E860.02845
G1 X118.181 Y94.005 E860.04414
G1 X118.445 Y93.615 E860.0598
G1 X118.675 Y93.204 E860.07546
G1 X118.869 Y92.775 E860.09112
G1 X119.025 Y92.331 E860.10678
G1 X119.145 Y91.874 E860.12249
G1 X119.225 Y91.41 E860.13815
G1 X119.264 Y90.94 E860.15384
G1 X119.264 Y90.47 E860.16947
G1 X119.225 Y90.001 E860.18512
G1 X119.145 Y89.536 E860.20082
G1 X119.025 Y89.079 E860.21653
G1 X118.869 Y88.635 E860.23218
G1 X118.675 Y88.207 E860.24781
G1 X118.445 Y87.795 E860.26351
G1 X118.181 Y87.405 E860.27917
G1 X117.885 Y87.038 E860.29485
G1 X117.559 Y86.698 E860.31052
G1 X117.206 Y86.387 E860.32617
G1 X116.827 Y86.107 E860.34184
G1 X116.426 Y85.859 E860.35752
G1 X116.005 Y85.648 E860.37318
G1 X115.568 Y85.472 E860.38885
G1 X115.118 Y85.334 E860.40451
G1 X114.657 Y85.235 E860.42019
G1 X114.19 Y85.175 E860.43585
G1 X113.719 Y85.155 E860.45153
G1 X113.248 Y85.175 E860.46721
G1 X112.781 Y85.235 E860.48287
G1 X112.32 Y85.334 E860.49855
G1 X111.87 Y85.472 E860.51421
G1 X111.433 Y85.648 E860.52988
G1 X111.012 Y85.859 E860.54554
G1 X110.611 Y86.107 E860.56122
G1 X110.232 Y86.387 E860.57689
G1 X109.879 Y86.698 E860.59254
G1 X109.553 Y87.038 E860.60821
G1 X109.257 Y87.405 E860.62389
G1 X108.993 Y87.795 E860.63955
G1 X108.763 Y88.207 E860.65525
G1 X108.569 Y88.635 E860.67088
G1 X108.413 Y89.079 E860.68653
G1 X108.293 Y89.536 E860.70225
G1 X108.213 Y90.001 E860.71794
G1 X108.174 Y90.47 E860.73359
G1 X108.174 Y90.94 E860.74922
G1 X108.213 Y91.41 E860.76491
G1 X108.293 Y91.874 E860.78057
G1 X108.413 Y92.331 E860.79629
G1 X108.569 Y92.775 E860.81194
G1 X108.763 Y93.204 E860.8276
G1 X108.993 Y93.615 E860.84326
G1 X109.257 Y94.005 E860.85893
G1 X109.553 Y94.372 E860.87461
G1 X109.878 Y94.712 E860.89025
G1 X110.232 Y95.024 E860.90595
G1 X110.611 Y95.304 E860.92162
G1 X111.012 Y95.551 E860.93728
G1 X111.433 Y95.762 E860.95295
G1 X111.87 Y95.938 E860.96862
G1 X112.32 Y96.076 E860.98427
G1 X112.781 Y96.175 E860.99995
G1 X113.248 Y96.235 E861.01561
G1 X113.719 Y96.255 E861.03129
G0 F10500 X113.719 Y96.695
G1 F1500 E854.53129
G0 F10500 X113.242 Y97.226
G0 X112.977 Y100.111
G0 X113.114 Y100.316
;TYPE:WALL-INNER
G1 F1500 E861.03129
G1 F2100 X112.566 Y100.266 E861.04959
G1 X111.994 Y100.178 E861.06884
G1 X111.402 Y100.051 E861.08898
G1 X110.857 Y99.9 E861.10779
G1 X110.321 Y99.715 E861.12665
G1 X109.769 Y99.487 E861.14651
G1 X109.229 Y99.224 E861.16649
G1 X108.74 Y98.947 E861.18518
G1 X108.249 Y98.631 E861.2046
G1 X107.779 Y98.284 E861.22404
G1 X107.328 Y97.908 E861.24357
G1 X106.91 Y97.514 E861.26267
G1 X106.508 Y97.087 E861.28218
G1 X106.137 Y96.643 E861.30142
G1 X105.801 Y96.185 E861.32031
G1 X105.474 Y95.679 E861.34035
G1 X105.2 Y95.195 E861.35885
G1 X104.937 Y94.654 E861.37886
G1 X104.705 Y94.093 E861.39905
G1 X104.527 Y93.576 E861.41724
G1 X104.367 Y92.998 E861.43718
G1 X104.241 Y92.411 E861.45715
G1 X104.158 Y91.862 E861.47562
G1 X104.108 Y91.31 E861.49405
G1 X104.089 Y90.711 E861.51399
G1 X104.108 Y90.093 E861.53455
G1 X104.158 Y89.548 E861.55275
G1 X104.241 Y88.999 E861.57122
G1 X104.373 Y88.383 E861.59217
G1 X104.519 Y87.859 E861.61027
G1 X104.715 Y87.294 E861.63016
G1 X104.931 Y86.766 E861.64913
G1 X105.206 Y86.203 E861.66997
G1 X105.473 Y85.732 E861.68798
G1 X105.801 Y85.225 E861.70806
G1 X106.137 Y84.767 E861.72695
G1 X106.508 Y84.323 E861.7462
G1 X106.91 Y83.896 E861.7657
G1 X107.328 Y83.502 E861.78481
G1 X107.783 Y83.123 E861.80451
G1 X108.239 Y82.787 E861.82335
G1 X108.735 Y82.466 E861.843
G1 X109.259 Y82.171 E861.863
G1 X109.75 Y81.931 E861.88117
G1 X110.322 Y81.694 E861.90177
G1 X110.857 Y81.51 E861.92058
G1 X111.402 Y81.359 E861.93939
G1 X111.994 Y81.232 E861.95953
G1 X112.566 Y81.144 E861.97878
G1 X113.114 Y81.094 E861.99708
G1 X113.719 Y81.075 E862.01721
G1 X114.324 Y81.094 E862.03735
G1 X114.872 Y81.144 E862.05565
G1 X115.444 Y81.232 E862.0749
G1 X116.036 Y81.359 E862.09504
G1 X116.581 Y81.51 E862.11385
G1 X117.116 Y81.694 E862.13266
G1 X117.688 Y81.931 E862.15326
G1 X118.179 Y82.171 E862.17143
G1 X118.703 Y82.466 E862.19143
G1 X119.199 Y82.787 E862.21108
G1 X119.655 Y83.123 E862.22992
G1 X120.11 Y83.502 E862.24962
G1 X120.528 Y83.896 E862.26872
G1 X120.922 Y84.314 E862.28783
G1 X121.301 Y84.769 E862.30752
G1 X121.637 Y85.225 E862.32636
G1 X121.965 Y85.732 E862.34645
G1 X122.232 Y86.203 E862.36446
G1 X122.507 Y86.766 E862.3853
G1 X122.723 Y87.294 E862.40427
G1 X122.915 Y87.847 E862.42374
G1 X123.064 Y88.382 E862.44221
G1 X123.197 Y88.999 E862.4632
G1 X123.28 Y89.548 E862.48167
G1 X123.33 Y90.093 E862.49987
G1 X123.349 Y90.699 E862.52004
G1 X123.33 Y91.31 E862.54037
G1 X123.28 Y91.862 E862.55881
G1 X123.197 Y92.411 E862.57727
G1 X123.071 Y92.998 E862.59724
G1 X122.911 Y93.576 E862.61719
G1 X122.733 Y94.093 E862.63538
G1 X122.501 Y94.654 E862.65557
G1 X122.238 Y95.195 E862.67557
G1 X121.964 Y95.679 E862.69407
G1 X121.637 Y96.185 E862.71411
G1 X121.301 Y96.643 E862.733
G1 X120.93 Y97.087 E862.75225
G1 X120.528 Y97.514 E862.77175
G1 X120.11 Y97.908 E862.79086
G1 X119.659 Y98.284 E862.81039
G1 X119.189 Y98.631 E862.82982
G1 X118.698 Y98.947 E862.84924
G1 X118.209 Y99.224 E862.86793
G1 X117.669 Y99.487 E862.88791
G1 X117.117 Y99.715 E862.90777
G1 X116.581 Y99.9 E862.92663
G1 X116.036 Y100.051 E862.94544
G1 X115.444 Y100.178 E862.96558
G1 X114.872 Y100.266 E862.98483
G1 X114.324 Y100.316 E863.00313
G1 X113.719 Y100.335 E863.02326
G1 X113.114 Y100.316 E863.0434
G0 F10500 X113.099 Y100.716
G1 F2100 X112.517 Y100.663 E863.06283
G1 X111.918 Y100.571 E863.08299
G1 X111.312 Y100.441 E863.1036
G1 X110.736 Y100.281 E863.12349
G1 X110.169 Y100.086 E863.14343
G1 X109.606 Y99.853 E863.1637
G1 X109.048 Y99.581 E863.18434
G1 X108.532 Y99.289 E863.20406
G1 X108.024 Y98.962 E863.22416
G1 X107.533 Y98.6 E863.24445
G1 X107.063 Y98.208 E863.2648
G1 X106.627 Y97.797 E863.28473
G1 X106.208 Y97.352 E863.30506
G1 X105.831 Y96.899 E863.32466
G1 X105.821 Y96.888 E863.32516
G1 X105.47 Y96.41 E863.34488
G1 X105.132 Y95.887 E863.36559
G1 X104.843 Y95.376 E863.38512
G1 X104.571 Y94.817 E863.40579
G1 X104.335 Y94.246 E863.42634
G1 X104.141 Y93.683 E863.44615
G1 X103.981 Y93.105 E863.4661
G1 X103.977 Y93.082 E863.46687
G1 X103.85 Y92.495 E863.48685
G1 X103.847 Y92.471 E863.48765
G1 X103.764 Y91.923 E863.50609
G1 X103.761 Y91.909 E863.50656
G1 X103.708 Y91.325 E863.52607
G1 X103.689 Y90.711 E863.5465
G1 X103.708 Y90.081 E863.56746
G1 X103.761 Y89.501 E863.58683
G1 X103.85 Y88.915 E863.60655
G1 X103.982 Y88.299 E863.6275
G1 X104.141 Y87.728 E863.64722
G1 X104.34 Y87.153 E863.66745
G1 X104.568 Y86.598 E863.68741
G1 X104.846 Y86.028 E863.7085
G1 X105.132 Y85.523 E863.72781
G1 X105.47 Y85 E863.74852
G1 X105.821 Y84.522 E863.76824
G1 X106.208 Y84.058 E863.78834
G1 X106.627 Y83.613 E863.80867
G1 X107.063 Y83.202 E863.82859
G1 X107.537 Y82.807 E863.84912
G1 X108.014 Y82.456 E863.86881
G1 X108.532 Y82.121 E863.88933
G1 X109.063 Y81.822 E863.9096
G1 X109.597 Y81.561 E863.92937
G1 X110.169 Y81.324 E863.94996
G1 X110.192 Y81.317 E863.95076
G1 X110.736 Y81.129 E863.96991
G1 X110.75 Y81.126 E863.97038
G1 X111.312 Y80.969 E863.98979
G1 X111.918 Y80.839 E864.0104
G1 X112.517 Y80.747 E864.03056
G1 X113.099 Y80.694 E864.05
G1 X113.719 Y80.675 E864.07063
G1 X114.339 Y80.694 E864.09126
G1 X114.921 Y80.747 E864.1107
G1 X115.52 Y80.839 E864.13085
G1 X116.126 Y80.969 E864.15147
G1 X116.702 Y81.129 E864.17135
G1 X117.269 Y81.324 E864.19129
G1 X117.841 Y81.561 E864.21189
G1 X118.375 Y81.822 E864.23166
G1 X118.906 Y82.121 E864.25192
G1 X119.424 Y82.456 E864.27244
G1 X119.901 Y82.807 E864.29214
G1 X120.375 Y83.202 E864.31266
G1 X120.811 Y83.613 E864.33259
G1 X121.222 Y84.049 E864.35252
G1 X121.617 Y84.523 E864.37304
G1 X121.968 Y85 E864.39274
G1 X122.306 Y85.523 E864.41345
G1 X122.592 Y86.028 E864.43275
G1 X122.87 Y86.598 E864.45385
G1 X123.098 Y87.153 E864.4738
G1 X123.297 Y87.728 E864.49404
G1 X123.453 Y88.287 E864.51334
G1 X123.588 Y88.915 E864.53471
G1 X123.591 Y88.939 E864.53551
G1 X123.674 Y89.487 E864.55395
G1 X123.677 Y89.501 E864.55442
G1 X123.727 Y90.056 E864.57296
G1 X123.73 Y90.081 E864.57379
G1 X123.749 Y90.699 E864.59436
G1 X123.73 Y91.325 E864.61519
G1 X123.677 Y91.909 E864.63469
G1 X123.588 Y92.495 E864.65441
G1 X123.457 Y93.105 E864.67516
G1 X123.297 Y93.683 E864.6951
G1 X123.103 Y94.246 E864.71491
G1 X122.867 Y94.817 E864.73546
G1 X122.595 Y95.376 E864.75614
G1 X122.306 Y95.887 E864.77566
G1 X121.968 Y96.41 E864.79637
G1 X121.617 Y96.888 E864.8161
G1 X121.23 Y97.352 E864.83619
G1 X120.811 Y97.797 E864.85652
G1 X120.375 Y98.208 E864.87645
G1 X119.905 Y98.6 E864.89681
G1 X119.414 Y98.962 E864.9171
G1 X118.906 Y99.289 E864.93719
G1 X118.39 Y99.581 E864.95691
G1 X117.832 Y99.853 E864.97756
G1 X117.269 Y100.086 E864.99782
G1 X116.702 Y100.281 E865.01777
G1 X116.688 Y100.284 E865.01824
G1 X116.126 Y100.441 E865.03765
G1 X115.52 Y100.571 E865.05826
G1 X114.921 Y100.663 E865.07842
G1 X114.339 Y100.716 E865.09786
G1 X113.719 Y100.735 E865.11849
G1 X113.099 Y100.716 E865.13912
G0 F10500 X113.084 Y101.116
;TYPE:WALL-OUTER
G1 F2100 X112.468 Y101.06 E865.15969
G1 X111.842 Y100.964 E865.18076
G1 X111.222 Y100.831 E865.20185
G1 X110.61 Y100.661 E865.22297
G1 X110.022 Y100.458 E865.24366
G1 X109.443 Y100.219 E865.2645
G1 X108.867 Y99.938 E865.28581
G1 X108.324 Y99.631 E865.30656
G1 X107.799 Y99.293 E865.32733
G1 X107.287 Y98.916 E865.34848
G1 X106.798 Y98.508 E865.36966
G1 X106.344 Y98.08 E865.39041
G1 X105.908 Y97.617 E865.41156
G1 X105.505 Y97.133 E865.43251
G1 X105.139 Y96.635 E865.45307
G1 X104.79 Y96.095 E865.47445
G1 X104.486 Y95.557 E865.495
G1 X104.205 Y94.98 E865.51635
G1 X103.965 Y94.399 E865.53726
G1 X103.763 Y93.814 E865.55784
G1 X103.591 Y93.195 E865.57921
G1 X103.459 Y92.579 E865.60016
G1 X103.364 Y91.956 E865.62112
G1 X103.308 Y91.34 E865.6417
G1 X103.289 Y90.711 E865.66263
G1 X103.308 Y90.069 E865.68399
G1 X103.364 Y89.454 E865.70453
G1 X103.459 Y88.831 E865.72549
G1 X103.591 Y88.215 E865.74644
G1 X103.763 Y87.597 E865.76778
G1 X103.965 Y87.012 E865.78836
G1 X104.205 Y86.43 E865.8093
G1 X104.486 Y85.853 E865.83065
G1 X104.79 Y85.315 E865.8512
G1 X105.139 Y84.775 E865.87259
G1 X105.505 Y84.277 E865.89314
G1 X105.908 Y83.793 E865.91409
G1 X106.344 Y83.33 E865.93524
G1 X106.798 Y82.902 E865.95599
G1 X107.291 Y82.491 E865.97734
G1 X107.789 Y82.125 E865.9979
G1 X108.329 Y81.776 E866.01928
G1 X108.867 Y81.473 E866.03982
G1 X109.444 Y81.191 E866.06118
G1 X110.022 Y80.952 E866.08198
G1 X110.61 Y80.749 E866.10267
G1 X111.222 Y80.579 E866.1238
G1 X111.842 Y80.446 E866.14489
G1 X112.468 Y80.35 E866.16595
G1 X113.084 Y80.294 E866.18653
G1 X113.719 Y80.275 E866.20766
G1 X114.354 Y80.294 E866.22879
G1 X114.97 Y80.35 E866.24936
G1 X115.596 Y80.446 E866.27042
G1 X116.216 Y80.579 E866.29151
G1 X116.828 Y80.749 E866.31264
G1 X117.416 Y80.952 E866.33333
G1 X117.994 Y81.191 E866.35413
G1 X118.571 Y81.473 E866.37549
G1 X119.109 Y81.776 E866.39603
G1 X119.649 Y82.125 E866.41741
G1 X120.147 Y82.491 E866.43797
G1 X120.64 Y82.902 E866.45932
G1 X121.094 Y83.33 E866.48007
G1 X121.522 Y83.784 E866.50082
G1 X121.933 Y84.277 E866.52217
G1 X122.299 Y84.775 E866.54273
G1 X122.648 Y85.315 E866.56411
G1 X122.952 Y85.853 E866.58466
G1 X123.233 Y86.43 E866.60601
G1 X123.473 Y87.012 E866.62695
G1 X123.675 Y87.597 E866.64753
G1 X123.844 Y88.203 E866.66846
G1 X123.979 Y88.831 E866.68982
G1 X124.074 Y89.454 E866.71078
G1 X124.13 Y90.069 E866.73132
G1 X124.149 Y90.699 E866.75229
G1 X124.13 Y91.34 E866.77361
G1 X124.074 Y91.956 E866.79419
G1 X123.979 Y92.579 E866.81515
G1 X123.847 Y93.195 E866.8361
G1 X123.675 Y93.814 E866.85747
G1 X123.473 Y94.399 E866.87805
G1 X123.233 Y94.98 E866.89896
G1 X122.952 Y95.557 E866.92031
G1 X122.648 Y96.095 E866.94086
G1 X122.299 Y96.635 E866.96225
G1 X121.933 Y97.133 E866.9828
G1 X121.53 Y97.617 E867.00375
G1 X121.094 Y98.08 E867.0249
G1 X120.64 Y98.508 E867.04565
G1 X120.151 Y98.916 E867.06684
G1 X119.639 Y99.293 E867.08798
G1 X119.114 Y99.631 E867.10875
G1 X118.571 Y99.938 E867.1295
G1 X117.995 Y100.219 E867.15081
G1 X117.416 Y100.458 E867.17165
G1 X116.828 Y100.661 E867.19234
G1 X116.216 Y100.831 E867.21346
G1 X115.596 Y100.964 E867.23455
G1 X114.97 Y101.06 E867.25562
G1 X114.354 Y101.116 E867.27619
G1 X113.719 Y101.135 E867.29732
G1 X113.084 Y101.116 E867.31845
G0 F10500 X113.11 Y100.677
G0 X113.128 Y99.926
;TYPE:SKIN
G1 F2100 X112.625 Y99.88 E867.33525
G1 X112.068 Y99.794 E867.354
G1 X111.484 Y99.669 E867.37386
G1 X110.973 Y99.527 E867.3915
G1 X110.456 Y99.349 E867.40969
G1 X109.933 Y99.133 E867.42851
G1 X109.4 Y98.873 E867.44823
G1 X108.942 Y98.613 E867.46575
G1 X108.475 Y98.313 E867.48421
G1 X108.021 Y97.978 E867.50297
G1 X107.587 Y97.616 E867.52177
G1 X107.183 Y97.234 E867.54026
G1 X106.8 Y96.828 E867.55883
G1 X106.441 Y96.4 E867.57741
G1 X106.129 Y95.973 E867.595
G1 X105.802 Y95.467 E867.61503
G1 X105.544 Y95.01 E867.63249
G1 X105.288 Y94.484 E867.65195
G1 X105.069 Y93.953 E867.67105
G1 X104.899 Y93.459 E867.68843
G1 X104.749 Y92.915 E867.7072
G1 X104.623 Y92.329 E867.72713
G1 X104.544 Y91.804 E867.74479
G1 X104.498 Y91.297 E867.76172
G1 X104.479 Y90.723 E867.78082
G1 X104.498 Y90.105 E867.80139
G1 X104.544 Y89.606 E867.81806
G1 X104.623 Y89.081 E867.83571
G1 X104.741 Y88.53 E867.85446
G1 X104.755 Y88.464 E867.8567
G1 X104.895 Y87.964 E867.87397
G1 X105.08 Y87.432 E867.8927
G1 X105.287 Y86.926 E867.91089
G1 X105.557 Y86.374 E867.93132
G1 X105.801 Y85.944 E867.94777
G1 X106.129 Y85.437 E867.96785
G1 X106.444 Y85.007 E867.98558
G1 X106.8 Y84.582 E868.00402
G1 X107.183 Y84.176 E868.02258
G1 X107.587 Y83.794 E868.04108
G1 X108.029 Y83.426 E868.06021
G1 X108.459 Y83.109 E868.07797
G1 X108.943 Y82.797 E868.09713
G1 X109.44 Y82.517 E868.1161
G1 X109.905 Y82.29 E868.13331
G1 X110.469 Y82.056 E868.15362
G1 X110.972 Y81.883 E868.17131
G1 X111.484 Y81.741 E868.18898
G1 X112.068 Y81.616 E868.20885
G1 X112.625 Y81.53 E868.22759
G1 X113.128 Y81.484 E868.24439
G1 X113.719 Y81.465 E868.26406
G1 X114.31 Y81.484 E868.28373
G1 X114.813 Y81.53 E868.30053
G1 X115.37 Y81.616 E868.31927
G1 X115.954 Y81.741 E868.33914
G1 X116.466 Y81.883 E868.35681
G1 X116.969 Y82.056 E868.3745
G1 X117.533 Y82.29 E868.39481
G1 X117.998 Y82.517 E868.41202
G1 X118.495 Y82.797 E868.43099
G1 X118.979 Y83.109 E868.45014
G1 X119.409 Y83.426 E868.46791
G1 X119.851 Y83.794 E868.48704
G1 X120.248 Y84.169 E868.50521
G1 X120.63 Y84.573 E868.5237
G1 X120.994 Y85.01 E868.54262
G1 X121.316 Y85.447 E868.56067
G1 X121.626 Y85.925 E868.57962
G1 X121.881 Y86.374 E868.59679
G1 X122.151 Y86.926 E868.61723
G1 X122.358 Y87.432 E868.63541
G1 X122.539 Y87.952 E868.65373
G1 X122.682 Y88.464 E868.67141
G1 X122.815 Y89.081 E868.6924
G1 X122.894 Y89.606 E868.71006
G1 X122.94 Y90.105 E868.72673
G1 X122.959 Y90.687 E868.74609
G1 X122.94 Y91.297 E868.76639
G1 X122.894 Y91.804 E868.78332
G1 X122.815 Y92.329 E868.80098
G1 X122.689 Y92.915 E868.82092
G1 X122.539 Y93.459 E868.83969
G1 X122.369 Y93.953 E868.85706
G1 X122.15 Y94.484 E868.87617
G1 X121.894 Y95.01 E868.89562
G1 X121.636 Y95.467 E868.91308
G1 X121.309 Y95.973 E868.93312
G1 X120.997 Y96.4 E868.95071
G1 X120.638 Y96.828 E868.96929
G1 X120.255 Y97.234 E868.98785
G1 X119.851 Y97.616 E869.00634
G1 X119.417 Y97.978 E869.02514
G1 X118.963 Y98.313 E869.04391
G1 X118.496 Y98.613 E869.06237
G1 X118.038 Y98.873 E869.07988
G1 X117.505 Y99.133 E869.09961
G1 X116.982 Y99.349 E869.11843
G1 X116.465 Y99.527 E869.13662
G1 X115.954 Y99.669 E869.15426
G1 X115.37 Y99.794 E869.17412
G1 X114.813 Y99.88 E869.19286
G1 X114.31 Y99.926 E869.20966
G1 X113.719 Y99.945 E869.22933
G1 X113.128 Y99.926 E869.249
G1 F1500 E862.749
G0 F10500 X113.117 Y100.205
G0 X113.163 Y97.223
G0 X113.147 Y97.422
G1 F1500 E869.249
G1 F2100 X113.719 Y97.445 E869.26804
G1 X114.291 Y97.422 E869.28708
G1 X114.859 Y97.349 E869.30613
G1 X115.419 Y97.228 E869.32518
G1 X115.965 Y97.06 E869.34418
G1 X116.494 Y96.848 E869.36314
G1 X117.006 Y96.592 E869.38218
G1 X117.493 Y96.292 E869.4012
G1 X117.956 Y95.95 E869.42034
G1 X118.385 Y95.571 E869.43938
G1 X118.78 Y95.158 E869.45839
G1 X119.139 Y94.713 E869.47741
G1 X119.46 Y94.24 E869.49642
G1 X119.738 Y93.74 E869.51545
G1 X119.976 Y93.219 E869.5345
G1 X120.164 Y92.678 E869.55355
G1 X120.309 Y92.126 E869.57253
G1 X120.407 Y91.561 E869.5916
G1 X120.454 Y90.99 E869.61066
G1 X120.454 Y90.42 E869.62962
G1 X120.407 Y89.85 E869.64864
G1 X120.309 Y89.284 E869.66775
G1 X120.164 Y88.73 E869.68679
G1 X119.974 Y88.191 E869.7058
G1 X119.738 Y87.671 E869.72479
G1 X119.46 Y87.17 E869.74385
G1 X119.139 Y86.697 E869.76286
G1 X118.78 Y86.252 E869.78188
G1 X118.384 Y85.839 E869.80091
G1 X117.956 Y85.46 E869.81993
G1 X117.494 Y85.12 E869.839
G1 X117.007 Y84.818 E869.85806
G1 X116.494 Y84.562 E869.87713
G1 X115.965 Y84.35 E869.89609
G1 X115.419 Y84.182 E869.91509
G1 X114.859 Y84.061 E869.93414
G1 X114.291 Y83.988 E869.95319
G1 X113.719 Y83.965 E869.97223
G1 X113.147 Y83.988 E869.99127
G1 X112.579 Y84.061 E870.01032
G1 X112.019 Y84.182 E870.02937
G1 X111.473 Y84.35 E870.04837
G1 X110.944 Y84.562 E870.06733
G1 X110.431 Y84.818 E870.0864
G1 X109.944 Y85.12 E870.10546
G1 X109.482 Y85.46 E870.12454
G1 X109.054 Y85.839 E870.14355
G1 X108.658 Y86.252 E870.16258
G1 X108.299 Y86.697 E870.1816
G1 X107.978 Y87.17 E870.20061
G1 X107.7 Y87.671 E870.21967
G1 X107.464 Y88.191 E870.23866
G1 X107.274 Y88.73 E870.25767
G1 X107.129 Y89.284 E870.27672
G1 X107.031 Y89.85 E870.29582
G1 X106.984 Y90.42 E870.31484
G1 X106.984 Y90.99 E870.3338
G1 X107.031 Y91.561 E870.35286
G1 X107.129 Y92.126 E870.37193
G1 X107.274 Y92.678 E870.39091
G1 X107.462 Y93.219 E870.40996
G1 X107.7 Y93.74 E870.42901
G1 X107.978 Y94.24 E870.44804
G1 X108.299 Y94.713 E870.46705
G1 X108.658 Y95.158 E870.48607
G1 X109.053 Y95.571 E870.50508
G1 X109.482 Y95.95 E870.52412
G1 X109.945 Y96.292 E870.54326
G1 X110.432 Y96.592 E870.56229
G1 X110.944 Y96.848 E870.58133
G1 X111.473 Y97.06 E870.60028
G1 X112.019 Y97.228 E870.61928
G1 X112.579 Y97.349 E870.63834
G1 X113.147 Y97.422 E870.65738
G1 F1500 E864.15738
G0 F10500 X113.17 Y97.143
G0 X111.026 Y96.666
G0 X107.472 Y97.755
G0 X106.832 Y97.269
G0 X107.152 Y96.969
G1 F1500 E870.65738
G1 F2100 X107.449 Y97.266 E870.67135
G0 F10500 X107.147 Y97.585
G0 X109.289 Y99.129
G0 X109.482 Y98.734
G1 F2100 X105.686 Y94.938 E870.84991
G0 F10500 X105.292 Y95.129
G0 X104.808 Y94.052
G0 X105.223 Y93.91
G1 F2100 X110.513 Y99.2 E871.09873
G0 F10500 X111.343 Y99.463
G1 F2100 X104.96 Y93.08 E871.39897
G0 F10500 X104.789 Y92.344
G1 F2100 X112.077 Y99.632 E871.74177
G0 F10500 X112.74 Y99.729
G1 F2100 X104.692 Y91.681 E872.12033
G0 F10500 X104.649 Y91.073
G1 F2100 X107.765 Y94.189 E872.26689
G0 F10500 X108.151 Y93.975
G0 X107.672 Y92.968
G0 X107.255 Y93.113
G1 F2100 X104.644 Y90.502 E872.38971
G0 F10500 X104.67 Y89.962
G1 F2100 X107.009 Y92.301 E872.49973
G0 F10500 X106.874 Y91.6
G1 F2100 X104.728 Y89.454 E872.60067
G0 F10500 X104.81 Y88.971
G1 F2100 X106.823 Y90.984 E872.69535
G0 F10500 X106.823 Y90.418
G1 F2100 X104.909 Y88.504 E872.78538
G0 F10500 X105.032 Y88.062
G1 F2100 X106.865 Y89.895 E872.8716
G0 F10500 X106.944 Y89.407
G1 F2100 X105.176 Y87.64 E872.95474
G0 F10500 X105.333 Y87.231
G1 F2100 X107.051 Y88.949 E873.03555
G0 F10500 X107.181 Y88.513
G1 F2100 X105.506 Y86.839 E873.11431
G0 F10500 X105.693 Y86.46
G1 F2100 X107.33 Y88.097 E873.19131
G0 F10500 X107.507 Y87.708
G1 F2100 X105.897 Y86.098 E873.26704
G0 F10500 X106.115 Y85.75
G1 F2100 X107.701 Y87.336 E873.34164
G0 F10500 X107.911 Y86.981
G1 F2100 X106.343 Y85.412 E873.41542
G0 F10500 X106.582 Y85.086
G1 F2100 X108.14 Y86.644 E873.4887
G0 F10500 X108.39 Y86.329
G1 F2100 X106.841 Y84.779 E873.56158
G0 F10500 X107.111 Y84.483
G1 F2100 X108.654 Y86.026 E873.63416
G0 F10500 X108.93 Y85.737
G1 F2100 X107.391 Y84.198 E873.70655
G0 F10500 X107.681 Y83.922
G1 F2100 X109.228 Y85.469 E873.77932
G0 F10500 X109.54 Y85.216
G1 F2100 X107.99 Y83.666 E873.85223
G0 F10500 X108.308 Y83.418
G1 F2100 X109.868 Y84.977 E873.92558
G0 F10500 X110.217 Y84.761
G1 F2100 X108.639 Y83.183 E873.9998
G0 F10500 X108.982 Y82.961
G1 F2100 X110.583 Y84.562 E874.07511
G0 F10500 X110.966 Y84.379
G1 F2100 X109.342 Y82.755 E874.1515
G0 F10500 X109.715 Y82.562
G1 F2100 X111.37 Y84.217 E874.22934
G0 F10500 X111.799 Y84.08
G1 F2100 X110.101 Y82.382 E874.30921
G0 F10500 X110.5 Y82.216
G1 F2100 X112.251 Y83.966 E874.39155
G0 F10500 X112.73 Y83.88
G1 F2100 X110.92 Y82.07 E874.47669
G0 F10500 X111.358 Y81.942
G1 F2100 X113.239 Y83.823 E874.56516
G0 F10500 X113.789 Y83.807
G1 F2100 X111.815 Y81.834 E874.65799
G0 F10500 X112.291 Y81.744
G1 F2100 X114.386 Y83.839 E874.75653
G0 F10500 X115.051 Y83.939
G1 F2100 X112.788 Y81.675 E874.863
G0 F10500 X113.316 Y81.638
G1 F2100 X115.813 Y84.135 E874.98045
G0 F10500 X115.684 Y84.556
G0 X116.564 Y84.909
G0 X116.761 Y84.516
G1 F2100 X113.874 Y81.63 E875.11623
G0 F10500 X114.469 Y81.659
G1 F2100 X122.765 Y89.956 E875.50647
G0 F10500 X122.794 Y90.549
G1 F2100 X119.911 Y87.667 E875.64205
G0 F10500 X119.511 Y87.848
G0 X119.877 Y88.758
G0 X120.291 Y88.613
G1 F2100 X122.785 Y91.107 E875.75936
G0 F10500 X122.748 Y91.636
G1 F2100 X120.486 Y89.374 E875.86576
G0 F10500 X120.582 Y90.035
G1 F2100 X122.682 Y92.135 E875.96454
G0 F10500 X122.59 Y92.609
G1 F2100 X120.613 Y90.631 E876.05755
G0 F10500 X120.597 Y91.182
G1 F2100 X122.48 Y93.065 E876.14612
G0 F10500 X122.354 Y93.504
G1 F2100 X120.545 Y91.695 E876.23121
G0 F10500 X120.46 Y92.176
G1 F2100 X122.207 Y93.923 E876.31339
G0 F10500 X122.043 Y94.324
G1 F2100 X120.342 Y92.623 E876.3934
G0 F10500 X120.203 Y93.05
G1 F2100 X121.862 Y94.709 E876.47143
G0 F10500 X121.669 Y95.081
G1 F2100 X120.042 Y93.455 E876.54794
G0 F10500 X119.863 Y93.841
G1 F2100 X121.462 Y95.441 E876.62317
G0 F10500 X121.24 Y95.784
G1 F2100 X119.661 Y94.205 E876.69744
G0 F10500 X119.44 Y94.55
G1 F2100 X121.006 Y96.116 E876.7711
G0 F10500 X120.758 Y96.434
G1 F2100 X119.206 Y94.882 E876.8441
G0 F10500 X118.953 Y95.194
G1 F2100 X120.5 Y96.741 E876.91687
G0 F10500 X120.225 Y97.032
G1 F2100 X118.682 Y95.489 E876.98945
G0 F10500 X118.399 Y95.771
G1 F2100 X119.939 Y97.312 E877.06191
G0 F10500 X119.642 Y97.58
G1 F2100 X118.098 Y96.037 E877.13451
G0 F10500 X117.777 Y96.281
G1 F2100 X119.334 Y97.838 E877.20775
G0 F10500 X119.008 Y98.078
G1 F2100 X117.441 Y96.511 E877.28145
G0 F10500 X117.091 Y96.726
G1 F2100 X118.673 Y98.308 E877.35587
G0 F10500 X118.324 Y98.525
G1 F2100 X116.715 Y96.916 E877.43155
G0 F10500 X116.322 Y97.089
G1 F2100 X117.963 Y98.729 E877.50871
G0 F10500 X117.583 Y98.915
G1 F2100 X115.912 Y97.244 E877.58731
G0 F10500 X115.48 Y97.378
G1 F2100 X117.19 Y99.088 E877.66774
G0 F10500 X116.783 Y99.247
G1 F2100 X115.015 Y97.479 E877.75091
G0 F10500 X114.523 Y97.553
G1 F2100 X116.36 Y99.389 E877.83729
G0 F10500 X115.917 Y99.512
G1 F2100 X113.998 Y97.593 E877.92755
G0 F10500 X113.432 Y97.593
G1 F2100 X115.45 Y99.611 E878.02247
G0 F10500 X114.967 Y99.693
G1 F2100 X112.813 Y97.54 E878.12377
G0 F10500 X112.123 Y97.415
G1 F2100 X114.459 Y99.751 E878.23365
G0 F10500 X113.92 Y99.778
G1 F2100 X111.31 Y97.168 E878.35641
G0 F10500 X111.474 Y96.76
G0 X110.466 Y96.285
G0 X110.235 Y96.658
G1 F2100 X113.349 Y99.772 E878.50289
G0 F10500 X113.335 Y100.212
G0 X115.419 Y100.009
G0 X117.062 Y99.553
G0 X118.608 Y98.801
G0 X119.992 Y97.784
G0 X121.171 Y96.532
G0 X122.085 Y95.118
G0 X122.75 Y93.519
G0 X123.111 Y91.835
G0 X123.149 Y90.429
G0 X123.122 Y89.247
G0 X122.687 Y89.311
G1 F2100 X115.114 Y81.739 E878.85907
G0 F10500 X115.817 Y81.875
G1 F2100 X122.548 Y88.607 E879.1757
G0 F10500 X122.32 Y87.814
G1 F2100 X116.608 Y82.101 E879.4444
G0 F10500 X116.751 Y81.686
G0 X117.745 Y82.083
G0 X117.551 Y82.479
G1 F2100 X121.946 Y86.873 E879.6511
G0 F10500 X122.342 Y86.681
G0 X121.566 Y85.318
G0 X121.195 Y85.557
G1 F2100 X118.862 Y83.224 E879.76084
G0 F10500 X119.264 Y82.603
G1 F1500 E873.26084
;MESH:DESI_Port v1.stl(2)
G0 F10500 X121.5 Y85.328
G0 X122.354 Y86.842
G0 X122.897 Y88.417
G0 X123.159 Y90.098
G0 X123.111 Y91.835
G0 X122.75 Y93.519
G0 X122.212 Y94.814
G0 X120.495 Y98.344
G0 X121.189 Y99.176
G0 X123.059 Y105.651
G0 X122.361 Y103.929
G0 X120.002 Y106.758
G0 X119.525 Y107.616
G0 X119.197 Y108.541
G0 X119.032 Y109.509
G0 X119.032 Y110.491
G0 X119.197 Y111.459
G0 X119.525 Y112.384
G0 X120.002 Y113.242
G0 X120.621 Y114.006
G0 X121.284 Y114.59
G0 X123.993 Y116.3
;TYPE:WALL-INNER
G1 F1500 E879.76084
G1 F2100 X124.531 Y116.345 E879.7788
G1 X125.069 Y116.345 E879.79669
G1 X125.607 Y116.3 E879.81465
G1 X126.139 Y116.208 E879.8326
G1 X126.66 Y116.072 E879.85051
G1 X127.168 Y115.894 E879.86842
G1 X127.659 Y115.67 E879.88637
G1 X128.13 Y115.408 E879.90429
G1 X128.576 Y115.106 E879.92221
G1 X128.995 Y114.768 E879.94011
G1 X129.385 Y114.394 E879.95809
G1 X129.74 Y113.991 E879.97595
G1 X130.062 Y113.557 E879.99392
G1 X130.346 Y113.097 E880.0119
G1 X130.587 Y112.615 E880.02983
G1 X130.78 Y112.132 E880.04713
G1 X130.787 Y112.116 E880.04771
G1 X130.791 Y112.101 E880.04822
G1 X130.939 Y111.618 E880.06503
G1 X130.945 Y111.601 E880.06562
G1 X131.06 Y111.074 E880.08357
G1 X131.128 Y110.539 E880.1015
G1 X131.15 Y110 E880.11944
G1 X131.128 Y109.461 E880.13739
G1 X131.06 Y108.926 E880.15532
G1 X130.945 Y108.399 E880.17326
G1 X130.787 Y107.884 E880.19118
G1 X130.587 Y107.385 E880.20906
G1 X130.346 Y106.903 E880.22699
G1 X130.062 Y106.443 E880.24497
G1 X129.74 Y106.009 E880.26294
G1 X129.385 Y105.606 E880.2808
G1 X128.995 Y105.232 E880.29878
G1 X128.576 Y104.894 E880.31668
G1 X128.13 Y104.592 E880.3346
G1 X127.659 Y104.33 E880.35252
G1 X127.168 Y104.106 E880.37047
G1 X126.66 Y103.928 E880.38837
G1 X126.155 Y103.797 E880.40573
G1 X126.139 Y103.792 E880.40628
G1 X125.607 Y103.7 E880.42424
G1 X125.069 Y103.655 E880.4422
G1 X124.531 Y103.655 E880.46009
G1 X123.993 Y103.7 E880.47805
G1 X123.461 Y103.792 E880.49601
G1 X122.94 Y103.928 E880.51391
G1 X122.432 Y104.106 E880.53182
G1 X121.941 Y104.33 E880.54977
G1 X121.47 Y104.592 E880.56769
G1 X121.024 Y104.894 E880.58561
G1 X120.605 Y105.232 E880.60351
G1 X120.215 Y105.606 E880.62149
G1 X119.86 Y106.009 E880.63935
G1 X119.538 Y106.443 E880.65732
G1 X119.254 Y106.903 E880.6753
G1 X119.013 Y107.385 E880.69323
G1 X118.82 Y107.868 E880.71053
G1 X118.813 Y107.884 E880.71111
G1 X118.809 Y107.899 E880.71162
G1 X118.661 Y108.382 E880.72843
G1 X118.655 Y108.399 E880.72903
G1 X118.54 Y108.926 E880.74697
G1 X118.472 Y109.461 E880.7649
G1 X118.45 Y110 E880.78285
G1 X118.472 Y110.539 E880.80079
G1 X118.54 Y111.074 E880.81872
G1 X118.655 Y111.601 E880.83667
G1 X118.813 Y112.116 E880.85458
G1 X119.013 Y112.615 E880.87246
G1 X119.254 Y113.097 E880.89039
G1 X119.538 Y113.557 E880.90837
G1 X119.86 Y113.991 E880.92634
G1 X120.215 Y114.394 E880.9442
G1 X120.605 Y114.768 E880.96218
G1 X121.024 Y115.106 E880.98008
G1 X121.47 Y115.408 E880.998
G1 X121.941 Y115.67 E881.01592
G1 X122.432 Y115.894 E881.03387
G1 X122.94 Y116.072 E881.05177
G1 X123.445 Y116.203 E881.06913
G1 X123.461 Y116.208 E881.06968
G1 X123.993 Y116.3 E881.08764
G0 F10500 X124.044 Y115.903
G1 F2100 X124.548 Y115.945 E881.10446
G1 X125.052 Y115.945 E881.12123
G1 X125.556 Y115.903 E881.13805
G1 X126.054 Y115.817 E881.15486
G1 X126.543 Y115.689 E881.17167
G1 X127.019 Y115.522 E881.18845
G1 X127.479 Y115.313 E881.20525
G1 X127.92 Y115.067 E881.22205
G1 X128.338 Y114.784 E881.23884
G1 X128.731 Y114.467 E881.25563
G1 X129.096 Y114.117 E881.27245
G1 X129.429 Y113.739 E881.2892
G1 X129.731 Y113.332 E881.30606
G1 X129.996 Y112.902 E881.32286
G1 X130.222 Y112.451 E881.33964
G1 X130.41 Y111.983 E881.35641
G1 X130.558 Y111.5 E881.37321
G1 X130.665 Y111.006 E881.39003
G1 X130.729 Y110.505 E881.40682
G1 X130.75 Y110 E881.42364
G1 X130.729 Y109.495 E881.44045
G1 X130.665 Y108.994 E881.45725
G1 X130.558 Y108.5 E881.47406
G1 X130.41 Y108.017 E881.49086
G1 X130.222 Y107.549 E881.50763
G1 X129.996 Y107.098 E881.52441
G1 X129.731 Y106.668 E881.54121
G1 X129.429 Y106.261 E881.55807
G1 X129.096 Y105.883 E881.57482
G1 X128.731 Y105.533 E881.59164
G1 X128.338 Y105.216 E881.60844
G1 X127.92 Y104.933 E881.62523
G1 X127.479 Y104.687 E881.64202
G1 X127.019 Y104.478 E881.65883
G1 X126.543 Y104.311 E881.6756
G1 X126.054 Y104.183 E881.69242
G1 X125.556 Y104.097 E881.70922
G1 X125.052 Y104.055 E881.72605
G1 X124.548 Y104.055 E881.74281
G1 X124.044 Y104.097 E881.75963
G1 X123.546 Y104.183 E881.77644
G1 X123.057 Y104.311 E881.79325
G1 X122.581 Y104.478 E881.81003
G1 X122.121 Y104.687 E881.82683
G1 X121.68 Y104.933 E881.84363
G1 X121.262 Y105.216 E881.86042
G1 X120.869 Y105.533 E881.87721
G1 X120.504 Y105.883 E881.89403
G1 X120.171 Y106.261 E881.91079
G1 X119.869 Y106.668 E881.92764
G1 X119.604 Y107.098 E881.94444
G1 X119.378 Y107.549 E881.96122
G1 X119.19 Y108.017 E881.978
G1 X119.042 Y108.5 E881.9948
G1 X118.935 Y108.994 E882.01161
G1 X118.871 Y109.495 E882.02841
G1 X118.85 Y110 E882.04522
G1 X118.871 Y110.505 E882.06203
G1 X118.935 Y111.006 E882.07883
G1 X119.042 Y111.5 E882.09564
G1 X119.19 Y111.983 E882.11244
G1 X119.378 Y112.451 E882.12922
G1 X119.604 Y112.902 E882.14599
G1 X119.869 Y113.332 E882.16279
G1 X120.171 Y113.739 E882.17965
G1 X120.504 Y114.117 E882.19641
G1 X120.869 Y114.467 E882.21323
G1 X121.262 Y114.784 E882.23002
G1 X121.68 Y115.067 E882.24681
G1 X122.121 Y115.313 E882.2636
G1 X122.581 Y115.522 E882.28041
G1 X123.057 Y115.689 E882.29719
G1 X123.546 Y115.817 E882.314
G1 X124.044 Y115.903 E882.33081
G0 F10500 X124.095 Y115.506
;TYPE:WALL-OUTER
G1 F2100 X124.565 Y115.545 E882.34649
G1 X125.035 Y115.545 E882.36213
G1 X125.505 Y115.506 E882.37781
G1 X125.969 Y115.426 E882.39347
G1 X126.426 Y115.306 E882.40919
G1 X126.87 Y115.15 E882.42484
G1 X127.299 Y114.956 E882.4405
G1 X127.71 Y114.726 E882.45616
G1 X128.1 Y114.462 E882.47183
G1 X128.467 Y114.166 E882.48751
G1 X128.807 Y113.84 E882.50318
G1 X129.118 Y113.487 E882.51882
G1 X129.399 Y113.108 E882.53452
G1 X129.646 Y112.707 E882.55018
G1 X129.857 Y112.286 E882.56584
G1 X130.033 Y111.849 E882.58151
G1 X130.171 Y111.399 E882.59717
G1 X130.27 Y110.938 E882.61285
G1 X130.33 Y110.471 E882.62851
G1 X130.35 Y110 E882.64419
G1 X130.33 Y109.529 E882.65987
G1 X130.27 Y109.062 E882.67553
G1 X130.171 Y108.601 E882.69121
G1 X130.033 Y108.151 E882.70687
G1 X129.857 Y107.714 E882.72254
G1 X129.646 Y107.293 E882.7382
G1 X129.399 Y106.892 E882.75386
G1 X129.118 Y106.513 E882.76956
G1 X128.807 Y106.16 E882.7852
G1 X128.467 Y105.834 E882.80087
G1 X128.1 Y105.538 E882.81655
G1 X127.71 Y105.274 E882.83222
G1 X127.299 Y105.044 E882.84788
G1 X126.87 Y104.85 E882.86354
G1 X126.426 Y104.694 E882.87919
G1 X125.969 Y104.574 E882.89491
G1 X125.505 Y104.494 E882.91057
G1 X125.035 Y104.455 E882.92625
G1 X124.565 Y104.455 E882.94189
G1 X124.095 Y104.494 E882.95757
G1 X123.631 Y104.574 E882.97323
G1 X123.174 Y104.694 E882.98895
G1 X122.73 Y104.85 E883.0046
G1 X122.301 Y105.044 E883.02026
G1 X121.89 Y105.274 E883.03593
G1 X121.5 Y105.538 E883.05159
G1 X121.133 Y105.834 E883.06727
G1 X120.793 Y106.16 E883.08294
G1 X120.482 Y106.513 E883.09859
G1 X120.201 Y106.892 E883.11428
G1 X119.954 Y107.293 E883.12994
G1 X119.743 Y107.714 E883.14561
G1 X119.567 Y108.151 E883.16127
G1 X119.429 Y108.601 E883.17693
G1 X119.33 Y109.062 E883.19261
G1 X119.27 Y109.529 E883.20827
G1 X119.25 Y110 E883.22395
G1 X119.27 Y110.471 E883.23963
G1 X119.33 Y110.938 E883.25529
G1 X119.429 Y111.399 E883.27097
G1 X119.567 Y111.849 E883.28663
G1 X119.743 Y112.286 E883.3023
G1 X119.954 Y112.707 E883.31796
G1 X120.201 Y113.108 E883.33363
G1 X120.482 Y113.487 E883.34932
G1 X120.793 Y113.84 E883.36497
G1 X121.133 Y114.166 E883.38063
G1 X121.5 Y114.462 E883.39631
G1 X121.89 Y114.726 E883.41198
G1 X122.301 Y114.956 E883.42764
G1 X122.73 Y115.15 E883.4433
G1 X123.174 Y115.306 E883.45895
G1 X123.631 Y115.426 E883.47467
G1 X124.095 Y115.506 E883.49033
G0 F10500 X124.04 Y115.942
G1 F1500 E876.99033
G0 F10500 X123.968 Y116.49
G0 X123.527 Y119.349
G0 X123.647 Y119.561
;TYPE:WALL-INNER
G1 F1500 E883.49033
G1 F2100 X123.075 Y119.473 E883.50958
G1 X122.483 Y119.346 E883.52972
G1 X121.938 Y119.195 E883.54853
G1 X121.402 Y119.01 E883.56739
G1 X120.85 Y118.782 E883.58725
G1 X120.31 Y118.519 E883.60723
G1 X119.826 Y118.245 E883.62573
G1 X119.32 Y117.918 E883.64576
G1 X118.864 Y117.582 E883.6646
G1 X118.409 Y117.203 E883.6843
G1 X117.991 Y116.809 E883.7034
G1 X117.589 Y116.382 E883.72291
G1 X117.218 Y115.938 E883.74215
G1 X116.882 Y115.48 E883.76105
G1 X116.555 Y114.974 E883.78109
G1 X116.281 Y114.49 E883.79958
G1 X116.018 Y113.949 E883.81959
G1 X115.786 Y113.388 E883.83978
G1 X115.608 Y112.871 E883.85797
G1 X115.448 Y112.293 E883.87792
G1 X115.322 Y111.706 E883.89788
G1 X115.239 Y111.157 E883.91635
G1 X115.189 Y110.605 E883.93479
G1 X115.17 Y110.006 E883.95472
G1 X115.189 Y109.388 E883.97528
G1 X115.239 Y108.843 E883.99349
G1 X115.322 Y108.294 E884.01195
G1 X115.454 Y107.678 E884.03291
G1 X115.603 Y107.143 E884.05138
G1 X115.786 Y106.612 E884.07006
G1 X116.02 Y106.046 E884.09043
G1 X116.287 Y105.498 E884.1107
G1 X116.554 Y105.027 E884.12871
G1 X116.882 Y104.52 E884.1488
G1 X117.218 Y104.062 E884.16769
G1 X117.589 Y103.618 E884.18693
G1 X117.991 Y103.191 E884.20644
G1 X118.409 Y102.797 E884.22554
G1 X118.864 Y102.418 E884.24524
G1 X119.32 Y102.082 E884.26408
G1 X119.826 Y101.755 E884.28412
G1 X120.31 Y101.481 E884.30262
G1 X120.851 Y101.218 E884.32262
G1 X121.403 Y100.989 E884.3425
G1 X121.938 Y100.805 E884.36132
G1 X122.483 Y100.654 E884.38013
G1 X123.075 Y100.527 E884.40026
G1 X123.647 Y100.439 E884.41951
G1 X124.195 Y100.389 E884.43782
G1 X124.8 Y100.37 E884.45795
G1 X125.405 Y100.389 E884.47808
G1 X125.953 Y100.439 E884.49638
G1 X126.525 Y100.527 E884.51563
G1 X127.117 Y100.654 E884.53577
G1 X127.662 Y100.805 E884.55458
G1 X128.197 Y100.989 E884.5734
G1 X128.749 Y101.218 E884.59327
G1 X129.29 Y101.481 E884.61328
G1 X129.774 Y101.755 E884.63178
G1 X130.28 Y102.082 E884.65182
G1 X130.736 Y102.418 E884.67066
G1 X131.191 Y102.797 E884.69035
G1 X131.609 Y103.191 E884.70946
G1 X132.003 Y103.609 E884.72856
G1 X132.382 Y104.064 E884.74826
G1 X132.718 Y104.52 E884.7671
G1 X133.046 Y105.027 E884.78718
G1 X133.313 Y105.498 E884.80519
G1 X133.58 Y106.046 E884.82546
G1 X133.814 Y106.612 E884.84583
G1 X133.997 Y107.143 E884.86451
G1 X134.143 Y107.666 E884.88257
G1 X134.278 Y108.294 E884.90394
G1 X134.361 Y108.843 E884.92241
G1 X134.411 Y109.388 E884.94061
G1 X134.43 Y109.994 E884.96078
G1 X134.411 Y110.605 E884.98111
G1 X134.361 Y111.157 E884.99954
G1 X134.278 Y111.706 E885.01801
G1 X134.152 Y112.293 E885.03798
G1 X133.992 Y112.871 E885.05792
G1 X133.814 Y113.388 E885.07611
G1 X133.582 Y113.949 E885.0963
G1 X133.319 Y114.49 E885.11631
G1 X133.045 Y114.974 E885.13481
G1 X132.718 Y115.48 E885.15485
G1 X132.382 Y115.938 E885.17374
G1 X132.011 Y116.382 E885.19298
G1 X131.609 Y116.809 E885.21249
G1 X131.191 Y117.203 E885.23159
G1 X130.736 Y117.582 E885.25129
G1 X130.28 Y117.918 E885.27013
G1 X129.774 Y118.245 E885.29017
G1 X129.29 Y118.519 E885.30867
G1 X128.75 Y118.782 E885.32864
G1 X128.198 Y119.01 E885.34851
G1 X127.662 Y119.195 E885.36737
G1 X127.117 Y119.346 E885.38618
G1 X126.525 Y119.473 E885.40631
G1 X125.953 Y119.561 E885.42556
G1 X125.405 Y119.611 E885.44387
G1 X124.8 Y119.63 E885.464
G1 X124.195 Y119.611 E885.48413
G1 X123.647 Y119.561 E885.50243
G0 F10500 X123.598 Y119.958
G1 F2100 X122.999 Y119.866 E885.52259
G1 X122.393 Y119.736 E885.5432
G1 X121.817 Y119.576 E885.56309
G1 X121.25 Y119.381 E885.58303
G1 X120.687 Y119.148 E885.60329
G1 X120.129 Y118.876 E885.62394
G1 X119.618 Y118.587 E885.64347
G1 X119.095 Y118.249 E885.66418
G1 X118.618 Y117.898 E885.68388
G1 X118.144 Y117.503 E885.7044
G1 X117.708 Y117.092 E885.72433
G1 X117.289 Y116.647 E885.74466
G1 X116.912 Y116.194 E885.76426
G1 X116.902 Y116.183 E885.76475
G1 X116.551 Y115.705 E885.78448
G1 X116.213 Y115.182 E885.80519
G1 X115.924 Y114.671 E885.82471
G1 X115.652 Y114.112 E885.84539
G1 X115.416 Y113.541 E885.86594
G1 X115.222 Y112.978 E885.88575
G1 X115.062 Y112.4 E885.90569
G1 X115.058 Y112.377 E885.90647
G1 X114.931 Y111.79 E885.92645
G1 X114.928 Y111.766 E885.92725
G1 X114.845 Y111.218 E885.94568
G1 X114.842 Y111.204 E885.94616
G1 X114.789 Y110.62 E885.96566
G1 X114.77 Y110.006 E885.9861
G1 X114.789 Y109.376 E886.00706
G1 X114.842 Y108.796 E886.02643
G1 X114.931 Y108.21 E886.04614
G1 X115.063 Y107.594 E886.0671
G1 X115.222 Y107.022 E886.08684
G1 X115.416 Y106.459 E886.10665
G1 X115.654 Y105.883 E886.12738
G1 X115.927 Y105.323 E886.1481
G1 X116.213 Y104.818 E886.1674
G1 X116.551 Y104.295 E886.18811
G1 X116.902 Y103.817 E886.20784
G1 X117.289 Y103.353 E886.22793
G1 X117.708 Y102.908 E886.24826
G1 X118.144 Y102.497 E886.26819
G1 X118.618 Y102.102 E886.28871
G1 X119.095 Y101.751 E886.30841
G1 X119.618 Y101.413 E886.32912
G1 X120.129 Y101.124 E886.34865
G1 X120.688 Y100.852 E886.36933
G1 X121.25 Y100.619 E886.38956
G1 X121.273 Y100.612 E886.39036
G1 X121.817 Y100.424 E886.4095
G1 X121.831 Y100.421 E886.40998
G1 X122.393 Y100.264 E886.42939
G1 X122.999 Y100.134 E886.45
G1 X123.598 Y100.042 E886.47016
G1 X124.18 Y99.989 E886.4896
G1 X124.8 Y99.97 E886.51023
G1 X125.42 Y99.989 E886.53086
G1 X126.002 Y100.042 E886.5503
G1 X126.601 Y100.134 E886.57045
G1 X127.207 Y100.264 E886.59107
G1 X127.783 Y100.424 E886.61095
G1 X128.35 Y100.619 E886.63089
G1 X128.912 Y100.852 E886.65113
G1 X129.471 Y101.124 E886.6718
G1 X129.982 Y101.413 E886.69133
G1 X130.505 Y101.751 E886.71204
G1 X130.982 Y102.102 E886.73174
G1 X131.456 Y102.497 E886.75226
G1 X131.892 Y102.908 E886.77219
G1 X132.303 Y103.344 E886.79212
G1 X132.698 Y103.818 E886.81264
G1 X133.049 Y104.295 E886.83234
G1 X133.387 Y104.818 E886.85305
G1 X133.673 Y105.323 E886.87235
G1 X133.946 Y105.883 E886.89307
G1 X134.184 Y106.459 E886.9138
G1 X134.378 Y107.022 E886.93361
G1 X134.381 Y107.035 E886.93405
G1 X134.527 Y107.558 E886.95211
G1 X134.534 Y107.582 E886.95294
G1 X134.669 Y108.21 E886.97431
G1 X134.672 Y108.234 E886.97511
G1 X134.755 Y108.782 E886.99355
G1 X134.758 Y108.796 E886.99402
G1 X134.808 Y109.351 E887.01256
G1 X134.811 Y109.376 E887.01339
G1 X134.83 Y109.994 E887.03396
G1 X134.811 Y110.62 E887.05479
G1 X134.758 Y111.204 E887.07429
G1 X134.669 Y111.79 E887.09401
G1 X134.538 Y112.4 E887.11476
G1 X134.378 Y112.978 E887.13471
G1 X134.184 Y113.541 E887.15451
G1 X133.948 Y114.112 E887.17506
G1 X133.676 Y114.671 E887.19574
G1 X133.387 Y115.182 E887.21526
G1 X133.049 Y115.705 E887.23597
G1 X132.698 Y116.183 E887.2557
G1 X132.311 Y116.647 E887.27579
G1 X131.892 Y117.092 E887.29612
G1 X131.456 Y117.503 E887.31605
G1 X130.982 Y117.898 E887.33657
G1 X130.505 Y118.249 E887.35627
G1 X129.982 Y118.587 E887.37698
G1 X129.471 Y118.876 E887.39651
G1 X128.913 Y119.148 E887.41716
G1 X128.35 Y119.381 E887.43742
G1 X127.783 Y119.576 E887.45736
G1 X127.769 Y119.579 E887.45784
G1 X127.207 Y119.736 E887.47725
G1 X126.601 Y119.866 E887.49786
G1 X126.002 Y119.958 E887.51802
G1 X125.42 Y120.011 E887.53746
G1 X124.8 Y120.03 E887.55809
G1 X124.18 Y120.011 E887.57872
G1 X123.598 Y119.958 E887.59816
G0 F10500 X123.549 Y120.355
;TYPE:WALL-OUTER
G1 F2100 X122.923 Y120.259 E887.61922
G1 X122.303 Y120.126 E887.64031
G1 X121.691 Y119.956 E887.66144
G1 X121.103 Y119.753 E887.68213
G1 X120.524 Y119.514 E887.70296
G1 X119.948 Y119.233 E887.72428
G1 X119.41 Y118.929 E887.74483
G1 X118.87 Y118.58 E887.76621
G1 X118.372 Y118.214 E887.78677
G1 X117.879 Y117.803 E887.80812
G1 X117.425 Y117.375 E887.82887
G1 X116.989 Y116.912 E887.85002
G1 X116.586 Y116.428 E887.87097
G1 X116.22 Y115.93 E887.89153
G1 X115.871 Y115.39 E887.91291
G1 X115.567 Y114.852 E887.93346
G1 X115.286 Y114.275 E887.95481
G1 X115.046 Y113.694 E887.97572
G1 X114.844 Y113.109 E887.9963
G1 X114.672 Y112.49 E888.01767
G1 X114.54 Y111.874 E888.03862
G1 X114.445 Y111.251 E888.05958
G1 X114.389 Y110.635 E888.08016
G1 X114.37 Y110.006 E888.10109
G1 X114.389 Y109.364 E888.12245
G1 X114.445 Y108.749 E888.14299
G1 X114.54 Y108.126 E888.16395
G1 X114.672 Y107.51 E888.1849
G1 X114.844 Y106.891 E888.20627
G1 X115.046 Y106.306 E888.22686
G1 X115.286 Y105.725 E888.24776
G1 X115.567 Y105.148 E888.26911
G1 X115.871 Y104.61 E888.28966
G1 X116.22 Y104.07 E888.31105
G1 X116.586 Y103.572 E888.3316
G1 X116.989 Y103.088 E888.35255
G1 X117.425 Y102.625 E888.3737
G1 X117.879 Y102.197 E888.39446
G1 X118.372 Y101.786 E888.4158
G1 X118.87 Y101.42 E888.43636
G1 X119.41 Y101.071 E888.45775
G1 X119.948 Y100.767 E888.4783
G1 X120.525 Y100.486 E888.49964
G1 X121.103 Y100.247 E888.52045
G1 X121.691 Y100.044 E888.54114
G1 X122.303 Y99.874 E888.56226
G1 X122.923 Y99.741 E888.58335
G1 X123.549 Y99.645 E888.60442
G1 X124.165 Y99.589 E888.62499
G1 X124.8 Y99.57 E888.64612
G1 X125.435 Y99.589 E888.66725
G1 X126.051 Y99.645 E888.68782
G1 X126.677 Y99.741 E888.70889
G1 X127.297 Y99.874 E888.72998
G1 X127.909 Y100.044 E888.7511
G1 X128.497 Y100.247 E888.77179
G1 X129.075 Y100.486 E888.7926
G1 X129.652 Y100.767 E888.81394
G1 X130.19 Y101.071 E888.83449
G1 X130.73 Y101.42 E888.85588
G1 X131.228 Y101.786 E888.87643
G1 X131.721 Y102.197 E888.89778
G1 X132.175 Y102.625 E888.91854
G1 X132.603 Y103.079 E888.93929
G1 X133.014 Y103.572 E888.96064
G1 X133.38 Y104.07 E888.98119
G1 X133.729 Y104.61 E889.00258
G1 X134.033 Y105.148 E889.02313
G1 X134.314 Y105.725 E889.04448
G1 X134.554 Y106.306 E889.06538
G1 X134.756 Y106.891 E889.08597
G1 X134.925 Y107.498 E889.10692
G1 X135.06 Y108.126 E889.12829
G1 X135.155 Y108.749 E889.14925
G1 X135.211 Y109.364 E889.16979
G1 X135.23 Y109.994 E889.19075
G1 X135.211 Y110.635 E889.21208
G1 X135.155 Y111.251 E889.23265
G1 X135.06 Y111.874 E889.25361
G1 X134.928 Y112.49 E889.27457
G1 X134.756 Y113.109 E889.29594
G1 X134.554 Y113.694 E889.31652
G1 X134.314 Y114.275 E889.33743
G1 X134.033 Y114.852 E889.35877
G1 X133.729 Y115.39 E889.37933
G1 X133.38 Y115.93 E889.40071
G1 X133.014 Y116.428 E889.42127
G1 X132.611 Y116.912 E889.44222
G1 X132.175 Y117.375 E889.46337
G1 X131.721 Y117.803 E889.48412
G1 X131.228 Y118.214 E889.50547
G1 X130.73 Y118.58 E889.52602
G1 X130.19 Y118.929 E889.54741
G1 X129.652 Y119.233 E889.56796
G1 X129.076 Y119.514 E889.58928
G1 X128.497 Y119.753 E889.61011
G1 X127.909 Y119.956 E889.6308
G1 X127.297 Y120.126 E889.65193
G1 X126.677 Y120.259 E889.67302
G1 X126.051 Y120.355 E889.69408
G1 X125.435 Y120.411 E889.71466
G1 X124.8 Y120.43 E889.73579
G1 X124.165 Y120.411 E889.75691
G1 X123.549 Y120.355 E889.77749
G0 F10500 X123.602 Y119.919
G0 X123.706 Y119.175
;TYPE:SKIN
G1 F2100 X123.149 Y119.089 E889.79623
G1 X122.565 Y118.964 E889.8161
G1 X122.054 Y118.822 E889.83374
G1 X121.537 Y118.644 E889.85192
G1 X121.014 Y118.428 E889.87074
G1 X120.481 Y118.168 E889.89047
G1 X120.034 Y117.914 E889.90757
G1 X119.536 Y117.593 E889.92727
G1 X119.106 Y117.276 E889.94504
G1 X118.668 Y116.911 E889.96401
G1 X118.264 Y116.529 E889.9825
G1 X117.881 Y116.123 E890.00106
G1 X117.522 Y115.695 E890.01964
G1 X117.21 Y115.268 E890.03723
G1 X116.883 Y114.762 E890.05727
G1 X116.625 Y114.305 E890.07472
G1 X116.369 Y113.779 E890.09418
G1 X116.15 Y113.248 E890.11329
G1 X115.98 Y112.754 E890.13066
G1 X115.83 Y112.21 E890.14943
G1 X115.704 Y111.624 E890.16937
G1 X115.625 Y111.099 E890.18702
G1 X115.579 Y110.592 E890.20396
G1 X115.56 Y110.018 E890.22306
G1 X115.579 Y109.4 E890.24362
G1 X115.625 Y108.901 E890.26029
G1 X115.704 Y108.376 E890.27795
G1 X115.833 Y107.772 E890.29849
G1 X115.976 Y107.259 E890.3162
G1 X116.147 Y106.761 E890.33372
G1 X116.376 Y106.207 E890.35365
G1 X116.638 Y105.669 E890.37356
G1 X116.882 Y105.239 E890.39
G1 X117.21 Y104.732 E890.41009
G1 X117.525 Y104.302 E890.42781
G1 X117.881 Y103.877 E890.44625
G1 X118.264 Y103.471 E890.46482
G1 X118.668 Y103.089 E890.48331
G1 X119.11 Y102.721 E890.50244
G1 X119.54 Y102.404 E890.52021
G1 X120.034 Y102.086 E890.53975
G1 X120.492 Y101.826 E890.55726
G1 X121.011 Y101.574 E890.57645
G1 X121.542 Y101.354 E890.59557
G1 X122.053 Y101.178 E890.61355
G1 X122.565 Y101.036 E890.63122
G1 X123.149 Y100.911 E890.65108
G1 X123.706 Y100.825 E890.66983
G1 X124.209 Y100.779 E890.68663
G1 X124.8 Y100.76 E890.70629
G1 X125.391 Y100.779 E890.72596
G1 X125.894 Y100.825 E890.74276
G1 X126.451 Y100.911 E890.76151
G1 X127.035 Y101.036 E890.78137
G1 X127.547 Y101.178 E890.79904
G1 X128.058 Y101.354 E890.81702
G1 X128.589 Y101.574 E890.83613
G1 X129.108 Y101.826 E890.85532
G1 X129.566 Y102.086 E890.87284
G1 X130.06 Y102.404 E890.89238
G1 X130.49 Y102.721 E890.91015
G1 X130.932 Y103.089 E890.92928
G1 X131.329 Y103.464 E890.94744
G1 X131.711 Y103.868 E890.96594
G1 X132.075 Y104.305 E890.98485
G1 X132.397 Y104.742 E891.00291
G1 X132.707 Y105.22 E891.02185
G1 X132.962 Y105.669 E891.03903
G1 X133.224 Y106.207 E891.05893
G1 X133.453 Y106.761 E891.07887
G1 X133.624 Y107.259 E891.09638
G1 X133.761 Y107.748 E891.11327
G1 X133.896 Y108.376 E891.13464
G1 X133.975 Y108.901 E891.1523
G1 X134.021 Y109.4 E891.16896
G1 X134.04 Y109.982 E891.18833
G1 X134.021 Y110.592 E891.20863
G1 X133.975 Y111.099 E891.22556
G1 X133.896 Y111.624 E891.24322
G1 X133.77 Y112.21 E891.26316
G1 X133.62 Y112.754 E891.28192
G1 X133.45 Y113.248 E891.2993
G1 X133.231 Y113.779 E891.3184
G1 X132.975 Y114.305 E891.33786
G1 X132.717 Y114.762 E891.35532
G1 X132.39 Y115.268 E891.37535
G1 X132.078 Y115.695 E891.39294
G1 X131.719 Y116.123 E891.41152
G1 X131.336 Y116.529 E891.43009
G1 X130.932 Y116.911 E891.44858
G1 X130.494 Y117.276 E891.46754
G1 X130.064 Y117.593 E891.48531
G1 X129.566 Y117.914 E891.50502
G1 X129.119 Y118.168 E891.52212
G1 X128.586 Y118.428 E891.54184
G1 X128.063 Y118.644 E891.56066
G1 X127.546 Y118.822 E891.57885
G1 X127.035 Y118.964 E891.59649
G1 X126.451 Y119.089 E891.61635
G1 X125.894 Y119.175 E891.6351
G1 X125.391 Y119.221 E891.6519
G1 X124.8 Y119.24 E891.67156
G1 X124.209 Y119.221 E891.69123
G1 X123.706 Y119.175 E891.70803
G1 F1500 E885.20803
G0 F10500 X123.667 Y119.452
G0 X123.968 Y116.49
G0 X123.944 Y116.688
G1 F1500 E891.70803
G1 F2100 X124.515 Y116.735 E891.72709
G1 X125.085 Y116.735 E891.74605
G1 X125.656 Y116.688 E891.7651
G1 X126.221 Y116.59 E891.78417
G1 X126.773 Y116.445 E891.80316
G1 X127.314 Y116.257 E891.82221
G1 X127.835 Y116.019 E891.84126
G1 X128.335 Y115.741 E891.86028
G1 X128.808 Y115.42 E891.8793
G1 X129.253 Y115.061 E891.89831
G1 X129.667 Y114.665 E891.91737
G1 X130.044 Y114.237 E891.93634
G1 X130.385 Y113.776 E891.95541
G1 X130.687 Y113.287 E891.97453
G1 X130.943 Y112.775 E891.99357
G1 X131.155 Y112.246 E892.01252
G1 X131.323 Y111.7 E892.03152
G1 X131.444 Y111.14 E892.05058
G1 X131.517 Y110.572 E892.06962
G1 X131.54 Y110 E892.08866
G1 X131.517 Y109.428 E892.1077
G1 X131.444 Y108.86 E892.12675
G1 X131.323 Y108.3 E892.14581
G1 X131.155 Y107.754 E892.16481
G1 X130.943 Y107.225 E892.18376
G1 X130.687 Y106.713 E892.2028
G1 X130.385 Y106.224 E892.22192
G1 X130.044 Y105.763 E892.24099
G1 X129.667 Y105.335 E892.25996
G1 X129.253 Y104.939 E892.27901
G1 X128.808 Y104.58 E892.29803
G1 X128.335 Y104.259 E892.31704
G1 X127.835 Y103.981 E892.33607
G1 X127.314 Y103.743 E892.35512
G1 X126.773 Y103.555 E892.37417
G1 X126.221 Y103.41 E892.39315
G1 X125.656 Y103.312 E892.41223
G1 X125.085 Y103.265 E892.43128
G1 X124.515 Y103.265 E892.45024
G1 X123.944 Y103.312 E892.4693
G1 X123.379 Y103.41 E892.48837
G1 X122.827 Y103.555 E892.50735
G1 X122.286 Y103.743 E892.5264
G1 X121.765 Y103.981 E892.54545
G1 X121.265 Y104.259 E892.56448
G1 X120.792 Y104.58 E892.58349
G1 X120.347 Y104.939 E892.60251
G1 X119.933 Y105.335 E892.62156
G1 X119.556 Y105.763 E892.64053
G1 X119.215 Y106.224 E892.6596
G1 X118.913 Y106.713 E892.67872
G1 X118.657 Y107.225 E892.69776
G1 X118.445 Y107.754 E892.71671
G1 X118.277 Y108.3 E892.73571
G1 X118.156 Y108.86 E892.75477
G1 X118.083 Y109.428 E892.77382
G1 X118.06 Y110 E892.79286
G1 X118.083 Y110.572 E892.8119
G1 X118.156 Y111.14 E892.83094
G1 X118.277 Y111.7 E892.85
G1 X118.445 Y112.246 E892.869
G1 X118.657 Y112.775 E892.88796
G1 X118.913 Y113.287 E892.90699
G1 X119.215 Y113.776 E892.92611
G1 X119.556 Y114.237 E892.94518
G1 X119.933 Y114.665 E892.96415
G1 X120.347 Y115.061 E892.98321
G1 X120.792 Y115.42 E893.00222
G1 X121.265 Y115.741 E893.02124
G1 X121.765 Y116.019 E893.04026
G1 X122.286 Y116.257 E893.05932
G1 X122.827 Y116.445 E893.07836
G1 X123.379 Y116.59 E893.09735
G1 X123.944 Y116.688 E893.11642
G1 F1500 E886.61642
G0 F10500 X123.978 Y116.41
G0 X120.479 Y114.911
G0 X117.056 Y115.362
G0 X116.791 Y115.135
G0 X117.16 Y114.897
G1 F1500 E893.11642
G1 F2100 X119.9 Y117.637 E893.2453
G0 F10500 X119.66 Y118.007
G0 X120.964 Y118.71
G0 X121.132 Y118.303
G1 F2100 X116.494 Y113.666 E893.46343
G0 F10500 X116.147 Y112.753
G1 F2100 X122.043 Y118.648 E893.74074
G0 F10500 X122.812 Y118.852
G1 F2100 X115.945 Y111.985 E894.06374
G0 F10500 X115.814 Y111.288
G1 F2100 X123.507 Y118.982 E894.42562
G0 F10500 X124.146 Y119.054
G1 F2100 X120.404 Y115.312 E894.60163
G0 F10500 X120.68 Y114.971
G0 X119.774 Y114.061
G0 X119.443 Y114.351
G1 F2100 X115.744 Y110.653 E894.7756
G0 F10500 X115.72 Y110.063
G1 F2100 X118.523 Y112.866 E894.90745
G0 F10500 X118.191 Y111.968
G1 F2100 X115.734 Y109.512 E895.02299
G0 F10500 X115.776 Y108.987
G1 F2100 X118.009 Y111.221 E895.12805
G0 F10500 X117.923 Y110.569
G1 F2100 X115.847 Y108.493 E895.2257
G0 F10500 X115.942 Y108.022
G1 F2100 X117.9 Y109.981 E895.31782
G0 F10500 X117.922 Y109.437
G1 F2100 X116.054 Y107.569 E895.40568
G0 F10500 X116.186 Y107.135
G1 F2100 X117.985 Y108.934 E895.4903
G0 F10500 X118.078 Y108.461
G1 F2100 X116.336 Y106.72 E895.57222
G0 F10500 X116.502 Y106.319
G1 F2100 X118.196 Y108.014 E895.65192
G0 F10500 X118.337 Y107.589
G1 F2100 X116.685 Y105.937 E895.72963
G0 F10500 X116.879 Y105.566
G1 F2100 X118.499 Y107.186 E895.80583
G0 F10500 X118.686 Y106.807
G1 F2100 X117.089 Y105.21 E895.88095
G0 F10500 X117.311 Y104.866
G1 F2100 X118.89 Y106.445 E895.95522
G0 F10500 X119.108 Y106.097
G1 F2100 X117.548 Y104.537 E896.02859
G0 F10500 X117.798 Y104.221
G1 F2100 X119.349 Y105.772 E896.10155
G0 F10500 X119.605 Y105.463
G1 F2100 X118.059 Y103.917 E896.17427
G0 F10500 X118.335 Y103.627
G1 F2100 X119.875 Y105.167 E896.2467
G0 F10500 X120.165 Y104.891
G1 F2100 X118.623 Y103.35 E896.31921
G0 F10500 X118.923 Y103.084
G1 F2100 X120.471 Y104.632 E896.39202
G0 F10500 X120.79 Y104.385
G1 F2100 X119.233 Y102.828 E896.46526
G0 F10500 X119.559 Y102.588
G1 F2100 X121.128 Y104.157 E896.53906
G0 F10500 X121.487 Y103.951
G1 F2100 X119.899 Y102.362 E896.61378
G0 F10500 X120.249 Y102.147
G1 F2100 X121.861 Y103.759 E896.6896
G0 F10500 X122.252 Y103.584
G1 F2100 X120.612 Y101.944 E896.76674
G0 F10500 X120.993 Y101.76
G1 F2100 X122.672 Y103.439 E896.84572
G0 F10500 X123.112 Y103.313
G1 F2100 X121.39 Y101.591 E896.92672
G0 F10500 X121.799 Y101.435
G1 F2100 X123.577 Y103.212 E897.01033
G0 F10500 X124.071 Y103.14
G1 F2100 X122.226 Y101.295 E897.09711
G0 F10500 X122.673 Y101.177
G1 F2100 X124.601 Y103.105 E897.1878
G0 F10500 X125.173 Y103.111
G1 F2100 X123.139 Y101.077 E897.28347
G0 F10500 X123.627 Y100.999
G1 F2100 X125.801 Y103.173 E897.38573
G0 F10500 X126.514 Y103.321
G1 F2100 X124.138 Y100.945 E897.49749
G0 F10500 X124.683 Y100.924
G1 F2100 X127.342 Y103.584 E897.62258
G0 F10500 X127.196 Y103.999
G0 X128.259 Y104.546
G0 X128.507 Y104.182
G1 F2100 X125.26 Y100.935 E897.77531
G0 F10500 X125.874 Y100.984
G1 F2100 X133.816 Y108.926 E898.14888
G0 F10500 X133.865 Y109.54
G1 F2100 X130.611 Y106.286 E898.30194
G0 F10500 X130.237 Y106.516
G0 X130.795 Y107.606
G0 X131.202 Y107.444
G1 F2100 X133.875 Y110.116 E898.42764
G0 F10500 X133.853 Y110.66
G1 F2100 X131.484 Y108.291 E898.53907
G0 F10500 X131.62 Y108.993
G1 F2100 X133.801 Y111.174 E898.64166
G0 F10500 X133.723 Y111.662
G1 F2100 X131.683 Y109.622 E898.73762
G0 F10500 X131.69 Y110.194
G1 F2100 X133.623 Y112.127 E898.82854
G0 F10500 X133.503 Y112.573
G1 F2100 X131.656 Y110.726 E898.91542
G0 F10500 X131.588 Y111.223
G1 F2100 X133.365 Y113.001 E898.99902
G0 F10500 X133.209 Y113.41
G1 F2100 X131.488 Y111.689 E899.07997
G0 F10500 X131.359 Y112.125
G1 F2100 X133.039 Y113.806 E899.15902
G0 F10500 X132.854 Y114.186
G1 F2100 X131.207 Y112.54 E899.23647
G0 F10500 X131.039 Y112.937
G1 F2100 X132.652 Y114.55 E899.31234
G0 F10500 X132.436 Y114.9
G1 F2100 X130.85 Y113.314 E899.38694
G0 F10500 X130.638 Y113.668
G1 F2100 X132.211 Y115.241 E899.46093
G0 F10500 X131.972 Y115.568
G1 F2100 X130.411 Y114.006 E899.53437
G0 F10500 X130.171 Y114.332
G1 F2100 X131.716 Y115.877 E899.60705
G0 F10500 X131.449 Y116.176
G1 F2100 X129.906 Y114.633 E899.67962
G0 F10500 X129.629 Y114.921
G1 F2100 X131.171 Y116.463 E899.75216
G0 F10500 X130.88 Y116.738
G1 F2100 X129.339 Y115.196 E899.82466
G0 F10500 X129.025 Y115.449
G1 F2100 X130.575 Y116.998 E899.89755
G0 F10500 X130.259 Y117.248
G1 F2100 X128.698 Y115.687 E899.97097
G0 F10500 X128.357 Y115.912
G1 F2100 X129.932 Y117.487 E900.04505
G0 F10500 X129.587 Y117.708
G1 F2100 X127.994 Y116.114 E900.12001
G0 F10500 X127.611 Y116.297
G1 F2100 X129.231 Y117.917 E900.19621
G0 F10500 X128.861 Y118.113
G1 F2100 X127.21 Y116.462 E900.27387
G0 F10500 X126.788 Y116.606
G1 F2100 X128.479 Y118.297 E900.35341
G0 F10500 X128.079 Y118.463
G1 F2100 X126.34 Y116.724 E900.4352
G0 F10500 X125.865 Y116.814
G1 F2100 X127.663 Y118.612 E900.51977
G0 F10500 X127.228 Y118.743
G1 F2100 X125.358 Y116.873 E900.60773
G0 F10500 X124.814 Y116.895
G1 F2100 X126.775 Y118.855 E900.69995
G0 F10500 X126.302 Y118.948
G1 F2100 X124.226 Y116.872 E900.7976
G0 F10500 X123.575 Y116.787
G1 F2100 X125.809 Y119.021 E900.90268
G0 F10500 X125.286 Y119.064
G1 F2100 X122.834 Y116.611 E901.01804
G0 F10500 X121.926 Y116.269
G1 F2100 X124.735 Y119.078 E901.15016
G0 F10500 X124.721 Y119.517
G0 X126.5 Y119.304
G0 X128.143 Y118.848
G0 X129.691 Y118.096
G0 X131.073 Y117.079
G0 X132.252 Y115.827
G0 X133.166 Y114.413
G0 X133.831 Y112.814
G0 X134.192 Y111.13
G0 X134.23 Y109.724
G0 X134.135 Y108.156
G0 X133.703 Y108.247
G1 F2100 X126.553 Y101.097 E901.48648
G0 F10500 X127.296 Y101.274
G1 F2100 X133.525 Y107.504 E901.77949
G0 F10500 X133.23 Y106.643
G1 F2100 X128.156 Y101.568 E902.01818
G0 F10500 X128.325 Y101.162
G0 X129.453 Y101.7
G0 X129.236 Y102.083
G1 F2100 X132.718 Y105.565 E902.18197
G0 F10500 X133.363 Y105.202
G1 F1500 E895.68197
;MESH:DESI_Port v1.stl
G0 F10500 X131.073 Y102.921
G0 X129.691 Y101.904
G0 X128.143 Y101.151
G0 X126.5 Y100.696
G0 X124.8 Y100.54
G0 X123.1 Y100.696
G0 X121.457 Y101.151
G0 X119.909 Y101.904
G0 X118.527 Y102.921
G0 X117.348 Y104.173
G0 X116.435 Y105.584
G0 X115.764 Y107.2
G0 X115.476 Y108.552
G0 X115.056 Y113.05
G0 X114.011 Y113.34
G0 X106.26 Y112.942
G0 X107.703 Y114.111
G0 X103.421 Y116.3
;TYPE:WALL-INNER
G1 F1500 E902.18197
G1 F2100 X103.953 Y116.208 E902.19992
G1 X104.474 Y116.072 E902.21783
G1 X104.982 Y115.894 E902.23574
G1 X105.473 Y115.67 E902.25369
G1 X105.944 Y115.408 E902.27161
G1 X106.391 Y115.106 E902.28955
G1 X106.809 Y114.768 E902.30743
G1 X107.199 Y114.395 E902.32538
G1 X107.555 Y113.991 E902.34329
G1 X107.877 Y113.556 E902.36129
G1 X108.16 Y113.097 E902.37923
G1 X108.401 Y112.616 E902.39712
G1 X108.602 Y112.117 E902.41501
G1 X108.606 Y112.101 E902.41556
G1 X108.762 Y111.599 E902.43305
G1 X108.874 Y111.072 E902.45097
G1 X108.942 Y110.539 E902.46884
G1 X108.964 Y110 E902.48678
G1 X108.942 Y109.461 E902.50472
G1 X108.874 Y108.928 E902.52259
G1 X108.762 Y108.401 E902.54051
G1 X108.602 Y107.883 E902.55854
G1 X108.401 Y107.384 E902.57644
G1 X108.16 Y106.903 E902.59433
G1 X107.877 Y106.444 E902.61227
G1 X107.555 Y106.009 E902.63027
G1 X107.199 Y105.605 E902.64818
G1 X106.809 Y105.232 E902.66613
G1 X106.391 Y104.894 E902.684
G1 X105.944 Y104.592 E902.70195
G1 X105.473 Y104.33 E902.71987
G1 X104.982 Y104.106 E902.73782
G1 X104.474 Y103.928 E902.75573
G1 X103.969 Y103.797 E902.77308
G1 X103.953 Y103.792 E902.77364
G1 X103.421 Y103.7 E902.79159
G1 X102.883 Y103.655 E902.80955
G1 X102.345 Y103.655 E902.82744
G1 X101.808 Y103.7 E902.84537
G1 X101.275 Y103.792 E902.86336
G1 X100.755 Y103.928 E902.88123
G1 X100.246 Y104.106 E902.89917
G1 X99.756 Y104.33 E902.91709
G1 X99.284 Y104.592 E902.93504
G1 X98.838 Y104.894 E902.95296
G1 X98.42 Y105.232 E902.97084
G1 X98.03 Y105.605 E902.98879
G1 X97.674 Y106.009 E903.0067
G1 X97.352 Y106.444 E903.0247
G1 X97.069 Y106.903 E903.04263
G1 X96.827 Y107.384 E903.06054
G1 X96.634 Y107.868 E903.07787
G1 X96.627 Y107.884 E903.07845
G1 X96.623 Y107.899 E903.07897
G1 X96.475 Y108.382 E903.09577
G1 X96.469 Y108.399 E903.09637
G1 X96.354 Y108.928 E903.11438
G1 X96.287 Y109.461 E903.13224
G1 X96.264 Y110 E903.15019
G1 X96.287 Y110.539 E903.16813
G1 X96.354 Y111.072 E903.186
G1 X96.469 Y111.601 E903.204
G1 X96.627 Y112.116 E903.22192
G1 X96.827 Y112.616 E903.23983
G1 X97.069 Y113.097 E903.25774
G1 X97.352 Y113.556 E903.27567
G1 X97.674 Y113.991 E903.29367
G1 X98.03 Y114.395 E903.31158
G1 X98.42 Y114.768 E903.32953
G1 X98.838 Y115.106 E903.34741
G1 X99.284 Y115.408 E903.36533
G1 X99.756 Y115.67 E903.38328
G1 X100.246 Y115.894 E903.4012
G1 X100.755 Y116.072 E903.41914
G1 X101.275 Y116.208 E903.43701
G1 X101.292 Y116.21 E903.43758
G1 X101.808 Y116.3 E903.455
G1 X102.345 Y116.345 E903.47293
G1 X102.883 Y116.345 E903.49082
G1 X103.421 Y116.3 E903.50878
G0 F10500 X103.37 Y115.903
G1 F2100 X103.868 Y115.817 E903.52559
G1 X104.357 Y115.689 E903.5424
G1 X104.833 Y115.522 E903.55918
G1 X105.293 Y115.313 E903.57598
G1 X105.734 Y115.067 E903.59278
G1 X106.153 Y114.784 E903.60959
G1 X106.545 Y114.467 E903.62636
G1 X106.91 Y114.118 E903.64316
G1 X107.244 Y113.739 E903.65996
G1 X107.545 Y113.332 E903.6768
G1 X107.81 Y112.902 E903.6936
G1 X108.036 Y112.451 E903.71038
G1 X108.225 Y111.983 E903.72716
G1 X108.374 Y111.498 E903.74404
G1 X108.479 Y111.005 E903.7608
G1 X108.543 Y110.505 E903.77757
G1 X108.564 Y110 E903.79438
G1 X108.543 Y109.495 E903.81119
G1 X108.479 Y108.995 E903.82796
G1 X108.374 Y108.502 E903.84472
G1 X108.225 Y108.017 E903.8616
G1 X108.036 Y107.549 E903.87838
G1 X107.81 Y107.098 E903.89516
G1 X107.545 Y106.668 E903.91196
G1 X107.244 Y106.261 E903.9288
G1 X106.91 Y105.882 E903.9456
G1 X106.545 Y105.533 E903.9624
G1 X106.153 Y105.216 E903.97916
G1 X105.734 Y104.933 E903.99598
G1 X105.293 Y104.687 E904.01278
G1 X104.833 Y104.478 E904.02958
G1 X104.357 Y104.311 E904.04636
G1 X103.868 Y104.183 E904.06317
G1 X103.37 Y104.097 E904.07998
G1 X102.866 Y104.055 E904.0968
G1 X102.362 Y104.055 E904.11356
G1 X101.859 Y104.097 E904.13035
G1 X101.36 Y104.183 E904.14719
G1 X100.872 Y104.311 E904.16397
G1 X100.395 Y104.478 E904.18078
G1 X99.936 Y104.687 E904.19756
G1 X99.494 Y104.933 E904.21438
G1 X99.076 Y105.216 E904.23117
G1 X98.684 Y105.533 E904.24794
G1 X98.319 Y105.882 E904.26474
G1 X97.985 Y106.261 E904.28154
G1 X97.684 Y106.668 E904.29837
G1 X97.419 Y107.098 E904.31517
G1 X97.192 Y107.549 E904.33197
G1 X97.004 Y108.017 E904.34874
G1 X96.856 Y108.5 E904.36554
G1 X96.749 Y108.995 E904.38239
G1 X96.686 Y109.495 E904.39915
G1 X96.664 Y110 E904.41596
G1 X96.686 Y110.505 E904.43277
G1 X96.749 Y111.005 E904.44954
G1 X96.856 Y111.5 E904.46638
G1 X97.004 Y111.983 E904.48318
G1 X97.192 Y112.451 E904.49996
G1 X97.419 Y112.902 E904.51675
G1 X97.684 Y113.332 E904.53355
G1 X97.985 Y113.739 E904.55039
G1 X98.319 Y114.118 E904.56719
G1 X98.684 Y114.467 E904.58398
G1 X99.076 Y114.784 E904.60075
G1 X99.494 Y115.067 E904.61754
G1 X99.936 Y115.313 E904.63437
G1 X100.395 Y115.522 E904.65114
G1 X100.872 Y115.689 E904.66795
G1 X101.36 Y115.817 E904.68473
G1 X101.859 Y115.903 E904.70157
G1 X102.362 Y115.945 E904.71836
G1 X102.866 Y115.945 E904.73512
G1 X103.37 Y115.903 E904.75194
G0 F10500 X103.319 Y115.506
;TYPE:WALL-OUTER
G1 F2100 X103.783 Y115.426 E904.7676
G1 X104.24 Y115.306 E904.78332
G1 X104.684 Y115.15 E904.79897
G1 X105.113 Y114.956 E904.81463
G1 X105.524 Y114.726 E904.8303
G1 X105.915 Y114.462 E904.84599
G1 X106.281 Y114.166 E904.86164
G1 X106.621 Y113.841 E904.87729
G1 X106.933 Y113.487 E904.89298
G1 X107.213 Y113.108 E904.90865
G1 X107.46 Y112.707 E904.92432
G1 X107.671 Y112.286 E904.93998
G1 X107.848 Y111.849 E904.95566
G1 X107.986 Y111.398 E904.97135
G1 X108.084 Y110.938 E904.98699
G1 X108.144 Y110.471 E905.00265
G1 X108.164 Y110 E905.01833
G1 X108.144 Y109.529 E905.03401
G1 X108.084 Y109.062 E905.04967
G1 X107.986 Y108.602 E905.06532
G1 X107.848 Y108.151 E905.081
G1 X107.671 Y107.714 E905.09668
G1 X107.46 Y107.293 E905.11235
G1 X107.213 Y106.892 E905.12801
G1 X106.933 Y106.513 E905.14368
G1 X106.621 Y106.159 E905.15938
G1 X106.281 Y105.834 E905.17502
G1 X105.915 Y105.538 E905.19068
G1 X105.524 Y105.274 E905.20637
G1 X105.113 Y105.044 E905.22203
G1 X104.684 Y104.85 E905.23769
G1 X104.24 Y104.694 E905.25335
G1 X103.783 Y104.574 E905.26906
G1 X103.319 Y104.494 E905.28472
G1 X102.849 Y104.455 E905.30041
G1 X102.379 Y104.455 E905.31604
G1 X101.91 Y104.494 E905.33169
G1 X101.445 Y104.574 E905.34739
G1 X100.989 Y104.694 E905.36307
G1 X100.544 Y104.85 E905.37875
G1 X100.116 Y105.044 E905.39438
G1 X99.704 Y105.274 E905.41008
G1 X99.314 Y105.538 E905.42574
G1 X98.948 Y105.834 E905.4414
G1 X98.608 Y106.159 E905.45704
G1 X98.296 Y106.513 E905.47273
G1 X98.016 Y106.892 E905.48841
G1 X97.769 Y107.293 E905.50407
G1 X97.557 Y107.714 E905.51975
G1 X97.381 Y108.151 E905.53542
G1 X97.243 Y108.601 E905.55107
G1 X97.144 Y109.062 E905.56676
G1 X97.085 Y109.529 E905.58241
G1 X97.064 Y110 E905.59809
G1 X97.085 Y110.471 E905.61377
G1 X97.144 Y110.938 E905.62943
G1 X97.243 Y111.399 E905.64511
G1 X97.381 Y111.849 E905.66077
G1 X97.557 Y112.286 E905.67644
G1 X97.769 Y112.707 E905.69211
G1 X98.016 Y113.108 E905.70778
G1 X98.296 Y113.487 E905.72345
G1 X98.608 Y113.841 E905.73915
G1 X98.948 Y114.166 E905.75479
G1 X99.314 Y114.462 E905.77045
G1 X99.704 Y114.726 E905.78611
G1 X100.116 Y114.956 E905.8018
G1 X100.544 Y115.15 E905.81743
G1 X100.989 Y115.306 E905.83312
G1 X101.445 Y115.426 E905.8488
G1 X101.91 Y115.506 E905.86449
G1 X102.379 Y115.545 E905.88015
G1 X102.849 Y115.545 E905.89578
G1 X103.319 Y115.506 E905.91146
G0 F10500 X103.374 Y115.942
G1 F1500 E899.41146
G0 F10500 X102.966 Y116.548
G0 X103.057 Y119.406
G0 X103.219 Y119.611
;TYPE:WALL-INNER
G1 F1500 E905.91146
G1 F2100 X102.614 Y119.63 E905.9316
G1 X102.009 Y119.611 E905.95173
G1 X101.461 Y119.561 E905.97003
G1 X100.889 Y119.473 E905.98928
G1 X100.297 Y119.346 E906.00942
G1 X99.758 Y119.196 E906.02803
G1 X99.2 Y119.003 E906.04766
G1 X98.667 Y118.785 E906.06682
G1 X98.13 Y118.523 E906.08669
G1 X97.641 Y118.246 E906.10538
G1 X97.146 Y117.926 E906.12499
G1 X96.668 Y117.575 E906.14471
G1 X96.243 Y117.221 E906.16311
G1 X95.798 Y116.801 E906.18346
G1 X95.394 Y116.372 E906.20306
G1 X95.032 Y115.938 E906.22186
G1 X94.696 Y115.48 E906.24075
G1 X94.375 Y114.984 E906.2604
G1 X94.089 Y114.475 E906.27982
G1 X93.833 Y113.949 E906.29928
G1 X93.6 Y113.387 E906.31951
G1 X93.418 Y112.858 E906.33812
G1 X93.266 Y112.31 E906.35703
G1 X93.142 Y111.734 E906.37663
G1 X93.053 Y111.144 E906.39647
G1 X93.003 Y110.6 E906.41464
G1 X92.984 Y110.006 E906.43441
G1 X93.003 Y109.388 E906.45498
G1 X93.052 Y108.869 E906.47231
G1 X93.146 Y108.246 E906.49327
G1 X93.266 Y107.689 E906.51222
G1 X93.421 Y107.134 E906.53139
G1 X93.6 Y106.613 E906.54971
G1 X93.837 Y106.042 E906.57027
G1 X94.092 Y105.52 E906.58959
G1 X94.375 Y105.016 E906.60882
G1 X94.696 Y104.52 E906.62847
G1 X95.032 Y104.062 E906.64736
G1 X95.394 Y103.628 E906.66616
G1 X95.798 Y103.199 E906.68576
G1 X96.236 Y102.785 E906.70581
G1 X96.671 Y102.424 E906.72461
G1 X97.159 Y102.066 E906.74474
G1 X97.641 Y101.754 E906.76383
G1 X98.123 Y101.481 E906.78226
G1 X98.665 Y101.218 E906.80229
G1 X99.218 Y100.989 E906.8222
G1 X99.753 Y100.805 E906.84102
G1 X100.297 Y100.654 E906.8598
G1 X100.889 Y100.527 E906.87994
G1 X101.461 Y100.439 E906.89918
G1 X102.009 Y100.389 E906.91749
G1 X102.614 Y100.37 E906.93762
G1 X103.219 Y100.389 E906.95775
G1 X103.768 Y100.439 E906.97609
G1 X104.339 Y100.527 E906.9953
G1 X104.931 Y100.654 E907.01544
G1 X105.476 Y100.805 E907.03425
G1 X106.011 Y100.989 E907.05307
G1 X106.563 Y101.218 E907.07294
G1 X107.105 Y101.481 E907.09298
G1 X107.588 Y101.754 E907.11143
G1 X108.09 Y102.079 E907.13132
G1 X108.55 Y102.418 E907.15033
G1 X109 Y102.792 E907.16979
G1 X109.423 Y103.191 E907.18913
G1 X109.817 Y103.609 E907.20824
G1 X110.196 Y104.064 E907.22793
G1 X110.54 Y104.53 E907.2472
G1 X110.85 Y105.009 E907.26617
G1 X111.127 Y105.498 E907.28487
G1 X111.403 Y106.064 E907.30581
G1 X111.616 Y106.576 E907.32425
G1 X111.808 Y107.133 E907.34385
G1 X111.957 Y107.666 E907.36226
G1 X112.092 Y108.294 E907.38362
G1 X112.175 Y108.843 E907.40209
G1 X112.225 Y109.388 E907.42029
G1 X112.244 Y109.994 E907.44046
G1 X112.225 Y110.605 E907.46079
G1 X112.175 Y111.154 E907.47913
G1 X112.092 Y111.706 E907.49769
G1 X111.962 Y112.31 E907.51824
G1 X111.808 Y112.867 E907.53746
G1 X111.629 Y113.387 E907.55575
G1 X111.396 Y113.949 E907.57599
G1 X111.133 Y114.491 E907.59602
G1 X110.862 Y114.97 E907.61433
G1 X110.54 Y115.47 E907.63411
G1 X110.196 Y115.936 E907.65337
G1 X109.826 Y116.381 E907.67262
G1 X109.431 Y116.801 E907.6918
G1 X109.001 Y117.207 E907.71147
G1 X108.551 Y117.582 E907.73095
G1 X108.094 Y117.918 E907.74982
G1 X107.588 Y118.246 E907.76987
G1 X107.105 Y118.519 E907.78833
G1 X106.564 Y118.782 E907.80833
G1 X106.012 Y119.01 E907.8282
G1 X105.476 Y119.195 E907.84706
G1 X104.931 Y119.346 E907.86587
G1 X104.339 Y119.473 E907.88601
G1 X103.768 Y119.561 E907.90522
G1 X103.219 Y119.611 E907.92356
G0 F10500 X103.234 Y120.011
G1 F2100 X102.614 Y120.03 E907.94419
G1 X101.994 Y120.011 E907.96482
G1 X101.412 Y119.958 E907.98426
G1 X100.813 Y119.866 E908.00441
G1 X100.207 Y119.736 E908.02503
G1 X99.632 Y119.576 E908.04488
G1 X99.059 Y119.378 E908.06504
G1 X98.506 Y119.151 E908.08492
G1 X97.943 Y118.876 E908.10576
G1 X97.433 Y118.588 E908.12524
G1 X96.921 Y118.257 E908.14552
G1 X96.423 Y117.891 E908.16608
G1 X95.97 Y117.514 E908.18568
G1 X95.523 Y117.092 E908.20613
G1 X95.094 Y116.637 E908.22693
G1 X94.716 Y116.183 E908.24657
G1 X94.365 Y115.705 E908.2663
G1 X94.03 Y115.187 E908.28682
G1 X93.737 Y114.666 E908.3067
G1 X93.467 Y114.112 E908.32719
G1 X93.23 Y113.54 E908.34779
G1 X93.038 Y112.983 E908.36738
G1 X92.876 Y112.4 E908.38751
G1 X92.75 Y111.812 E908.40751
G1 X92.748 Y111.794 E908.40811
G1 X92.659 Y111.205 E908.42793
G1 X92.656 Y111.191 E908.4284
G1 X92.603 Y110.617 E908.44757
G1 X92.584 Y110.006 E908.46791
G1 X92.603 Y109.376 E908.48887
G1 X92.656 Y108.809 E908.50781
G1 X92.75 Y108.186 E908.52877
G1 X92.877 Y107.594 E908.5489
G1 X93.038 Y107.017 E908.56883
G1 X93.23 Y106.46 E908.58842
G1 X93.467 Y105.888 E908.60902
G1 X93.737 Y105.334 E908.62951
G1 X94.03 Y104.813 E908.6494
G1 X94.365 Y104.295 E908.66991
G1 X94.716 Y103.817 E908.68964
G1 X95.094 Y103.363 E908.70929
G1 X95.523 Y102.908 E908.73009
G1 X95.972 Y102.484 E908.75063
G1 X96.423 Y102.109 E908.77013
G1 X96.922 Y101.743 E908.79072
G1 X97.433 Y101.412 E908.81097
G1 X97.943 Y101.124 E908.83045
G1 X98.502 Y100.852 E908.85112
G1 X99.065 Y100.619 E908.87139
G1 X99.088 Y100.612 E908.87219
G1 X99.632 Y100.424 E908.89133
G1 X99.645 Y100.421 E908.89178
G1 X100.207 Y100.264 E908.91118
G1 X100.813 Y100.134 E908.9318
G1 X101.412 Y100.042 E908.95195
G1 X101.994 Y99.989 E908.97139
G1 X102.614 Y99.97 E908.99202
G1 X103.234 Y99.989 E909.01265
G1 X103.817 Y100.042 E909.03212
G1 X104.415 Y100.134 E909.05225
G1 X105.021 Y100.264 E909.07286
G1 X105.597 Y100.424 E909.09275
G1 X106.164 Y100.619 E909.11269
G1 X106.726 Y100.852 E909.13292
G1 X107.286 Y101.124 E909.15363
G1 X107.797 Y101.413 E909.17316
G1 X108.319 Y101.751 E909.19384
G1 X108.796 Y102.102 E909.21354
G1 X109.27 Y102.497 E909.23406
G1 X109.706 Y102.908 E909.25399
G1 X110.117 Y103.344 E909.27392
G1 X110.512 Y103.818 E909.29444
G1 X110.871 Y104.305 E909.31456
G1 X111.195 Y104.806 E909.3344
G1 X111.487 Y105.323 E909.35415
G1 X111.763 Y105.889 E909.3751
G1 X111.984 Y106.422 E909.39429
G1 X111.991 Y106.438 E909.39487
G1 X112.189 Y107.012 E909.41506
G1 X112.192 Y107.025 E909.41551
G1 X112.341 Y107.558 E909.43392
G1 X112.348 Y107.582 E909.43475
G1 X112.483 Y108.21 E909.45611
G1 X112.486 Y108.234 E909.45692
G1 X112.569 Y108.782 E909.47535
G1 X112.572 Y108.796 E909.47583
G1 X112.622 Y109.351 E909.49436
G1 X112.625 Y109.376 E909.4952
G1 X112.644 Y109.994 E909.51576
G1 X112.625 Y110.62 E909.53659
G1 X112.572 Y111.204 E909.5561
G1 X112.483 Y111.79 E909.57581
G1 X112.352 Y112.4 E909.59656
G1 X112.189 Y112.988 E909.61686
G1 X111.999 Y113.54 E909.63627
G1 X111.762 Y114.112 E909.65687
G1 X111.49 Y114.672 E909.67757
G1 X111.201 Y115.183 E909.6971
G1 X110.871 Y115.695 E909.71736
G1 X110.512 Y116.182 E909.73748
G1 X110.125 Y116.647 E909.7576
G1 X109.706 Y117.092 E909.77793
G1 X109.274 Y117.5 E909.7977
G1 X108.796 Y117.898 E909.81838
G1 X108.319 Y118.249 E909.83808
G1 X107.797 Y118.587 E909.85877
G1 X107.286 Y118.876 E909.87829
G1 X106.727 Y119.148 E909.89897
G1 X106.164 Y119.381 E909.91923
G1 X105.597 Y119.576 E909.93918
G1 X105.583 Y119.579 E909.93965
G1 X105.021 Y119.736 E909.95906
G1 X104.415 Y119.866 E909.97967
G1 X103.817 Y119.958 E909.9998
G1 X103.234 Y120.011 E910.01927
G0 F10500 X103.249 Y120.411
;TYPE:WALL-OUTER
G1 F2100 X102.614 Y120.43 E910.0404
G1 X101.979 Y120.411 E910.06153
G1 X101.363 Y120.355 E910.0821
G1 X100.737 Y120.259 E910.10316
G1 X100.117 Y120.126 E910.12426
G1 X99.506 Y119.956 E910.14535
G1 X98.918 Y119.753 E910.16604
G1 X98.338 Y119.514 E910.1869
G1 X97.762 Y119.233 E910.20822
G1 X97.224 Y118.929 E910.22877
G1 X96.685 Y118.58 E910.25013
G1 X96.186 Y118.214 E910.27071
G1 X95.697 Y117.807 E910.29187
G1 X95.24 Y117.375 E910.31279
G1 X94.803 Y116.912 E910.33396
G1 X94.4 Y116.428 E910.35491
G1 X94.034 Y115.93 E910.37547
G1 X93.685 Y115.39 E910.39685
G1 X93.382 Y114.852 E910.41739
G1 X93.101 Y114.275 E910.43874
G1 X92.86 Y113.693 E910.45969
G1 X92.658 Y113.109 E910.48024
G1 X92.486 Y112.49 E910.50161
G1 X92.354 Y111.874 E910.52256
G1 X92.26 Y111.251 E910.54352
G1 X92.203 Y110.634 E910.56413
G1 X92.184 Y110.006 E910.58502
G1 X92.203 Y109.364 E910.60638
G1 X92.26 Y108.749 E910.62693
G1 X92.354 Y108.126 E910.64788
G1 X92.486 Y107.51 E910.66884
G1 X92.658 Y106.891 E910.6902
G1 X92.86 Y106.307 E910.71076
G1 X93.101 Y105.725 E910.73171
G1 X93.382 Y105.148 E910.75305
G1 X93.685 Y104.61 E910.77359
G1 X94.034 Y104.07 E910.79498
G1 X94.4 Y103.572 E910.81553
G1 X94.803 Y103.088 E910.83648
G1 X95.24 Y102.625 E910.85766
G1 X95.697 Y102.193 E910.87857
G1 X96.186 Y101.786 E910.89973
G1 X96.685 Y101.42 E910.92031
G1 X97.224 Y101.071 E910.94167
G1 X97.762 Y100.767 E910.96222
G1 X98.339 Y100.486 E910.98357
G1 X98.918 Y100.247 E911.0044
G1 X99.506 Y100.044 E911.02509
G1 X100.117 Y99.874 E911.04619
G1 X100.737 Y99.741 E911.06728
G1 X101.363 Y99.645 E911.08834
G1 X101.979 Y99.589 E911.10892
G1 X102.614 Y99.57 E911.13005
G1 X103.249 Y99.589 E911.15117
G1 X103.866 Y99.645 E911.17178
G1 X104.491 Y99.741 E911.19281
G1 X105.111 Y99.874 E911.2139
G1 X105.723 Y100.044 E911.23503
G1 X106.311 Y100.247 E911.25572
G1 X106.889 Y100.486 E911.27652
G1 X107.466 Y100.767 E911.29787
G1 X108.005 Y101.071 E911.31845
G1 X108.544 Y101.42 E911.33981
G1 X109.042 Y101.786 E911.36036
G1 X109.535 Y102.197 E911.38171
G1 X109.989 Y102.625 E911.40246
G1 X110.417 Y103.079 E911.42321
G1 X110.828 Y103.572 E911.44456
G1 X111.202 Y104.08 E911.46554
G1 X111.537 Y104.599 E911.48609
G1 X111.847 Y105.148 E911.50706
G1 X112.123 Y105.714 E911.528
G1 X112.369 Y106.307 E911.54936
G1 X112.57 Y106.891 E911.5699
G1 X112.739 Y107.498 E911.59086
G1 X112.874 Y108.126 E911.61222
G1 X112.969 Y108.749 E911.63318
G1 X113.025 Y109.364 E911.65372
G1 X113.044 Y109.994 E911.67468
G1 X113.025 Y110.635 E911.69601
G1 X112.969 Y111.251 E911.71659
G1 X112.874 Y111.874 E911.73755
G1 X112.742 Y112.49 E911.7585
G1 X112.57 Y113.109 E911.77987
G1 X112.369 Y113.693 E911.80041
G1 X112.128 Y114.275 E911.82136
G1 X111.847 Y114.852 E911.84271
G1 X111.543 Y115.391 E911.86329
G1 X111.202 Y115.92 E911.88422
G1 X110.828 Y116.428 E911.9052
G1 X110.425 Y116.912 E911.92615
G1 X109.989 Y117.375 E911.9473
G1 X109.535 Y117.803 E911.96806
G1 X109.042 Y118.214 E911.9894
G1 X108.544 Y118.58 E912.00996
G1 X108.005 Y118.929 E912.03132
G1 X107.466 Y119.233 E912.0519
G1 X106.89 Y119.514 E912.07321
G1 X106.311 Y119.753 E912.09405
G1 X105.723 Y119.956 E912.11474
G1 X105.111 Y120.126 E912.13586
G1 X104.491 Y120.259 E912.15695
G1 X103.866 Y120.355 E912.17799
G1 X103.249 Y120.411 E912.19859
G0 F10500 X103.223 Y119.972
G0 X103.205 Y119.221
;TYPE:SKIN
G1 F2100 X102.614 Y119.24 E912.21826
G1 X102.023 Y119.221 E912.23793
G1 X101.52 Y119.175 E912.25473
G1 X100.963 Y119.089 E912.27347
G1 X100.384 Y118.965 E912.29316
G1 X99.875 Y118.823 E912.31074
G1 X99.335 Y118.637 E912.32974
G1 X98.831 Y118.43 E912.34786
G1 X98.301 Y118.172 E912.36746
G1 X97.849 Y117.915 E912.38476
G1 X97.358 Y117.598 E912.4042
G1 X96.918 Y117.275 E912.42235
G1 X96.493 Y116.921 E912.44075
G1 X96.074 Y116.526 E912.4599
G1 X95.686 Y116.113 E912.47875
G1 X95.332 Y115.688 E912.49714
G1 X95.024 Y115.268 E912.51447
G1 X94.703 Y114.772 E912.53412
G1 X94.435 Y114.294 E912.55234
G1 X94.192 Y113.794 E912.57083
G1 X93.961 Y113.237 E912.59089
G1 X93.79 Y112.74 E912.60837
G1 X93.648 Y112.226 E912.62611
G1 X93.524 Y111.652 E912.64564
G1 X93.439 Y111.086 E912.66468
G1 X93.393 Y110.586 E912.68138
G1 X93.374 Y110.018 E912.70028
G1 X93.393 Y109.4 E912.72084
G1 X93.438 Y108.927 E912.73665
G1 X93.528 Y108.328 E912.75679
G1 X93.645 Y107.783 E912.77533
G1 X93.794 Y107.25 E912.79374
G1 X93.961 Y106.763 E912.81086
G1 X94.193 Y106.203 E912.83102
G1 X94.438 Y105.701 E912.8496
G1 X94.703 Y105.228 E912.86764
G1 X95.024 Y104.732 E912.88729
G1 X95.332 Y104.312 E912.90461
G1 X95.686 Y103.887 E912.92301
G1 X96.075 Y103.474 E912.94188
G1 X96.495 Y103.077 E912.9611
G1 X96.919 Y102.725 E912.97943
G1 X97.371 Y102.394 E912.99806
G1 X97.849 Y102.085 E913.01699
G1 X98.305 Y101.826 E913.03443
G1 X98.815 Y101.579 E913.05328
G1 X99.365 Y101.351 E913.07308
G1 X99.868 Y101.178 E913.09078
G1 X100.379 Y101.036 E913.10842
G1 X100.963 Y100.911 E913.12828
G1 X101.52 Y100.825 E913.14702
G1 X102.023 Y100.779 E913.16382
G1 X102.614 Y100.76 E913.18349
G1 X103.205 Y100.779 E913.20316
G1 X103.709 Y100.825 E913.21999
G1 X104.264 Y100.911 E913.23867
G1 X104.849 Y101.036 E913.25857
G1 X105.361 Y101.178 E913.27624
G1 X105.872 Y101.354 E913.29421
G1 X106.403 Y101.574 E913.31333
G1 X106.935 Y101.832 E913.333
G1 X107.376 Y102.082 E913.34986
G1 X107.87 Y102.401 E913.36942
G1 X108.309 Y102.725 E913.38756
G1 X108.743 Y103.085 E913.40632
G1 X109.139 Y103.458 E913.42441
G1 X109.517 Y103.859 E913.44274
G1 X109.889 Y104.305 E913.46206
G1 X110.219 Y104.752 E913.48054
G1 X110.511 Y105.202 E913.49838
G1 X110.776 Y105.669 E913.51624
G1 X111.047 Y106.224 E913.53678
G1 X111.251 Y106.715 E913.55446
G1 X111.435 Y107.249 E913.57325
G1 X111.575 Y107.748 E913.59049
G1 X111.71 Y108.376 E913.61185
G1 X111.789 Y108.901 E913.62951
G1 X111.835 Y109.4 E913.64618
G1 X111.854 Y109.982 E913.66555
G1 X111.835 Y110.586 E913.68564
G1 X111.789 Y111.096 E913.70268
G1 X111.71 Y111.624 E913.72043
G1 X111.58 Y112.227 E913.74095
G1 X111.436 Y112.75 E913.75899
G1 X111.268 Y113.237 E913.77613
G1 X111.035 Y113.799 E913.79636
G1 X110.783 Y114.318 E913.81555
G1 X110.534 Y114.759 E913.8324
G1 X110.222 Y115.244 E913.85158
G1 X109.889 Y115.695 E913.87022
G1 X109.534 Y116.124 E913.88874
G1 X109.155 Y116.526 E913.90712
G1 X108.751 Y116.907 E913.92559
G1 X108.305 Y117.279 E913.9449
G1 X107.872 Y117.597 E913.96277
G1 X107.385 Y117.913 E913.98208
G1 X106.935 Y118.168 E913.99928
G1 X106.41 Y118.423 E914.0187
G1 X105.869 Y118.647 E914.03817
G1 X105.36 Y118.822 E914.05607
G1 X104.849 Y118.964 E914.07371
G1 X104.264 Y119.089 E914.09361
G1 X103.709 Y119.175 E914.11229
G1 X103.205 Y119.221 E914.12912
G1 F1500 E907.62912
G0 F10500 X103.229 Y119.499
G0 X102.983 Y119.409
G0 X102.892 Y116.536
G0 X102.899 Y116.735
G1 F1500 E914.12912
G1 F2100 X103.47 Y116.688 E914.14818
G1 X104.035 Y116.59 E914.16725
G1 X104.587 Y116.445 E914.18623
G1 X105.128 Y116.257 E914.20528
G1 X105.649 Y116.019 E914.22433
G1 X106.149 Y115.741 E914.24336
G1 X106.623 Y115.42 E914.2624
G1 X107.067 Y115.061 E914.28139
G1 X107.48 Y114.666 E914.3004
G1 X107.859 Y114.237 E914.31944
G1 X108.201 Y113.774 E914.33859
G1 X108.501 Y113.286 E914.35764
G1 X108.756 Y112.776 E914.3766
G1 X108.97 Y112.248 E914.39555
G1 X109.14 Y111.697 E914.41473
G1 X109.258 Y111.138 E914.43373
G1 X109.331 Y110.572 E914.45271
G1 X109.354 Y110 E914.47175
G1 X109.331 Y109.428 E914.49079
G1 X109.258 Y108.862 E914.50978
G1 X109.14 Y108.303 E914.52878
G1 X108.97 Y107.752 E914.54796
G1 X108.756 Y107.224 E914.5669
G1 X108.501 Y106.714 E914.58587
G1 X108.201 Y106.226 E914.60492
G1 X107.859 Y105.763 E914.62407
G1 X107.48 Y105.334 E914.64311
G1 X107.067 Y104.939 E914.66211
G1 X106.623 Y104.58 E914.68111
G1 X106.149 Y104.259 E914.70015
G1 X105.649 Y103.981 E914.71917
G1 X105.128 Y103.743 E914.73822
G1 X104.587 Y103.555 E914.75727
G1 X104.035 Y103.41 E914.77626
G1 X103.47 Y103.312 E914.79533
G1 X102.899 Y103.265 E914.81438
G1 X102.329 Y103.265 E914.83334
G1 X101.759 Y103.312 E914.85237
G1 X101.193 Y103.41 E914.87147
G1 X100.642 Y103.555 E914.89042
G1 X100.1 Y103.743 E914.9095
G1 X99.58 Y103.981 E914.92852
G1 X99.079 Y104.259 E914.94758
G1 X98.606 Y104.58 E914.96659
G1 X98.162 Y104.939 E914.98558
G1 X97.749 Y105.334 E915.00459
G1 X97.37 Y105.763 E915.02363
G1 X97.029 Y106.225 E915.04273
G1 X96.728 Y106.712 E915.06177
G1 X96.471 Y107.224 E915.08082
G1 X96.259 Y107.754 E915.09981
G1 X96.091 Y108.3 E915.11881
G1 X95.97 Y108.862 E915.13793
G1 X95.899 Y109.428 E915.1569
G1 X95.874 Y110 E915.17595
G1 X95.899 Y110.572 E915.19499
G1 X95.97 Y111.138 E915.21396
G1 X96.091 Y111.7 E915.23308
G1 X96.259 Y112.246 E915.25208
G1 X96.471 Y112.776 E915.27107
G1 X96.728 Y113.288 E915.29012
G1 X97.029 Y113.775 E915.30916
G1 X97.37 Y114.237 E915.32826
G1 X97.749 Y114.666 E915.3473
G1 X98.162 Y115.061 E915.36631
G1 X98.606 Y115.42 E915.3853
G1 X99.079 Y115.741 E915.40431
G1 X99.58 Y116.019 E915.42337
G1 X100.1 Y116.257 E915.44239
G1 X100.642 Y116.445 E915.46147
G1 X101.193 Y116.59 E915.48042
G1 X101.759 Y116.688 E915.49953
G1 X102.329 Y116.735 E915.51855
G1 X102.899 Y116.735 E915.53751
G1 F1500 E909.03751
G0 F10500 X102.889 Y116.455
G0 X98.294 Y114.911
G0 X94.869 Y115.362
G0 X94.392 Y114.789
G0 X94.777 Y114.576
G1 F1500 E915.53751
G1 F2100 X98.038 Y117.837 E915.6909
G0 F10500 X97.82 Y118.22
G0 X98.989 Y118.797
G0 X99.156 Y118.39
G1 F2100 X94.229 Y113.462 E915.92267
G0 F10500 X93.911 Y112.579
G1 F2100 X100.03 Y118.698 E916.21049
G0 F10500 X100.783 Y118.885
G1 F2100 X93.725 Y111.827 E916.54248
G0 F10500 X93.61 Y111.146
G1 F2100 X101.466 Y119.003 E916.91202
G0 F10500 X102.091 Y119.061
G1 F2100 X98.719 Y115.69 E917.07061
G0 F10500 X98.966 Y115.327
G0 X100.15 Y115.971
G0 X99.967 Y116.372
G1 F2100 X102.672 Y119.077 E917.19784
G0 F10500 X103.219 Y119.058
G1 F2100 X100.815 Y116.654 E917.31092
G0 F10500 X101.539 Y116.812
G1 F2100 X103.733 Y119.007 E917.41414
G0 F10500 X104.224 Y118.931
G1 F2100 X102.174 Y116.882 E917.51054
G0 F10500 X102.752 Y116.894
G1 F2100 X104.69 Y118.832 E917.6017
G0 F10500 X105.139 Y118.716
G1 F2100 X103.287 Y116.863 E917.68884
G0 F10500 X103.784 Y116.795
G1 F2100 X105.568 Y118.579 E917.77275
G0 F10500 X105.98 Y118.425
G1 F2100 X104.252 Y116.698 E917.85401
G0 F10500 X104.696 Y116.575
G1 F2100 X106.379 Y118.259 E917.93319
G0 F10500 X106.76 Y118.074
G1 F2100 X105.116 Y116.43 E918.01052
G0 F10500 X105.51 Y116.258
G1 F2100 X107.125 Y117.873 E918.08649
G0 F10500 X107.478 Y117.66
G1 F2100 X105.887 Y116.069 E918.16132
G0 F10500 X106.249 Y115.866
G1 F2100 X107.819 Y117.436 E918.23517
G0 F10500 X108.145 Y117.196
G1 F2100 X106.587 Y115.638 E918.30845
G0 F10500 X106.908 Y115.394
G1 F2100 X108.457 Y116.942 E918.38129
G0 F10500 X108.759 Y116.678
G1 F2100 X107.217 Y115.137 E918.4538
G0 F10500 X107.507 Y114.861
G1 F2100 X109.049 Y116.403 E918.52633
G0 F10500 X109.324 Y116.112
G1 F2100 X107.779 Y114.567 E918.599
G0 F10500 X108.038 Y114.261
G1 F2100 X109.586 Y115.809 E918.67181
G0 F10500 X109.838 Y115.495
G1 F2100 X108.279 Y113.936 E918.74514
G0 F10500 X108.5 Y113.591
G1 F2100 X110.078 Y115.17 E918.81939
G0 F10500 X110.3 Y114.826
G1 F2100 X108.705 Y113.231 E918.89442
G0 F10500 X108.894 Y112.854
G1 F2100 X110.512 Y114.472 E918.97052
G0 F10500 X110.708 Y114.102
G1 F2100 X109.058 Y112.452 E919.04813
G0 F10500 X109.203 Y112.031
G1 F2100 X110.893 Y113.721 E919.12763
G0 F10500 X111.058 Y113.321
G1 F2100 X109.325 Y111.588 E919.20914
G0 F10500 X109.42 Y111.117
G1 F2100 X111.211 Y112.908 E919.29338
G0 F10500 X111.345 Y112.476
G1 F2100 X109.484 Y110.616 E919.3809
G0 F10500 X109.51 Y110.076
G1 F2100 X111.459 Y112.025 E919.47257
G0 F10500 X111.558 Y111.558
G1 F2100 X109.491 Y109.491 E919.5698
G0 F10500 X109.415 Y108.849
G1 F2100 X111.63 Y111.065 E919.67401
G0 F10500 X111.675 Y110.544
G1 F2100 X109.25 Y108.119 E919.78807
G0 F10500 X108.932 Y107.235
G1 F2100 X111.693 Y109.996 E919.91794
G0 F10500 X111.674 Y109.412
G1 F2100 X108.147 Y105.884 E920.08386
G0 F10500 X107.793 Y106.145
G0 X106.456 Y104.804
G0 X106.703 Y104.44
G1 F2100 X103.202 Y100.939 E920.24854
G0 F10500 X102.618 Y100.921
G1 F2100 X105.378 Y103.681 E920.37836
G0 F10500 X104.497 Y103.366
G1 F2100 X102.07 Y100.938 E920.49254
G0 F10500 X101.548 Y100.982
G1 F2100 X103.766 Y103.2 E920.59687
G0 F10500 X103.122 Y103.122
G1 F2100 X101.058 Y101.058 E920.69396
G0 F10500 X100.588 Y101.154
G1 F2100 X102.538 Y103.104 E920.78568
G0 F10500 X101.999 Y103.13
G1 F2100 X100.138 Y101.269 E920.87321
G0 F10500 X99.706 Y101.403
G1 F2100 X101.496 Y103.193 E920.95741
G0 F10500 X101.024 Y103.287
G1 F2100 X99.291 Y101.554 E921.03892
G0 F10500 X98.891 Y101.72
G1 F2100 X100.578 Y103.407 E921.11828
G0 F10500 X100.158 Y103.552
G1 F2100 X98.509 Y101.903 E921.19584
G0 F10500 X98.142 Y102.101
G1 F2100 X99.76 Y103.72 E921.27197
G0 F10500 X99.381 Y103.906
G1 F2100 X97.788 Y102.314 E921.34688
G0 F10500 X97.445 Y102.536
G1 F2100 X99.016 Y104.108 E921.42079
G0 F10500 X98.678 Y104.335
G1 F2100 X97.118 Y102.775 E921.49417
G0 F10500 X96.804 Y103.026
G1 F2100 X98.353 Y104.576 E921.56706
G0 F10500 X98.042 Y104.83
G1 F2100 X96.501 Y103.289 E921.63954
G0 F10500 X96.211 Y103.564
G1 F2100 X97.753 Y105.107 E921.71209
G0 F10500 X97.478 Y105.398
G1 F2100 X95.934 Y103.854 E921.78472
G0 F10500 X95.669 Y104.154
G1 F2100 X97.216 Y105.701 E921.85748
G0 F10500 X96.976 Y106.027
G1 F2100 X95.414 Y104.465 E921.93096
G0 F10500 X95.176 Y104.793
G1 F2100 X96.752 Y106.368 E922.00506
G0 F10500 X96.541 Y106.724
G1 F2100 X94.953 Y105.135 E922.07978
G0 F10500 X94.739 Y105.487
G1 F2100 X96.353 Y107.101 E922.1557
G0 F10500 X96.187 Y107.501
G1 F2100 X94.54 Y105.854 E922.23317
G0 F10500 X94.355 Y106.235
G1 F2100 X96.04 Y107.92 E922.31243
G0 F10500 X95.914 Y108.359
G1 F2100 X94.188 Y106.633 E922.39361
G0 F10500 X94.033 Y107.043
G1 F2100 X95.815 Y108.825 E922.47743
G0 F10500 X95.751 Y109.327
G1 F2100 X93.897 Y107.473 E922.56464
G0 F10500 X93.778 Y107.92
G1 F2100 X95.72 Y109.862 E922.65598
G0 F10500 X95.733 Y110.441
G1 F2100 X93.681 Y108.388 E922.75253
G0 F10500 X93.606 Y108.88
G1 F2100 X95.801 Y111.075 E922.85577
G0 F10500 X95.95 Y111.79
G1 F2100 X93.553 Y109.392 E922.96854
G0 F10500 X93.536 Y109.94
G1 F2100 X96.25 Y112.655 E923.09623
G0 F10500 X96.658 Y112.492
G0 X97.26 Y113.618
G0 X96.903 Y113.873
G1 F2100 X93.55 Y110.521 E923.25392
G0 F10500 X93.111 Y110.535
G0 X93.221 Y108.896
G0 X93.582 Y107.191
G0 X94.246 Y105.594
G0 X95.162 Y104.173
G0 X96.347 Y102.915
G0 X97.724 Y101.903
G0 X99.272 Y101.151
G0 X100.914 Y100.696
G0 X102.291 Y100.57
G0 X103.902 Y100.573
G0 X103.835 Y101.007
G1 F2100 X111.608 Y108.779 E923.61951
G0 F10500 X111.483 Y108.089
G1 F2100 X104.525 Y101.131 E923.94679
G0 F10500 X105.282 Y101.322
G1 F2100 X111.29 Y107.331 E924.22942
G0 F10500 X110.959 Y106.433
G1 F2100 X106.182 Y101.657 E924.45409
G0 F10500 X106.351 Y101.25
G0 X107.582 Y101.881
G0 X107.342 Y102.251
G1 F2100 X110.368 Y105.276 E924.5964
G0 F10500 X110.99 Y104.875
G1 F1500 E918.0964
;MESH:DESI_Port v1.stl(1)
G0 F10500 X111.923 Y108.318
G0 X112.074 Y109.987
G0 X111.953 Y111.359
G0 X111.025 Y115.79
G0 X111.899 Y116.433
G0 X113.01 Y126.432
G0 X112.702 Y124.601
G0 X109.799 Y126.87
G0 X109.151 Y127.606
G0 X108.636 Y128.442
G0 X108.271 Y129.353
G0 X108.062 Y130.314
G0 X108.022 Y131.293
G0 X108.145 Y132.268
G0 X108.433 Y133.206
G0 X108.876 Y134.084
G0 X109.46 Y134.873
G0 X110.168 Y135.554
G0 X110.9 Y136.048
G0 X113.806 Y137.399
;TYPE:WALL-INNER
G1 F1500 E924.5964
G1 F2100 X114.345 Y137.376 E924.61434
G1 X114.878 Y137.309 E924.63221
G1 X115.407 Y137.194 E924.65021
G1 X115.922 Y137.036 E924.66813
G1 X116.422 Y136.836 E924.68604
G1 X116.903 Y136.594 E924.70395
G1 X117.362 Y136.311 E924.72189
G1 X117.797 Y135.989 E924.73989
G1 X118.201 Y135.633 E924.7578
G1 X118.572 Y135.245 E924.77565
G1 X118.913 Y134.827 E924.79359
G1 X119.215 Y134.379 E924.81156
G1 X119.478 Y133.907 E924.82954
G1 X119.698 Y133.416 E924.84743
G1 X119.879 Y132.909 E924.86534
G1 X120.009 Y132.404 E924.88268
G1 X120.014 Y132.387 E924.88327
G1 X120.106 Y131.855 E924.90123
G1 X120.151 Y131.318 E924.91915
G1 X120.151 Y130.78 E924.93704
G1 X120.106 Y130.242 E924.955
G1 X120.014 Y129.711 E924.97292
G1 X119.879 Y129.189 E924.99086
G1 X119.698 Y128.681 E925.00879
G1 X119.478 Y128.19 E925.02669
G1 X119.215 Y127.719 E925.04463
G1 X118.913 Y127.272 E925.06257
G1 X118.572 Y126.852 E925.08057
G1 X118.201 Y126.464 E925.09842
G1 X117.797 Y126.108 E925.11633
G1 X117.362 Y125.786 E925.13433
G1 X116.903 Y125.503 E925.15227
G1 X116.422 Y125.262 E925.17016
G1 X115.923 Y125.061 E925.18805
G1 X115.907 Y125.057 E925.1886
G1 X115.405 Y124.901 E925.20609
G1 X114.878 Y124.789 E925.22401
G1 X114.345 Y124.721 E925.24188
G1 X113.806 Y124.699 E925.25982
G1 X113.267 Y124.721 E925.27776
G1 X112.734 Y124.789 E925.29563
G1 X112.207 Y124.901 E925.31355
G1 X111.689 Y125.061 E925.33158
G1 X111.19 Y125.262 E925.34948
G1 X110.709 Y125.503 E925.36737
G1 X110.25 Y125.786 E925.38531
G1 X109.815 Y126.108 E925.40331
G1 X109.411 Y126.464 E925.42122
G1 X109.038 Y126.854 E925.43917
G1 X108.7 Y127.272 E925.45704
G1 X108.398 Y127.719 E925.47499
G1 X108.136 Y128.19 E925.49291
G1 X107.912 Y128.681 E925.51086
G1 X107.734 Y129.189 E925.52877
G1 X107.603 Y129.694 E925.54612
G1 X107.598 Y129.71 E925.54668
G1 X107.506 Y130.242 E925.56463
G1 X107.461 Y130.78 E925.58259
G1 X107.461 Y131.318 E925.60048
G1 X107.506 Y131.855 E925.61841
G1 X107.598 Y132.388 E925.6364
G1 X107.734 Y132.908 E925.65427
G1 X107.912 Y133.416 E925.67218
G1 X108.135 Y133.907 E925.69011
G1 X108.398 Y134.379 E925.70808
G1 X108.7 Y134.825 E925.726
G1 X109.038 Y135.243 E925.74388
G1 X109.411 Y135.633 E925.76183
G1 X109.815 Y135.989 E925.77974
G1 X110.25 Y136.311 E925.79774
G1 X110.709 Y136.594 E925.81567
G1 X111.19 Y136.836 E925.83358
G1 X111.674 Y137.029 E925.85091
G1 X111.69 Y137.036 E925.85149
G1 X111.705 Y137.04 E925.85201
G1 X112.188 Y137.188 E925.86881
G1 X112.205 Y137.194 E925.86941
G1 X112.734 Y137.309 E925.88742
G1 X113.267 Y137.376 E925.90528
G1 X113.806 Y137.399 E925.92323
G0 F10500 X113.806 Y136.999
G1 F2100 X114.311 Y136.977 E925.94004
G1 X114.811 Y136.914 E925.9568
G1 X115.306 Y136.807 E925.97365
G1 X115.789 Y136.659 E925.99045
G1 X116.257 Y136.471 E926.00722
G1 X116.708 Y136.244 E926.02401
G1 X117.138 Y135.979 E926.04081
G1 X117.545 Y135.678 E926.05765
G1 X117.924 Y135.344 E926.07445
G1 X118.272 Y134.98 E926.0912
G1 X118.591 Y134.588 E926.10801
G1 X118.874 Y134.169 E926.12483
G1 X119.12 Y133.727 E926.14165
G1 X119.327 Y133.267 E926.15843
G1 X119.496 Y132.791 E926.17523
G1 X119.623 Y132.303 E926.192
G1 X119.709 Y131.804 E926.20884
G1 X119.751 Y131.301 E926.22563
G1 X119.751 Y130.797 E926.2424
G1 X119.709 Y130.293 E926.25922
G1 X119.623 Y129.795 E926.27603
G1 X119.496 Y129.306 E926.29283
G1 X119.327 Y128.83 E926.30963
G1 X119.12 Y128.37 E926.32641
G1 X118.874 Y127.929 E926.3432
G1 X118.591 Y127.51 E926.36002
G1 X118.272 Y127.117 E926.37685
G1 X117.924 Y126.753 E926.3936
G1 X117.545 Y126.419 E926.41041
G1 X117.138 Y126.118 E926.42724
G1 X116.708 Y125.853 E926.44404
G1 X116.257 Y125.627 E926.46082
G1 X115.789 Y125.438 E926.47761
G1 X115.304 Y125.289 E926.49448
G1 X114.811 Y125.184 E926.51125
G1 X114.311 Y125.12 E926.52801
G1 X113.806 Y125.099 E926.54482
G1 X113.301 Y125.12 E926.56164
G1 X112.801 Y125.184 E926.5784
G1 X112.308 Y125.289 E926.59517
G1 X111.823 Y125.438 E926.61204
G1 X111.355 Y125.627 E926.62883
G1 X110.904 Y125.853 E926.64561
G1 X110.474 Y126.118 E926.66241
G1 X110.067 Y126.419 E926.67924
G1 X109.688 Y126.753 E926.69605
G1 X109.339 Y127.118 E926.71284
G1 X109.022 Y127.51 E926.72961
G1 X108.739 Y127.929 E926.74643
G1 X108.493 Y128.37 E926.76322
G1 X108.284 Y128.83 E926.78003
G1 X108.117 Y129.306 E926.7968
G1 X107.989 Y129.795 E926.81362
G1 X107.903 Y130.293 E926.83043
G1 X107.861 Y130.797 E926.84725
G1 X107.861 Y131.301 E926.86401
G1 X107.903 Y131.804 E926.8808
G1 X107.989 Y132.303 E926.89764
G1 X108.117 Y132.791 E926.91442
G1 X108.284 Y133.267 E926.9312
G1 X108.492 Y133.727 E926.94799
G1 X108.739 Y134.169 E926.96483
G1 X109.022 Y134.587 E926.98162
G1 X109.339 Y134.979 E926.99839
G1 X109.688 Y135.344 E927.01518
G1 X110.067 Y135.678 E927.03198
G1 X110.474 Y135.979 E927.04882
G1 X110.904 Y136.244 E927.06562
G1 X111.355 Y136.471 E927.08241
G1 X111.823 Y136.659 E927.09919
G1 X112.306 Y136.807 E927.11599
G1 X112.801 Y136.914 E927.13283
G1 X113.301 Y136.977 E927.1496
G1 X113.806 Y136.999 E927.16641
G0 F10500 X113.806 Y136.599
;TYPE:WALL-OUTER
G1 F2100 X114.277 Y136.578 E927.18209
G1 X114.744 Y136.519 E927.19775
G1 X115.205 Y136.42 E927.21343
G1 X115.655 Y136.282 E927.22908
G1 X116.092 Y136.106 E927.24475
G1 X116.513 Y135.894 E927.26043
G1 X116.914 Y135.647 E927.27609
G1 X117.293 Y135.367 E927.29177
G1 X117.647 Y135.055 E927.30746
G1 X117.972 Y134.715 E927.3231
G1 X118.269 Y134.349 E927.33878
G1 X118.533 Y133.959 E927.35445
G1 X118.762 Y133.547 E927.37012
G1 X118.956 Y133.118 E927.38578
G1 X119.113 Y132.674 E927.40145
G1 X119.232 Y132.218 E927.41712
G1 X119.312 Y131.753 E927.43281
G1 X119.351 Y131.284 E927.44847
G1 X119.351 Y130.814 E927.4641
G1 X119.312 Y130.344 E927.47979
G1 X119.232 Y129.88 E927.49545
G1 X119.113 Y129.423 E927.51115
G1 X118.956 Y128.979 E927.52682
G1 X118.762 Y128.55 E927.54248
G1 X118.533 Y128.139 E927.55812
G1 X118.269 Y127.748 E927.57382
G1 X117.972 Y127.382 E927.58949
G1 X117.647 Y127.042 E927.60514
G1 X117.293 Y126.73 E927.62083
G1 X116.914 Y126.45 E927.6365
G1 X116.513 Y126.203 E927.65217
G1 X116.092 Y125.992 E927.66783
G1 X115.655 Y125.815 E927.68351
G1 X115.204 Y125.677 E927.6992
G1 X114.744 Y125.579 E927.71484
G1 X114.277 Y125.519 E927.7305
G1 X113.806 Y125.499 E927.74618
G1 X113.335 Y125.519 E927.76186
G1 X112.868 Y125.579 E927.77752
G1 X112.408 Y125.677 E927.79316
G1 X111.957 Y125.815 E927.80885
G1 X111.52 Y125.992 E927.82453
G1 X111.099 Y126.203 E927.8402
G1 X110.698 Y126.45 E927.85586
G1 X110.319 Y126.73 E927.87153
G1 X109.965 Y127.042 E927.88723
G1 X109.64 Y127.382 E927.90287
G1 X109.344 Y127.748 E927.91853
G1 X109.08 Y128.139 E927.93422
G1 X108.85 Y128.55 E927.94988
G1 X108.656 Y128.979 E927.96554
G1 X108.5 Y129.423 E927.9812
G1 X108.38 Y129.88 E927.99691
G1 X108.3 Y130.344 E928.01257
G1 X108.261 Y130.814 E928.02826
G1 X108.261 Y131.284 E928.04389
G1 X108.3 Y131.753 E928.05954
G1 X108.38 Y132.218 E928.07524
G1 X108.5 Y132.674 E928.09092
G1 X108.656 Y133.118 E928.10657
G1 X108.85 Y133.547 E928.12223
G1 X109.08 Y133.959 E928.13792
G1 X109.344 Y134.349 E928.15359
G1 X109.64 Y134.715 E928.16924
G1 X109.965 Y135.055 E928.18489
G1 X110.319 Y135.367 E928.20058
G1 X110.698 Y135.647 E928.21626
G1 X111.099 Y135.894 E928.23192
G1 X111.52 Y136.106 E928.2476
G1 X111.957 Y136.282 E928.26327
G1 X112.407 Y136.42 E928.27892
G1 X112.868 Y136.519 E928.2946
G1 X113.335 Y136.578 E928.31026
G1 X113.806 Y136.599 E928.32594
G0 F10500 X113.806 Y137.039
G1 F1500 E921.82594
G0 F10500 X113.806 Y137.589
G0 X113.708 Y140.485
G0 X113.806 Y140.679
;TYPE:WALL-INNER
G1 F1500 E928.32594
G1 F2100 X113.2 Y140.659 E928.34611
G1 X112.662 Y140.61 E928.36408
G1 X112.07 Y140.52 E928.38399
G1 X111.489 Y140.395 E928.40376
G1 X110.945 Y140.244 E928.42254
G1 X110.399 Y140.056 E928.44174
G1 X109.863 Y139.833 E928.46105
G1 X109.326 Y139.571 E928.48092
G1 X108.822 Y139.288 E928.50015
G1 X108.333 Y138.971 E928.51953
G1 X107.87 Y138.632 E928.53862
G1 X107.408 Y138.245 E928.55866
G1 X107.009 Y137.869 E928.5769
G1 X106.585 Y137.42 E928.59744
G1 X106.238 Y137.003 E928.61548
G1 X105.872 Y136.504 E928.63606
G1 X105.567 Y136.033 E928.65473
G1 X105.277 Y135.517 E928.67441
G1 X105.02 Y134.988 E928.69398
G1 X104.802 Y134.464 E928.71285
G1 X104.61 Y133.906 E928.73248
G1 X104.458 Y133.359 E928.75136
G1 X104.334 Y132.783 E928.77096
G1 X104.245 Y132.193 E928.7908
G1 X104.195 Y131.649 E928.80897
G1 X104.176 Y131.055 E928.82874
G1 X104.195 Y130.437 E928.8493
G1 X104.244 Y129.917 E928.86668
G1 X104.338 Y129.295 E928.8876
G1 X104.458 Y128.738 E928.90655
G1 X104.613 Y128.183 E928.92572
G1 X104.792 Y127.662 E928.94404
G1 X105.029 Y127.091 E928.9646
G1 X105.284 Y126.568 E928.98395
G1 X105.563 Y126.071 E929.00291
G1 X105.893 Y125.562 E929.02309
G1 X106.224 Y125.111 E929.04169
G1 X106.586 Y124.677 E929.06049
G1 X106.99 Y124.248 E929.08009
G1 X107.439 Y123.824 E929.10063
G1 X107.864 Y123.47 E929.11903
G1 X108.337 Y123.123 E929.13854
G1 X108.827 Y122.807 E929.15793
G1 X109.316 Y122.53 E929.17662
G1 X109.851 Y122.27 E929.19641
G1 X110.42 Y122.034 E929.2169
G1 X110.932 Y121.859 E929.23489
G1 X111.502 Y121.699 E929.25458
G1 X112.079 Y121.575 E929.27421
G1 X112.651 Y121.488 E929.29346
G1 X113.201 Y121.438 E929.31182
G1 X113.806 Y121.419 E929.33196
G1 X114.411 Y121.438 E929.35209
G1 X114.961 Y121.488 E929.37046
G1 X115.533 Y121.575 E929.3897
G1 X116.11 Y121.699 E929.40933
G1 X116.681 Y121.859 E929.42905
G1 X117.218 Y122.042 E929.44792
G1 X117.741 Y122.26 E929.46677
G1 X118.297 Y122.53 E929.48733
G1 X118.786 Y122.807 E929.50602
G1 X119.276 Y123.123 E929.52541
G1 X119.742 Y123.467 E929.54468
G1 X120.197 Y123.846 E929.56437
G1 X120.615 Y124.24 E929.58348
G1 X121.009 Y124.658 E929.60258
G1 X121.388 Y125.113 E929.62228
G1 X121.732 Y125.579 E929.64154
G1 X122.048 Y126.067 E929.66088
G1 X122.324 Y126.558 E929.67961
G1 X122.595 Y127.113 E929.70016
G1 X122.808 Y127.625 E929.7186
G1 X123 Y128.182 E929.7382
G1 X123.15 Y128.72 E929.75677
G1 X123.284 Y129.343 E929.77797
G1 X123.367 Y129.891 E929.7964
G1 X123.417 Y130.437 E929.81464
G1 X123.436 Y131.043 E929.8348
G1 X123.417 Y131.654 E929.85513
G1 X123.367 Y132.203 E929.87347
G1 X123.284 Y132.755 E929.89204
G1 X123.154 Y133.359 E929.91259
G1 X123 Y133.915 E929.93177
G1 X122.815 Y134.454 E929.95073
G1 X122.595 Y134.985 E929.96984
G1 X122.332 Y135.528 E929.98991
G1 X122.054 Y136.019 E930.00868
G1 X121.732 Y136.518 E930.02843
G1 X121.39 Y136.984 E930.04766
G1 X121.027 Y137.42 E930.06653
G1 X120.611 Y137.861 E930.08669
G1 X120.204 Y138.245 E930.1053
G1 X119.736 Y138.637 E930.12561
G1 X119.293 Y138.962 E930.14388
G1 X118.784 Y139.292 E930.16406
G1 X118.286 Y139.571 E930.18304
G1 X117.737 Y139.839 E930.20336
G1 X117.237 Y140.047 E930.22137
G1 X116.663 Y140.245 E930.24157
G1 X116.123 Y140.395 E930.26021
G1 X115.542 Y140.52 E930.27997
G1 X114.95 Y140.61 E930.29989
G1 X114.412 Y140.659 E930.31786
G1 X113.806 Y140.679 E930.33803
G0 F10500 X113.806 Y141.079
G1 F2100 X113.186 Y141.059 E930.35866
G1 X112.602 Y141.006 E930.37816
G1 X112.007 Y140.916 E930.39818
G1 X111.399 Y140.785 E930.41886
G1 X110.824 Y140.625 E930.43871
G1 X110.261 Y140.431 E930.45852
G1 X109.688 Y140.193 E930.47916
G1 X109.14 Y139.926 E930.49943
G1 X108.619 Y139.633 E930.51931
[truncated: 1,509,780 more chars]
