# Supplementary material for: Active Humidity Control Chamber for Desorption Electrospray Ionization-Mass Spectrometry Imaging Applications
Source: J Am Soc Mass Spectrom. 2025 Aug 22;36(9):1995–9. doi: 10.1021/jasms.5c00111 (PMC12412154; doi:10.1021/jasms.5c00111)
Supplement: Supplementary file 2 [file js5c00111_si_002.zip › gasdiffuser.gcode]

;FLAVOR:Marlin
;TIME:14639
;Filament used: 8.65655m
;Layer height: 0.2
;MINX:102.603
;MINY:20.095
;MINZ:0.24
;MAXX:132.329
;MAXY:214.893
;MAXZ:44.09
;Generated with Cura_SteamEngine 4.6.1
M140 S60
M105
M190 S60
M104 S200
M105
M109 S200
M82 ;absolute extrusion mode
; Ender 3 Custom Start G-code
G92 E0 ; Reset Extruder
G28 ; Home all axes
G1 Z2.0 F3000 ; Move Z Axis up little to prevent scratching of Heat Bed
G1 X0.1 Y20 Z0.3 F5000.0 ; Move to start position
G1 X0.1 Y200.0 Z0.3 F1500.0 E15 ; Draw the first line
G1 X0.4 Y200.0 Z0.3 F5000.0 ; Move to side a little
G1 X0.4 Y20 Z0.3 F1500.0 E30 ; Draw the second line
G92 E0 ; Reset Extruder
G1 Z2.0 F3000 ; Move Z Axis up little to prevent scratching of Heat Bed
G1 X5 Y20 Z0.3 F5000.0 ; Move over to prevent blob squish
G92 E0
G92 E0
G1 F1500 E-6.5
;LAYER_COUNT:215
;LAYER:-6
M107
G0 F9000 X103.787 Y24.751 Z0.24
;TYPE:SUPPORT-INTERFACE
G1 F1500 E0
G1 F1125 X103.863 Y24.46 E0.02401
G1 X103.947 Y24.202 E0.04567
G1 X104.058 Y23.923 E0.06964
G1 X104.18 Y23.665 E0.09242
G1 X104.326 Y23.402 E0.11643
G1 X104.475 Y23.168 E0.13857
G1 X104.657 Y22.921 E0.16306
G1 X104.826 Y22.72 E0.18403
G1 X105.046 Y22.487 E0.20961
G1 X105.248 Y22.3 E0.23158
G1 X105.478 Y22.112 E0.25529
G1 X105.706 Y21.948 E0.27771
G1 X105.965 Y21.786 E0.3021
G1 X106.204 Y21.658 E0.32374
G1 X106.479 Y21.531 E0.34792
G1 X106.74 Y21.429 E0.37029
G1 X107.043 Y21.334 E0.39563
G1 X107.264 Y21.28 E0.41379
G1 X107.62 Y21.22 E0.44261
G1 X108.174 Y21.17 E0.48701
G1 X108.396 Y21.16 E0.50475
G1 X126.783 Y21.164 E1.97248
G1 X127.16 Y21.188 E2.00264
G1 X127.458 Y21.225 E2.02661
G1 X127.742 Y21.28 E2.0497
G1 X128.033 Y21.356 E2.07371
G1 X128.291 Y21.44 E2.09537
G1 X128.57 Y21.551 E2.11934
G1 X128.828 Y21.673 E2.14212
G1 X129.086 Y21.816 E2.16566
G1 X129.325 Y21.968 E2.18827
G1 X129.572 Y22.15 E2.21276
G1 X129.773 Y22.319 E2.23373
G1 X130.006 Y22.539 E2.25931
G1 X130.193 Y22.741 E2.28128
G1 X130.381 Y22.971 E2.30499
G1 X130.545 Y23.199 E2.32741
G1 X130.707 Y23.458 E2.3518
G1 X130.835 Y23.697 E2.37344
G1 X130.962 Y23.972 E2.39762
G1 X131.064 Y24.233 E2.41999
G1 X131.159 Y24.536 E2.44533
G1 X131.213 Y24.757 E2.46349
G1 X131.273 Y25.113 E2.49231
G1 X131.323 Y25.667 E2.53671
G1 X131.333 Y25.889 E2.55445
G1 X131.333 Y209.164 E17.18426
G1 X131.329 Y209.29 E17.19432
G1 X131.305 Y209.667 E17.22447
G1 X131.268 Y209.965 E17.24844
G1 X131.213 Y210.249 E17.27154
G1 X131.137 Y210.54 E17.29554
G1 X131.053 Y210.798 E17.3172
G1 X130.942 Y211.077 E17.34117
G1 X130.82 Y211.335 E17.36395
G1 X130.677 Y211.593 E17.3875
G1 X130.525 Y211.832 E17.41011
G1 X130.352 Y212.067 E17.4334
G1 X130.171 Y212.284 E17.45596
G1 X129.957 Y212.51 E17.4808
G1 X129.752 Y212.7 E17.50312
G1 X129.522 Y212.888 E17.52683
G1 X129.294 Y213.052 E17.54925
G1 X129.035 Y213.214 E17.57363
G1 X128.796 Y213.342 E17.59527
G1 X128.521 Y213.469 E17.61945
G1 X128.26 Y213.571 E17.64182
G1 X127.957 Y213.666 E17.66717
G1 X127.736 Y213.72 E17.68533
G1 X127.38 Y213.78 E17.71415
G1 X126.826 Y213.83 E17.75855
G1 X126.604 Y213.84 E17.77629
G1 X108.343 Y213.84 E19.23396
G1 X107.84 Y213.812 E19.27418
G1 X107.542 Y213.775 E19.29815
G1 X107.258 Y213.72 E19.32124
G1 X106.967 Y213.644 E19.34525
G1 X106.707 Y213.559 E19.36708
G1 X106.43 Y213.449 E19.39087
G1 X106.171 Y213.326 E19.41376
G1 X105.914 Y213.184 E19.4372
G1 X105.675 Y213.032 E19.45981
G1 X105.428 Y212.85 E19.4843
G1 X105.227 Y212.681 E19.50526
G1 X104.994 Y212.461 E19.53084
G1 X104.807 Y212.259 E19.55281
G1 X104.615 Y212.024 E19.57704
G1 X104.455 Y211.801 E19.59895
G1 X104.293 Y211.542 E19.62333
G1 X104.165 Y211.303 E19.64497
G1 X104.038 Y211.028 E19.66915
G1 X103.936 Y210.767 E19.69152
G1 X103.841 Y210.464 E19.71687
G1 X103.785 Y210.235 E19.73569
G1 X103.727 Y209.887 E19.76385
G1 X103.677 Y209.333 E19.80825
G1 X103.667 Y209.111 E19.82599
G1 X103.667 Y25.836 E34.45579
G1 X103.671 Y25.71 E34.46586
G1 X103.695 Y25.333 E34.49601
G1 X103.732 Y25.035 E34.51998
G1 X103.787 Y24.751 E34.54307
G0 F9000 X104 Y24.068
G1 F1125 X104 Y210.93 E49.45921
G0 F9000 X105.6 Y212.976
G1 F1125 X105.6 Y22.024 E64.70182
G0 F9000 X107.2 Y21.295
G1 F1125 X107.2 Y213.704 E80.06074
G0 F9000 X108.8 Y213.84
G1 F1125 X108.8 Y21.161 E95.44121
G0 F9000 X110.4 Y21.161
G1 F1125 X110.4 Y213.84 E110.82168
G0 F9000 X112 Y213.84
G1 F1125 X112 Y21.161 E126.20215
G0 F9000 X113.6 Y21.162
G1 F1125 X113.6 Y213.84 E141.58254
G0 F9000 X115.2 Y213.84
G1 F1125 X115.2 Y21.162 E156.96293
G0 F9000 X116.8 Y21.162
G1 F1125 X116.8 Y213.84 E172.34332
G0 F9000 X118.4 Y213.84
G1 F1125 X118.4 Y21.163 E187.72364
G0 F9000 X120 Y21.163
G1 F1125 X120 Y213.84 E203.10395
G0 F9000 X121.6 Y213.84
G1 F1125 X121.6 Y21.163 E218.48426
G0 F9000 X123.2 Y21.164
G1 F1125 X123.2 Y213.84 E233.86449
G0 F9000 X124.8 Y213.84
G1 F1125 X124.8 Y21.164 E249.24472
G0 F9000 X126.4 Y21.164
G1 F1125 X126.4 Y213.84 E264.62495
G0 F9000 X128 Y213.653
G1 F1125 X128 Y21.348 E279.97557
G0 F9000 X129.6 Y22.174
G1 F1125 X129.6 Y212.825 E295.19416
G0 F9000 X131.2 Y210.299
G1 F1125 X131.2 Y24.704 E310.00915
G0 F300 X131.2 Y24.704 Z0.54
G0 F9000 X131.272 Y25.112
;TIME_ELAPSED:213.868923
;LAYER:-5
M140 S60
;TYPE:SUPPORT
G1 F1125 X131.212 Y24.757 E310.04508
G1 X131.157 Y24.535 E310.0679
G1 X131.062 Y24.233 E310.09949
G1 X130.961 Y23.971 E310.1275
G1 X130.834 Y23.696 E310.15773
G1 X130.706 Y23.458 E310.18469
G1 X130.544 Y23.198 E310.21526
G1 X130.38 Y22.971 E310.2432
G1 X130.192 Y22.74 E310.27292
G1 X130.005 Y22.539 E310.30031
G1 X129.772 Y22.319 E310.33229
G1 X129.57 Y22.15 E310.35857
G1 X129.324 Y21.968 E310.3891
G1 X129.085 Y21.815 E310.41742
G1 X128.827 Y21.672 E310.44685
G1 X128.568 Y21.551 E310.47537
G1 X128.29 Y21.439 E310.50528
G1 X128.032 Y21.355 E310.53235
G1 X127.741 Y21.279 E310.56236
G1 X127.457 Y21.224 E310.59123
G1 X127.267 Y21.201 E310.61032
G1 X131.282 Y25.216 E311.17688
G1 F1500 E304.67688
G0 F9000 X132.329 Y24.979
G0 X132.07 Y23.884
G0 X131.629 Y22.926
G0 X130.999 Y22.045
G0 X130.228 Y21.311
G0 X129.326 Y20.732
G0 X128.519 Y20.409
G0 X127.626 Y20.173
G0 X127.267 Y21.201
G1 F1500 E311.17688
G1 F1125 X127.159 Y21.187 E311.18775
G1 X126.782 Y21.164 E311.22544
G1 X125.816 Y21.164 E311.32183
G1 X131.333 Y26.681 E312.10033
G1 X131.333 Y28.095 E312.24142
G1 X124.402 Y21.164 E313.21946
G1 X122.987 Y21.163 E313.36065
G1 X131.333 Y29.509 E314.53836
G1 X131.333 Y30.923 E314.67945
G1 X121.572 Y21.163 E316.05676
G1 X120.157 Y21.162 E316.19795
G1 X131.333 Y32.338 E317.77501
G1 X131.333 Y33.752 E317.9161
G1 X118.743 Y21.162 E319.69268
G1 X117.328 Y21.162 E319.83387
G1 X131.333 Y35.166 E321.81006
G1 X131.333 Y36.58 E321.95115
G1 X115.913 Y21.161 E324.12701
G1 X114.499 Y21.161 E324.26809
G1 X131.333 Y37.994 E326.64348
G1 X131.333 Y39.409 E326.78467
G1 X113.084 Y21.16 E329.3598
G1 X111.67 Y21.16 E329.50089
G1 X131.333 Y40.823 E332.27556
G1 X131.333 Y42.237 E332.41664
G1 X110.255 Y21.16 E335.39091
G1 X108.841 Y21.16 E335.532
G1 X131.333 Y43.651 E338.70579
G1 X131.333 Y45.066 E338.84698
G1 X107.506 Y21.239 E342.20923
G1 X107.263 Y21.28 E342.23382
G1 X107.042 Y21.334 E342.25652
G1 X106.739 Y21.429 E342.2882
G1 X106.478 Y21.53 E342.31613
G1 X106.413 Y21.561 E342.32331
G1 X131.333 Y46.48 E345.83972
G1 X131.333 Y47.894 E345.98081
G1 X105.52 Y22.081 E349.6233
G1 X105.476 Y22.111 E349.62862
G1 X105.247 Y22.3 E349.65825
G1 X105.045 Y22.486 E349.68564
G1 X104.825 Y22.72 E349.71769
G1 X104.788 Y22.763 E349.72335
G1 X131.333 Y49.308 E353.46914
G1 X131.333 Y50.722 E353.61023
G1 X104.213 Y23.603 E357.43708
G1 X104.179 Y23.665 E357.44414
G1 X104.057 Y23.922 E357.47252
G1 X103.946 Y24.202 E357.50258
G1 X103.862 Y24.46 E357.52965
G1 X103.819 Y24.623 E357.54647
G1 X131.333 Y52.137 E361.42899
G1 X131.333 Y53.551 E361.57008
G1 X103.666 Y25.884 E365.4742
G1 X103.666 Y27.298 E365.61529
G1 X131.333 Y54.965 E369.5194
G1 X131.333 Y56.379 E369.66049
G1 X103.666 Y28.712 E373.5646
G1 X103.666 Y30.126 E373.70569
G1 X131.333 Y57.793 E377.6098
G1 X131.333 Y59.208 E377.75099
G1 X103.666 Y31.541 E381.6551
G1 X103.666 Y32.955 E381.79619
G1 X131.333 Y60.622 E385.70031
G1 X131.333 Y62.036 E385.8414
G1 X103.666 Y34.369 E389.74551
G1 X103.666 Y35.783 E389.8866
G1 X131.333 Y63.45 E393.79071
G1 X131.333 Y64.865 E393.9319
G1 X103.666 Y37.198 E397.83601
G1 X103.666 Y38.612 E397.9771
G1 X131.333 Y66.279 E401.88121
G1 X131.333 Y67.693 E402.0223
G1 X103.666 Y40.026 E405.92642
G1 X103.666 Y41.44 E406.06751
G1 X131.333 Y69.107 E409.97162
G1 X131.333 Y70.521 E410.11271
G1 X103.666 Y42.854 E414.01682
G1 X103.666 Y44.269 E414.15801
G1 X131.333 Y71.936 E418.06212
G1 X131.333 Y73.35 E418.20321
G1 X103.666 Y45.683 E422.10732
G1 X103.666 Y47.097 E422.24841
G1 X131.333 Y74.764 E426.15253
G1 X131.333 Y76.178 E426.29362
G1 X103.666 Y48.511 E430.19773
G1 X103.666 Y49.925 E430.33882
G1 X131.333 Y77.592 E434.24293
G1 X131.333 Y79.007 E434.38412
G1 X103.666 Y51.34 E438.28823
G1 X103.666 Y52.754 E438.42932
G1 X131.333 Y80.421 E442.33343
G1 X131.333 Y81.835 E442.47452
G1 X103.666 Y54.168 E446.37864
G1 X103.666 Y55.582 E446.51973
G1 X131.333 Y83.249 E450.42384
G1 X131.333 Y84.664 E450.56503
G1 X103.666 Y56.997 E454.46914
G1 X103.666 Y58.411 E454.61023
G1 X131.333 Y86.078 E458.51434
G1 X131.333 Y87.492 E458.65543
G1 X103.666 Y59.825 E462.55954
G1 X103.666 Y61.239 E462.70063
G1 X131.333 Y88.906 E466.60475
G1 X131.333 Y90.32 E466.74584
G1 X103.666 Y62.653 E470.64995
G1 X103.666 Y64.068 E470.79114
G1 X131.333 Y91.735 E474.69525
G1 X131.333 Y93.149 E474.83634
G1 X103.666 Y65.482 E478.74045
G1 X103.666 Y66.896 E478.88154
G1 X131.333 Y94.563 E482.78565
G1 X131.333 Y95.977 E482.92674
G1 X103.666 Y68.31 E486.83086
G1 X103.666 Y69.724 E486.97195
G1 X131.333 Y97.391 E490.87606
G1 X131.333 Y98.806 E491.01725
G1 X103.666 Y71.139 E494.92136
G1 X103.666 Y72.553 E495.06245
G1 X131.333 Y100.22 E498.96656
G1 X131.333 Y101.634 E499.10765
G1 X103.666 Y73.967 E503.01176
G1 X103.666 Y75.381 E503.15285
G1 X131.333 Y103.048 E507.05697
G1 X131.333 Y104.463 E507.19816
G1 X103.666 Y76.796 E511.10227
G1 X103.666 Y78.21 E511.24336
G1 X131.333 Y105.877 E515.14747
G1 X131.333 Y107.291 E515.28856
G1 X103.666 Y79.624 E519.19267
G1 X103.666 Y81.038 E519.33376
G1 X131.333 Y108.705 E523.23787
G1 X131.333 Y110.119 E523.37896
G1 X103.666 Y82.452 E527.28308
G1 X103.666 Y83.867 E527.42427
G1 X131.333 Y111.534 E531.32838
G1 X131.333 Y112.948 E531.46947
G1 X103.666 Y85.281 E535.37358
G1 X103.666 Y86.695 E535.51467
G1 X131.333 Y114.362 E539.41878
G1 X131.333 Y115.776 E539.55987
G1 X103.666 Y88.109 E543.46398
G1 X103.666 Y89.523 E543.60507
G1 X131.333 Y117.19 E547.50919
G1 X131.333 Y118.605 E547.65038
G1 X103.666 Y90.938 E551.55449
G1 X103.666 Y92.352 E551.69558
G1 X131.333 Y120.019 E555.59969
G1 X131.333 Y121.433 E555.74078
G1 X103.666 Y93.766 E559.64489
G1 X103.666 Y95.18 E559.78598
G1 X131.333 Y122.847 E563.69009
G1 X131.333 Y124.261 E563.83118
G1 X103.666 Y96.595 E567.73523
G1 X103.666 Y98.009 E567.87632
G1 X131.333 Y125.676 E571.78043
G1 X131.333 Y127.09 E571.92152
G1 X103.666 Y99.423 E575.82563
G1 X103.666 Y100.837 E575.96672
G1 X131.333 Y128.504 E579.87083
G1 X131.333 Y129.918 E580.01192
G1 X103.666 Y102.251 E583.91603
G1 X103.666 Y103.666 E584.05722
G1 X131.333 Y131.333 E587.96134
G1 X131.333 Y132.747 E588.10243
G1 X103.666 Y105.08 E592.00654
G1 X103.666 Y106.494 E592.14763
G1 X131.333 Y134.161 E596.05174
G1 X131.333 Y135.575 E596.19283
G1 X103.666 Y107.908 E600.09694
G1 X103.666 Y109.322 E600.23803
G1 X131.333 Y136.989 E604.14214
G1 X131.333 Y138.404 E604.28333
G1 X103.666 Y110.737 E608.18745
G1 X103.666 Y112.151 E608.32854
G1 X131.333 Y139.818 E612.23265
G1 X131.333 Y141.232 E612.37374
G1 X103.666 Y113.565 E616.27785
G1 X103.666 Y114.979 E616.41894
G1 X131.333 Y142.646 E620.32305
G1 X131.333 Y144.06 E620.46414
G1 X103.666 Y116.394 E624.36818
G1 X103.666 Y117.808 E624.50927
G1 X131.333 Y145.475 E628.41339
G1 X131.333 Y146.889 E628.55448
G1 X103.666 Y119.222 E632.45859
G1 X103.666 Y120.636 E632.59968
G1 X131.333 Y148.303 E636.50379
G1 X131.333 Y149.717 E636.64488
G1 X103.666 Y122.05 E640.54899
G1 X103.666 Y123.465 E640.69018
G1 X131.333 Y151.132 E644.59429
G1 X131.333 Y152.546 E644.73538
G1 X103.666 Y124.879 E648.6395
G1 X103.666 Y126.293 E648.78059
G1 X131.333 Y153.96 E652.6847
G1 X131.333 Y155.374 E652.82579
G1 X103.666 Y127.707 E656.7299
G1 X103.666 Y129.121 E656.87099
G1 X131.333 Y156.788 E660.7751
G1 X131.333 Y158.203 E660.91629
G1 X103.666 Y130.536 E664.8204
G1 X103.666 Y131.95 E664.96149
G1 X131.333 Y159.617 E668.86561
G1 X131.333 Y161.031 E669.0067
G1 X103.666 Y133.364 E672.91081
G1 X103.666 Y134.778 E673.0519
G1 X131.333 Y162.445 E676.95601
G1 X131.333 Y163.859 E677.0971
G1 X103.666 Y136.193 E681.00114
G1 X103.666 Y137.607 E681.14223
G1 X131.333 Y165.274 E685.04634
G1 X131.333 Y166.688 E685.18743
G1 X103.666 Y139.021 E689.09155
G1 X103.666 Y140.435 E689.23264
G1 X131.333 Y168.102 E693.13675
G1 X131.333 Y169.516 E693.27784
G1 X103.666 Y141.849 E697.18195
G1 X103.666 Y143.264 E697.32314
G1 X131.333 Y170.931 E701.22725
G1 X131.333 Y172.345 E701.36834
G1 X103.666 Y144.678 E705.27245
G1 X103.666 Y146.092 E705.41354
G1 X131.333 Y173.759 E709.31766
G1 X131.333 Y175.173 E709.45875
G1 X103.666 Y147.506 E713.36286
G1 X103.666 Y148.92 E713.50395
G1 X131.333 Y176.587 E717.40806
G1 X131.333 Y178.002 E717.54925
G1 X103.666 Y150.335 E721.45336
G1 X103.666 Y151.749 E721.59445
G1 X131.333 Y179.416 E725.49856
G1 X131.333 Y180.83 E725.63965
G1 X103.666 Y153.163 E729.54377
G1 X103.666 Y154.577 E729.68486
G1 X131.333 Y182.244 E733.58897
G1 X131.333 Y183.658 E733.73006
G1 X103.666 Y155.991 E737.63417
G1 X103.666 Y157.406 E737.77536
G1 X131.333 Y185.073 E741.67947
G1 X131.333 Y186.487 E741.82056
G1 X103.666 Y158.82 E745.72467
G1 X103.666 Y160.234 E745.86576
G1 X131.333 Y187.901 E749.76988
G1 X131.333 Y189.315 E749.91097
G1 X103.666 Y161.648 E753.81508
G1 X103.666 Y163.063 E753.95627
G1 X131.333 Y190.73 E757.86038
G1 X131.333 Y192.144 E758.00147
G1 X103.666 Y164.477 E761.90558
G1 X103.666 Y165.891 E762.04667
G1 X131.333 Y193.558 E765.95078
G1 X131.333 Y194.972 E766.09187
G1 X103.666 Y167.305 E769.99599
G1 X103.666 Y168.719 E770.13708
G1 X131.333 Y196.386 E774.04119
G1 X131.333 Y197.801 E774.18238
G1 X103.666 Y170.134 E778.08649
G1 X103.666 Y171.548 E778.22758
G1 X131.333 Y199.215 E782.13169
G1 X131.333 Y200.629 E782.27278
G1 X103.666 Y172.962 E786.17689
G1 X103.666 Y174.376 E786.31798
G1 X131.333 Y202.043 E790.2221
G1 X131.333 Y203.457 E790.36319
G1 X103.666 Y175.79 E794.2673
G1 X103.666 Y177.205 E794.40849
G1 X131.333 Y204.872 E798.3126
G1 X131.333 Y206.286 E798.45369
G1 X103.666 Y178.619 E802.3578
G1 X103.666 Y180.033 E802.49889
G1 X131.333 Y207.7 E806.403
G1 X131.333 Y209.114 E806.54409
G1 X103.666 Y181.447 E810.44821
G1 X103.666 Y182.862 E810.5894
G1 X131.18 Y210.376 E814.47192
G1 X131.137 Y210.539 E814.48874
G1 X131.053 Y210.797 E814.51581
G1 X130.941 Y211.076 E814.54581
G1 X130.82 Y211.334 E814.57424
G1 X130.786 Y211.396 E814.5813
G1 X103.666 Y184.276 E818.40822
G1 X103.666 Y185.69 E818.54931
G1 X130.211 Y212.235 E822.2951
G1 X130.171 Y212.283 E822.30133
G1 X129.957 Y212.508 E822.33232
G1 X129.751 Y212.699 E822.36035
G1 X129.522 Y212.887 E822.38991
G1 X129.479 Y212.917 E822.39514
G1 X103.666 Y187.104 E826.03764
G1 X103.666 Y188.518 E826.17873
G1 X128.585 Y213.438 E829.69514
G1 X128.52 Y213.468 E829.70228
G1 X128.26 Y213.57 E829.73015
G1 X127.956 Y213.665 E829.76193
G1 X127.736 Y213.718 E829.78451
G1 X127.492 Y213.759 E829.8092
G1 X103.666 Y189.933 E833.1713
G1 X103.666 Y191.347 E833.31239
G1 X126.157 Y213.838 E836.48611
G1 X124.743 Y213.838 E836.6272
G1 X103.666 Y192.761 E839.6014
G1 X103.666 Y194.175 E839.74249
G1 X123.329 Y213.838 E842.51715
G1 X121.915 Y213.838 E842.65824
G1 X103.666 Y195.589 E845.23337
G1 X103.666 Y197.004 E845.37456
G1 X120.5 Y213.838 E847.75002
G1 X119.086 Y213.838 E847.89111
G1 X103.666 Y198.418 E850.06703
G1 X103.666 Y199.832 E850.20812
G1 X117.672 Y213.838 E852.18452
G1 X116.258 Y213.838 E852.32561
G1 X103.666 Y201.246 E854.10248
G1 X103.666 Y202.661 E854.24367
G1 X114.844 Y213.838 E855.82093
G1 X113.429 Y213.838 E855.96212
G1 X103.666 Y204.075 E857.33979
G1 X103.666 Y205.489 E857.48088
G1 X112.015 Y213.838 E858.65901
G1 X110.601 Y213.838 E858.8001
G1 X103.666 Y206.903 E859.7787
G1 X103.666 Y208.317 E859.91979
G1 X109.187 Y213.838 E860.69887
G1 X108.342 Y213.838 E860.78318
G1 X107.84 Y213.811 E860.83334
G1 X107.731 Y213.797 E860.84431
G1 X103.717 Y209.783 E861.41073
G0 F9000 X103.726 Y209.886
G1 F1125 X103.784 Y210.234 E861.44593
G1 X103.841 Y210.463 E861.46948
G1 X103.936 Y210.765 E861.50107
G1 X104.038 Y211.027 E861.52912
G1 X104.164 Y211.302 E861.5593
G1 X104.293 Y211.541 E861.5864
G1 X104.454 Y211.8 E861.61683
G1 X104.615 Y212.023 E861.64428
G1 X104.806 Y212.258 E861.67449
G1 X104.994 Y212.46 E861.70203
G1 X105.226 Y212.68 E861.73393
G1 X105.428 Y212.849 E861.76021
G1 X105.674 Y213.03 E861.79068
G1 X105.913 Y213.183 E861.819
G1 X106.17 Y213.325 E861.8483
G1 X106.43 Y213.447 E861.87695
G1 X106.707 Y213.558 E861.90673
G1 X106.966 Y213.643 E861.93393
G1 X107.257 Y213.719 E861.96394
G1 X107.541 Y213.774 E861.9928
G1 X107.731 Y213.797 E862.0119
G0 F300 X107.731 Y213.797 Z0.74
G0 F9000 X107.73 Y214
;TIME_ELAPSED:513.351536
;LAYER:-4
;TYPE:SUPPORT-INTERFACE
G1 F1500 X127.168 Y214 E862.65841
G1 X127.403 Y213.979 E862.66626
G1 X127.773 Y213.916 E862.67874
G1 X128.017 Y213.857 E862.68709
G1 X128.328 Y213.759 E862.69793
G1 X128.595 Y213.656 E862.70745
G1 X128.715 Y213.6 E862.71186
G1 X106.281 Y213.6 E863.45801
G1 X106.063 Y213.496 E863.46605
G1 X105.815 Y213.358 E863.47549
G1 X105.566 Y213.2 E863.4853
G1 X129.429 Y213.2 E864.27898
G1 X129.641 Y213.048 E864.28766
G1 X129.883 Y212.85 E864.29806
G1 X129.936 Y212.8 E864.30048
G1 X105.059 Y212.8 E865.12789
G1 X104.865 Y212.616 E865.13679
G1 X104.664 Y212.4 E865.1466
G1 X130.334 Y212.4 E866.00039
G1 X130.497 Y212.205 E866.00884
G1 X130.647 Y212 E866.01729
G1 X104.35 Y212 E866.89193
G1 X104.292 Y211.918 E866.89527
G1 X104.115 Y211.634 E866.9064
G1 X104.096 Y211.6 E866.9077
G1 X130.901 Y211.6 E867.79924
G1 X130.989 Y211.442 E867.80525
G1 X131.104 Y211.2 E867.81416
G1 X103.895 Y211.2 E868.71914
G1 X103.848 Y211.098 E868.72287
G1 X103.747 Y210.836 E868.73221
G1 X103.735 Y210.8 E868.73347
G1 X131.262 Y210.8 E869.64903
G1 X131.332 Y210.587 E869.65648
G1 X131.381 Y210.4 E869.66291
G1 X103.618 Y210.4 E870.58631
G1 X103.588 Y210.275 E870.59059
G1 X103.541 Y210 E870.59987
G1 X131.465 Y210 E871.52863
G1 X131.467 Y209.991 E871.52893
G1 X131.503 Y209.694 E871.53888
G1 X131.509 Y209.6 E871.54202
G1 X103.499 Y209.6 E872.47363
G1 X103.476 Y209.342 E872.48225
G1 X103.469 Y209.2 E872.48698
G1 X131.532 Y209.2 E873.42035
G1 X131.533 Y209.171 E873.42132
G1 X131.533 Y208.8 E873.43366
G1 X103.466 Y208.8 E874.36717
G1 X103.466 Y208.4 E874.38048
G1 X131.533 Y208.4 E875.31399
G1 X131.533 Y208 E875.32729
G1 X103.466 Y208 E876.2608
G1 X103.466 Y207.6 E876.27411
G1 X131.533 Y207.6 E877.20762
G1 X131.533 Y207.2 E877.22092
G1 X103.466 Y207.2 E878.15444
G1 X103.466 Y206.8 E878.16774
G1 X131.533 Y206.8 E879.10125
G1 X131.533 Y206.4 E879.11456
G1 X103.466 Y206.4 E880.04807
G1 X103.466 Y206 E880.06137
G1 X131.533 Y206 E880.99489
G1 X131.533 Y205.6 E881.00819
G1 X103.466 Y205.6 E881.9417
G1 X103.466 Y205.2 E881.95501
G1 X131.533 Y205.2 E882.88852
G1 X131.533 Y204.8 E882.90182
G1 X103.466 Y204.8 E883.83533
G1 X103.466 Y204.4 E883.84864
G1 X131.533 Y204.4 E884.78215
G1 X131.533 Y204 E884.79545
G1 X103.466 Y204 E885.72897
G1 X103.466 Y203.6 E885.74227
G1 X131.533 Y203.6 E886.67578
G1 X131.533 Y203.2 E886.68909
G1 X103.466 Y203.2 E887.6226
G1 X103.466 Y202.8 E887.6359
G1 X131.533 Y202.8 E888.56942
G1 X131.533 Y202.4 E888.58272
G1 X103.466 Y202.4 E889.51623
G1 X103.466 Y202 E889.52954
G1 X131.533 Y202 E890.46305
G1 X131.533 Y201.6 E890.47635
G1 X103.466 Y201.6 E891.40986
G1 X103.466 Y201.2 E891.42317
G1 X131.533 Y201.2 E892.35668
G1 X131.533 Y200.8 E892.36998
G1 X103.466 Y200.8 E893.3035
G1 X103.466 Y200.4 E893.3168
G1 X131.533 Y200.4 E894.25031
G1 X131.533 Y200 E894.26362
G1 X103.466 Y200 E895.19713
G1 X103.466 Y199.6 E895.21043
G1 X131.533 Y199.6 E896.14395
G1 X131.533 Y199.2 E896.15725
G1 X103.466 Y199.2 E897.09076
G1 X103.466 Y198.8 E897.10407
G1 X131.533 Y198.8 E898.03758
G1 X131.533 Y198.4 E898.05088
G1 X103.466 Y198.4 E898.98439
G1 X103.466 Y198 E898.9977
G1 X131.533 Y198 E899.93121
G1 X131.533 Y197.6 E899.94451
G1 X103.466 Y197.6 E900.87803
G1 X103.466 Y197.2 E900.89133
G1 X131.533 Y197.2 E901.82484
G1 X131.533 Y196.8 E901.83815
G1 X103.466 Y196.8 E902.77166
G1 X103.466 Y196.4 E902.78496
G1 X131.533 Y196.4 E903.71848
G1 X131.533 Y196 E903.73178
G1 X103.466 Y196 E904.66529
G1 X103.466 Y195.6 E904.6786
G1 X131.533 Y195.6 E905.61211
G1 X131.533 Y195.2 E905.62541
G1 X103.466 Y195.2 E906.55892
G1 X103.466 Y194.8 E906.57223
G1 X131.533 Y194.8 E907.50574
G1 X131.533 Y194.4 E907.51904
G1 X103.466 Y194.4 E908.45256
G1 X103.466 Y194 E908.46586
G1 X131.533 Y194 E909.39937
G1 X131.533 Y193.6 E909.41268
G1 X103.466 Y193.6 E910.34619
G1 X103.466 Y193.2 E910.35949
G1 X131.533 Y193.2 E911.29301
G1 X131.533 Y192.8 E911.30631
G1 X103.466 Y192.8 E912.23982
G1 X103.466 Y192.4 E912.25313
G1 X131.533 Y192.4 E913.18664
G1 X131.533 Y192 E913.19994
G1 X103.466 Y192 E914.13345
G1 X103.466 Y191.6 E914.14676
G1 X131.533 Y191.6 E915.08027
G1 X131.533 Y191.2 E915.09358
G1 X103.466 Y191.2 E916.02709
G1 X103.466 Y190.8 E916.04039
G1 X131.533 Y190.8 E916.9739
G1 X131.533 Y190.4 E916.98721
G1 X103.466 Y190.4 E917.92072
G1 X103.466 Y190 E917.93402
G1 X131.533 Y190 E918.86754
G1 X131.533 Y189.6 E918.88084
G1 X103.466 Y189.6 E919.81435
G1 X103.466 Y189.2 E919.82766
G1 X131.533 Y189.2 E920.76117
G1 X131.533 Y188.8 E920.77447
G1 X103.466 Y188.8 E921.70798
G1 X103.466 Y188.4 E921.72129
G1 X131.533 Y188.4 E922.6548
G1 X131.533 Y188 E922.66811
G1 X103.466 Y188 E923.60162
G1 X103.466 Y187.6 E923.61492
G1 X131.533 Y187.6 E924.54843
G1 X131.533 Y187.2 E924.56174
G1 X103.466 Y187.2 E925.49525
G1 X103.466 Y186.8 E925.50855
G1 X131.533 Y186.8 E926.44207
G1 X131.533 Y186.4 E926.45537
G1 X103.466 Y186.4 E927.38888
G1 X103.466 Y186 E927.40219
G1 X131.533 Y186 E928.3357
G1 X131.533 Y185.6 E928.349
G1 X103.466 Y185.6 E929.28251
G1 X103.466 Y185.2 E929.29582
G1 X131.533 Y185.2 E930.22933
G1 X131.533 Y184.8 E930.24264
G1 X103.466 Y184.8 E931.17615
G1 X103.466 Y184.4 E931.18945
G1 X131.533 Y184.4 E932.12296
G1 X131.533 Y184 E932.13627
G1 X103.466 Y184 E933.06978
G1 X103.466 Y183.6 E933.08308
G1 X131.533 Y183.6 E934.0166
G1 X131.533 Y183.2 E934.0299
G1 X103.466 Y183.2 E934.96341
G1 X103.466 Y182.8 E934.97672
G1 X131.533 Y182.8 E935.91023
G1 X131.533 Y182.4 E935.92353
G1 X103.466 Y182.4 E936.85705
G1 X103.466 Y182 E936.87035
G1 X131.533 Y182 E937.80386
G1 X131.533 Y181.6 E937.81717
G1 X103.466 Y181.6 E938.75068
G1 X103.466 Y181.2 E938.76398
G1 X131.533 Y181.2 E939.69749
G1 X131.533 Y180.8 E939.7108
G1 X103.466 Y180.8 E940.64431
G1 X103.466 Y180.4 E940.65761
G1 X131.533 Y180.4 E941.59113
G1 X131.533 Y180 E941.60443
G1 X103.466 Y180 E942.53794
G1 X103.466 Y179.6 E942.55125
G1 X131.533 Y179.6 E943.48476
G1 X131.533 Y179.2 E943.49806
G1 X103.466 Y179.2 E944.43158
G1 X103.466 Y178.8 E944.44488
G1 X131.533 Y178.8 E945.37839
G1 X131.533 Y178.4 E945.3917
G1 X103.466 Y178.4 E946.32521
G1 X103.466 Y178 E946.33851
G1 X131.533 Y178 E947.27202
G1 X131.533 Y177.6 E947.28533
G1 X103.466 Y177.6 E948.21884
G1 X103.466 Y177.2 E948.23214
G1 X131.533 Y177.2 E949.16566
G1 X131.533 Y176.8 E949.17896
G1 X103.466 Y176.8 E950.11247
G1 X103.466 Y176.4 E950.12578
G1 X131.533 Y176.4 E951.05929
G1 X131.533 Y176 E951.07259
G1 X103.466 Y176 E952.00611
G1 X103.466 Y175.6 E952.01941
G1 X131.533 Y175.6 E952.95292
G1 X131.533 Y175.2 E952.96623
G1 X103.466 Y175.2 E953.89974
G1 X103.466 Y174.8 E953.91304
G1 X131.533 Y174.8 E954.84655
G1 X131.533 Y174.4 E954.85986
G1 X103.466 Y174.4 E955.79337
G1 X103.466 Y174 E955.80667
G1 X131.533 Y174 E956.74019
G1 X131.533 Y173.6 E956.75349
G1 X103.466 Y173.6 E957.687
G1 X103.466 Y173.2 E957.70031
G1 X131.533 Y173.2 E958.63382
G1 X131.533 Y172.8 E958.64712
G1 X103.466 Y172.8 E959.58064
G1 X103.466 Y172.4 E959.59394
G1 X131.533 Y172.4 E960.52745
G1 X131.533 Y172 E960.54076
G1 X103.466 Y172 E961.47427
G1 X103.466 Y171.6 E961.48757
G1 X131.533 Y171.6 E962.42108
G1 X131.533 Y171.2 E962.43439
G1 X103.466 Y171.2 E963.3679
G1 X103.466 Y170.8 E963.3812
G1 X131.533 Y170.8 E964.31472
G1 X131.533 Y170.4 E964.32802
G1 X103.466 Y170.4 E965.26153
G1 X103.466 Y170 E965.27484
G1 X131.533 Y170 E966.20835
G1 X131.533 Y169.6 E966.22165
G1 X103.466 Y169.6 E967.15517
G1 X103.466 Y169.2 E967.16847
G1 X131.533 Y169.2 E968.10198
G1 X131.533 Y168.8 E968.11529
G1 X103.466 Y168.8 E969.0488
G1 X103.466 Y168.4 E969.0621
G1 X131.533 Y168.4 E969.99561
G1 X131.533 Y168 E970.00892
G1 X103.466 Y168 E970.94243
G1 X103.466 Y167.6 E970.95573
G1 X131.533 Y167.6 E971.88925
G1 X131.533 Y167.2 E971.90255
G1 X103.466 Y167.2 E972.83606
G1 X103.466 Y166.8 E972.84937
G1 X131.533 Y166.8 E973.78288
G1 X131.533 Y166.4 E973.79618
G1 X103.466 Y166.4 E974.7297
G1 X103.466 Y166 E974.743
G1 X131.533 Y166 E975.67651
G1 X131.533 Y165.6 E975.68982
G1 X103.466 Y165.6 E976.62333
G1 X103.466 Y165.2 E976.63663
G1 X131.533 Y165.2 E977.57014
G1 X131.533 Y164.8 E977.58345
G1 X103.466 Y164.8 E978.51696
G1 X103.466 Y164.4 E978.53026
G1 X131.533 Y164.4 E979.46378
G1 X131.533 Y164 E979.47708
G1 X103.466 Y164 E980.41059
G1 X103.466 Y163.6 E980.4239
G1 X131.533 Y163.6 E981.35741
G1 X131.533 Y163.2 E981.37071
G1 X103.466 Y163.2 E982.30423
G1 X103.466 Y162.8 E982.31753
G1 X131.533 Y162.8 E983.25104
G1 X131.533 Y162.4 E983.26435
G1 X103.466 Y162.4 E984.19786
G1 X103.466 Y162 E984.21116
G1 X131.533 Y162 E985.14467
G1 X131.533 Y161.6 E985.15798
G1 X103.466 Y161.6 E986.09149
G1 X103.466 Y161.2 E986.10479
G1 X131.533 Y161.2 E987.03831
G1 X131.533 Y160.8 E987.05161
G1 X103.466 Y160.8 E987.98512
G1 X103.466 Y160.4 E987.99843
G1 X131.533 Y160.4 E988.93194
G1 X131.533 Y160 E988.94524
G1 X103.466 Y160 E989.87876
G1 X103.466 Y159.6 E989.89206
G1 X131.533 Y159.6 E990.82557
G1 X131.533 Y159.2 E990.83888
G1 X103.466 Y159.2 E991.77239
G1 X103.466 Y158.8 E991.78569
G1 X131.533 Y158.8 E992.7192
G1 X131.533 Y158.4 E992.73251
G1 X103.466 Y158.4 E993.66602
G1 X103.466 Y158 E993.67932
G1 X131.533 Y158 E994.61284
G1 X131.533 Y157.6 E994.62614
G1 X103.466 Y157.6 E995.55965
G1 X103.466 Y157.2 E995.57296
G1 X131.533 Y157.2 E996.50647
G1 X131.533 Y156.8 E996.51977
G1 X103.466 Y156.8 E997.45329
G1 X103.466 Y156.4 E997.46659
G1 X131.533 Y156.4 E998.4001
G1 X131.533 Y156 E998.41341
G1 X103.466 Y156 E999.34692
G1 X103.466 Y155.6 E999.36022
G1 X131.533 Y155.6 E1000.29373
G1 X131.533 Y155.2 E1000.30704
G1 X103.466 Y155.2 E1001.24055
G1 X103.466 Y154.8 E1001.25386
G1 X131.533 Y154.8 E1002.18737
G1 X131.533 Y154.4 E1002.20067
G1 X103.466 Y154.4 E1003.13418
G1 X103.466 Y154 E1003.14749
G1 X131.533 Y154 E1004.081
G1 X131.533 Y153.6 E1004.0943
G1 X103.466 Y153.6 E1005.02782
G1 X103.466 Y153.2 E1005.04112
G1 X131.533 Y153.2 E1005.97463
G1 X131.533 Y152.8 E1005.98794
G1 X103.466 Y152.8 E1006.92145
G1 X103.466 Y152.4 E1006.93475
G1 X131.533 Y152.4 E1007.86826
G1 X131.533 Y152 E1007.88157
G1 X103.466 Y152 E1008.81508
G1 X103.466 Y151.6 E1008.82839
G1 X131.533 Y151.6 E1009.7619
G1 X131.533 Y151.2 E1009.7752
G1 X103.466 Y151.2 E1010.70871
G1 X103.466 Y150.8 E1010.72202
G1 X131.533 Y150.8 E1011.65553
G1 X131.533 Y150.4 E1011.66883
G1 X103.466 Y150.4 E1012.60235
G1 X103.466 Y150 E1012.61565
G1 X131.533 Y150 E1013.54916
G1 X131.533 Y149.6 E1013.56247
G1 X103.466 Y149.6 E1014.49598
G1 X103.466 Y149.2 E1014.50928
G1 X131.533 Y149.2 E1015.44279
G1 X131.533 Y148.8 E1015.4561
G1 X103.466 Y148.8 E1016.38961
G1 X103.466 Y148.4 E1016.40292
G1 X131.533 Y148.4 E1017.33643
G1 X131.533 Y148 E1017.34973
G1 X103.466 Y148 E1018.28324
G1 X103.466 Y147.6 E1018.29655
G1 X131.533 Y147.6 E1019.23006
G1 X131.533 Y147.2 E1019.24336
G1 X103.466 Y147.2 E1020.17688
G1 X103.466 Y146.8 E1020.19018
G1 X131.533 Y146.8 E1021.12369
G1 X131.533 Y146.4 E1021.137
G1 X103.466 Y146.4 E1022.07051
G1 X103.466 Y146 E1022.08381
G1 X131.533 Y146 E1023.01733
G1 X131.533 Y145.6 E1023.03063
G1 X103.466 Y145.6 E1023.96414
G1 X103.466 Y145.2 E1023.97745
G1 X131.533 Y145.2 E1024.91096
G1 X131.533 Y144.8 E1024.92426
G1 X103.466 Y144.8 E1025.85777
G1 X103.466 Y144.4 E1025.87108
G1 X131.533 Y144.4 E1026.80459
G1 X131.533 Y144 E1026.81789
G1 X103.466 Y144 E1027.75141
G1 X103.466 Y143.6 E1027.76471
G1 X131.533 Y143.6 E1028.69822
G1 X131.533 Y143.2 E1028.71153
G1 X103.466 Y143.2 E1029.64504
G1 X103.466 Y142.8 E1029.65834
G1 X131.533 Y142.8 E1030.59186
G1 X131.533 Y142.4 E1030.60516
G1 X103.466 Y142.4 E1031.53867
G1 X103.466 Y142 E1031.55198
G1 X131.533 Y142 E1032.48549
G1 X131.533 Y141.6 E1032.49879
G1 X103.466 Y141.6 E1033.4323
G1 X103.466 Y141.2 E1033.44561
G1 X131.533 Y141.2 E1034.37912
G1 X131.533 Y140.8 E1034.39242
G1 X103.466 Y140.8 E1035.32594
G1 X103.466 Y140.4 E1035.33924
G1 X131.533 Y140.4 E1036.27275
G1 X131.533 Y140 E1036.28606
G1 X103.466 Y140 E1037.21957
G1 X103.466 Y139.6 E1037.23287
G1 X131.533 Y139.6 E1038.16639
G1 X131.533 Y139.2 E1038.17969
G1 X103.466 Y139.2 E1039.1132
G1 X103.466 Y138.8 E1039.12651
G1 X131.533 Y138.8 E1040.06002
G1 X131.533 Y138.4 E1040.07332
G1 X103.466 Y138.4 E1041.00683
G1 X103.466 Y138 E1041.02014
G1 X131.533 Y138 E1041.95365
G1 X131.533 Y137.6 E1041.96695
G1 X103.466 Y137.6 E1042.90047
G1 X103.466 Y137.2 E1042.91377
G1 X131.533 Y137.2 E1043.84728
G1 X131.533 Y136.8 E1043.86059
G1 X103.466 Y136.8 E1044.7941
G1 X103.466 Y136.4 E1044.8074
G1 X131.533 Y136.4 E1045.74092
G1 X131.533 Y136 E1045.75422
G1 X103.466 Y136 E1046.68773
G1 X103.466 Y135.6 E1046.70104
G1 X131.533 Y135.6 E1047.63455
G1 X131.533 Y135.2 E1047.64785
G1 X103.466 Y135.2 E1048.58136
G1 X103.466 Y134.8 E1048.59467
G1 X131.533 Y134.8 E1049.52818
G1 X131.533 Y134.4 E1049.54148
G1 X103.466 Y134.4 E1050.475
G1 X103.466 Y134 E1050.4883
G1 X131.533 Y134 E1051.42181
G1 X131.533 Y133.6 E1051.43512
G1 X103.466 Y133.6 E1052.36863
G1 X103.466 Y133.2 E1052.38193
G1 X131.533 Y133.2 E1053.31545
G1 X131.533 Y132.8 E1053.32875
G1 X103.466 Y132.8 E1054.26226
G1 X103.466 Y132.4 E1054.27557
G1 X131.533 Y132.4 E1055.20908
G1 X131.533 Y132 E1055.22238
G1 X103.466 Y132 E1056.15589
G1 X103.466 Y131.6 E1056.1692
G1 X131.533 Y131.6 E1057.10271
G1 X131.533 Y131.2 E1057.11601
G1 X103.466 Y131.2 E1058.04953
G1 X103.466 Y130.8 E1058.06283
G1 X131.533 Y130.8 E1058.99634
G1 X131.533 Y130.4 E1059.00965
G1 X103.466 Y130.4 E1059.94316
G1 X103.466 Y130 E1059.95646
G1 X131.533 Y130 E1060.88998
G1 X131.533 Y129.6 E1060.90328
G1 X103.466 Y129.6 E1061.83679
G1 X103.466 Y129.2 E1061.8501
G1 X131.533 Y129.2 E1062.78361
G1 X131.533 Y128.8 E1062.79691
G1 X103.466 Y128.8 E1063.73042
G1 X103.466 Y128.4 E1063.74373
G1 X131.533 Y128.4 E1064.67724
G1 X131.533 Y128 E1064.69054
G1 X103.466 Y128 E1065.62406
G1 X103.466 Y127.6 E1065.63736
G1 X131.533 Y127.6 E1066.57087
G1 X131.533 Y127.2 E1066.58418
G1 X103.466 Y127.2 E1067.51769
G1 X103.466 Y126.8 E1067.53099
G1 X131.533 Y126.8 E1068.46451
G1 X131.533 Y126.4 E1068.47781
G1 X103.466 Y126.4 E1069.41132
G1 X103.466 Y126 E1069.42463
G1 X131.533 Y126 E1070.35814
G1 X131.533 Y125.6 E1070.37144
G1 X103.466 Y125.6 E1071.30495
G1 X103.466 Y125.2 E1071.31826
G1 X131.533 Y125.2 E1072.25177
G1 X131.533 Y124.8 E1072.26507
G1 X103.466 Y124.8 E1073.19859
G1 X103.466 Y124.4 E1073.21189
G1 X131.533 Y124.4 E1074.1454
G1 X131.533 Y124 E1074.15871
G1 X103.466 Y124 E1075.09222
G1 X103.466 Y123.6 E1075.10552
G1 X131.533 Y123.6 E1076.03904
G1 X131.533 Y123.2 E1076.05234
G1 X103.466 Y123.2 E1076.98585
G1 X103.466 Y122.8 E1076.99916
G1 X131.533 Y122.8 E1077.93267
G1 X131.533 Y122.4 E1077.94597
G1 X103.466 Y122.4 E1078.87948
G1 X103.466 Y122 E1078.89279
G1 X131.533 Y122 E1079.8263
G1 X131.533 Y121.6 E1079.83961
G1 X103.466 Y121.6 E1080.77312
G1 X103.466 Y121.2 E1080.78642
G1 X131.533 Y121.2 E1081.71993
G1 X131.533 Y120.8 E1081.73324
G1 X103.466 Y120.8 E1082.66675
G1 X103.466 Y120.4 E1082.68005
G1 X131.533 Y120.4 E1083.61357
G1 X131.533 Y120 E1083.62687
G1 X103.466 Y120 E1084.56038
G1 X103.466 Y119.6 E1084.57369
G1 X131.533 Y119.6 E1085.5072
G1 X131.533 Y119.2 E1085.5205
G1 X103.466 Y119.2 E1086.45401
G1 X103.467 Y118.8 E1086.46732
G1 X131.533 Y118.8 E1087.4008
G1 X131.533 Y118.4 E1087.4141
G1 X103.467 Y118.4 E1088.34758
G1 X103.467 Y118 E1088.36088
G1 X131.533 Y118 E1089.29436
G1 X131.533 Y117.6 E1089.30767
G1 X103.467 Y117.6 E1090.24115
G1 X103.467 Y117.2 E1090.25445
G1 X131.533 Y117.2 E1091.18793
G1 X131.533 Y116.8 E1091.20123
G1 X103.467 Y116.8 E1092.13471
G1 X103.467 Y116.4 E1092.14802
G1 X131.533 Y116.4 E1093.0815
G1 X131.533 Y116 E1093.0948
G1 X103.467 Y116 E1094.02828
G1 X103.467 Y115.6 E1094.04158
G1 X131.533 Y115.6 E1094.97506
G1 X131.533 Y115.2 E1094.98837
G1 X103.467 Y115.2 E1095.92184
G1 X103.467 Y114.8 E1095.93515
G1 X131.533 Y114.8 E1096.86863
G1 X131.533 Y114.4 E1096.88193
G1 X103.467 Y114.4 E1097.81541
G1 X103.467 Y114 E1097.82871
G1 X131.533 Y114 E1098.76219
G1 X131.533 Y113.6 E1098.7755
G1 X103.467 Y113.6 E1099.70898
G1 X103.467 Y113.2 E1099.72228
G1 X131.533 Y113.2 E1100.65576
G1 X131.533 Y112.8 E1100.66906
G1 X103.467 Y112.8 E1101.60254
G1 X103.467 Y112.4 E1101.61585
G1 X131.533 Y112.4 E1102.54933
G1 X131.533 Y112 E1102.56263
G1 X103.467 Y112 E1103.49611
G1 X103.467 Y111.6 E1103.50941
G1 X131.533 Y111.6 E1104.44289
G1 X131.533 Y111.2 E1104.4562
G1 X103.467 Y111.2 E1105.38967
G1 X103.467 Y110.8 E1105.40298
G1 X131.533 Y110.8 E1106.33646
G1 X131.533 Y110.4 E1106.34976
G1 X103.467 Y110.4 E1107.28324
G1 X103.467 Y110 E1107.29655
G1 X131.533 Y110 E1108.23002
G1 X131.533 Y109.6 E1108.24333
G1 X103.467 Y109.6 E1109.17681
G1 X103.467 Y109.2 E1109.19011
G1 X131.533 Y109.2 E1110.12359
G1 X131.533 Y108.8 E1110.13689
G1 X103.467 Y108.8 E1111.07037
G1 X103.467 Y108.4 E1111.08368
G1 X131.533 Y108.4 E1112.01716
G1 X131.533 Y108 E1112.03046
G1 X103.467 Y108 E1112.96394
G1 X103.467 Y107.6 E1112.97724
G1 X131.533 Y107.6 E1113.91072
G1 X131.533 Y107.2 E1113.92403
G1 X103.467 Y107.2 E1114.8575
G1 X103.467 Y106.8 E1114.87081
G1 X131.533 Y106.8 E1115.80429
G1 X131.533 Y106.4 E1115.81759
G1 X103.467 Y106.4 E1116.75107
G1 X103.467 Y106 E1116.76438
G1 X131.533 Y106 E1117.69785
G1 X131.533 Y105.6 E1117.71116
G1 X103.467 Y105.6 E1118.64464
G1 X103.467 Y105.2 E1118.65794
G1 X131.533 Y105.2 E1119.59142
G1 X131.533 Y104.8 E1119.60472
G1 X103.467 Y104.8 E1120.5382
G1 X103.467 Y104.4 E1120.55151
G1 X131.533 Y104.4 E1121.48499
G1 X131.533 Y104 E1121.49829
G1 X103.467 Y104 E1122.43177
G1 X103.467 Y103.6 E1122.44507
G1 X131.533 Y103.6 E1123.37855
G1 X131.533 Y103.2 E1123.39186
G1 X103.467 Y103.2 E1124.32534
G1 X103.467 Y102.8 E1124.33864
G1 X131.533 Y102.8 E1125.27212
G1 X131.533 Y102.4 E1125.28542
G1 X103.467 Y102.4 E1126.2189
G1 X103.467 Y102 E1126.23221
G1 X131.533 Y102 E1127.16568
G1 X131.533 Y101.6 E1127.17899
G1 X103.467 Y101.6 E1128.11247
G1 X103.467 Y101.2 E1128.12577
G1 X131.533 Y101.2 E1129.05925
G1 X131.533 Y100.8 E1129.07255
G1 X103.467 Y100.8 E1130.00603
G1 X103.467 Y100.4 E1130.01934
G1 X131.533 Y100.4 E1130.95282
G1 X131.533 Y100 E1130.96612
G1 X103.467 Y100 E1131.8996
G1 X103.467 Y99.6 E1131.9129
G1 X131.533 Y99.6 E1132.84638
G1 X131.533 Y99.2 E1132.85969
G1 X103.467 Y99.2 E1133.79317
G1 X103.467 Y98.8 E1133.80647
G1 X131.533 Y98.8 E1134.73995
G1 X131.533 Y98.4 E1134.75325
G1 X103.467 Y98.4 E1135.68673
G1 X103.467 Y98 E1135.70004
G1 X131.533 Y98 E1136.63351
G1 X131.533 Y97.6 E1136.64682
G1 X103.467 Y97.6 E1137.5803
G1 X103.467 Y97.2 E1137.5936
G1 X131.533 Y97.2 E1138.52708
G1 X131.533 Y96.8 E1138.54038
G1 X103.467 Y96.8 E1139.47386
G1 X103.467 Y96.4 E1139.48717
G1 X131.533 Y96.4 E1140.42065
G1 X131.533 Y96 E1140.43395
G1 X103.467 Y96 E1141.36743
G1 X103.467 Y95.6 E1141.38073
G1 X131.533 Y95.6 E1142.31421
G1 X131.533 Y95.2 E1142.32752
G1 X103.467 Y95.2 E1143.261
G1 X103.467 Y94.8 E1143.2743
G1 X131.533 Y94.8 E1144.20778
G1 X131.533 Y94.4 E1144.22108
G1 X103.467 Y94.4 E1145.15456
G1 X103.467 Y94 E1145.16787
G1 X131.533 Y94 E1146.10134
G1 X131.533 Y93.6 E1146.11465
G1 X103.467 Y93.6 E1147.04813
G1 X103.467 Y93.2 E1147.06143
G1 X131.533 Y93.2 E1147.99491
G1 X131.533 Y92.8 E1148.00821
G1 X103.467 Y92.8 E1148.94169
G1 X103.467 Y92.4 E1148.955
G1 X131.533 Y92.4 E1149.88848
G1 X131.533 Y92 E1149.90178
G1 X103.467 Y92 E1150.83526
G1 X103.467 Y91.6 E1150.84856
G1 X131.533 Y91.6 E1151.78204
G1 X131.533 Y91.2 E1151.79535
G1 X103.467 Y91.2 E1152.72883
G1 X103.467 Y90.8 E1152.74213
G1 X131.533 Y90.8 E1153.67561
G1 X131.533 Y90.4 E1153.68891
G1 X103.467 Y90.4 E1154.62239
G1 X103.467 Y90 E1154.6357
G1 X131.533 Y90 E1155.56917
G1 X131.533 Y89.6 E1155.58248
G1 X103.467 Y89.6 E1156.51596
G1 X103.467 Y89.2 E1156.52926
G1 X131.533 Y89.2 E1157.46274
G1 X131.533 Y88.8 E1157.47604
G1 X103.467 Y88.8 E1158.40952
G1 X103.467 Y88.4 E1158.42283
G1 X131.533 Y88.4 E1159.35631
G1 X131.533 Y88 E1159.36961
G1 X103.467 Y88 E1160.30309
G1 X103.467 Y87.6 E1160.31639
G1 X131.533 Y87.6 E1161.24987
G1 X131.533 Y87.2 E1161.26318
G1 X103.467 Y87.2 E1162.19666
G1 X103.467 Y86.8 E1162.20996
G1 X131.533 Y86.8 E1163.14344
G1 X131.533 Y86.4 E1163.15674
G1 X103.467 Y86.4 E1164.09022
G1 X103.467 Y86 E1164.10353
G1 X131.533 Y86 E1165.037
G1 X131.533 Y85.6 E1165.05031
G1 X103.467 Y85.6 E1165.98379
G1 X103.467 Y85.2 E1165.99709
G1 X131.533 Y85.2 E1166.93057
G1 X131.533 Y84.8 E1166.94387
G1 X103.467 Y84.8 E1167.87735
G1 X103.467 Y84.4 E1167.89066
G1 X131.533 Y84.4 E1168.82414
G1 X131.533 Y84 E1168.83744
G1 X103.467 Y84 E1169.77092
G1 X103.467 Y83.6 E1169.78422
G1 X131.533 Y83.6 E1170.7177
G1 X131.533 Y83.2 E1170.73101
G1 X103.467 Y83.2 E1171.66449
G1 X103.467 Y82.8 E1171.67779
G1 X131.533 Y82.8 E1172.61127
G1 X131.533 Y82.4 E1172.62457
G1 X103.467 Y82.4 E1173.55805
G1 X103.467 Y82 E1173.57136
G1 X131.533 Y82 E1174.50483
G1 X131.533 Y81.6 E1174.51814
G1 X103.467 Y81.6 E1175.45162
G1 X103.467 Y81.2 E1175.46492
G1 X131.533 Y81.2 E1176.3984
G1 X131.533 Y80.8 E1176.4117
G1 X103.467 Y80.8 E1177.34518
G1 X103.467 Y80.4 E1177.35849
G1 X131.533 Y80.4 E1178.29197
G1 X131.533 Y80 E1178.30527
G1 X103.467 Y80 E1179.23875
G1 X103.467 Y79.6 E1179.25205
G1 X131.533 Y79.6 E1180.18553
G1 X131.533 Y79.2 E1180.19884
G1 X103.467 Y79.2 E1181.13232
G1 X103.467 Y78.8 E1181.14562
G1 X131.533 Y78.8 E1182.0791
G1 X131.533 Y78.4 E1182.0924
G1 X103.467 Y78.4 E1183.02588
G1 X103.467 Y78 E1183.03919
G1 X131.533 Y78 E1183.97266
G1 X131.533 Y77.6 E1183.98597
G1 X103.467 Y77.6 E1184.91945
G1 X103.467 Y77.2 E1184.93275
G1 X131.533 Y77.2 E1185.86623
G1 X131.533 Y76.8 E1185.87953
G1 X103.467 Y76.8 E1186.81301
G1 X103.467 Y76.4 E1186.82632
G1 X131.533 Y76.4 E1187.7598
G1 X131.533 Y76 E1187.7731
G1 X103.467 Y76 E1188.70658
G1 X103.467 Y75.6 E1188.71988
G1 X131.533 Y75.6 E1189.65336
G1 X131.533 Y75.2 E1189.66667
G1 X103.467 Y75.2 E1190.60015
G1 X103.467 Y74.8 E1190.61345
G1 X131.533 Y74.8 E1191.54693
G1 X131.533 Y74.4 E1191.56023
G1 X103.467 Y74.4 E1192.49371
G1 X103.467 Y74 E1192.50702
G1 X131.533 Y74 E1193.44049
G1 X131.533 Y73.6 E1193.4538
G1 X103.467 Y73.6 E1194.38728
G1 X103.467 Y73.2 E1194.40058
G1 X131.533 Y73.2 E1195.33406
G1 X131.533 Y72.8 E1195.34736
G1 X103.467 Y72.8 E1196.28084
G1 X103.467 Y72.4 E1196.29415
G1 X131.533 Y72.4 E1197.22763
G1 X131.533 Y72 E1197.24093
G1 X103.467 Y72 E1198.17441
G1 X103.467 Y71.6 E1198.18771
G1 X131.533 Y71.6 E1199.12119
G1 X131.533 Y71.2 E1199.1345
G1 X103.467 Y71.2 E1200.06798
G1 X103.467 Y70.8 E1200.08128
G1 X131.533 Y70.8 E1201.01476
G1 X131.533 Y70.4 E1201.02806
G1 X103.467 Y70.4 E1201.96154
G1 X103.467 Y70 E1201.97485
G1 X131.533 Y70 E1202.90832
G1 X131.533 Y69.6 E1202.92163
G1 X103.467 Y69.6 E1203.85511
G1 X103.467 Y69.2 E1203.86841
G1 X131.533 Y69.2 E1204.80189
G1 X131.533 Y68.8 E1204.81519
G1 X103.467 Y68.8 E1205.74867
G1 X103.467 Y68.4 E1205.76198
G1 X131.533 Y68.4 E1206.69546
G1 X131.533 Y68 E1206.70876
G1 X103.467 Y68 E1207.64224
G1 X103.467 Y67.6 E1207.65554
G1 X131.533 Y67.6 E1208.58902
G1 X131.533 Y67.2 E1208.60233
G1 X103.467 Y67.2 E1209.53581
G1 X103.467 Y66.8 E1209.54911
G1 X131.533 Y66.8 E1210.48259
G1 X131.533 Y66.4 E1210.49589
G1 X103.467 Y66.4 E1211.42937
G1 X103.467 Y66 E1211.44268
G1 X131.533 Y66 E1212.37615
G1 X131.533 Y65.6 E1212.38946
G1 X103.467 Y65.6 E1213.32294
G1 X103.467 Y65.2 E1213.33624
G1 X131.533 Y65.2 E1214.26972
G1 X131.533 Y64.8 E1214.28302
G1 X103.467 Y64.8 E1215.2165
G1 X103.467 Y64.4 E1215.22981
G1 X131.533 Y64.4 E1216.16329
G1 X131.533 Y64 E1216.17659
G1 X103.467 Y64 E1217.11007
G1 X103.467 Y63.6 E1217.12337
G1 X131.533 Y63.6 E1218.05685
G1 X131.533 Y63.2 E1218.07016
G1 X103.467 Y63.2 E1219.00364
G1 X103.467 Y62.8 E1219.01694
G1 X131.533 Y62.8 E1219.95042
G1 X131.533 Y62.4 E1219.96372
G1 X103.467 Y62.4 E1220.8972
G1 X103.467 Y62 E1220.91051
G1 X131.533 Y62 E1221.84398
G1 X131.533 Y61.6 E1221.85729
G1 X103.467 Y61.6 E1222.79077
G1 X103.467 Y61.2 E1222.80407
G1 X131.533 Y61.2 E1223.73755
G1 X131.533 Y60.8 E1223.75085
G1 X103.467 Y60.8 E1224.68433
G1 X103.467 Y60.4 E1224.69764
G1 X131.533 Y60.4 E1225.63112
G1 X131.533 Y60 E1225.64442
G1 X103.467 Y60 E1226.5779
G1 X103.467 Y59.6 E1226.5912
G1 X131.533 Y59.6 E1227.52468
G1 X131.533 Y59.2 E1227.53799
G1 X103.467 Y59.2 E1228.47147
G1 X103.467 Y58.8 E1228.48477
G1 X131.533 Y58.8 E1229.41825
G1 X131.533 Y58.4 E1229.43155
G1 X103.467 Y58.4 E1230.36503
G1 X103.467 Y58 E1230.37834
G1 X131.533 Y58 E1231.31181
G1 X131.533 Y57.6 E1231.32512
G1 X103.467 Y57.6 E1232.2586
G1 X103.467 Y57.2 E1232.2719
G1 X131.533 Y57.2 E1233.20538
G1 X131.533 Y56.8 E1233.21868
G1 X103.467 Y56.8 E1234.15216
G1 X103.467 Y56.4 E1234.16547
G1 X131.533 Y56.4 E1235.09895
G1 X131.533 Y56 E1235.11225
G1 X103.467 Y56 E1236.04573
G1 X103.467 Y55.6 E1236.05903
G1 X131.533 Y55.6 E1236.99251
G1 X131.533 Y55.2 E1237.00582
G1 X103.467 Y55.2 E1237.9393
G1 X103.467 Y54.8 E1237.9526
G1 X131.533 Y54.8 E1238.88608
G1 X131.533 Y54.4 E1238.89938
G1 X103.467 Y54.4 E1239.83286
G1 X103.467 Y54 E1239.84617
G1 X131.533 Y54 E1240.77964
G1 X131.533 Y53.6 E1240.79295
G1 X103.467 Y53.6 E1241.72643
G1 X103.467 Y53.2 E1241.73973
G1 X131.533 Y53.2 E1242.67321
G1 X131.533 Y52.8 E1242.68651
G1 X103.467 Y52.8 E1243.61999
G1 X103.467 Y52.4 E1243.6333
G1 X131.533 Y52.4 E1244.56678
G1 X131.533 Y52 E1244.58008
G1 X103.467 Y52 E1245.51356
G1 X103.467 Y51.6 E1245.52686
G1 X131.533 Y51.6 E1246.46034
G1 X131.533 Y51.2 E1246.47365
G1 X103.467 Y51.2 E1247.40713
G1 X103.467 Y50.8 E1247.42043
G1 X131.533 Y50.8 E1248.35391
G1 X131.533 Y50.4 E1248.36721
G1 X103.467 Y50.4 E1249.30069
G1 X103.467 Y50 E1249.314
G1 X131.533 Y50 E1250.24747
G1 X131.533 Y49.6 E1250.26078
G1 X103.467 Y49.6 E1251.19426
G1 X103.467 Y49.2 E1251.20756
G1 X131.533 Y49.2 E1252.14104
G1 X131.533 Y48.8 E1252.15434
G1 X103.467 Y48.8 E1253.08782
G1 X103.467 Y48.4 E1253.10113
G1 X131.533 Y48.4 E1254.03461
G1 X131.533 Y48 E1254.04791
G1 X103.467 Y48 E1254.98139
G1 X103.467 Y47.6 E1254.99469
G1 X131.533 Y47.6 E1255.92817
G1 X131.533 Y47.2 E1255.94148
G1 X103.467 Y47.2 E1256.87496
G1 X103.467 Y46.8 E1256.88826
G1 X131.533 Y46.8 E1257.82174
G1 X131.533 Y46.4 E1257.83504
G1 X103.467 Y46.4 E1258.76852
G1 X103.467 Y46 E1258.78183
G1 X131.533 Y46 E1259.7153
G1 X131.533 Y45.6 E1259.72861
G1 X103.467 Y45.6 E1260.66209
G1 X103.467 Y45.2 E1260.67539
G1 X131.533 Y45.2 E1261.60887
G1 X131.533 Y44.8 E1261.62217
G1 X103.467 Y44.8 E1262.55565
G1 X103.467 Y44.4 E1262.56896
G1 X131.533 Y44.4 E1263.50244
G1 X131.533 Y44 E1263.51574
G1 X103.467 Y44 E1264.44922
G1 X103.467 Y43.6 E1264.46252
G1 X131.533 Y43.6 E1265.396
G1 X131.533 Y43.2 E1265.40931
G1 X103.467 Y43.2 E1266.34279
G1 X103.467 Y42.8 E1266.35609
G1 X131.533 Y42.8 E1267.28957
G1 X131.533 Y42.4 E1267.30287
G1 X103.467 Y42.4 E1268.23635
G1 X103.467 Y42 E1268.24966
G1 X131.533 Y42 E1269.18313
G1 X131.533 Y41.6 E1269.19644
G1 X103.467 Y41.6 E1270.12992
G1 X103.467 Y41.2 E1270.14322
G1 X131.533 Y41.2 E1271.0767
G1 X131.533 Y40.8 E1271.09
G1 X103.467 Y40.8 E1272.02348
G1 X103.467 Y40.4 E1272.03679
G1 X131.533 Y40.4 E1272.97027
G1 X131.533 Y40 E1272.98357
G1 X103.467 Y40 E1273.91705
G1 X103.467 Y39.6 E1273.93035
G1 X131.533 Y39.6 E1274.86383
G1 X131.533 Y39.2 E1274.87714
G1 X103.467 Y39.2 E1275.81062
G1 X103.467 Y38.8 E1275.82392
G1 X131.533 Y38.8 E1276.7574
G1 X131.533 Y38.4 E1276.7707
G1 X103.467 Y38.4 E1277.70418
G1 X103.467 Y38 E1277.71749
G1 X131.533 Y38 E1278.65096
G1 X131.533 Y37.6 E1278.66427
G1 X103.467 Y37.6 E1279.59775
G1 X103.467 Y37.2 E1279.61105
G1 X131.533 Y37.2 E1280.54453
G1 X131.533 Y36.8 E1280.55783
G1 X103.467 Y36.8 E1281.49131
G1 X103.467 Y36.4 E1281.50462
G1 X131.533 Y36.4 E1282.4381
G1 X131.533 Y36 E1282.4514
G1 X103.467 Y36 E1283.38488
G1 X103.467 Y35.6 E1283.39818
G1 X131.533 Y35.6 E1284.33166
G1 X131.533 Y35.2 E1284.34497
G1 X103.467 Y35.2 E1285.27845
G1 X103.467 Y34.8 E1285.29175
G1 X131.533 Y34.8 E1286.22523
G1 X131.533 Y34.4 E1286.23853
G1 X103.467 Y34.4 E1287.17201
G1 X103.467 Y34 E1287.18532
G1 X131.533 Y34 E1288.11879
G1 X131.533 Y33.6 E1288.1321
G1 X103.467 Y33.6 E1289.06558
G1 X103.467 Y33.2 E1289.07888
G1 X131.533 Y33.2 E1290.01236
G1 X131.533 Y32.8 E1290.02566
G1 X103.467 Y32.8 E1290.95914
G1 X103.467 Y32.4 E1290.97245
G1 X131.533 Y32.4 E1291.90593
G1 X131.533 Y32 E1291.91923
G1 X103.467 Y32 E1292.85271
G1 X103.467 Y31.6 E1292.86601
G1 X131.533 Y31.6 E1293.79949
G1 X131.533 Y31.2 E1293.8128
G1 X103.467 Y31.2 E1294.74628
G1 X103.467 Y30.8 E1294.75958
G1 X131.533 Y30.8 E1295.69306
G1 X131.533 Y30.4 E1295.70636
G1 X103.467 Y30.4 E1296.63984
G1 X103.467 Y30 E1296.65315
G1 X131.533 Y30 E1297.58662
G1 X131.533 Y29.6 E1297.59993
G1 X103.467 Y29.6 E1298.53341
G1 X103.467 Y29.2 E1298.54671
G1 X131.533 Y29.2 E1299.48019
G1 X131.533 Y28.8 E1299.49349
G1 X103.467 Y28.8 E1300.42697
G1 X103.467 Y28.4 E1300.44028
G1 X131.533 Y28.4 E1301.37376
G1 X131.533 Y28 E1301.38706
G1 X103.467 Y28 E1302.32054
G1 X103.467 Y27.6 E1302.33384
G1 X131.533 Y27.6 E1303.26732
G1 X131.533 Y27.2 E1303.28063
G1 X103.467 Y27.2 E1304.21411
G1 X103.467 Y26.8 E1304.22741
G1 X131.533 Y26.8 E1305.16089
G1 X131.533 Y26.4 E1305.17419
G1 X103.467 Y26.4 E1306.10767
G1 X103.467 Y26 E1306.12098
G1 X131.533 Y26 E1307.05445
G1 X131.533 Y25.87 E1307.05878
G1 X131.523 Y25.657 E1307.06587
G1 X131.518 Y25.6 E1307.06777
G1 X103.479 Y25.6 E1308.00035
G1 X103.497 Y25.305 E1308.01018
G1 X103.51 Y25.2 E1308.0137
G1 X131.483 Y25.2 E1308.94409
G1 X131.472 Y25.088 E1308.94783
G1 X131.424 Y24.8 E1308.95754
G1 X103.573 Y24.8 E1309.88387
G1 X103.592 Y24.701 E1309.88722
G1 X103.668 Y24.412 E1309.89716
G1 X103.672 Y24.4 E1309.89758
G1 X131.327 Y24.4 E1310.81739
G1 X131.252 Y24.163 E1310.82566
G1 X131.19 Y24 E1310.83146
G1 X103.812 Y24 E1311.74206
G1 X103.867 Y23.86 E1311.74706
G1 X103.991 Y23.6 E1311.75664
G1 X131.011 Y23.6 E1312.65533
G1 X130.884 Y23.365 E1312.66421
G1 X130.782 Y23.2 E1312.67067
G1 X104.218 Y23.2 E1313.55419
G1 X104.307 Y23.059 E1313.55973
G1 X104.498 Y22.8 E1313.57044
G1 X130.501 Y22.8 E1314.4353
G1 X130.343 Y22.608 E1314.44357
G1 X130.15 Y22.4 E1314.45301
G1 X104.852 Y22.4 E1315.29442
G1 X104.891 Y22.358 E1315.29633
G1 X105.116 Y22.149 E1315.30654
G1 X105.299 Y22 E1315.31439
G1 X129.706 Y22 E1316.12617
G1 X129.698 Y21.994 E1316.12651
G1 X129.437 Y21.802 E1316.13728
G1 X129.184 Y21.641 E1316.14726
G1 X129.111 Y21.6 E1316.15004
G1 X105.888 Y21.6 E1316.92244
G1 X106.12 Y21.475 E1316.93121
G1 X106.404 Y21.343 E1316.94162
G1 X106.671 Y21.24 E1316.95114
G1 X106.799 Y21.2 E1316.9556
G1 X128.203 Y21.2 E1317.6675
G0 F9000 X128.08 Y21.16
G1 F1500 X127.785 Y21.083 E1317.67764
G1 X127.49 Y21.026 E1317.68764
G1 X127.187 Y20.989 E1317.69779
G1 X126.783 Y20.963 E1317.71125
G1 X108.387 Y20.959 E1318.32311
G1 X108.165 Y20.969 E1318.3305
G1 X107.596 Y21.02 E1318.3495
G1 X107.226 Y21.083 E1318.36198
G1 X106.983 Y21.142 E1318.3703
G1 X106.799 Y21.2 E1318.37672
G1 F1500 E1311.87672
G0 F9000 X106.541 Y20.376
G0 X105.433 Y20.864
G0 X104.552 Y21.494
G0 X103.818 Y22.265
G0 X103.239 Y23.167
G0 X102.84 Y24.164
G0 X102.635 Y25.231
G0 X102.614 Y209.395
G0 X102.819 Y210.762
G0 X103.213 Y211.779
G0 X103.777 Y212.681
G0 X104.51 Y213.468
G0 X105.375 Y214.102
G0 X106.335 Y214.557
G0 X106.923 Y214.709
G0 X107.706 Y214.869
G0 X107.812 Y214.01
G1 F1500 E1318.37672
G1 X108.216 Y214.036 E1318.39018
G1 X126.612 Y214.04 E1319.00203
G1 X126.834 Y214.03 E1319.00943
G1 X127.168 Y214 E1319.02058
G1 F1500 E1312.52058
G0 F300 X127.168 Y214 Z0.94
G0 F9000 X126.888 Y214.893
G0 X107.738 Y214.872
G0 X106.671 Y214.667
G0 X105.674 Y214.268
G0 X104.772 Y213.689
G0 X104.001 Y212.955
G0 X103.371 Y212.074
G0 X103.015 Y211.299
G0 X102.761 Y210.527
G0 X103.599 Y210.319
;TIME_ELAPSED:1087.722506
;LAYER:-3
;TYPE:SUPPORT-INTERFACE
G1 F1500 E1319.02058
G1 X103.649 Y210.524 E1319.0276
G1 X103.747 Y210.836 E1319.03847
G1 X103.848 Y211.098 E1319.04781
G1 X103.982 Y211.387 E1319.05841
G1 X103.999 Y211.418 E1319.05958
G1 X104 Y23.579 E1325.30713
G1 X104.011 Y23.556 E1325.30798
G1 X104.145 Y23.314 E1325.31718
G1 X104.307 Y23.059 E1325.32723
G1 X104.4 Y22.932 E1325.33247
G1 X104.399 Y212.066 E1331.62309
G1 X104.458 Y212.149 E1331.62648
G1 X104.653 Y212.388 E1331.63674
G1 X104.799 Y212.545 E1331.64387
G1 X104.8 Y22.454 E1337.96632
G1 X104.891 Y22.358 E1337.97072
G1 X105.116 Y22.149 E1337.98093
G1 X105.2 Y22.08 E1337.98455
G1 X105.199 Y212.919 E1344.33188
G1 X105.301 Y213.005 E1344.33632
G1 X105.562 Y213.197 E1344.34709
G1 X105.599 Y213.22 E1344.34854
G1 X105.6 Y21.778 E1350.71593
G1 X105.873 Y21.608 E1350.72663
G1 X106 Y21.539 E1350.73143
G1 X105.999 Y213.46 E1357.11475
G1 X106.063 Y213.496 E1357.11719
G1 X106.364 Y213.639 E1357.12828
G1 X106.399 Y213.652 E1357.12952
G1 X106.4 Y21.344 E1363.52571
G0 F9000 X106.404 Y21.343
G1 F1500 X106.671 Y21.24 E1363.53523
G1 X106.8 Y21.199 E1363.53973
G1 X106.799 Y213.799 E1369.94563
G1 X106.917 Y213.838 E1369.94976
G1 X107.199 Y213.912 E1369.95946
G1 X107.2 Y21.089 E1376.37278
G1 X107.226 Y21.083 E1376.37367
G1 X107.596 Y21.02 E1376.38615
G0 F9000 X107.6 Y21.019
G1 F1500 X107.599 Y213.983 E1382.80416
G1 X107.812 Y214.01 E1382.8113
G1 X107.999 Y214.022 E1382.81753
G1 X108 Y20.983 E1389.23804
G1 X108.165 Y20.969 E1389.24354
G1 X108.387 Y20.959 E1389.25094
G1 X108.4 Y20.96 E1389.25137
G1 X108.399 Y214.036 E1395.6731
G1 X108.799 Y214.036 E1395.68641
G1 X108.8 Y20.96 E1402.10814
G1 X109.2 Y20.96 E1402.12145
G1 X109.199 Y214.036 E1408.54318
G1 X109.599 Y214.036 E1408.55648
G1 X109.6 Y20.96 E1414.97822
G1 X110 Y20.96 E1414.99152
G1 X109.999 Y214.036 E1421.41325
G1 X110.399 Y214.036 E1421.42656
G1 X110.4 Y20.96 E1427.84829
G1 X110.8 Y20.96 E1427.8616
G1 X110.799 Y214.036 E1434.28333
G1 X111.199 Y214.036 E1434.29663
G1 X111.2 Y20.96 E1440.71837
G1 X111.6 Y20.96 E1440.73167
G1 X111.599 Y214.036 E1447.15341
G1 X111.999 Y214.036 E1447.16671
G1 X112 Y20.96 E1453.58844
G1 X112.4 Y20.96 E1453.60175
G1 X112.399 Y214.036 E1460.02348
G1 X112.799 Y214.036 E1460.03679
G1 X112.8 Y20.96 E1466.45852
G1 X113.2 Y20.961 E1466.47182
G1 X113.199 Y214.036 E1472.89352
G1 X113.599 Y214.036 E1472.90683
G1 X113.6 Y20.961 E1479.32853
G1 X114 Y20.961 E1479.34183
G1 X113.999 Y214.036 E1485.76353
G1 X114.399 Y214.037 E1485.77684
G1 X114.4 Y20.961 E1492.19857
G1 X114.8 Y20.961 E1492.21188
G1 X114.799 Y214.037 E1498.63361
G1 X115.199 Y214.037 E1498.64691
G1 X115.2 Y20.961 E1505.06865
G1 X115.6 Y20.961 E1505.08195
G1 X115.599 Y214.037 E1511.50369
G1 X115.999 Y214.037 E1511.51699
G1 X116 Y20.961 E1517.93872
G1 X116.4 Y20.961 E1517.95203
G1 X116.399 Y214.037 E1524.37376
G1 X116.799 Y214.037 E1524.38707
G1 X116.8 Y20.961 E1530.8088
G1 X117.2 Y20.961 E1530.8221
G1 X117.199 Y214.037 E1537.24384
G1 X117.599 Y214.037 E1537.25714
G1 X117.6 Y20.962 E1543.67884
G1 X118 Y20.962 E1543.69215
G1 X117.999 Y214.037 E1550.11385
G1 X118.399 Y214.037 E1550.12715
G1 X118.4 Y20.962 E1556.54885
G1 X118.8 Y20.962 E1556.56215
G1 X118.799 Y214.037 E1562.98386
G1 X119.199 Y214.037 E1562.99716
G1 X119.2 Y20.962 E1569.41886
G1 X119.6 Y20.962 E1569.43216
G1 X119.599 Y214.037 E1575.85386
G1 X119.999 Y214.037 E1575.86717
G1 X120 Y20.962 E1582.28887
G1 X120.4 Y20.962 E1582.30217
G1 X120.399 Y214.037 E1588.72387
G1 X120.799 Y214.038 E1588.73718
G1 X120.8 Y20.962 E1595.15891
G1 X121.2 Y20.962 E1595.17222
G1 X121.199 Y214.038 E1601.59395
G1 X121.599 Y214.038 E1601.60725
G1 X121.6 Y20.962 E1608.02899
G1 X122 Y20.962 E1608.04229
G1 X121.999 Y214.038 E1614.46403
G1 X122.399 Y214.038 E1614.47733
G1 X122.4 Y20.963 E1620.89903
G1 X122.8 Y20.963 E1620.91233
G1 X122.799 Y214.038 E1627.33403
G1 X123.199 Y214.038 E1627.34734
G1 X123.2 Y20.963 E1633.76904
G1 X123.6 Y20.963 E1633.78234
G1 X123.599 Y214.038 E1640.20404
G1 X123.999 Y214.038 E1640.21735
G1 X124 Y20.963 E1646.63905
G1 X124.4 Y20.963 E1646.65235
G1 X124.399 Y214.038 E1653.07405
G1 X124.799 Y214.038 E1653.08736
G1 X124.8 Y20.963 E1659.50906
G1 X125.2 Y20.963 E1659.52236
G1 X125.199 Y214.038 E1665.94406
G1 X125.599 Y214.038 E1665.95737
G1 X125.6 Y20.963 E1672.37907
G1 X126 Y20.963 E1672.39237
G1 X125.999 Y214.038 E1678.81407
G1 X126.399 Y214.038 E1678.82738
G1 X126.4 Y20.963 E1685.24908
G1 X126.783 Y20.963 E1685.26182
G1 X126.8 Y20.965 E1685.26238
G1 X126.799 Y214.031 E1691.68379
G1 X126.834 Y214.029 E1691.68495
G1 X127.199 Y213.997 E1691.69714
G1 X127.2 Y20.991 E1698.11654
G1 X127.49 Y21.026 E1698.12626
G1 X127.6 Y21.048 E1698.12999
G1 X127.599 Y213.945 E1704.54577
G1 X127.773 Y213.915 E1704.55164
G1 X127.999 Y213.861 E1704.55937
G1 X128 Y21.14 E1710.9693
G1 X128.08 Y21.16 E1710.97204
G1 X128.365 Y21.253 E1710.98201
G1 X128.4 Y21.267 E1710.98327
G1 X128.399 Y213.731 E1717.38464
G1 X128.595 Y213.655 E1717.39164
G1 X128.799 Y213.561 E1717.39911
G1 X128.8 Y21.439 E1723.78911
G1 X128.936 Y21.503 E1723.79411
G1 X129.184 Y21.641 E1723.80355
G1 X129.2 Y21.652 E1723.8042
G1 X129.199 Y213.345 E1730.17993
G1 X129.41 Y213.213 E1730.18821
G1 X129.599 Y213.078 E1730.19593
G1 X129.6 Y21.922 E1736.55381
G1 X129.698 Y21.994 E1736.55785
G1 X129.919 Y22.18 E1736.56746
G1 X130 Y22.257 E1736.57118
G1 X129.999 Y212.742 E1742.90673
G1 X130.108 Y212.64 E1742.9117
G1 X130.324 Y212.412 E1742.92214
G1 X130.399 Y212.322 E1742.92604
G1 X130.4 Y22.678 E1749.23363
G1 X130.541 Y22.85 E1749.24102
G1 X130.707 Y23.081 E1749.25048
G1 X130.8 Y23.231 E1749.25635
G1 X130.799 Y211.771 E1755.52722
G1 X130.854 Y211.684 E1755.53064
G1 X130.989 Y211.441 E1755.53989
G1 X131.132 Y211.138 E1755.55103
G1 X131.199 Y210.97 E1755.55705
G1 X131.2 Y24.029 E1761.77473
G1 X131.252 Y24.163 E1761.77951
G1 X131.35 Y24.475 E1761.79039
G1 X131.411 Y24.724 E1761.79892
G1 X131.472 Y25.088 E1761.81119
G1 X131.523 Y25.657 E1761.83019
G1 X131.533 Y25.87 E1761.83729
G1 X131.532 Y209.17 E1767.93387
G1 X131.528 Y209.289 E1767.93783
G1 X131.502 Y209.693 E1767.95129
G1 X131.466 Y209.99 E1767.96124
G1 X131.409 Y210.289 E1767.97137
G1 X131.331 Y210.586 E1767.98158
G1 X131.238 Y210.871 E1767.99155
G1 F1500 E1761.49155
G0 F9000 X132.043 Y211.191
G0 X131.595 Y212.132
G0 X130.966 Y212.992
G0 X130.174 Y213.73
G0 X129.272 Y214.294
G0 X128.255 Y214.688
G0 X126.888 Y214.893
G0 X107.738 Y214.872
G0 X106.671 Y214.667
G0 X105.674 Y214.268
G0 X104.772 Y213.689
G0 X104.001 Y212.955
G0 X103.371 Y212.074
G0 X103.015 Y211.299
G0 X102.761 Y210.527
G0 X103.599 Y210.319
G1 F1500 E1767.99155
G1 X103.588 Y210.275 E1767.99306
G1 X103.527 Y209.911 E1768.00534
G1 X103.476 Y209.342 E1768.02434
G1 X103.466 Y209.129 E1768.03143
G1 X103.467 Y25.828 E1774.12804
G1 X103.471 Y25.709 E1774.13201
G1 X103.497 Y25.305 E1774.14547
G1 X103.533 Y25.008 E1774.15542
G1 X103.592 Y24.701 E1774.16582
G0 F9000 X103.6 Y24.67
G1 F1500 X103.599 Y210.319 E1780.34053
G1 F1500 E1773.84053
G0 F300 X103.599 Y210.319 Z1.44
G0 F9000 X102.743 Y210.457
G0 X102.603 Y209.143
G0 X102.635 Y25.231
G0 X102.84 Y24.164
G0 X103.239 Y23.167
G0 X103.818 Y22.265
G0 X104.552 Y21.494
G0 X105.433 Y20.864
G0 X106.391 Y20.423
G0 X107.486 Y20.164
G0 X107.983 Y20.127
G0 X121.593 Y20.095
G0 X121.593 Y28.201
;TIME_ELAPSED:1649.622139
;LAYER:0
;TYPE:WALL-INNER
;MESH:expander3.stl
G1 F1500 E1780.34053
G1 F1200 X113.407 Y28.201 E1780.6128
G1 X113.407 Y117.459 E1783.58153
G1 X121.394 Y117.465 E1783.84718
G1 X121.593 Y117.465 E1783.8538
G1 X121.593 Y117.266 E1783.85808
G1 X121.593 Y28.201 E1786.82039
G1 F1500 E1780.32039
G0 F6000 X121.321 Y46.234
G0 X121.217 Y46.243
G0 X121.192 Y46.305
G0 X121.193 Y46.106
;TYPE:WALL-OUTER
G1 F1500 E1786.82039
G1 F1200 X121.193 Y28.601 E1787.40261
G1 X113.807 Y28.601 E1787.64827
G1 X113.807 Y46.101 E1788.23032
G1 X121.193 Y46.106 E1788.47598
G0 F6000 X121.633 Y46.417
G1 F1500 E1781.97598
G0 F6000 X121.321 Y63.974
G0 X121.217 Y63.982
G0 X121.192 Y64.045
G0 X121.193 Y63.846
G1 F1500 E1788.47598
G1 F1200 X121.193 Y46.341 E1789.0582
G1 X113.807 Y46.341 E1789.30386
G1 X113.807 Y63.841 E1789.88591
G1 X121.193 Y63.846 E1790.13157
G0 F6000 X121.633 Y64.157
G1 F1500 E1783.63157
G0 F6000 X121.321 Y81.714
G0 X121.217 Y81.723
G0 X121.192 Y81.785
G0 X121.193 Y81.586
G1 F1500 E1790.13157
G1 F1200 X121.193 Y64.081 E1790.71379
G1 X113.807 Y64.081 E1790.95945
G1 X113.807 Y81.581 E1791.5415
G1 X121.193 Y81.586 E1791.78716
G0 F6000 X121.633 Y81.897
G1 F1500 E1785.28716
G0 F6000 X121.321 Y99.454
G0 X121.218 Y99.463
G0 X121.192 Y99.525
G0 X121.193 Y99.326
G1 F1500 E1791.78716
G1 F1200 X121.193 Y81.821 E1792.36938
G1 X113.807 Y81.821 E1792.61504
G1 X113.807 Y99.321 E1793.19709
G1 X121.193 Y99.326 E1793.44275
G0 F6000 X121.633 Y99.637
G1 F1500 E1786.94275
G0 F6000 X121.321 Y117.193
G0 X121.192 Y117.264
G0 X121.193 Y117.065
G1 F1500 E1793.44275
G1 F1200 X121.193 Y99.561 E1794.02494
G1 X113.807 Y99.561 E1794.2706
G1 X113.807 Y117.059 E1794.85258
G1 X121.193 Y117.065 E1795.09824
G0 F6000 X121.394 Y117.541
;TYPE:WALL-INNER
G1 F1200 X113.606 Y117.535 E1795.35727
G1 X113.407 Y117.535 E1795.36389
G1 X113.407 Y117.734 E1795.36817
G1 X113.407 Y206.799 E1798.33049
G1 X121.593 Y206.799 E1798.60276
G1 X121.593 Y117.541 E1801.57149
G1 X121.394 Y117.541 E1801.57543
G1 F1500 E1795.07543
G0 F6000 X121.393 Y135.439
G0 X121.193 Y135.439
;TYPE:WALL-OUTER
G1 F1500 E1801.57543
G1 F1200 X121.193 Y117.941 E1802.15741
G1 X113.807 Y117.935 E1802.40307
G1 X113.807 Y135.439 E1802.98526
G1 X121.193 Y135.439 E1803.23092
G0 F6000 X121.633 Y135.75
G1 F1500 E1796.73092
G0 F6000 X121.393 Y153.179
G0 X121.193 Y153.179
G1 F1500 E1803.23092
G1 F1200 X121.193 Y135.679 E1803.81297
G1 X113.807 Y135.674 E1804.05863
G1 X113.807 Y153.179 E1804.64085
G1 X121.193 Y153.179 E1804.88651
G0 F6000 X121.633 Y153.49
G1 F1500 E1798.38651
G0 F6000 X121.393 Y170.919
G0 X121.193 Y170.919
G1 F1500 E1804.88651
G1 F1200 X121.193 Y153.419 E1805.46856
G1 X113.807 Y153.414 E1805.71422
G1 X113.807 Y170.919 E1806.29644
G1 X121.193 Y170.919 E1806.5421
G0 F6000 X121.633 Y171.23
G1 F1500 E1800.0421
G0 F6000 X121.393 Y188.659
G0 X121.193 Y188.659
G1 F1500 E1806.5421
G1 F1200 X121.193 Y171.159 E1807.12415
G1 X113.807 Y171.154 E1807.36981
G1 X113.807 Y188.659 E1807.95203
G1 X121.193 Y188.659 E1808.19769
G0 F6000 X121.633 Y188.97
G1 F1500 E1801.69769
G0 F6000 X121.393 Y206.399
G0 X121.193 Y206.399
G1 F1500 E1808.19769
G1 F1200 X121.193 Y188.899 E1808.77974
G1 X113.807 Y188.894 E1809.0254
G1 X113.807 Y206.399 E1809.60762
G1 X121.193 Y206.399 E1809.85328
G1 F1500 E1803.35328
G0 F6000 X121.393 Y206.399
G0 X121.336 Y206.502
G0 X113.211 Y206.995
G0 X113.211 Y208.43
G0 X108.867 Y208.64
;TYPE:WALL-INNER
G1 F1500 E1809.85328
G1 F1200 X108.867 Y26.36 E1815.91593
G1 X126.133 Y26.36 E1816.4902
G1 X126.133 Y208.64 E1822.55286
G1 X108.867 Y208.64 E1823.12713
G0 F6000 X108.467 Y209.04
;TYPE:WALL-OUTER
G1 F1200 X108.467 Y25.96 E1829.2164
G1 X126.533 Y25.96 E1829.81727
G1 X126.533 Y209.04 E1835.90654
G1 X108.467 Y209.04 E1836.50742
G0 F6000 X108.637 Y208.87
G0 X108.977 Y208.25
G0 X109.257 Y208.25
;TYPE:SKIN
G1 F1200 X109.257 Y26.75 E1842.54413
G1 X125.743 Y26.75 E1843.09246
G1 X125.743 Y208.25 E1849.12917
G1 X109.257 Y208.25 E1849.6775
G1 F1500 E1843.1775
G0 F6000 X108.977 Y208.25
G0 X113.297 Y208.43
G0 X113.297 Y206.989
G0 X113.017 Y207.189
G1 F1500 E1849.6775
G1 F1200 X121.983 Y207.189 E1849.97571
G1 X121.983 Y27.811 E1855.94185
G1 X113.017 Y27.811 E1856.24006
G1 X113.017 Y207.189 E1862.20619
G1 F1500 E1855.70619
G0 F6000 X113.297 Y206.939
G0 X113.211 Y206.995
G0 X113.211 Y208.43
G0 X109.66 Y208.53
G0 X109.66 Y208.089
G1 F1500 E1862.20619
G1 F1200 X109.416 Y207.845 E1862.21767
G0 F6000 X109.416 Y207.279
G1 F1200 X110.225 Y208.089 E1862.25575
G0 F6000 X110.791 Y208.089
G1 F1200 X109.416 Y206.714 E1862.32042
G0 F6000 X109.416 Y206.148
G1 F1200 X111.357 Y208.089 E1862.41172
G0 F6000 X111.922 Y208.089
G1 F1200 X109.416 Y205.582 E1862.52962
G0 F6000 X109.416 Y205.017
G1 F1200 X112.488 Y208.089 E1862.67412
G0 F6000 X113.054 Y208.089
G1 F1200 X109.416 Y204.451 E1862.84524
G0 F6000 X109.416 Y203.885
G1 F1200 X112.857 Y207.326 E1863.00709
G0 F6000 X112.878 Y207.348
G1 F1200 X113.62 Y208.089 E1863.04197
G0 F6000 X114.185 Y208.089
G1 F1200 X113.444 Y207.348 E1863.07682
G0 F6000 X114.01 Y207.348
G1 F1200 X114.751 Y208.089 E1863.11168
G0 F6000 X115.317 Y208.089
G1 F1200 X114.576 Y207.348 E1863.14653
G0 F6000 X115.141 Y207.348
G1 F1200 X115.882 Y208.089 E1863.18139
G0 F6000 X116.448 Y208.089
G1 F1200 X115.707 Y207.348 E1863.21624
G0 F6000 X116.273 Y207.348
G1 F1200 X117.014 Y208.089 E1863.2511
G0 F6000 X117.579 Y208.089
G1 F1200 X116.838 Y207.348 E1863.28595
G0 F6000 X117.404 Y207.348
G1 F1200 X118.145 Y208.089 E1863.3208
G0 F6000 X118.711 Y208.089
G1 F1200 X117.97 Y207.348 E1863.35566
G0 F6000 X118.535 Y207.348
G1 F1200 X119.276 Y208.089 E1863.39051
G0 F6000 X119.842 Y208.089
G1 F1200 X119.101 Y207.348 E1863.42537
G0 F6000 X119.667 Y207.348
G1 F1200 X120.408 Y208.089 E1863.46022
G0 F6000 X120.973 Y208.089
G1 F1200 X120.232 Y207.348 E1863.49508
G0 F6000 X120.798 Y207.348
G1 F1200 X121.539 Y208.089 E1863.52993
G0 F6000 X122.105 Y208.089
G1 F1200 X121.364 Y207.348 E1863.56478
G0 F6000 X121.929 Y207.348
G1 F1200 X122.671 Y208.089 E1863.59966
G0 F6000 X123.236 Y208.089
G1 F1200 X122.142 Y206.995 E1863.65112
G0 F6000 X122.142 Y206.429
G1 F1200 X123.802 Y208.089 E1863.7292
G0 F6000 X124.368 Y208.089
G1 F1200 X122.142 Y205.864 E1863.83388
G0 F6000 X122.142 Y205.298
G1 F1200 X124.933 Y208.089 E1863.96516
G0 F6000 X125.499 Y208.089
G1 F1200 X122.142 Y204.732 E1864.12307
G0 F6000 X122.142 Y204.167
G1 F1200 X125.582 Y207.607 E1864.28487
G0 F6000 X125.582 Y207.041
G1 F1200 X122.142 Y203.601 E1864.44668
G0 F6000 X122.142 Y203.035
G1 F1200 X125.582 Y206.475 E1864.60849
G0 F6000 X125.582 Y205.91
G1 F1200 X122.142 Y202.47 E1864.77029
G0 F6000 X122.142 Y201.904
G1 F1200 X125.582 Y205.344 E1864.9321
G0 F6000 X125.582 Y204.778
G1 F1200 X122.142 Y201.338 E1865.09391
G0 F6000 X122.142 Y200.773
G1 F1200 X125.582 Y204.213 E1865.25572
G0 F6000 X125.582 Y203.647
G1 F1200 X122.142 Y200.207 E1865.41752
G0 F6000 X122.142 Y199.641
G1 F1200 X125.582 Y203.081 E1865.57933
G0 F6000 X125.582 Y202.516
G1 F1200 X122.142 Y199.076 E1865.74114
G0 F6000 X122.142 Y198.51
G1 F1200 X125.582 Y201.95 E1865.90294
G0 F6000 X125.582 Y201.384
G1 F1200 X122.142 Y197.944 E1866.06475
G0 F6000 X122.142 Y197.378
G1 F1200 X125.582 Y200.819 E1866.22658
G0 F6000 X125.582 Y200.253
G1 F1200 X122.142 Y196.813 E1866.38839
G0 F6000 X122.142 Y196.247
G1 F1200 X125.582 Y199.687 E1866.5502
G0 F6000 X125.582 Y199.121
G1 F1200 X122.142 Y195.681 E1866.712
G0 F6000 X122.142 Y195.116
G1 F1200 X125.582 Y198.556 E1866.87381
G0 F6000 X125.582 Y197.99
G1 F1200 X122.142 Y194.55 E1867.03562
G0 F6000 X122.142 Y193.984
G1 F1200 X125.582 Y197.424 E1867.19742
G0 F6000 X125.582 Y196.859
G1 F1200 X122.142 Y193.419 E1867.35923
G0 F6000 X122.142 Y192.853
G1 F1200 X125.582 Y196.293 E1867.52104
G0 F6000 X125.582 Y195.727
G1 F1200 X122.142 Y192.287 E1867.68284
G0 F6000 X122.142 Y191.722
G1 F1200 X125.582 Y195.162 E1867.84465
G0 F6000 X125.582 Y194.596
G1 F1200 X122.142 Y191.156 E1868.00646
G0 F6000 X122.142 Y190.59
G1 F1200 X125.582 Y194.03 E1868.16827
G0 F6000 X125.582 Y193.465
G1 F1200 X122.142 Y190.025 E1868.33007
G0 F6000 X122.142 Y189.459
G1 F1200 X125.582 Y192.899 E1868.49188
G0 F6000 X125.582 Y192.333
G1 F1200 X122.142 Y188.893 E1868.65369
G0 F6000 X122.142 Y188.327
G1 F1200 X125.582 Y191.768 E1868.81552
G0 F6000 X125.582 Y191.202
G1 F1200 X122.142 Y187.762 E1868.97732
G0 F6000 X122.142 Y187.196
G1 F1200 X125.582 Y190.636 E1869.13913
G0 F6000 X125.582 Y190.071
G1 F1200 X122.142 Y186.63 E1869.30096
G0 F6000 X122.142 Y186.065
G1 F1200 X125.582 Y189.505 E1869.46277
G0 F6000 X125.582 Y188.939
G1 F1200 X122.142 Y185.499 E1869.62458
G0 F6000 X122.142 Y184.933
G1 F1200 X125.582 Y188.373 E1869.78638
G0 F6000 X125.582 Y187.808
G1 F1200 X122.142 Y184.368 E1869.94819
G0 F6000 X122.142 Y183.802
G1 F1200 X125.582 Y187.242 E1870.11
G0 F6000 X125.582 Y186.676
G1 F1200 X122.142 Y183.236 E1870.2718
G0 F6000 X122.142 Y182.671
G1 F1200 X125.582 Y186.111 E1870.43361
G0 F6000 X125.582 Y185.545
G1 F1200 X122.142 Y182.105 E1870.59542
G0 F6000 X122.142 Y181.539
G1 F1200 X125.582 Y184.979 E1870.75723
G0 F6000 X125.582 Y184.414
G1 F1200 X122.142 Y180.974 E1870.91903
G0 F6000 X122.142 Y180.408
G1 F1200 X125.582 Y183.848 E1871.08084
G0 F6000 X125.582 Y183.282
G1 F1200 X122.142 Y179.842 E1871.24265
G0 F6000 X122.142 Y179.277
G1 F1200 X125.582 Y182.717 E1871.40445
G0 F6000 X125.582 Y182.151
G1 F1200 X122.142 Y178.711 E1871.56626
G0 F6000 X122.142 Y178.145
G1 F1200 X125.582 Y181.585 E1871.72807
G0 F6000 X125.582 Y181.02
G1 F1200 X122.142 Y177.579 E1871.8899
G0 F6000 X122.142 Y177.014
G1 F1200 X125.582 Y180.454 E1872.05171
G0 F6000 X125.582 Y179.888
G1 F1200 X122.142 Y176.448 E1872.21351
G0 F6000 X122.142 Y175.882
G1 F1200 X125.582 Y179.322 E1872.37532
G0 F6000 X125.582 Y178.757
G1 F1200 X122.142 Y175.317 E1872.53713
G0 F6000 X122.142 Y174.751
G1 F1200 X125.582 Y178.191 E1872.69893
G0 F6000 X125.582 Y177.625
G1 F1200 X122.142 Y174.185 E1872.86074
G0 F6000 X122.142 Y173.62
G1 F1200 X125.582 Y177.06 E1873.02255
G0 F6000 X125.582 Y176.494
G1 F1200 X122.142 Y173.054 E1873.18436
G0 F6000 X122.142 Y172.488
G1 F1200 X125.582 Y175.928 E1873.34616
G0 F6000 X125.582 Y175.363
G1 F1200 X122.142 Y171.923 E1873.50797
G0 F6000 X122.142 Y171.357
G1 F1200 X125.582 Y174.797 E1873.66978
G0 F6000 X125.582 Y174.231
G1 F1200 X122.142 Y170.791 E1873.83158
G0 F6000 X122.142 Y170.226
G1 F1200 X125.582 Y173.666 E1873.99339
G0 F6000 X125.582 Y173.1
G1 F1200 X122.142 Y169.66 E1874.1552
G0 F6000 X122.142 Y169.094
G1 F1200 X125.582 Y172.534 E1874.317
G0 F6000 X125.582 Y171.969
G1 F1200 X122.142 Y168.529 E1874.47881
G0 F6000 X122.142 Y167.963
G1 F1200 X125.582 Y171.403 E1874.64062
G0 F6000 X125.582 Y170.837
G1 F1200 X122.142 Y167.397 E1874.80243
G0 F6000 X122.142 Y166.831
G1 F1200 X125.582 Y170.272 E1874.96426
G0 F6000 X125.582 Y169.706
G1 F1200 X122.142 Y166.266 E1875.12606
G0 F6000 X122.142 Y165.7
G1 F1200 X125.582 Y169.14 E1875.28787
G0 F6000 X125.582 Y168.574
G1 F1200 X122.142 Y165.134 E1875.44968
G0 F6000 X122.142 Y164.569
G1 F1200 X125.582 Y168.009 E1875.61148
G0 F6000 X125.582 Y167.443
G1 F1200 X122.142 Y164.003 E1875.77329
G0 F6000 X122.142 Y163.437
G1 F1200 X125.582 Y166.877 E1875.9351
G0 F6000 X125.582 Y166.312
G1 F1200 X122.142 Y162.872 E1876.09691
G0 F6000 X122.142 Y162.306
G1 F1200 X125.582 Y165.746 E1876.25871
G0 F6000 X125.582 Y165.18
G1 F1200 X122.142 Y161.74 E1876.42052
G0 F6000 X122.142 Y161.175
G1 F1200 X125.582 Y164.615 E1876.58233
G0 F6000 X125.582 Y164.049
G1 F1200 X122.142 Y160.609 E1876.74413
G0 F6000 X122.142 Y160.043
G1 F1200 X125.582 Y163.483 E1876.90594
G0 F6000 X125.582 Y162.918
G1 F1200 X122.142 Y159.478 E1877.06775
G0 F6000 X122.142 Y158.912
G1 F1200 X125.582 Y162.352 E1877.22955
G0 F6000 X125.582 Y161.786
G1 F1200 X122.142 Y158.346 E1877.39136
G0 F6000 X122.142 Y157.78
G1 F1200 X125.582 Y161.221 E1877.55319
G0 F6000 X125.582 Y160.655
G1 F1200 X122.142 Y157.215 E1877.715
G0 F6000 X122.142 Y156.649
G1 F1200 X125.582 Y160.089 E1877.87681
G0 F6000 X125.582 Y159.523
G1 F1200 X122.142 Y156.083 E1878.03861
G0 F6000 X122.142 Y155.518
G1 F1200 X125.582 Y158.958 E1878.20042
G0 F6000 X125.582 Y158.392
G1 F1200 X122.142 Y154.952 E1878.36223
G0 F6000 X122.142 Y154.386
G1 F1200 X125.582 Y157.826 E1878.52403
G0 F6000 X125.582 Y157.261
G1 F1200 X122.142 Y153.821 E1878.68584
G0 F6000 X122.142 Y153.255
G1 F1200 X125.582 Y156.695 E1878.84765
G0 F6000 X125.582 Y156.129
G1 F1200 X122.142 Y152.689 E1879.00946
G0 F6000 X122.142 Y152.124
G1 F1200 X125.582 Y155.564 E1879.17126
G0 F6000 X125.582 Y154.998
G1 F1200 X122.142 Y151.558 E1879.33307
G0 F6000 X122.142 Y150.992
G1 F1200 X125.582 Y154.432 E1879.49488
G0 F6000 X125.582 Y153.867
G1 F1200 X122.142 Y150.427 E1879.65668
G0 F6000 X122.142 Y149.861
G1 F1200 X125.582 Y153.301 E1879.81849
G0 F6000 X125.582 Y152.735
G1 F1200 X122.142 Y149.295 E1879.9803
G0 F6000 X122.142 Y148.73
G1 F1200 X125.582 Y152.17 E1880.14211
G0 F6000 X125.582 Y151.604
G1 F1200 X122.142 Y148.164 E1880.30391
G0 F6000 X122.142 Y147.598
G1 F1200 X125.582 Y151.038 E1880.46572
G0 F6000 X125.582 Y150.473
G1 F1200 X122.142 Y147.032 E1880.62755
G0 F6000 X122.142 Y146.467
G1 F1200 X125.582 Y149.907 E1880.78936
G0 F6000 X125.582 Y149.341
G1 F1200 X122.142 Y145.901 E1880.95116
G0 F6000 X122.142 Y145.335
G1 F1200 X125.582 Y148.775 E1881.11297
G0 F6000 X125.582 Y148.21
G1 F1200 X122.142 Y144.77 E1881.27478
G0 F6000 X122.142 Y144.204
G1 F1200 X125.582 Y147.644 E1881.43659
G0 F6000 X125.582 Y147.078
G1 F1200 X122.142 Y143.638 E1881.59839
G0 F6000 X122.142 Y143.073
G1 F1200 X125.582 Y146.513 E1881.7602
G0 F6000 X125.582 Y145.947
G1 F1200 X122.142 Y142.507 E1881.92201
G0 F6000 X122.142 Y141.941
G1 F1200 X125.582 Y145.381 E1882.08381
G0 F6000 X125.582 Y144.816
G1 F1200 X122.142 Y141.376 E1882.24562
G0 F6000 X122.142 Y140.81
G1 F1200 X125.582 Y144.25 E1882.40743
G0 F6000 X125.582 Y143.684
G1 F1200 X122.142 Y140.244 E1882.56923
G0 F6000 X122.142 Y139.679
G1 F1200 X125.582 Y143.119 E1882.73104
G0 F6000 X125.582 Y142.553
G1 F1200 X122.142 Y139.113 E1882.89285
G0 F6000 X122.142 Y138.547
G1 F1200 X125.582 Y141.987 E1883.05466
G0 F6000 X125.582 Y141.422
G1 F1200 X122.142 Y137.981 E1883.21649
G0 F6000 X122.142 Y137.416
G1 F1200 X125.582 Y140.856 E1883.37829
G0 F6000 X125.582 Y140.29
G1 F1200 X122.142 Y136.85 E1883.5401
G0 F6000 X122.142 Y136.284
G1 F1200 X125.582 Y139.725 E1883.70193
G0 F6000 X125.582 Y139.159
G1 F1200 X122.142 Y135.719 E1883.86374
G0 F6000 X122.142 Y135.153
G1 F1200 X125.582 Y138.593 E1884.02555
G0 F6000 X125.582 Y138.027
G1 F1200 X122.142 Y134.587 E1884.18735
G0 F6000 X122.142 Y134.022
G1 F1200 X125.582 Y137.462 E1884.34916
G0 F6000 X125.582 Y136.896
G1 F1200 X122.142 Y133.456 E1884.51097
G0 F6000 X122.142 Y132.89
G1 F1200 X125.582 Y136.33 E1884.67277
G0 F6000 X125.582 Y135.765
G1 F1200 X122.142 Y132.325 E1884.83458
G0 F6000 X122.142 Y131.759
G1 F1200 X125.582 Y135.199 E1884.99639
G0 F6000 X125.582 Y134.633
G1 F1200 X122.142 Y131.193 E1885.15819
G0 F6000 X122.142 Y130.628
G1 F1200 X125.582 Y134.068 E1885.32
G0 F6000 X125.582 Y133.502
G1 F1200 X122.142 Y130.062 E1885.48181
G0 F6000 X122.142 Y129.496
G1 F1200 X125.582 Y132.936 E1885.64362
G0 F6000 X125.582 Y132.371
G1 F1200 X122.142 Y128.931 E1885.80542
G0 F6000 X122.142 Y128.365
G1 F1200 X125.582 Y131.805 E1885.96723
G0 F6000 X125.582 Y131.239
G1 F1200 X122.142 Y127.799 E1886.12904
G0 F6000 X122.142 Y127.233
G1 F1200 X125.582 Y130.674 E1886.29087
G0 F6000 X125.582 Y130.108
G1 F1200 X122.142 Y126.668 E1886.45267
G0 F6000 X122.142 Y126.102
G1 F1200 X125.582 Y129.542 E1886.61448
G0 F6000 X125.582 Y128.976
G1 F1200 X122.142 Y125.536 E1886.77629
G0 F6000 X122.142 Y124.971
G1 F1200 X125.582 Y128.411 E1886.9381
G0 F6000 X125.582 Y127.845
G1 F1200 X122.142 Y124.405 E1887.0999
G0 F6000 X122.142 Y123.839
G1 F1200 X125.582 Y127.279 E1887.26171
G0 F6000 X125.582 Y126.714
G1 F1200 X122.142 Y123.274 E1887.42352
G0 F6000 X122.142 Y122.708
G1 F1200 X125.582 Y126.148 E1887.58532
G0 F6000 X125.582 Y125.582
G1 F1200 X122.142 Y122.142 E1887.74713
G0 F6000 X122.142 Y121.577
G1 F1200 X125.582 Y125.017 E1887.90894
G0 F6000 X125.582 Y124.451
G1 F1200 X122.142 Y121.011 E1888.07075
G0 F6000 X122.142 Y120.445
G1 F1200 X125.582 Y123.885 E1888.23255
G0 F6000 X125.582 Y123.32
G1 F1200 X122.142 Y119.88 E1888.39436
G0 F6000 X122.142 Y119.314
G1 F1200 X125.582 Y122.754 E1888.55617
G0 F6000 X125.582 Y122.188
G1 F1200 X122.142 Y118.748 E1888.71797
G0 F6000 X122.142 Y118.182
G1 F1200 X125.582 Y121.623 E1888.8798
G0 F6000 X125.582 Y121.057
G1 F1200 X122.142 Y117.617 E1889.04161
G0 F6000 X122.142 Y117.05
G1 F1200 X125.582 Y120.491 E1889.20344
G0 F6000 X125.582 Y119.926
G1 F1200 X122.142 Y116.485 E1889.36527
G0 F6000 X122.142 Y115.919
G1 F1200 X125.582 Y119.36 E1889.5271
G0 F6000 X125.582 Y118.794
G1 F1200 X122.142 Y115.353 E1889.68893
G0 F6000 X122.142 Y114.788
G1 F1200 X125.582 Y118.228 E1889.85074
G0 F6000 X125.582 Y117.663
G1 F1200 X122.142 Y114.222 E1890.01257
G0 F6000 X122.142 Y113.656
G1 F1200 X125.582 Y117.097 E1890.1744
G0 F6000 X125.582 Y116.531
G1 F1200 X122.142 Y113.091 E1890.33621
G0 F6000 X122.142 Y112.525
G1 F1200 X125.582 Y115.966 E1890.49804
G0 F6000 X125.582 Y115.4
G1 F1200 X122.142 Y111.959 E1890.65987
G0 F6000 X122.142 Y111.394
G1 F1200 X125.582 Y114.834 E1890.82168
G0 F6000 X125.582 Y114.269
G1 F1200 X122.142 Y110.828 E1890.98351
G0 F6000 X122.142 Y110.262
G1 F1200 X125.582 Y113.703 E1891.14534
G0 F6000 X125.582 Y113.137
G1 F1200 X122.142 Y109.697 E1891.30714
G0 F6000 X122.142 Y109.131
G1 F1200 X125.582 Y112.572 E1891.46898
G0 F6000 X125.582 Y112.006
G1 F1200 X122.142 Y108.565 E1891.63081
G0 F6000 X122.142 Y107.999
G1 F1200 X125.582 Y111.44 E1891.79264
G0 F6000 X125.582 Y110.875
G1 F1200 X122.142 Y107.434 E1891.95447
G0 F6000 X122.142 Y106.868
G1 F1200 X125.582 Y110.309 E1892.1163
G0 F6000 X125.582 Y109.743
G1 F1200 X122.142 Y106.302 E1892.27813
G0 F6000 X122.142 Y105.737
G1 F1200 X125.582 Y109.177 E1892.43994
G0 F6000 X125.582 Y108.612
G1 F1200 X122.142 Y105.171 E1892.60177
G0 F6000 X122.142 Y104.605
G1 F1200 X125.582 Y108.046 E1892.7636
G0 F6000 X125.582 Y107.48
G1 F1200 X122.142 Y104.04 E1892.9254
G0 F6000 X122.142 Y103.474
G1 F1200 X125.582 Y106.915 E1893.08723
G0 F6000 X125.582 Y106.349
G1 F1200 X122.142 Y102.908 E1893.24906
G0 F6000 X122.142 Y102.343
G1 F1200 X125.582 Y105.783 E1893.41087
G0 F6000 X125.582 Y105.218
G1 F1200 X122.142 Y101.777 E1893.5727
G0 F6000 X122.142 Y101.211
G1 F1200 X125.582 Y104.652 E1893.73453
G0 F6000 X125.582 Y104.086
G1 F1200 X122.142 Y100.646 E1893.89634
G0 F6000 X122.142 Y100.08
G1 F1200 X125.582 Y103.521 E1894.05817
G0 F6000 X125.582 Y102.955
G1 F1200 X122.142 Y99.514 E1894.22
G0 F6000 X122.142 Y98.948
G1 F1200 X125.582 Y102.389 E1894.38183
G0 F6000 X125.582 Y101.824
G1 F1200 X122.142 Y98.383 E1894.54366
G0 F6000 X122.142 Y97.817
G1 F1200 X125.582 Y101.258 E1894.70549
G0 F6000 X125.582 Y100.692
G1 F1200 X122.142 Y97.251 E1894.86732
G0 F6000 X122.142 Y96.686
G1 F1200 X125.582 Y100.127 E1895.02915
G0 F6000 X125.582 Y99.561
G1 F1200 X122.142 Y96.12 E1895.19098
G0 F6000 X122.142 Y95.554
G1 F1200 X125.582 Y98.995 E1895.35282
G0 F6000 X125.582 Y98.429
G1 F1200 X122.142 Y94.989 E1895.51462
G0 F6000 X122.142 Y94.423
G1 F1200 X125.582 Y97.864 E1895.67645
G0 F6000 X125.582 Y97.298
G1 F1200 X122.142 Y93.857 E1895.83828
G0 F6000 X122.142 Y93.292
G1 F1200 X125.582 Y96.732 E1896.00009
G0 F6000 X125.582 Y96.167
G1 F1200 X122.142 Y92.726 E1896.16192
G0 F6000 X122.142 Y92.16
G1 F1200 X125.582 Y95.601 E1896.32375
G0 F6000 X125.582 Y95.035
G1 F1200 X122.142 Y91.595 E1896.48556
G0 F6000 X122.142 Y91.029
G1 F1200 X125.582 Y94.47 E1896.64739
G0 F6000 X125.582 Y93.904
G1 F1200 X122.142 Y90.463 E1896.80922
G0 F6000 X122.142 Y89.898
G1 F1200 X125.582 Y93.338 E1896.97103
G0 F6000 X125.582 Y92.773
G1 F1200 X122.142 Y89.332 E1897.13286
G0 F6000 X122.142 Y88.766
G1 F1200 X125.582 Y92.207 E1897.29469
G0 F6000 X125.582 Y91.641
G1 F1200 X122.142 Y88.2 E1897.45652
G0 F6000 X122.142 Y87.635
G1 F1200 X125.582 Y91.076 E1897.61835
G0 F6000 X125.582 Y90.51
G1 F1200 X122.142 Y87.069 E1897.78018
G0 F6000 X122.142 Y86.503
G1 F1200 X125.582 Y89.944 E1897.94201
G0 F6000 X125.582 Y89.379
G1 F1200 X122.142 Y85.938 E1898.10384
G0 F6000 X122.142 Y85.372
G1 F1200 X125.582 Y88.813 E1898.26567
G0 F6000 X125.582 Y88.247
G1 F1200 X122.142 Y84.806 E1898.4275
G0 F6000 X122.142 Y84.241
G1 F1200 X125.582 Y87.681 E1898.58931
G0 F6000 X125.582 Y87.116
G1 F1200 X122.142 Y83.675 E1898.75114
G0 F6000 X122.142 Y83.109
G1 F1200 X125.582 Y86.55 E1898.91297
G0 F6000 X125.582 Y85.984
G1 F1200 X122.142 Y82.544 E1899.07478
G0 F6000 X122.142 Y81.978
G1 F1200 X125.582 Y85.419 E1899.23661
G0 F6000 X125.582 Y84.853
G1 F1200 X122.142 Y81.412 E1899.39844
G0 F6000 X122.142 Y80.847
G1 F1200 X125.582 Y84.287 E1899.56025
G0 F6000 X125.582 Y83.722
G1 F1200 X122.142 Y80.281 E1899.72208
G0 F6000 X122.142 Y79.715
G1 F1200 X125.582 Y83.156 E1899.88391
G0 F6000 X125.582 Y82.59
G1 F1200 X122.142 Y79.149 E1900.04574
G0 F6000 X122.142 Y78.584
G1 F1200 X125.582 Y82.025 E1900.20757
G0 F6000 X125.582 Y81.459
G1 F1200 X122.142 Y78.018 E1900.3694
G0 F6000 X122.142 Y77.452
G1 F1200 X125.582 Y80.893 E1900.53123
G0 F6000 X125.582 Y80.328
G1 F1200 X122.142 Y76.887 E1900.69306
G0 F6000 X122.142 Y76.321
G1 F1200 X125.582 Y79.762 E1900.85489
G0 F6000 X125.582 Y79.196
G1 F1200 X122.142 Y75.755 E1901.01672
G0 F6000 X122.142 Y75.19
G1 F1200 X125.582 Y78.63 E1901.17853
G0 F6000 X125.582 Y78.065
G1 F1200 X122.142 Y74.624 E1901.34036
G0 F6000 X122.142 Y74.058
G1 F1200 X125.582 Y77.499 E1901.50219
G0 F6000 X125.582 Y76.933
G1 F1200 X122.142 Y73.493 E1901.664
G0 F6000 X122.142 Y72.927
G1 F1200 X125.582 Y76.368 E1901.82583
G0 F6000 X125.582 Y75.802
G1 F1200 X122.142 Y72.361 E1901.98766
G0 F6000 X122.142 Y71.796
G1 F1200 X125.582 Y75.236 E1902.14946
G0 F6000 X125.582 Y74.671
G1 F1200 X122.142 Y71.23 E1902.31129
G0 F6000 X122.142 Y70.664
G1 F1200 X125.582 Y74.105 E1902.47313
G0 F6000 X125.582 Y73.539
G1 F1200 X122.142 Y70.099 E1902.63493
G0 F6000 X122.142 Y69.533
G1 F1200 X125.582 Y72.974 E1902.79676
G0 F6000 X125.582 Y72.408
G1 F1200 X122.142 Y68.967 E1902.95859
G0 F6000 X122.142 Y68.401
G1 F1200 X125.582 Y71.842 E1903.12042
G0 F6000 X125.582 Y71.277
G1 F1200 X122.142 Y67.836 E1903.28225
G0 F6000 X122.142 Y67.27
G1 F1200 X125.582 Y70.711 E1903.44409
G0 F6000 X125.582 Y70.145
G1 F1200 X122.142 Y66.704 E1903.60592
G0 F6000 X122.142 Y66.139
G1 F1200 X125.582 Y69.58 E1903.76775
G0 F6000 X125.582 Y69.014
G1 F1200 X122.142 Y65.573 E1903.92958
G0 F6000 X122.142 Y65.007
G1 F1200 X125.582 Y68.448 E1904.09141
G0 F6000 X125.582 Y67.882
G1 F1200 X122.142 Y64.442 E1904.25321
G0 F6000 X122.142 Y63.876
G1 F1200 X125.582 Y67.317 E1904.41504
G0 F6000 X125.582 Y66.751
G1 F1200 X122.142 Y63.31 E1904.57688
G0 F6000 X122.142 Y62.745
G1 F1200 X125.582 Y66.185 E1904.73868
G0 F6000 X125.582 Y65.62
G1 F1200 X122.142 Y62.179 E1904.90051
G0 F6000 X122.142 Y61.613
G1 F1200 X125.582 Y65.054 E1905.06234
G0 F6000 X125.582 Y64.488
G1 F1200 X122.142 Y61.048 E1905.22415
G0 F6000 X122.142 Y60.482
G1 F1200 X125.582 Y63.923 E1905.38598
G0 F6000 X125.582 Y63.357
G1 F1200 X122.142 Y59.916 E1905.54781
G0 F6000 X122.142 Y59.351
G1 F1200 X125.582 Y62.791 E1905.70962
G0 F6000 X125.582 Y62.226
G1 F1200 X122.142 Y58.785 E1905.87145
G0 F6000 X122.142 Y58.219
G1 F1200 X125.582 Y61.66 E1906.03328
G0 F6000 X125.582 Y61.094
G1 F1200 X122.142 Y57.653 E1906.19511
G0 F6000 X122.142 Y57.088
G1 F1200 X125.582 Y60.529 E1906.35694
G0 F6000 X125.582 Y59.963
G1 F1200 X122.142 Y56.522 E1906.51877
G0 F6000 X122.142 Y55.956
G1 F1200 X125.582 Y59.397 E1906.6806
G0 F6000 X125.582 Y58.831
G1 F1200 X122.142 Y55.391 E1906.84241
G0 F6000 X122.142 Y54.825
G1 F1200 X125.582 Y58.266 E1907.00424
G0 F6000 X125.582 Y57.7
G1 F1200 X122.142 Y54.259 E1907.16607
G0 F6000 X122.142 Y53.694
G1 F1200 X125.582 Y57.134 E1907.32788
G0 F6000 X125.582 Y56.569
G1 F1200 X122.142 Y53.128 E1907.48971
G0 F6000 X122.142 Y52.562
G1 F1200 X125.582 Y56.003 E1907.65154
G0 F6000 X125.582 Y55.437
G1 F1200 X122.142 Y51.997 E1907.81335
G0 F6000 X122.142 Y51.431
G1 F1200 X125.582 Y54.872 E1907.97518
G0 F6000 X125.582 Y54.306
G1 F1200 X122.142 Y50.865 E1908.13701
G0 F6000 X122.142 Y50.3
G1 F1200 X125.582 Y53.74 E1908.29881
G0 F6000 X125.582 Y53.175
G1 F1200 X122.142 Y49.734 E1908.46064
G0 F6000 X122.142 Y49.168
G1 F1200 X125.582 Y52.609 E1908.62248
G0 F6000 X125.582 Y52.043
G1 F1200 X122.142 Y48.602 E1908.78431
G0 F6000 X122.142 Y48.037
G1 F1200 X125.582 Y51.478 E1908.94614
G0 F6000 X125.582 Y50.912
G1 F1200 X122.142 Y47.471 E1909.10797
G0 F6000 X122.142 Y46.905
G1 F1200 X125.582 Y50.346 E1909.2698
G0 F6000 X125.582 Y49.781
G1 F1200 X122.142 Y46.34 E1909.43163
G0 F6000 X122.142 Y45.774
G1 F1200 X125.582 Y49.215 E1909.59346
G0 F6000 X125.582 Y48.649
G1 F1200 X122.142 Y45.208 E1909.75529
G0 F6000 X122.142 Y44.643
G1 F1200 X125.582 Y48.083 E1909.9171
G0 F6000 X125.582 Y47.518
G1 F1200 X122.142 Y44.077 E1910.07893
G0 F6000 X122.142 Y43.511
G1 F1200 X125.582 Y46.952 E1910.24076
G0 F6000 X125.582 Y46.386
G1 F1200 X122.142 Y42.946 E1910.40256
G0 F6000 X122.142 Y42.38
G1 F1200 X125.582 Y45.821 E1910.5644
G0 F6000 X125.582 Y45.255
G1 F1200 X122.142 Y41.814 E1910.72623
G0 F6000 X122.142 Y41.249
G1 F1200 X125.582 Y44.689 E1910.88803
G0 F6000 X125.582 Y44.124
G1 F1200 X122.142 Y40.683 E1911.04986
G0 F6000 X122.142 Y40.117
G1 F1200 X125.582 Y43.558 E1911.21169
G0 F6000 X125.582 Y42.992
G1 F1200 X122.142 Y39.552 E1911.3735
G0 F6000 X122.142 Y38.986
G1 F1200 X125.582 Y42.427 E1911.53533
G0 F6000 X125.582 Y41.861
G1 F1200 X122.142 Y38.42 E1911.69716
G0 F6000 X122.142 Y37.854
G1 F1200 X125.582 Y41.295 E1911.85899
G0 F6000 X125.582 Y40.73
G1 F1200 X122.142 Y37.289 E1912.02082
G0 F6000 X122.142 Y36.723
G1 F1200 X125.582 Y40.164 E1912.18265
G0 F6000 X125.582 Y39.598
G1 F1200 X122.142 Y36.157 E1912.34448
G0 F6000 X122.142 Y35.592
G1 F1200 X125.582 Y39.033 E1912.50631
G0 F6000 X125.582 Y38.467
G1 F1200 X122.142 Y35.026 E1912.66815
G0 F6000 X122.142 Y34.46
G1 F1200 X125.582 Y37.901 E1912.82998
G0 F6000 X125.582 Y37.335
G1 F1200 X122.142 Y33.895 E1912.99178
G0 F6000 X122.142 Y33.329
G1 F1200 X125.582 Y36.77 E1913.15361
G0 F6000 X125.582 Y36.204
G1 F1200 X122.142 Y32.763 E1913.31544
G0 F6000 X122.142 Y32.198
G1 F1200 X125.582 Y35.638 E1913.47725
G0 F6000 X125.582 Y35.073
G1 F1200 X122.142 Y31.632 E1913.63908
G0 F6000 X122.142 Y31.066
G1 F1200 X125.582 Y34.507 E1913.80091
G0 F6000 X125.582 Y33.941
G1 F1200 X122.142 Y30.501 E1913.96272
G0 F6000 X122.142 Y29.935
G1 F1200 X125.582 Y33.376 E1914.12455
G0 F6000 X125.582 Y32.81
G1 F1200 X122.142 Y29.369 E1914.28638
G0 F6000 X122.142 Y28.803
G1 F1200 X125.582 Y32.244 E1914.44821
G0 F6000 X125.582 Y31.679
G1 F1200 X122.142 Y28.238 E1914.61004
G0 F6000 X122.142 Y27.672
G1 F1200 X125.582 Y31.113 E1914.77187
G0 F6000 X125.582 Y30.547
G1 F1200 X121.944 Y26.909 E1914.94299
G0 F6000 X121.379 Y26.909
G1 F1200 X122.12 Y27.651 E1914.97787
G0 F6000 X121.555 Y27.651
G1 F1200 X120.813 Y26.909 E1915.01277
G0 F6000 X120.247 Y26.909
G1 F1200 X120.989 Y27.651 E1915.04767
G0 F6000 X120.423 Y27.651
G1 F1200 X119.682 Y26.909 E1915.08255
G0 F6000 X119.116 Y26.909
G1 F1200 X119.858 Y27.651 E1915.11745
G0 F6000 X119.292 Y27.651
G1 F1200 X118.55 Y26.909 E1915.15235
G0 F6000 X117.985 Y26.909
G1 F1200 X118.726 Y27.651 E1915.18723
G0 F6000 X118.161 Y27.651
G1 F1200 X117.419 Y26.909 E1915.22213
G0 F6000 X116.853 Y26.909
G1 F1200 X117.595 Y27.651 E1915.25703
G0 F6000 X117.029 Y27.651
G1 F1200 X116.287 Y26.909 E1915.29194
G0 F6000 X115.722 Y26.909
G1 F1200 X116.464 Y27.651 E1915.32684
G0 F6000 X115.898 Y27.651
G1 F1200 X115.156 Y26.909 E1915.36174
G0 F6000 X114.59 Y26.909
G1 F1200 X115.332 Y27.651 E1915.39664
G0 F6000 X114.766 Y27.651
G1 F1200 X114.025 Y26.909 E1915.43152
G0 F6000 X113.459 Y26.909
G1 F1200 X114.201 Y27.651 E1915.46642
G0 F6000 X113.635 Y27.651
G1 F1200 X112.893 Y26.909 E1915.50132
G0 F6000 X112.328 Y26.909
G1 F1200 X113.069 Y27.651 E1915.5362
G0 F6000 X112.857 Y28.004
G1 F1200 X111.762 Y26.909 E1915.5877
G0 F6000 X111.196 Y26.909
G1 F1200 X112.857 Y28.569 E1915.66581
G0 F6000 X112.857 Y29.135
G1 F1200 X110.631 Y26.909 E1915.77051
G0 F6000 X110.065 Y26.909
G1 F1200 X112.857 Y29.701 E1915.90184
G0 F6000 X112.857 Y30.266
G1 F1200 X109.499 Y26.909 E1916.05977
G0 F6000 X109.416 Y27.391
G1 F1200 X112.857 Y30.832 E1916.22162
G0 F6000 X112.857 Y31.398
G1 F1200 X109.416 Y27.957 E1916.38348
G0 F6000 X109.416 Y28.523
G1 F1200 X112.857 Y31.964 E1916.54533
G0 F6000 X112.857 Y32.529
G1 F1200 X109.416 Y29.088 E1916.70718
G0 F6000 X109.416 Y29.654
G1 F1200 X112.857 Y33.095 E1916.86904
G0 F6000 X112.857 Y33.661
G1 F1200 X109.416 Y30.22 E1917.03089
G0 F6000 X109.416 Y30.786
G1 F1200 X112.857 Y34.226 E1917.19272
G0 F6000 X112.857 Y34.792
G1 F1200 X109.416 Y31.351 E1917.35458
G0 F6000 X109.416 Y31.917
G1 F1200 X112.857 Y35.358 E1917.51643
G0 F6000 X112.857 Y35.923
G1 F1200 X109.416 Y32.483 E1917.67826
G0 F6000 X109.416 Y33.048
G1 F1200 X112.857 Y36.489 E1917.84012
G0 F6000 X112.857 Y37.055
G1 F1200 X109.416 Y33.614 E1918.00197
G0 F6000 X109.416 Y34.18
G1 F1200 X112.857 Y37.62 E1918.1638
G0 F6000 X112.857 Y38.186
G1 F1200 X109.416 Y34.745 E1918.32565
G0 F6000 X109.416 Y35.311
G1 F1200 X112.857 Y38.752 E1918.48751
G0 F6000 X112.857 Y39.317
G1 F1200 X109.416 Y35.877 E1918.64934
G0 F6000 X109.416 Y36.442
G1 F1200 X112.857 Y39.883 E1918.81119
G0 F6000 X112.857 Y40.449
G1 F1200 X109.416 Y37.008 E1918.97305
G0 F6000 X109.416 Y37.574
G1 F1200 X112.857 Y41.015 E1919.1349
G0 F6000 X112.857 Y41.58
G1 F1200 X109.416 Y38.139 E1919.29675
G0 F6000 X109.416 Y38.705
G1 F1200 X112.857 Y42.146 E1919.45861
G0 F6000 X112.857 Y42.712
G1 F1200 X109.416 Y39.271 E1919.62046
G0 F6000 X109.416 Y39.836
G1 F1200 X112.857 Y43.277 E1919.78232
G0 F6000 X112.857 Y43.843
G1 F1200 X109.416 Y40.402 E1919.94417
G0 F6000 X109.416 Y40.968
G1 F1200 X112.857 Y44.409 E1920.10603
G0 F6000 X112.857 Y44.974
G1 F1200 X109.416 Y41.534 E1920.26786
G0 F6000 X109.416 Y42.099
G1 F1200 X112.857 Y45.54 E1920.42971
G0 F6000 X112.857 Y46.106
G1 F1200 X109.416 Y42.665 E1920.59156
G0 F6000 X109.416 Y43.231
G1 F1200 X112.857 Y46.671 E1920.75339
G0 F6000 X112.857 Y47.237
G1 F1200 X109.416 Y43.796 E1920.91525
G0 F6000 X109.416 Y44.362
G1 F1200 X112.857 Y47.803 E1921.0771
G0 F6000 X112.857 Y48.368
G1 F1200 X109.416 Y44.928 E1921.23893
G0 F6000 X109.416 Y45.493
G1 F1200 X112.857 Y48.934 E1921.40079
G0 F6000 X112.857 Y49.5
G1 F1200 X109.416 Y46.059 E1921.56264
G0 F6000 X109.416 Y46.625
G1 F1200 X112.857 Y50.065 E1921.72447
G0 F6000 X112.857 Y50.631
G1 F1200 X109.416 Y47.19 E1921.88633
G0 F6000 X109.416 Y47.756
G1 F1200 X112.857 Y51.197 E1922.04818
G0 F6000 X112.857 Y51.763
G1 F1200 X109.416 Y48.322 E1922.21003
G0 F6000 X109.416 Y48.887
G1 F1200 X112.857 Y52.328 E1922.37189
G0 F6000 X112.857 Y52.894
G1 F1200 X109.416 Y49.453 E1922.53374
G0 F6000 X109.416 Y50.019
G1 F1200 X112.857 Y53.46 E1922.6956
G0 F6000 X112.857 Y54.025
G1 F1200 X109.416 Y50.585 E1922.85743
G0 F6000 X109.416 Y51.15
G1 F1200 X112.857 Y54.591 E1923.01928
G0 F6000 X112.857 Y55.157
G1 F1200 X109.416 Y51.716 E1923.18114
G0 F6000 X109.416 Y52.282
G1 F1200 X112.857 Y55.722 E1923.34297
G0 F6000 X112.857 Y56.288
G1 F1200 X109.416 Y52.847 E1923.50482
G0 F6000 X109.416 Y53.413
G1 F1200 X112.857 Y56.854 E1923.66667
G0 F6000 X112.857 Y57.419
G1 F1200 X109.416 Y53.979 E1923.8285
G0 F6000 X109.416 Y54.544
G1 F1200 X112.857 Y57.985 E1923.99036
G0 F6000 X112.857 Y58.551
G1 F1200 X109.416 Y55.11 E1924.15221
G0 F6000 X109.416 Y55.676
G1 F1200 X112.857 Y59.116 E1924.31404
G0 F6000 X112.857 Y59.682
G1 F1200 X109.416 Y56.241 E1924.4759
G0 F6000 X109.416 Y56.807
G1 F1200 X112.857 Y60.248 E1924.63775
G0 F6000 X112.857 Y60.814
G1 F1200 X109.416 Y57.373 E1924.79961
G0 F6000 X109.416 Y57.938
G1 F1200 X112.857 Y61.379 E1924.96146
G0 F6000 X112.857 Y61.945
G1 F1200 X109.416 Y58.504 E1925.12331
G0 F6000 X109.416 Y59.07
G1 F1200 X112.857 Y62.511 E1925.28517
G0 F6000 X112.857 Y63.076
G1 F1200 X109.416 Y59.635 E1925.44702
G0 F6000 X109.416 Y60.201
G1 F1200 X112.857 Y63.642 E1925.60888
G0 F6000 X112.857 Y64.208
G1 F1200 X109.416 Y60.767 E1925.77073
G0 F6000 X109.416 Y61.333
G1 F1200 X112.857 Y64.773 E1925.93256
G0 F6000 X112.857 Y65.339
G1 F1200 X109.416 Y61.898 E1926.09442
G0 F6000 X109.416 Y62.464
G1 F1200 X112.857 Y65.905 E1926.25627
G0 F6000 X112.857 Y66.47
G1 F1200 X109.416 Y63.03 E1926.4181
G0 F6000 X109.416 Y63.595
G1 F1200 X112.857 Y67.036 E1926.57995
G0 F6000 X112.857 Y67.602
G1 F1200 X109.416 Y64.161 E1926.74181
G0 F6000 X109.416 Y64.727
G1 F1200 X112.857 Y68.167 E1926.90364
G0 F6000 X112.857 Y68.733
G1 F1200 X109.416 Y65.292 E1927.06549
G0 F6000 X109.416 Y65.858
G1 F1200 X112.857 Y69.299 E1927.22735
G0 F6000 X112.857 Y69.864
G1 F1200 X109.416 Y66.424 E1927.38918
G0 F6000 X109.416 Y66.989
G1 F1200 X112.857 Y70.43 E1927.55103
G0 F6000 X112.857 Y70.996
G1 F1200 X109.416 Y67.555 E1927.71289
G0 F6000 X109.416 Y68.121
G1 F1200 X112.857 Y71.562 E1927.87474
G0 F6000 X112.857 Y72.127
G1 F1200 X109.416 Y68.686 E1928.03659
G0 F6000 X109.416 Y69.252
G1 F1200 X112.857 Y72.693 E1928.19845
G0 F6000 X112.857 Y73.259
G1 F1200 X109.416 Y69.818 E1928.3603
G0 F6000 X109.416 Y70.383
G1 F1200 X112.857 Y73.824 E1928.52216
G0 F6000 X112.857 Y74.39
G1 F1200 X109.416 Y70.949 E1928.68401
G0 F6000 X109.416 Y71.515
G1 F1200 X112.857 Y74.956 E1928.84586
G0 F6000 X112.857 Y75.521
G1 F1200 X109.416 Y72.081 E1929.00769
G0 F6000 X109.416 Y72.646
G1 F1200 X112.857 Y76.087 E1929.16955
G0 F6000 X112.857 Y76.653
G1 F1200 X109.416 Y73.212 E1929.3314
G0 F6000 X109.416 Y73.778
G1 F1200 X112.857 Y77.218 E1929.49323
G0 F6000 X112.857 Y77.784
G1 F1200 X109.416 Y74.343 E1929.65509
G0 F6000 X109.416 Y74.909
G1 F1200 X112.857 Y78.35 E1929.81694
G0 F6000 X112.857 Y78.915
G1 F1200 X109.416 Y75.475 E1929.97877
G0 F6000 X109.416 Y76.04
G1 F1200 X112.857 Y79.481 E1930.14063
G0 F6000 X112.857 Y80.047
G1 F1200 X109.416 Y76.606 E1930.30248
G0 F6000 X109.416 Y77.172
G1 F1200 X112.857 Y80.613 E1930.46433
G0 F6000 X112.857 Y81.178
G1 F1200 X109.416 Y77.737 E1930.62619
G0 F6000 X109.416 Y78.303
G1 F1200 X112.857 Y81.744 E1930.78804
G0 F6000 X112.857 Y82.31
G1 F1200 X109.416 Y78.869 E1930.9499
G0 F6000 X109.416 Y79.434
G1 F1200 X112.857 Y82.875 E1931.11175
G0 F6000 X112.857 Y83.441
G1 F1200 X109.416 Y80 E1931.2736
G0 F6000 X109.416 Y80.566
G1 F1200 X112.857 Y84.007 E1931.43546
G0 F6000 X112.857 Y84.572
G1 F1200 X109.416 Y81.132 E1931.59729
G0 F6000 X109.416 Y81.697
G1 F1200 X112.857 Y85.138 E1931.75914
G0 F6000 X112.857 Y85.704
G1 F1200 X109.416 Y82.263 E1931.921
G0 F6000 X109.416 Y82.829
G1 F1200 X112.857 Y86.269 E1932.08283
G0 F6000 X112.857 Y86.835
G1 F1200 X109.416 Y83.394 E1932.24468
G0 F6000 X109.416 Y83.96
G1 F1200 X112.857 Y87.401 E1932.40654
G0 F6000 X112.857 Y87.966
G1 F1200 X109.416 Y84.526 E1932.56837
G0 F6000 X109.416 Y85.091
G1 F1200 X112.857 Y88.532 E1932.73022
G0 F6000 X112.857 Y89.098
G1 F1200 X109.416 Y85.657 E1932.89208
G0 F6000 X109.416 Y86.223
G1 F1200 X112.857 Y89.663 E1933.05391
G0 F6000 X112.857 Y90.229
G1 F1200 X109.416 Y86.788 E1933.21576
G0 F6000 X109.416 Y87.354
G1 F1200 X112.857 Y90.795 E1933.37761
G0 F6000 X112.857 Y91.361
G1 F1200 X109.416 Y87.92 E1933.53947
G0 F6000 X109.416 Y88.485
G1 F1200 X112.857 Y91.926 E1933.70132
G0 F6000 X112.857 Y92.492
G1 F1200 X109.416 Y89.051 E1933.86318
G0 F6000 X109.416 Y89.617
G1 F1200 X112.857 Y93.058 E1934.02503
G0 F6000 X112.857 Y93.623
G1 F1200 X109.416 Y90.182 E1934.18688
G0 F6000 X109.416 Y90.748
G1 F1200 X112.857 Y94.189 E1934.34874
G0 F6000 X112.857 Y94.755
G1 F1200 X109.416 Y91.314 E1934.51059
G0 F6000 X109.416 Y91.88
G1 F1200 X112.857 Y95.32 E1934.67242
G0 F6000 X112.857 Y95.886
G1 F1200 X109.416 Y92.445 E1934.83428
G0 F6000 X109.416 Y93.011
G1 F1200 X112.857 Y96.452 E1934.99613
G0 F6000 X112.857 Y97.017
G1 F1200 X109.416 Y93.577 E1935.15796
G0 F6000 X109.416 Y94.142
G1 F1200 X112.857 Y97.583 E1935.31982
G0 F6000 X112.857 Y98.149
G1 F1200 X109.416 Y94.708 E1935.48167
G0 F6000 X109.416 Y95.274
G1 F1200 X112.857 Y98.714 E1935.6435
G0 F6000 X112.857 Y99.28
G1 F1200 X109.416 Y95.839 E1935.80535
G0 F6000 X109.416 Y96.405
G1 F1200 X112.857 Y99.846 E1935.96721
G0 F6000 X112.857 Y100.411
G1 F1200 X109.416 Y96.971 E1936.12904
G0 F6000 X109.416 Y97.536
G1 F1200 X112.857 Y100.977 E1936.29089
G0 F6000 X112.857 Y101.543
G1 F1200 X109.416 Y98.102 E1936.45275
G0 F6000 X109.416 Y98.668
G1 F1200 X112.857 Y102.109 E1936.6146
G0 F6000 X112.857 Y102.674
G1 F1200 X109.416 Y99.233 E1936.77646
G0 F6000 X109.416 Y99.799
G1 F1200 X112.857 Y103.24 E1936.93831
G0 F6000 X112.857 Y103.806
G1 F1200 X109.416 Y100.365 E1937.10016
G0 F6000 X109.416 Y100.931
G1 F1200 X112.857 Y104.371 E1937.26199
G0 F6000 X112.857 Y104.937
G1 F1200 X109.416 Y101.496 E1937.42385
G0 F6000 X109.416 Y102.062
G1 F1200 X112.857 Y105.503 E1937.5857
G0 F6000 X112.857 Y106.068
G1 F1200 X109.416 Y102.628 E1937.74753
G0 F6000 X109.416 Y103.193
G1 F1200 X112.857 Y106.634 E1937.90939
G0 F6000 X112.857 Y107.2
G1 F1200 X109.416 Y103.759 E1938.07124
G0 F6000 X109.416 Y104.325
G1 F1200 X112.857 Y107.765 E1938.23307
G0 F6000 X112.857 Y108.331
G1 F1200 X109.416 Y104.89 E1938.39493
G0 F6000 X109.416 Y105.456
G1 F1200 X112.857 Y108.897 E1938.55678
G0 F6000 X112.857 Y109.462
G1 F1200 X109.416 Y106.022 E1938.71861
G0 F6000 X109.416 Y106.587
G1 F1200 X112.857 Y110.028 E1938.88046
G0 F6000 X112.857 Y110.594
G1 F1200 X109.416 Y107.153 E1939.04232
G0 F6000 X109.416 Y107.719
G1 F1200 X112.857 Y111.16 E1939.20417
G0 F6000 X112.857 Y111.725
G1 F1200 X109.416 Y108.284 E1939.36603
G0 F6000 X109.416 Y108.85
G1 F1200 X112.857 Y112.291 E1939.52788
G0 F6000 X112.857 Y112.857
G1 F1200 X109.416 Y109.416 E1939.68974
G0 F6000 X109.416 Y109.981
G1 F1200 X112.857 Y113.422 E1939.85159
G0 F6000 X112.857 Y113.988
G1 F1200 X109.416 Y110.547 E1940.01344
G0 F6000 X109.416 Y111.113
G1 F1200 X112.857 Y114.554 E1940.1753
G0 F6000 X112.857 Y115.119
G1 F1200 X109.416 Y111.679 E1940.33713
G0 F6000 X109.416 Y112.244
G1 F1200 X112.857 Y115.685 E1940.49898
G0 F6000 X112.857 Y116.251
G1 F1200 X109.416 Y112.81 E1940.66084
G0 F6000 X109.416 Y113.376
G1 F1200 X112.857 Y116.816 E1940.82267
G0 F6000 X112.857 Y117.382
G1 F1200 X109.416 Y113.941 E1940.98452
G0 F6000 X109.416 Y114.507
G1 F1200 X112.857 Y117.948 E1941.14638
G0 F6000 X112.857 Y118.513
G1 F1200 X109.416 Y115.073 E1941.30821
G0 F6000 X109.416 Y115.638
G1 F1200 X112.857 Y119.079 E1941.47006
G0 F6000 X112.857 Y119.645
G1 F1200 X109.416 Y116.204 E1941.63191
G0 F6000 X109.416 Y116.77
G1 F1200 X112.857 Y120.21 E1941.79374
G0 F6000 X112.857 Y120.776
G1 F1200 X109.416 Y117.335 E1941.9556
G0 F6000 X109.416 Y117.901
G1 F1200 X112.857 Y121.342 E1942.11745
G0 F6000 X112.857 Y121.908
G1 F1200 X109.416 Y118.467 E1942.27931
G0 F6000 X109.416 Y119.032
G1 F1200 X112.857 Y122.473 E1942.44116
G0 F6000 X112.857 Y123.039
G1 F1200 X109.416 Y119.598 E1942.60301
G0 F6000 X109.416 Y120.164
G1 F1200 X112.857 Y123.605 E1942.76487
G0 F6000 X112.857 Y124.17
G1 F1200 X109.416 Y120.729 E1942.92672
G0 F6000 X109.416 Y121.295
G1 F1200 X112.857 Y124.736 E1943.08858
G0 F6000 X112.857 Y125.302
G1 F1200 X109.416 Y121.861 E1943.25043
G0 F6000 X109.416 Y122.427
G1 F1200 X112.857 Y125.867 E1943.41226
G0 F6000 X112.857 Y126.433
G1 F1200 X109.416 Y122.992 E1943.57412
G0 F6000 X109.416 Y123.558
G1 F1200 X112.857 Y126.999 E1943.73597
G0 F6000 X112.857 Y127.564
G1 F1200 X109.416 Y124.124 E1943.8978
G0 F6000 X109.416 Y124.689
G1 F1200 X112.857 Y128.13 E1944.05965
G0 F6000 X112.857 Y128.696
G1 F1200 X109.416 Y125.255 E1944.22151
G0 F6000 X109.416 Y125.821
G1 F1200 X112.857 Y129.261 E1944.38334
G0 F6000 X112.857 Y129.827
G1 F1200 X109.416 Y126.386 E1944.54519
G0 F6000 X109.416 Y126.952
G1 F1200 X112.857 Y130.393 E1944.70705
G0 F6000 X112.857 Y130.959
G1 F1200 X109.416 Y127.518 E1944.8689
G0 F6000 X109.416 Y128.083
G1 F1200 X112.857 Y131.524 E1945.03076
G0 F6000 X112.857 Y132.09
G1 F1200 X109.416 Y128.649 E1945.19261
G0 F6000 X109.416 Y129.215
G1 F1200 X112.857 Y132.656 E1945.35446
G0 F6000 X112.857 Y133.221
G1 F1200 X109.416 Y129.78 E1945.51632
G0 F6000 X109.416 Y130.346
G1 F1200 X112.857 Y133.787 E1945.67817
G0 F6000 X112.857 Y134.353
G1 F1200 X109.416 Y130.912 E1945.84003
G0 F6000 X109.416 Y131.478
G1 F1200 X112.857 Y134.918 E1946.00186
G0 F6000 X112.857 Y135.484
G1 F1200 X109.416 Y132.043 E1946.16371
G0 F6000 X109.416 Y132.609
G1 F1200 X112.857 Y136.05 E1946.32556
G0 F6000 X112.857 Y136.615
G1 F1200 X109.416 Y133.175 E1946.4874
G0 F6000 X109.416 Y133.74
G1 F1200 X112.857 Y137.181 E1946.64925
G0 F6000 X112.857 Y137.747
G1 F1200 X109.416 Y134.306 E1946.8111
G0 F6000 X109.416 Y134.872
G1 F1200 X112.857 Y138.312 E1946.97293
G0 F6000 X112.857 Y138.878
G1 F1200 X109.416 Y135.437 E1947.13479
G0 F6000 X109.416 Y136.003
G1 F1200 X112.857 Y139.444 E1947.29664
G0 F6000 X112.857 Y140.009
G1 F1200 X109.416 Y136.569 E1947.45847
G0 F6000 X109.416 Y137.134
G1 F1200 X112.857 Y140.575 E1947.62033
G0 F6000 X112.857 Y141.141
G1 F1200 X109.416 Y137.7 E1947.78218
G0 F6000 X109.416 Y138.266
G1 F1200 X112.857 Y141.707 E1947.94404
G0 F6000 X112.857 Y142.272
G1 F1200 X109.416 Y138.831 E1948.10589
G0 F6000 X109.416 Y139.397
G1 F1200 X112.857 Y142.838 E1948.26774
G0 F6000 X112.857 Y143.404
G1 F1200 X109.416 Y139.963 E1948.4296
G0 F6000 X109.416 Y140.528
G1 F1200 X112.857 Y143.969 E1948.59145
G0 F6000 X112.857 Y144.535
G1 F1200 X109.416 Y141.094 E1948.75331
G0 F6000 X109.416 Y141.66
G1 F1200 X112.857 Y145.101 E1948.91516
G0 F6000 X112.857 Y145.666
G1 F1200 X109.416 Y142.226 E1949.07699
G0 F6000 X109.416 Y142.791
G1 F1200 X112.857 Y146.232 E1949.23884
G0 F6000 X112.857 Y146.798
G1 F1200 X109.416 Y143.357 E1949.4007
G0 F6000 X109.416 Y143.923
G1 F1200 X112.857 Y147.363 E1949.56253
G0 F6000 X112.857 Y147.929
G1 F1200 X109.416 Y144.488 E1949.72438
G0 F6000 X109.416 Y145.054
G1 F1200 X112.857 Y148.495 E1949.88624
G0 F6000 X112.857 Y149.06
G1 F1200 X109.416 Y145.62 E1950.04807
G0 F6000 X109.416 Y146.185
G1 F1200 X112.857 Y149.626 E1950.20992
G0 F6000 X112.857 Y150.192
G1 F1200 X109.416 Y146.751 E1950.37178
G0 F6000 X109.416 Y147.317
G1 F1200 X112.857 Y150.757 E1950.53361
G0 F6000 X112.857 Y151.323
G1 F1200 X109.416 Y147.882 E1950.69546
G0 F6000 X109.416 Y148.448
G1 F1200 X112.857 Y151.889 E1950.85731
G0 F6000 X112.857 Y152.455
G1 F1200 X109.416 Y149.014 E1951.01917
G0 F6000 X109.416 Y149.579
G1 F1200 X112.857 Y153.02 E1951.18102
G0 F6000 X112.857 Y153.586
G1 F1200 X109.416 Y150.145 E1951.34288
G0 F6000 X109.416 Y150.711
G1 F1200 X112.857 Y154.152 E1951.50473
G0 F6000 X112.857 Y154.717
G1 F1200 X109.416 Y151.277 E1951.66656
G0 F6000 X109.416 Y151.842
G1 F1200 X112.857 Y155.283 E1951.82842
G0 F6000 X112.857 Y155.849
G1 F1200 X109.416 Y152.408 E1951.99027
G0 F6000 X109.416 Y152.974
G1 F1200 X112.857 Y156.414 E1952.1521
G0 F6000 X112.857 Y156.98
G1 F1200 X109.416 Y153.539 E1952.31395
G0 F6000 X109.416 Y154.105
G1 F1200 X112.857 Y157.546 E1952.47581
G0 F6000 X112.857 Y158.111
G1 F1200 X109.416 Y154.671 E1952.63764
G0 F6000 X109.416 Y155.236
G1 F1200 X112.857 Y158.677 E1952.79949
G0 F6000 X112.857 Y159.243
G1 F1200 X109.416 Y155.802 E1952.96135
G0 F6000 X109.416 Y156.368
G1 F1200 X112.857 Y159.808 E1953.12318
G0 F6000 X112.857 Y160.374
G1 F1200 X109.416 Y156.933 E1953.28503
G0 F6000 X109.416 Y157.499
G1 F1200 X112.857 Y160.94 E1953.44689
G0 F6000 X112.857 Y161.506
G1 F1200 X109.416 Y158.065 E1953.60874
G0 F6000 X109.416 Y158.63
G1 F1200 X112.857 Y162.071 E1953.77059
G0 F6000 X112.857 Y162.637
G1 F1200 X109.416 Y159.196 E1953.93245
G0 F6000 X109.416 Y159.762
G1 F1200 X112.857 Y163.203 E1954.0943
G0 F6000 X112.857 Y163.768
G1 F1200 X109.416 Y160.327 E1954.25616
G0 F6000 X109.416 Y160.893
G1 F1200 X112.857 Y164.334 E1954.41801
G0 F6000 X112.857 Y164.9
G1 F1200 X109.416 Y161.459 E1954.57986
G0 F6000 X109.416 Y162.025
G1 F1200 X112.857 Y165.465 E1954.7417
G0 F6000 X112.857 Y166.031
G1 F1200 X109.416 Y162.59 E1954.90355
G0 F6000 X109.416 Y163.156
G1 F1200 X112.857 Y166.597 E1955.0654
G0 F6000 X112.857 Y167.162
G1 F1200 X109.416 Y163.722 E1955.22723
G0 F6000 X109.416 Y164.287
G1 F1200 X112.857 Y167.728 E1955.38909
G0 F6000 X112.857 Y168.294
G1 F1200 X109.416 Y164.853 E1955.55094
G0 F6000 X109.416 Y165.419
G1 F1200 X112.857 Y168.859 E1955.71277
G0 F6000 X112.857 Y169.425
G1 F1200 X109.416 Y165.984 E1955.87463
G0 F6000 X109.416 Y166.55
G1 F1200 X112.857 Y169.991 E1956.03648
G0 F6000 X112.857 Y170.556
G1 F1200 X109.416 Y167.116 E1956.19831
G0 F6000 X109.416 Y167.681
G1 F1200 X112.857 Y171.122 E1956.36017
G0 F6000 X112.857 Y171.688
G1 F1200 X109.416 Y168.247 E1956.52202
G0 F6000 X109.416 Y168.813
G1 F1200 X112.857 Y172.254 E1956.68387
G0 F6000 X112.857 Y172.819
G1 F1200 X109.416 Y169.378 E1956.84573
G0 F6000 X109.416 Y169.944
G1 F1200 X112.857 Y173.385 E1957.00758
G0 F6000 X112.857 Y173.951
G1 F1200 X109.416 Y170.51 E1957.16944
G0 F6000 X109.416 Y171.076
G1 F1200 X112.857 Y174.516 E1957.33127
G0 F6000 X112.857 Y175.082
G1 F1200 X109.416 Y171.641 E1957.49312
G0 F6000 X109.416 Y172.207
G1 F1200 X112.857 Y175.648 E1957.65497
G0 F6000 X112.857 Y176.213
G1 F1200 X109.416 Y172.773 E1957.81681
G0 F6000 X109.416 Y173.338
G1 F1200 X112.857 Y176.779 E1957.97866
G0 F6000 X112.857 Y177.345
G1 F1200 X109.416 Y173.904 E1958.14051
G0 F6000 X109.416 Y174.47
G1 F1200 X112.857 Y177.91 E1958.30234
G0 F6000 X112.857 Y178.476
G1 F1200 X109.416 Y175.035 E1958.4642
G0 F6000 X109.416 Y175.601
G1 F1200 X112.857 Y179.042 E1958.62605
G0 F6000 X112.857 Y179.607
G1 F1200 X109.416 Y176.167 E1958.78788
G0 F6000 X109.416 Y176.732
G1 F1200 X112.857 Y180.173 E1958.94974
G0 F6000 X112.857 Y180.739
G1 F1200 X109.416 Y177.298 E1959.11159
G0 F6000 X109.416 Y177.864
G1 F1200 X112.857 Y181.305 E1959.27345
G0 F6000 X112.857 Y181.87
G1 F1200 X109.416 Y178.429 E1959.4353
G0 F6000 X109.416 Y178.995
G1 F1200 X112.857 Y182.436 E1959.59715
G0 F6000 X112.857 Y183.002
G1 F1200 X109.416 Y179.561 E1959.75901
G0 F6000 X109.416 Y180.126
G1 F1200 X112.857 Y183.567 E1959.92086
G0 F6000 X112.857 Y184.133
G1 F1200 X109.416 Y180.692 E1960.08272
G0 F6000 X109.416 Y181.258
G1 F1200 X112.857 Y184.699 E1960.24457
G0 F6000 X112.857 Y185.264
G1 F1200 X109.416 Y181.824 E1960.4064
G0 F6000 X109.416 Y182.389
G1 F1200 X112.857 Y185.83 E1960.56825
G0 F6000 X112.857 Y186.396
G1 F1200 X109.416 Y182.955 E1960.73011
G0 F6000 X109.416 Y183.521
G1 F1200 X112.857 Y186.961 E1960.89194
G0 F6000 X112.857 Y187.527
G1 F1200 X109.416 Y184.086 E1961.05379
G0 F6000 X109.416 Y184.652
G1 F1200 X112.857 Y188.093 E1961.21565
G0 F6000 X112.857 Y188.658
G1 F1200 X109.416 Y185.218 E1961.37748
G0 F6000 X109.416 Y185.783
G1 F1200 X112.857 Y189.224 E1961.53933
G0 F6000 X112.857 Y189.79
G1 F1200 X109.416 Y186.349 E1961.70119
G0 F6000 X109.416 Y186.915
G1 F1200 X112.857 Y190.355 E1961.86302
G0 F6000 X112.857 Y190.921
G1 F1200 X109.416 Y187.48 E1962.02487
G0 F6000 X109.416 Y188.046
G1 F1200 X112.857 Y191.487 E1962.18672
G0 F6000 X112.857 Y192.053
G1 F1200 X109.416 Y188.612 E1962.34858
G0 F6000 X109.416 Y189.177
G1 F1200 X112.857 Y192.618 E1962.51043
G0 F6000 X112.857 Y193.184
G1 F1200 X109.416 Y189.743 E1962.67229
G0 F6000 X109.416 Y190.309
G1 F1200 X112.857 Y193.75 E1962.83414
G0 F6000 X112.857 Y194.315
G1 F1200 X109.416 Y190.874 E1962.996
G0 F6000 X109.416 Y191.44
G1 F1200 X112.857 Y194.881 E1963.15785
G0 F6000 X112.857 Y195.447
G1 F1200 X109.416 Y192.006 E1963.3197
G0 F6000 X109.416 Y192.572
G1 F1200 X112.857 Y196.012 E1963.48153
G0 F6000 X112.857 Y196.578
G1 F1200 X109.416 Y193.137 E1963.64339
G0 F6000 X109.416 Y193.703
G1 F1200 X112.857 Y197.144 E1963.80524
G0 F6000 X112.857 Y197.709
G1 F1200 X109.416 Y194.269 E1963.96707
G0 F6000 X109.416 Y194.834
G1 F1200 X112.857 Y198.275 E1964.12893
G0 F6000 X112.857 Y198.841
G1 F1200 X109.416 Y195.4 E1964.29078
G0 F6000 X109.416 Y195.966
G1 F1200 X112.857 Y199.406 E1964.45261
G0 F6000 X112.857 Y199.972
G1 F1200 X109.416 Y196.531 E1964.61447
G0 F6000 X109.416 Y197.097
G1 F1200 X112.857 Y200.538 E1964.77632
G0 F6000 X112.857 Y201.103
G1 F1200 X109.416 Y197.663 E1964.93815
G0 F6000 X109.416 Y198.228
G1 F1200 X112.857 Y201.669 E1965.1
G0 F6000 X112.857 Y202.235
G1 F1200 X109.416 Y198.794 E1965.26186
G0 F6000 X109.416 Y199.36
G1 F1200 X112.857 Y202.801 E1965.42371
G0 F6000 X112.857 Y203.366
G1 F1200 X109.416 Y199.925 E1965.58557
G0 F6000 X109.416 Y200.491
G1 F1200 X112.857 Y203.932 E1965.74742
G0 F6000 X112.857 Y204.498
G1 F1200 X109.416 Y201.057 E1965.90927
G0 F6000 X109.416 Y201.623
G1 F1200 X112.857 Y205.063 E1966.07111
G0 F6000 X112.857 Y205.629
G1 F1200 X109.416 Y202.188 E1966.23296
G0 F6000 X109.416 Y202.754
G1 F1200 X112.857 Y206.195 E1966.39481
G0 F6000 X112.857 Y206.76
G1 F1200 X109.416 Y203.32 E1966.55664
G1 F1500 E1960.05664
G0 F6000 X108.977 Y203.32
G0 X109.049 Y26.542
G0 X125.951 Y26.542
G0 X126.023 Y29.982
G0 X125.582 Y29.982
G1 F1500 E1966.55664
G1 F1200 X122.51 Y26.909 E1966.70117
G0 F6000 X123.076 Y26.909
G1 F1200 X125.582 Y29.416 E1966.81906
G0 F6000 X125.582 Y28.85
G1 F1200 X123.641 Y26.909 E1966.91036
G0 F6000 X124.207 Y26.909
G1 F1200 X125.582 Y28.284 E1966.97504
G0 F6000 X125.582 Y27.719
G1 F1200 X124.773 Y26.909 E1967.01311
G0 F6000 X125.338 Y26.909
G1 F1200 X125.582 Y27.153 E1967.02459
G0 F6000 X126.033 Y27.153
G1 F1500 E1960.52459
;MESH:NONMESH
G0 F300 X126.033 Y27.153 Z1.49
G0 F6000 X125.951 Y26.542
G0 X121.593 Y26.57
G0 X121.593 Y28.011
G0 X121.593 Y28.613
;TIME_ELAPSED:1995.181318
;LAYER:1
M106 S85
;TYPE:WALL-INNER
;MESH:expander3.stl
G1 F1500 E1967.02459
G1 F1350 X120.944 Y28.6 E1967.04618
G1 X113.407 Y28.601 E1967.29686
G1 X113.407 Y117.465 E1970.25249
G1 X121.593 Y117.465 E1970.52476
G1 X121.593 Y28.613 E1973.47999
G1 F1500 E1966.97999
G0 F7500 X121.321 Y46.554
G0 X121.192 Y46.565
G0 X121.192 Y46.625
G0 X121.193 Y46.426
;TYPE:WALL-OUTER
G1 F1500 E1973.47999
G1 F1350 X121.193 Y29.005 E1974.05941
G1 X120.94 Y29 E1974.06783
G1 X113.807 Y29.001 E1974.30507
G1 X113.807 Y46.425 E1974.8846
G1 X121.193 Y46.426 E1975.13026
G0 F7500 X121.633 Y46.737
G1 F1500 E1968.63026
G0 F7500 X121.321 Y64.214
G0 X121.192 Y64.226
G0 X121.192 Y64.285
G0 X121.193 Y64.086
G1 F1500 E1975.13026
G1 F1350 X121.193 Y46.665 E1975.70968
G1 X120.94 Y46.66 E1975.7181
G1 X113.807 Y46.661 E1975.95534
G1 X113.807 Y64.085 E1976.53487
G1 X114.062 Y64.085 E1976.54335
G1 X121.193 Y64.086 E1976.78053
G0 F7500 X121.633 Y64.397
G1 F1500 E1970.28053
G0 F7500 X121.321 Y81.874
G0 X121.193 Y81.885
G0 X121.192 Y81.945
G0 X121.193 Y81.746
G1 F1500 E1976.78053
G1 F1350 X121.193 Y64.325 E1977.35995
G1 X120.94 Y64.32 E1977.36837
G1 X113.807 Y64.321 E1977.60561
G1 X113.807 Y81.745 E1978.18514
G1 X121.193 Y81.746 E1978.4308
G0 F7500 X121.633 Y82.057
G1 F1500 E1971.9308
G0 F7500 X121.321 Y99.534
G0 X121.193 Y99.546
G0 X121.192 Y99.605
G0 X121.193 Y99.406
G1 F1500 E1978.4308
G1 F1350 X121.193 Y81.985 E1979.01022
G1 X120.94 Y81.98 E1979.01864
G1 X113.807 Y81.981 E1979.25588
G1 X113.807 Y99.405 E1979.83541
G1 X121.193 Y99.406 E1980.08107
G0 F7500 X121.633 Y99.717
G1 F1500 E1973.58107
G0 F7500 X121.321 Y117.193
G0 X113.679 Y117.193
G0 X113.607 Y117.065
G0 X113.807 Y117.065
G1 F1500 E1980.08107
G1 F1350 X121.193 Y117.065 E1980.32673
G1 X121.193 Y99.645 E1980.90612
G1 X120.94 Y99.64 E1980.91453
G1 X113.807 Y99.641 E1981.15178
G1 X113.807 Y117.065 E1981.7313
G0 F7500 X113.607 Y117.065
G0 X113.664 Y117.168
G0 X121.593 Y117.535
;TYPE:WALL-INNER
G1 F1350 X113.407 Y117.535 E1981.77907
G1 X113.407 Y206.395 E1984.73457
G1 X121.394 Y206.399 E1985.00021
G1 X121.593 Y206.399 E1985.00683
G1 X121.593 Y206.2 E1985.01112
G1 X121.593 Y117.535 E1987.96013
G1 F1500 E1981.46013
G0 F7500 X121.393 Y135.359
G0 X121.193 Y135.359
;TYPE:WALL-OUTER
G1 F1500 E1987.96013
G1 F1350 X121.193 Y117.935 E1988.53965
G1 X113.807 Y117.935 E1988.78531
G1 X113.807 Y135.355 E1989.3647
G1 X114.06 Y135.36 E1989.37312
G1 X121.193 Y135.359 E1989.61036
G0 F7500 X121.633 Y135.67
G1 F1500 E1983.11036
G0 F7500 X121.321 Y153.147
G0 X121.218 Y153.156
G0 X121.192 Y153.218
G0 X121.193 Y153.019
G1 F1500 E1989.61036
G1 F1350 X121.193 Y135.595 E1990.18989
G1 X113.807 Y135.594 E1990.43555
G1 X113.807 Y153.015 E1991.01497
G1 X121.193 Y153.019 E1991.26063
G0 F7500 X121.633 Y153.33
G1 F1500 E1984.76063
G0 F7500 X121.321 Y170.807
G0 X121.205 Y170.816
G0 X121.192 Y170.878
G0 X121.193 Y170.679
G1 F1500 E1991.26063
G1 F1350 X121.193 Y153.255 E1991.84015
G1 X113.807 Y153.254 E1992.08581
G1 X113.807 Y170.675 E1992.66524
G1 X121.193 Y170.679 E1992.9109
G0 F7500 X121.633 Y170.99
G1 F1500 E1986.4109
G0 F7500 X121.321 Y188.467
G0 X121.218 Y188.476
G0 X121.192 Y188.538
G0 X121.193 Y188.339
G1 F1500 E1992.9109
G1 F1350 X121.193 Y170.915 E1993.49042
G1 X113.807 Y170.914 E1993.73608
G1 X113.807 Y188.335 E1994.31551
G1 X121.193 Y188.339 E1994.56117
G0 F7500 X121.633 Y188.65
G1 F1500 E1988.06117
G0 F7500 X121.321 Y206.127
G0 X121.192 Y206.198
G0 X121.193 Y205.999
G1 F1500 E1994.56117
G1 F1350 X121.193 Y188.575 E1995.14069
G1 X113.807 Y188.574 E1995.38635
G1 X113.807 Y205.995 E1995.96578
G1 X121.193 Y205.999 E1996.21143
G1 F1500 E1989.71143
G0 F7500 X121.192 Y206.198
G0 X113.211 Y206.591
G0 X113.211 Y208.43
G0 X108.867 Y208.64
;TYPE:WALL-INNER
G1 F1500 E1996.21143
G1 F1350 X108.867 Y26.36 E2002.27409
G1 X126.133 Y26.36 E2002.84836
G1 X126.133 Y208.64 E2008.91102
G1 X108.867 Y208.64 E2009.48529
G0 F7500 X108.467 Y209.04
;TYPE:WALL-OUTER
G1 F1350 X108.467 Y25.96 E2015.57455
G1 X126.533 Y25.96 E2016.17543
G1 X126.533 Y209.04 E2022.2647
G1 X108.467 Y209.04 E2022.86557
G0 F7500 X108.637 Y208.87
G0 X108.977 Y208.25
G0 X109.257 Y208.25
;TYPE:SKIN
G1 F1350 X109.257 Y26.75 E2028.90229
G1 X125.743 Y26.75 E2029.45062
G1 X125.743 Y208.25 E2035.48733
G1 X109.257 Y208.25 E2036.03566
G1 F1500 E2029.53566
G0 F7500 X108.977 Y208.25
G0 X113.297 Y208.43
G0 X113.299 Y206.586
G0 X113.297 Y206.535
G0 X113.017 Y206.785
G1 F1500 E2036.03566
G1 F1350 X121.983 Y206.789 E2036.33387
G1 X121.983 Y28.231 E2042.27273
G1 X120.948 Y28.21 E2042.30716
G1 X113.017 Y28.211 E2042.57095
G1 X113.017 Y206.785 E2048.51034
G1 F1500 E2042.01034
G0 F7500 X113.297 Y206.535
G0 X121.789 Y206.595
G0 X121.789 Y208.43
G0 X125.099 Y208.53
G0 X125.099 Y208.089
G1 F1500 E2048.51034
G1 F1350 X125.582 Y207.606 E2048.53306
G0 F7500 X125.582 Y207.04
G1 F1350 X124.533 Y208.089 E2048.5824
G0 F7500 X123.967 Y208.089
G1 F1350 X125.582 Y206.475 E2048.65835
G0 F7500 X125.582 Y205.909
G1 F1350 X123.402 Y208.089 E2048.76089
G0 F7500 X122.836 Y208.089
G1 F1350 X125.582 Y205.343 E2048.89005
G0 F7500 X125.582 Y204.778
G1 F1350 X122.27 Y208.089 E2049.04581
G0 F7500 X121.705 Y208.089
G1 F1350 X125.582 Y204.212 E2049.22817
G0 F7500 X125.582 Y203.646
G1 F1350 X121.139 Y208.089 E2049.43716
G0 F7500 X120.573 Y208.089
G1 F1350 X121.715 Y206.947 E2049.49088
G0 F7500 X121.15 Y206.947
G1 F1350 X120.008 Y208.089 E2049.54459
G0 F7500 X119.442 Y208.089
G1 F1350 X120.584 Y206.947 E2049.59831
G0 F7500 X120.019 Y206.946
G1 F1350 X118.876 Y208.089 E2049.65207
G0 F7500 X118.31 Y208.089
G1 F1350 X119.453 Y206.946 E2049.70583
G0 F7500 X118.887 Y206.946
G1 F1350 X117.745 Y208.089 E2049.75957
G0 F7500 X117.179 Y208.089
G1 F1350 X118.323 Y206.946 E2049.81336
G0 F7500 X117.757 Y206.946
G1 F1350 X116.613 Y208.089 E2049.86715
G0 F7500 X116.048 Y208.089
G1 F1350 X117.191 Y206.946 E2049.92091
G0 F7500 X116.625 Y206.946
G1 F1350 X115.482 Y208.089 E2049.97467
G0 F7500 X114.916 Y208.089
G1 F1350 X116.06 Y206.945 E2050.02848
G0 F7500 X115.495 Y206.945
G1 F1350 X114.351 Y208.089 E2050.08229
G0 F7500 X113.785 Y208.089
G1 F1350 X114.929 Y206.945 E2050.1361
G0 F7500 X114.364 Y206.944
G1 F1350 X113.219 Y208.089 E2050.18996
G0 F7500 X112.654 Y208.089
G1 F1350 X113.798 Y206.944 E2050.2438
G0 F7500 X113.233 Y206.944
G1 F1350 X112.088 Y208.089 E2050.29765
G0 F7500 X111.522 Y208.089
G1 F1350 X112.856 Y206.755 E2050.3604
G0 F7500 X112.856 Y206.19
G1 F1350 X110.957 Y208.089 E2050.44972
G0 F7500 X110.391 Y208.089
G1 F1350 X112.856 Y205.624 E2050.56567
G0 F7500 X112.856 Y205.058
G1 F1350 X109.825 Y208.089 E2050.70824
G0 F7500 X109.416 Y207.932
G1 F1350 X112.856 Y204.493 E2050.87002
G0 F7500 X112.856 Y203.927
G1 F1350 X109.416 Y207.366 E2051.03181
G0 F7500 X109.416 Y206.801
G1 F1350 X112.856 Y203.361 E2051.19361
G0 F7500 X112.856 Y202.796
G1 F1350 X109.416 Y206.235 E2051.3554
G0 F7500 X109.416 Y205.669
G1 F1350 X112.856 Y202.23 E2051.51718
G0 F7500 X112.856 Y201.664
G1 F1350 X109.416 Y205.104 E2051.67899
G0 F7500 X109.416 Y204.538
G1 F1350 X112.856 Y201.099 E2051.84077
G0 F7500 X112.856 Y200.533
G1 F1350 X109.416 Y203.972 E2052.00255
G0 F7500 X109.416 Y203.407
G1 F1350 X112.856 Y199.967 E2052.16436
G0 F7500 X112.856 Y199.401
G1 F1350 X109.416 Y202.841 E2052.32617
G0 F7500 X109.416 Y202.275
G1 F1350 X112.856 Y198.836 E2052.48795
G0 F7500 X112.856 Y198.27
G1 F1350 X109.416 Y201.709 E2052.64973
G0 F7500 X109.416 Y201.144
G1 F1350 X112.856 Y197.704 E2052.81154
G0 F7500 X112.856 Y197.139
G1 F1350 X109.416 Y200.578 E2052.97333
G0 F7500 X109.416 Y200.012
G1 F1350 X112.856 Y196.573 E2053.13511
G0 F7500 X112.856 Y196.007
G1 F1350 X109.416 Y199.447 E2053.29692
G0 F7500 X109.416 Y198.881
G1 F1350 X112.856 Y195.442 E2053.4587
G0 F7500 X112.856 Y194.876
G1 F1350 X109.416 Y198.315 E2053.62048
G0 F7500 X109.416 Y197.75
G1 F1350 X112.856 Y194.31 E2053.78229
G0 F7500 X112.856 Y193.745
G1 F1350 X109.416 Y197.184 E2053.94407
G0 F7500 X109.416 Y196.618
G1 F1350 X112.856 Y193.179 E2054.10586
G0 F7500 X112.856 Y192.613
G1 F1350 X109.416 Y196.053 E2054.26766
G0 F7500 X109.416 Y195.487
G1 F1350 X112.856 Y192.048 E2054.42945
G0 F7500 X112.856 Y191.482
G1 F1350 X109.416 Y194.921 E2054.59123
G0 F7500 X109.416 Y194.356
G1 F1350 X112.856 Y190.916 E2054.75304
G0 F7500 X112.856 Y190.351
G1 F1350 X109.416 Y193.79 E2054.91482
G0 F7500 X109.416 Y193.224
G1 F1350 X112.856 Y189.785 E2055.07661
G0 F7500 X112.856 Y189.219
G1 F1350 X109.416 Y192.659 E2055.23841
G0 F7500 X109.416 Y192.093
G1 F1350 X112.856 Y188.653 E2055.40022
G0 F7500 X112.856 Y188.088
G1 F1350 X109.416 Y191.527 E2055.562
G0 F7500 X109.416 Y190.961
G1 F1350 X112.856 Y187.522 E2055.72379
G0 F7500 X112.856 Y186.956
G1 F1350 X109.416 Y190.396 E2055.88559
G0 F7500 X109.416 Y189.83
G1 F1350 X112.856 Y186.391 E2056.04738
G0 F7500 X112.856 Y185.825
G1 F1350 X109.416 Y189.264 E2056.20916
G0 F7500 X109.416 Y188.699
G1 F1350 X112.856 Y185.259 E2056.37097
G0 F7500 X112.856 Y184.694
G1 F1350 X109.416 Y188.133 E2056.53275
G0 F7500 X109.416 Y187.567
G1 F1350 X112.856 Y184.128 E2056.69453
G0 F7500 X112.856 Y183.562
G1 F1350 X109.416 Y187.002 E2056.85634
G0 F7500 X109.416 Y186.436
G1 F1350 X112.856 Y182.997 E2057.01813
G0 F7500 X112.856 Y182.431
G1 F1350 X109.416 Y185.87 E2057.17991
G0 F7500 X109.416 Y185.305
G1 F1350 X112.856 Y181.865 E2057.34172
G0 F7500 X112.856 Y181.3
G1 F1350 X109.416 Y184.739 E2057.5035
G0 F7500 X109.416 Y184.173
G1 F1350 X112.856 Y180.734 E2057.66528
G0 F7500 X112.856 Y180.168
G1 F1350 X109.416 Y183.608 E2057.82709
G0 F7500 X109.416 Y183.042
G1 F1350 X112.856 Y179.603 E2057.98887
G0 F7500 X112.856 Y179.037
G1 F1350 X109.416 Y182.476 E2058.15066
G0 F7500 X109.416 Y181.91
G1 F1350 X112.856 Y178.471 E2058.31244
G0 F7500 X112.856 Y177.905
G1 F1350 X109.416 Y181.345 E2058.47425
G0 F7500 X109.416 Y180.779
G1 F1350 X112.856 Y177.34 E2058.63603
G0 F7500 X112.856 Y176.774
G1 F1350 X109.416 Y180.213 E2058.79781
G0 F7500 X109.416 Y179.648
G1 F1350 X112.856 Y176.208 E2058.95962
G0 F7500 X112.856 Y175.643
G1 F1350 X109.416 Y179.082 E2059.12141
G0 F7500 X109.416 Y178.516
G1 F1350 X112.856 Y175.077 E2059.28319
G0 F7500 X112.856 Y174.511
G1 F1350 X109.416 Y177.951 E2059.445
G0 F7500 X109.416 Y177.385
G1 F1350 X112.856 Y173.946 E2059.60678
G0 F7500 X112.856 Y173.38
G1 F1350 X109.416 Y176.819 E2059.76856
G0 F7500 X109.416 Y176.254
G1 F1350 X112.856 Y172.814 E2059.93037
G0 F7500 X112.856 Y172.249
G1 F1350 X109.416 Y175.688 E2060.09215
G0 F7500 X109.416 Y175.122
G1 F1350 X112.856 Y171.683 E2060.25394
G0 F7500 X112.856 Y171.117
G1 F1350 X109.416 Y174.557 E2060.41574
G0 F7500 X109.416 Y173.991
G1 F1350 X112.856 Y170.552 E2060.57753
G0 F7500 X112.856 Y169.986
G1 F1350 X109.416 Y173.425 E2060.73931
G0 F7500 X109.416 Y172.86
G1 F1350 X112.856 Y169.42 E2060.90112
G0 F7500 X112.856 Y168.854
G1 F1350 X109.416 Y172.294 E2061.06293
G0 F7500 X109.416 Y171.728
G1 F1350 X112.856 Y168.289 E2061.22471
G0 F7500 X112.856 Y167.723
G1 F1350 X109.416 Y171.162 E2061.38649
G0 F7500 X109.416 Y170.597
G1 F1350 X112.856 Y167.157 E2061.5483
G0 F7500 X112.856 Y166.592
G1 F1350 X109.416 Y170.031 E2061.71008
G0 F7500 X109.416 Y169.465
G1 F1350 X112.856 Y166.026 E2061.87187
G0 F7500 X112.856 Y165.46
G1 F1350 X109.416 Y168.9 E2062.03367
G0 F7500 X109.416 Y168.334
G1 F1350 X112.856 Y164.895 E2062.19546
G0 F7500 X112.856 Y164.329
G1 F1350 X109.416 Y167.768 E2062.35724
G0 F7500 X109.416 Y167.203
G1 F1350 X112.856 Y163.763 E2062.51905
G0 F7500 X112.856 Y163.198
G1 F1350 X109.416 Y166.637 E2062.68083
G0 F7500 X109.416 Y166.071
G1 F1350 X112.856 Y162.632 E2062.84261
G0 F7500 X112.856 Y162.066
G1 F1350 X109.416 Y165.506 E2063.00442
G0 F7500 X109.416 Y164.94
G1 F1350 X112.856 Y161.501 E2063.16621
G0 F7500 X112.856 Y160.935
G1 F1350 X109.416 Y164.374 E2063.32799
G0 F7500 X109.416 Y163.809
G1 F1350 X112.856 Y160.369 E2063.4898
G0 F7500 X112.856 Y159.804
G1 F1350 X109.416 Y163.243 E2063.65158
G0 F7500 X109.416 Y162.677
G1 F1350 X112.856 Y159.238 E2063.81336
G0 F7500 X112.856 Y158.672
G1 F1350 X109.416 Y162.112 E2063.97517
G0 F7500 X109.416 Y161.546
G1 F1350 X112.856 Y158.106 E2064.13698
G0 F7500 X112.856 Y157.541
G1 F1350 X109.416 Y160.98 E2064.29876
G0 F7500 X109.416 Y160.414
G1 F1350 X112.856 Y156.975 E2064.46054
G0 F7500 X112.856 Y156.409
G1 F1350 X109.416 Y159.849 E2064.62235
G0 F7500 X109.416 Y159.283
G1 F1350 X112.856 Y155.844 E2064.78413
G0 F7500 X112.856 Y155.278
G1 F1350 X109.416 Y158.717 E2064.94592
G0 F7500 X109.416 Y158.152
G1 F1350 X112.856 Y154.712 E2065.10773
G0 F7500 X112.856 Y154.147
G1 F1350 X109.416 Y157.586 E2065.26951
G0 F7500 X109.416 Y157.02
G1 F1350 X112.856 Y153.581 E2065.43129
G0 F7500 X112.856 Y153.015
G1 F1350 X109.416 Y156.455 E2065.5931
G0 F7500 X109.416 Y155.889
G1 F1350 X112.856 Y152.45 E2065.75488
G0 F7500 X112.856 Y151.884
G1 F1350 X109.416 Y155.323 E2065.91667
G0 F7500 X109.416 Y154.758
G1 F1350 X112.856 Y151.318 E2066.07847
G0 F7500 X112.856 Y150.753
G1 F1350 X109.416 Y154.192 E2066.24026
G0 F7500 X109.416 Y153.626
G1 F1350 X112.856 Y150.187 E2066.40204
G0 F7500 X112.856 Y149.621
G1 F1350 X109.416 Y153.061 E2066.56385
G0 F7500 X109.416 Y152.495
G1 F1350 X112.856 Y149.055 E2066.72565
G0 F7500 X112.856 Y148.49
G1 F1350 X109.416 Y151.929 E2066.88744
G0 F7500 X109.416 Y151.363
G1 F1350 X112.856 Y147.924 E2067.04922
G0 F7500 X112.856 Y147.358
G1 F1350 X109.416 Y150.798 E2067.21103
G0 F7500 X109.416 Y150.232
G1 F1350 X112.856 Y146.793 E2067.37281
G0 F7500 X112.856 Y146.227
G1 F1350 X109.416 Y149.666 E2067.5346
G0 F7500 X109.416 Y149.101
G1 F1350 X112.856 Y145.661 E2067.6964
G0 F7500 X112.856 Y145.096
G1 F1350 X109.416 Y148.535 E2067.85819
G0 F7500 X109.416 Y147.969
G1 F1350 X112.856 Y144.53 E2068.01997
G0 F7500 X112.856 Y143.964
G1 F1350 X109.416 Y147.404 E2068.18178
G0 F7500 X109.416 Y146.838
G1 F1350 X112.856 Y143.399 E2068.34356
G0 F7500 X112.856 Y142.833
G1 F1350 X109.416 Y146.272 E2068.50534
G0 F7500 X109.416 Y145.707
G1 F1350 X112.856 Y142.267 E2068.66715
G0 F7500 X112.856 Y141.702
G1 F1350 X109.416 Y145.141 E2068.82893
G0 F7500 X109.416 Y144.575
G1 F1350 X112.856 Y141.136 E2068.99072
G0 F7500 X112.856 Y140.57
G1 F1350 X109.416 Y144.01 E2069.15253
G0 F7500 X109.416 Y143.444
G1 F1350 X112.856 Y140.005 E2069.31431
G0 F7500 X112.856 Y139.439
G1 F1350 X109.416 Y142.878 E2069.47609
G0 F7500 X109.416 Y142.313
G1 F1350 X112.856 Y138.873 E2069.6379
G0 F7500 X112.856 Y138.307
G1 F1350 X109.416 Y141.747 E2069.79971
G0 F7500 X109.416 Y141.181
G1 F1350 X112.856 Y137.742 E2069.96149
G0 F7500 X112.856 Y137.176
G1 F1350 X109.416 Y140.615 E2070.12327
G0 F7500 X109.416 Y140.05
G1 F1350 X112.856 Y136.61 E2070.28508
G0 F7500 X112.856 Y136.045
G1 F1350 X109.416 Y139.484 E2070.44686
G0 F7500 X109.416 Y138.918
G1 F1350 X112.856 Y135.479 E2070.60865
G0 F7500 X112.856 Y134.913
G1 F1350 X109.416 Y138.353 E2070.77046
G0 F7500 X109.416 Y137.787
G1 F1350 X112.856 Y134.348 E2070.93224
G0 F7500 X112.856 Y133.782
G1 F1350 X109.416 Y137.221 E2071.09402
G0 F7500 X109.416 Y136.656
G1 F1350 X112.856 Y133.216 E2071.25583
G0 F7500 X112.856 Y132.651
G1 F1350 X109.416 Y136.09 E2071.41761
G0 F7500 X109.416 Y135.524
G1 F1350 X112.856 Y132.085 E2071.5794
G0 F7500 X112.856 Y131.519
G1 F1350 X109.416 Y134.959 E2071.7412
G0 F7500 X109.416 Y134.393
G1 F1350 X112.856 Y130.954 E2071.90299
G0 F7500 X112.856 Y130.388
G1 F1350 X109.416 Y133.827 E2072.06477
G0 F7500 X109.416 Y133.262
G1 F1350 X112.856 Y129.822 E2072.22658
G0 F7500 X112.856 Y129.256
G1 F1350 X109.416 Y132.696 E2072.38838
G0 F7500 X109.416 Y132.13
G1 F1350 X112.856 Y128.691 E2072.55017
G0 F7500 X112.856 Y128.125
G1 F1350 X109.416 Y131.564 E2072.71195
G0 F7500 X109.416 Y130.999
G1 F1350 X112.856 Y127.559 E2072.87376
G0 F7500 X112.856 Y126.994
G1 F1350 X109.416 Y130.433 E2073.03554
G0 F7500 X109.416 Y129.867
G1 F1350 X112.856 Y126.428 E2073.19733
G0 F7500 X112.856 Y125.862
G1 F1350 X109.416 Y129.302 E2073.35913
G0 F7500 X109.416 Y128.736
G1 F1350 X112.856 Y125.297 E2073.52092
G0 F7500 X112.856 Y124.731
G1 F1350 X109.416 Y128.17 E2073.6827
G0 F7500 X109.416 Y127.605
G1 F1350 X112.856 Y124.165 E2073.84451
G0 F7500 X112.856 Y123.6
G1 F1350 X109.416 Y127.039 E2074.00629
G0 F7500 X109.416 Y126.473
G1 F1350 X112.856 Y123.034 E2074.16807
G0 F7500 X112.856 Y122.468
G1 F1350 X109.416 Y125.908 E2074.32988
G0 F7500 X109.416 Y125.342
G1 F1350 X112.856 Y121.903 E2074.49166
G0 F7500 X112.856 Y121.337
G1 F1350 X109.416 Y124.776 E2074.65345
G0 F7500 X109.416 Y124.211
G1 F1350 X112.856 Y120.771 E2074.81526
G0 F7500 X112.856 Y120.206
G1 F1350 X109.416 Y123.645 E2074.97704
G0 F7500 X109.416 Y123.079
G1 F1350 X112.856 Y119.64 E2075.13882
G0 F7500 X112.856 Y119.074
G1 F1350 X109.416 Y122.514 E2075.30063
G0 F7500 X109.416 Y121.948
G1 F1350 X112.856 Y118.508 E2075.46244
G0 F7500 X112.856 Y117.943
G1 F1350 X109.416 Y121.382 E2075.62422
G0 F7500 X109.416 Y120.816
G1 F1350 X112.856 Y117.377 E2075.786
G0 F7500 X112.856 Y116.811
G1 F1350 X109.416 Y120.251 E2075.94781
G0 F7500 X109.416 Y119.685
G1 F1350 X112.856 Y116.246 E2076.10959
G0 F7500 X112.856 Y115.68
G1 F1350 X109.416 Y119.119 E2076.27138
G0 F7500 X109.416 Y118.554
G1 F1350 X112.856 Y115.114 E2076.43318
G0 F7500 X112.856 Y114.549
G1 F1350 X109.416 Y117.988 E2076.59497
G0 F7500 X109.416 Y117.422
G1 F1350 X112.856 Y113.983 E2076.75675
G0 F7500 X112.856 Y113.417
G1 F1350 X109.416 Y116.857 E2076.91856
G0 F7500 X109.416 Y116.291
G1 F1350 X112.856 Y112.852 E2077.08034
G0 F7500 X112.856 Y112.286
G1 F1350 X109.416 Y115.725 E2077.24213
G0 F7500 X109.416 Y115.16
G1 F1350 X112.856 Y111.72 E2077.40393
G0 F7500 X112.856 Y111.155
G1 F1350 X109.416 Y114.594 E2077.56572
G0 F7500 X109.416 Y114.028
G1 F1350 X112.856 Y110.589 E2077.7275
G0 F7500 X112.856 Y110.023
G1 F1350 X109.416 Y113.463 E2077.88931
G0 F7500 X109.416 Y112.897
G1 F1350 X112.856 Y109.458 E2078.05109
G0 F7500 X112.856 Y108.892
G1 F1350 X109.416 Y112.331 E2078.21287
G0 F7500 X109.416 Y111.766
G1 F1350 X112.856 Y108.326 E2078.37468
G0 F7500 X112.856 Y107.76
G1 F1350 X109.416 Y111.2 E2078.53649
G0 F7500 X109.416 Y110.634
G1 F1350 X112.856 Y107.195 E2078.69827
G0 F7500 X112.856 Y106.629
G1 F1350 X109.416 Y110.068 E2078.86006
G0 F7500 X109.416 Y109.503
G1 F1350 X112.856 Y106.063 E2079.02186
G0 F7500 X112.856 Y105.498
G1 F1350 X109.416 Y108.937 E2079.18365
G0 F7500 X109.416 Y108.371
G1 F1350 X112.856 Y104.932 E2079.34543
G0 F7500 X112.856 Y104.366
G1 F1350 X109.416 Y107.806 E2079.50724
G0 F7500 X109.416 Y107.24
G1 F1350 X112.856 Y103.801 E2079.66902
G0 F7500 X112.856 Y103.235
G1 F1350 X109.416 Y106.674 E2079.8308
G0 F7500 X109.416 Y106.109
G1 F1350 X112.856 Y102.669 E2079.99261
G0 F7500 X112.856 Y102.104
G1 F1350 X109.416 Y105.543 E2080.15439
G0 F7500 X109.416 Y104.977
G1 F1350 X112.856 Y101.538 E2080.31618
G0 F7500 X112.856 Y100.972
G1 F1350 X109.416 Y104.412 E2080.47798
G0 F7500 X109.416 Y103.846
G1 F1350 X112.856 Y100.407 E2080.63977
G0 F7500 X112.856 Y99.841
G1 F1350 X109.416 Y103.28 E2080.80155
G0 F7500 X109.416 Y102.715
G1 F1350 X112.856 Y99.275 E2080.96336
G0 F7500 X112.856 Y98.709
G1 F1350 X109.416 Y102.149 E2081.12517
G0 F7500 X109.416 Y101.583
G1 F1350 X112.856 Y98.144 E2081.28695
G0 F7500 X112.856 Y97.578
G1 F1350 X109.416 Y101.017 E2081.44873
G0 F7500 X109.416 Y100.452
G1 F1350 X112.856 Y97.012 E2081.61054
G0 F7500 X112.856 Y96.447
G1 F1350 X109.416 Y99.886 E2081.77232
G0 F7500 X109.416 Y99.32
G1 F1350 X112.856 Y95.881 E2081.93411
G0 F7500 X112.856 Y95.315
G1 F1350 X109.416 Y98.755 E2082.09591
G0 F7500 X109.416 Y98.189
G1 F1350 X112.856 Y94.75 E2082.2577
G0 F7500 X112.856 Y94.184
G1 F1350 X109.416 Y97.623 E2082.41948
G0 F7500 X109.416 Y97.058
G1 F1350 X112.856 Y93.618 E2082.58129
G0 F7500 X112.856 Y93.053
G1 F1350 X109.416 Y96.492 E2082.74307
G0 F7500 X109.416 Y95.926
G1 F1350 X112.856 Y92.487 E2082.90486
G0 F7500 X112.856 Y91.921
G1 F1350 X109.416 Y95.361 E2083.06666
G0 F7500 X109.416 Y94.795
G1 F1350 X112.856 Y91.356 E2083.22845
G0 F7500 X112.856 Y90.79
G1 F1350 X109.416 Y94.229 E2083.39023
G0 F7500 X109.416 Y93.664
G1 F1350 X112.856 Y90.224 E2083.55204
G0 F7500 X112.856 Y89.659
G1 F1350 X109.416 Y93.098 E2083.71382
G0 F7500 X109.416 Y92.532
G1 F1350 X112.856 Y89.093 E2083.8756
G0 F7500 X112.856 Y88.527
G1 F1350 X109.416 Y91.967 E2084.03741
G0 F7500 X109.416 Y91.401
G1 F1350 X112.856 Y87.961 E2084.19922
G0 F7500 X112.856 Y87.396
G1 F1350 X109.416 Y90.835 E2084.361
G0 F7500 X109.416 Y90.269
G1 F1350 X112.856 Y86.83 E2084.52278
G0 F7500 X112.856 Y86.264
G1 F1350 X109.416 Y89.704 E2084.68459
G0 F7500 X109.416 Y89.138
G1 F1350 X112.856 Y85.699 E2084.84638
G0 F7500 X112.856 Y85.133
G1 F1350 X109.416 Y88.572 E2085.00816
G0 F7500 X109.416 Y88.007
G1 F1350 X112.856 Y84.567 E2085.16997
G0 F7500 X112.856 Y84.002
G1 F1350 X109.416 Y87.441 E2085.33175
G0 F7500 X109.416 Y86.875
G1 F1350 X112.856 Y83.436 E2085.49353
G0 F7500 X112.856 Y82.87
G1 F1350 X109.416 Y86.31 E2085.65534
G0 F7500 X109.416 Y85.744
G1 F1350 X112.856 Y82.305 E2085.81712
G0 F7500 X112.856 Y81.739
G1 F1350 X109.416 Y85.178 E2085.97891
G0 F7500 X109.416 Y84.613
G1 F1350 X112.856 Y81.173 E2086.14071
G0 F7500 X112.856 Y80.608
G1 F1350 X109.416 Y84.047 E2086.3025
G0 F7500 X109.416 Y83.481
G1 F1350 X112.856 Y80.042 E2086.46428
G0 F7500 X112.856 Y79.476
G1 F1350 X109.416 Y82.916 E2086.62609
G0 F7500 X109.416 Y82.35
G1 F1350 X112.856 Y78.91 E2086.7879
G0 F7500 X112.856 Y78.345
G1 F1350 X109.416 Y81.784 E2086.94968
G0 F7500 X109.416 Y81.218
G1 F1350 X112.856 Y77.779 E2087.11146
G0 F7500 X112.856 Y77.213
G1 F1350 X109.416 Y80.653 E2087.27327
G0 F7500 X109.416 Y80.087
G1 F1350 X112.856 Y76.648 E2087.43505
G0 F7500 X112.856 Y76.082
G1 F1350 X109.416 Y79.521 E2087.59684
G0 F7500 X109.416 Y78.956
G1 F1350 X112.856 Y75.516 E2087.75864
G0 F7500 X112.856 Y74.951
G1 F1350 X109.416 Y78.39 E2087.92043
G0 F7500 X109.416 Y77.824
G1 F1350 X112.856 Y74.385 E2088.08221
G0 F7500 X112.856 Y73.819
G1 F1350 X109.416 Y77.259 E2088.24402
G0 F7500 X109.416 Y76.693
G1 F1350 X112.856 Y73.254 E2088.4058
G0 F7500 X112.856 Y72.688
G1 F1350 X109.416 Y76.127 E2088.56758
G0 F7500 X109.416 Y75.562
G1 F1350 X112.856 Y72.122 E2088.72939
G0 F7500 X112.856 Y71.557
G1 F1350 X109.416 Y74.996 E2088.89118
G0 F7500 X109.416 Y74.43
G1 F1350 X112.856 Y70.991 E2089.05296
G0 F7500 X112.856 Y70.425
G1 F1350 X109.416 Y73.865 E2089.21477
G0 F7500 X109.416 Y73.299
G1 F1350 X112.856 Y69.86 E2089.37655
G0 F7500 X112.856 Y69.294
G1 F1350 X109.416 Y72.733 E2089.53833
G0 F7500 X109.416 Y72.168
G1 F1350 X112.856 Y68.728 E2089.70014
G0 F7500 X112.856 Y68.162
G1 F1350 X109.416 Y71.602 E2089.86195
G0 F7500 X109.416 Y71.036
G1 F1350 X112.856 Y67.597 E2090.02373
G0 F7500 X112.856 Y67.031
G1 F1350 X109.416 Y70.47 E2090.18551
G0 F7500 X109.416 Y69.905
G1 F1350 X112.856 Y66.465 E2090.34732
G0 F7500 X112.856 Y65.9
G1 F1350 X109.416 Y69.339 E2090.5091
G0 F7500 X109.416 Y68.773
G1 F1350 X112.856 Y65.334 E2090.67089
G0 F7500 X112.856 Y64.768
G1 F1350 X109.416 Y68.208 E2090.8327
G0 F7500 X109.416 Y67.642
G1 F1350 X112.856 Y64.203 E2090.99448
G0 F7500 X112.856 Y63.637
G1 F1350 X109.416 Y67.076 E2091.15626
G0 F7500 X109.416 Y66.511
G1 F1350 X112.856 Y63.071 E2091.31807
G0 F7500 X112.856 Y62.506
G1 F1350 X109.416 Y65.945 E2091.47985
G0 F7500 X109.416 Y65.379
G1 F1350 X112.856 Y61.94 E2091.64164
G0 F7500 X112.856 Y61.374
G1 F1350 X109.416 Y64.814 E2091.80344
G0 F7500 X109.416 Y64.248
G1 F1350 X112.856 Y60.809 E2091.96523
G0 F7500 X112.856 Y60.243
G1 F1350 X109.416 Y63.682 E2092.12701
G0 F7500 X109.416 Y63.117
G1 F1350 X112.856 Y59.677 E2092.28882
G0 F7500 X112.856 Y59.112
G1 F1350 X109.416 Y62.551 E2092.4506
G0 F7500 X109.416 Y61.985
G1 F1350 X112.856 Y58.546 E2092.61238
G0 F7500 X112.856 Y57.98
G1 F1350 X109.416 Y61.42 E2092.77419
G0 F7500 X109.416 Y60.854
G1 F1350 X112.856 Y57.414 E2092.936
G0 F7500 X112.856 Y56.849
G1 F1350 X109.416 Y60.288 E2093.09778
G0 F7500 X109.416 Y59.722
G1 F1350 X112.856 Y56.283 E2093.25957
G0 F7500 X112.856 Y55.717
G1 F1350 X109.416 Y59.157 E2093.42137
G0 F7500 X109.416 Y58.591
G1 F1350 X112.856 Y55.152 E2093.58316
G0 F7500 X112.856 Y54.586
G1 F1350 X109.416 Y58.025 E2093.74494
G0 F7500 X109.416 Y57.46
G1 F1350 X112.856 Y54.02 E2093.90675
G0 F7500 X112.856 Y53.455
G1 F1350 X109.416 Y56.894 E2094.06853
G0 F7500 X109.416 Y56.328
G1 F1350 X112.856 Y52.889 E2094.23031
G0 F7500 X112.856 Y52.323
G1 F1350 X109.416 Y55.763 E2094.39212
G0 F7500 X109.416 Y55.197
G1 F1350 X112.856 Y51.758 E2094.5539
G0 F7500 X112.856 Y51.192
G1 F1350 X109.416 Y54.631 E2094.71569
G0 F7500 X109.416 Y54.066
G1 F1350 X112.856 Y50.626 E2094.8775
G0 F7500 X112.856 Y50.061
G1 F1350 X109.416 Y53.5 E2095.03928
G0 F7500 X109.416 Y52.934
G1 F1350 X112.856 Y49.495 E2095.20106
G0 F7500 X112.856 Y48.929
G1 F1350 X109.416 Y52.369 E2095.36287
G0 F7500 X109.416 Y51.803
G1 F1350 X112.856 Y48.363 E2095.52468
G0 F7500 X112.856 Y47.798
G1 F1350 X109.416 Y51.237 E2095.68646
G0 F7500 X109.416 Y50.671
G1 F1350 X112.856 Y47.232 E2095.84824
G0 F7500 X112.856 Y46.666
G1 F1350 X109.416 Y50.106 E2096.01005
G0 F7500 X109.416 Y49.54
G1 F1350 X112.856 Y46.101 E2096.17183
G0 F7500 X112.856 Y45.535
G1 F1350 X109.416 Y48.974 E2096.33362
G0 F7500 X109.416 Y48.409
G1 F1350 X112.856 Y44.969 E2096.49542
G0 F7500 X112.856 Y44.404
G1 F1350 X109.416 Y47.843 E2096.65721
G0 F7500 X109.416 Y47.277
G1 F1350 X112.856 Y43.838 E2096.81899
G0 F7500 X112.856 Y43.272
G1 F1350 X109.416 Y46.712 E2096.9808
G0 F7500 X109.416 Y46.146
G1 F1350 X112.856 Y42.707 E2097.14258
G0 F7500 X112.856 Y42.141
G1 F1350 X109.416 Y45.58 E2097.30437
G0 F7500 X109.416 Y45.015
G1 F1350 X112.856 Y41.575 E2097.46617
G0 F7500 X112.856 Y41.01
G1 F1350 X109.416 Y44.449 E2097.62796
G0 F7500 X109.416 Y43.883
G1 F1350 X112.856 Y40.444 E2097.78974
G0 F7500 X112.856 Y39.878
G1 F1350 X109.416 Y43.318 E2097.95155
G0 F7500 X109.416 Y42.752
G1 F1350 X112.856 Y39.313 E2098.11333
G0 F7500 X112.856 Y38.747
G1 F1350 X109.416 Y42.186 E2098.27511
G0 F7500 X109.416 Y41.621
G1 F1350 X112.856 Y38.181 E2098.43692
G0 F7500 X112.856 Y37.615
G1 F1350 X109.416 Y41.055 E2098.59873
G0 F7500 X109.416 Y40.489
G1 F1350 X112.856 Y37.05 E2098.76051
G0 F7500 X112.856 Y36.484
G1 F1350 X109.416 Y39.923 E2098.9223
G0 F7500 X109.416 Y39.358
G1 F1350 X112.856 Y35.918 E2099.0841
G0 F7500 X112.856 Y35.353
G1 F1350 X109.416 Y38.792 E2099.24589
G0 F7500 X109.416 Y38.226
G1 F1350 X112.856 Y34.787 E2099.40767
G0 F7500 X112.856 Y34.221
G1 F1350 X109.416 Y37.661 E2099.56948
G0 F7500 X109.416 Y37.095
G1 F1350 X112.856 Y33.656 E2099.73126
G0 F7500 X112.856 Y33.09
G1 F1350 X109.416 Y36.529 E2099.89304
G0 F7500 X109.416 Y35.964
G1 F1350 X112.856 Y32.524 E2100.05485
G0 F7500 X112.856 Y31.959
G1 F1350 X109.416 Y35.398 E2100.21663
G0 F7500 X109.416 Y34.832
G1 F1350 X112.856 Y31.393 E2100.37842
G0 F7500 X112.856 Y30.827
G1 F1350 X109.416 Y34.267 E2100.54022
G0 F7500 X109.416 Y33.701
G1 F1350 X112.856 Y30.262 E2100.70201
G0 F7500 X112.856 Y29.696
G1 F1350 X109.416 Y33.135 E2100.86379
G0 F7500 X109.416 Y32.57
G1 F1350 X112.856 Y29.13 E2101.0256
G0 F7500 X112.856 Y28.564
G1 F1350 X109.416 Y32.004 E2101.18741
G0 F7500 X109.416 Y31.438
G1 F1350 X113.946 Y26.909 E2101.40046
G0 F7500 X114.511 Y26.909
G1 F1350 X113.369 Y28.051 E2101.45418
G0 F7500 X113.935 Y28.051
G1 F1350 X115.077 Y26.909 E2101.50789
G0 F7500 X115.643 Y26.909
G1 F1350 X114.501 Y28.051 E2101.56161
G0 F7500 X115.066 Y28.051
G1 F1350 X116.208 Y26.909 E2101.61532
G0 F7500 X116.774 Y26.909
G1 F1350 X115.632 Y28.051 E2101.66904
G0 F7500 X116.198 Y28.051
G1 F1350 X117.34 Y26.909 E2101.72276
G0 F7500 X117.905 Y26.909
G1 F1350 X116.763 Y28.051 E2101.77647
G0 F7500 X117.33 Y28.05
G1 F1350 X118.471 Y26.909 E2101.83014
G0 F7500 X119.037 Y26.909
G1 F1350 X117.895 Y28.05 E2101.88383
G0 F7500 X118.461 Y28.05
G1 F1350 X119.602 Y26.909 E2101.9375
G0 F7500 X120.168 Y26.909
G1 F1350 X119.027 Y28.05 E2101.99117
G0 F7500 X119.592 Y28.05
G1 F1350 X120.734 Y26.909 E2102.04487
G0 F7500 X121.299 Y26.909
G1 F1350 X120.158 Y28.05 E2102.09853
G0 F7500 X120.724 Y28.05
G1 F1350 X121.865 Y26.909 E2102.1522
G0 F7500 X122.431 Y26.909
G1 F1350 X121.283 Y28.057 E2102.2062
G0 F7500 X121.838 Y28.068
G1 F1350 X122.996 Y26.909 E2102.26069
G0 F7500 X123.562 Y26.909
G1 F1350 X122.142 Y28.329 E2102.32749
G0 F7500 X122.142 Y28.895
G1 F1350 X124.128 Y26.909 E2102.4209
G0 F7500 X124.694 Y26.909
G1 F1350 X122.142 Y29.46 E2102.54092
G0 F7500 X122.142 Y30.026
G1 F1350 X125.259 Y26.909 E2102.68753
G0 F7500 X125.582 Y27.152
G1 F1350 X122.142 Y30.592 E2102.84934
G0 F7500 X122.142 Y31.157
G1 F1350 X125.582 Y27.718 E2103.01112
G0 F7500 X125.582 Y28.284
G1 F1350 X122.142 Y31.723 E2103.17291
G0 F7500 X122.142 Y32.289
G1 F1350 X125.582 Y28.849 E2103.33471
G0 F7500 X125.582 Y29.415
G1 F1350 X122.142 Y32.855 E2103.49652
G0 F7500 X122.142 Y33.42
G1 F1350 X125.582 Y29.981 E2103.6583
G0 F7500 X125.582 Y30.547
G1 F1350 X122.142 Y33.986 E2103.82009
G0 F7500 X122.142 Y34.552
G1 F1350 X125.582 Y31.112 E2103.98189
G0 F7500 X125.582 Y31.678
G1 F1350 X122.142 Y35.117 E2104.14368
G0 F7500 X122.142 Y35.683
G1 F1350 X125.582 Y32.244 E2104.30546
G0 F7500 X125.582 Y32.809
G1 F1350 X122.142 Y36.249 E2104.46727
G0 F7500 X122.142 Y36.814
G1 F1350 X125.582 Y33.375 E2104.62905
G0 F7500 X125.582 Y33.941
G1 F1350 X122.142 Y37.38 E2104.79084
G0 F7500 X122.142 Y37.946
G1 F1350 X125.582 Y34.506 E2104.95264
G0 F7500 X125.582 Y35.072
G1 F1350 X122.142 Y38.511 E2105.11443
G0 F7500 X122.142 Y39.077
G1 F1350 X125.582 Y35.638 E2105.27621
G0 F7500 X125.582 Y36.203
G1 F1350 X122.142 Y39.643 E2105.43802
G0 F7500 X122.142 Y40.208
G1 F1350 X125.582 Y36.769 E2105.5998
G0 F7500 X125.582 Y37.335
G1 F1350 X122.142 Y40.774 E2105.76158
G0 F7500 X122.142 Y41.34
G1 F1350 X125.582 Y37.9 E2105.92339
G0 F7500 X125.582 Y38.466
G1 F1350 X122.142 Y41.905 E2106.08517
G0 F7500 X122.142 Y42.471
G1 F1350 X125.582 Y39.032 E2106.24696
G0 F7500 X125.582 Y39.597
G1 F1350 X122.142 Y43.037 E2106.40876
G0 F7500 X122.142 Y43.603
G1 F1350 X125.582 Y40.163 E2106.57057
G0 F7500 X125.582 Y40.729
G1 F1350 X122.142 Y44.168 E2106.73236
G0 F7500 X122.142 Y44.734
G1 F1350 X125.582 Y41.295 E2106.89414
G0 F7500 X125.582 Y41.86
G1 F1350 X122.142 Y45.3 E2107.05595
G0 F7500 X122.142 Y45.865
G1 F1350 X125.582 Y42.426 E2107.21773
G0 F7500 X125.582 Y42.992
G1 F1350 X122.142 Y46.431 E2107.37951
G0 F7500 X122.142 Y46.997
G1 F1350 X125.582 Y43.557 E2107.54132
G0 F7500 X125.582 Y44.123
G1 F1350 X122.142 Y47.562 E2107.7031
G0 F7500 X122.142 Y48.128
G1 F1350 X125.582 Y44.689 E2107.86489
G0 F7500 X125.582 Y45.254
G1 F1350 X122.142 Y48.694 E2108.02669
G0 F7500 X122.142 Y49.259
G1 F1350 X125.582 Y45.82 E2108.18848
G0 F7500 X125.582 Y46.386
G1 F1350 X122.142 Y49.825 E2108.35026
G0 F7500 X122.142 Y50.391
G1 F1350 X125.582 Y46.951 E2108.51207
G0 F7500 X125.582 Y47.517
G1 F1350 X122.142 Y50.956 E2108.67385
G0 F7500 X122.142 Y51.522
G1 F1350 X125.582 Y48.083 E2108.83564
G0 F7500 X125.582 Y48.648
G1 F1350 X122.142 Y52.088 E2108.99744
G0 F7500 X122.142 Y52.653
G1 F1350 X125.582 Y49.214 E2109.15923
G0 F7500 X125.582 Y49.78
G1 F1350 X122.142 Y53.219 E2109.32101
G0 F7500 X122.142 Y53.785
G1 F1350 X125.582 Y50.346 E2109.48279
G0 F7500 X125.582 Y50.911
G1 F1350 X122.142 Y54.351 E2109.6446
G0 F7500 X122.142 Y54.916
G1 F1350 X125.582 Y51.477 E2109.80638
G0 F7500 X125.582 Y52.043
G1 F1350 X122.142 Y55.482 E2109.96817
G0 F7500 X122.142 Y56.048
G1 F1350 X125.582 Y52.608 E2110.12997
G0 F7500 X125.582 Y53.174
G1 F1350 X122.142 Y56.613 E2110.29176
G0 F7500 X122.142 Y57.179
G1 F1350 X125.582 Y53.74 E2110.45354
G0 F7500 X125.582 Y54.305
G1 F1350 X122.142 Y57.745 E2110.61535
G0 F7500 X122.142 Y58.31
G1 F1350 X125.582 Y54.871 E2110.77713
G0 F7500 X125.582 Y55.437
G1 F1350 X122.142 Y58.876 E2110.93892
G0 F7500 X122.142 Y59.442
G1 F1350 X125.582 Y56.002 E2111.10072
G0 F7500 X125.582 Y56.568
G1 F1350 X122.142 Y60.007 E2111.26251
G0 F7500 X122.142 Y60.573
G1 F1350 X125.582 Y57.134 E2111.42429
G0 F7500 X125.582 Y57.699
G1 F1350 X122.142 Y61.139 E2111.5861
G0 F7500 X122.142 Y61.704
G1 F1350 X125.582 Y58.265 E2111.74788
G0 F7500 X125.582 Y58.831
G1 F1350 X122.142 Y62.27 E2111.90966
G0 F7500 X122.142 Y62.836
G1 F1350 X125.582 Y59.396 E2112.07147
G0 F7500 X125.582 Y59.962
G1 F1350 X122.142 Y63.402 E2112.23328
G0 F7500 X122.142 Y63.967
G1 F1350 X125.582 Y60.528 E2112.39506
G0 F7500 X125.582 Y61.094
G1 F1350 X122.142 Y64.533 E2112.55684
G0 F7500 X122.142 Y65.099
G1 F1350 X125.582 Y61.659 E2112.71865
G0 F7500 X125.582 Y62.225
G1 F1350 X122.142 Y65.664 E2112.88044
G0 F7500 X122.142 Y66.23
G1 F1350 X125.582 Y62.791 E2113.04222
G0 F7500 X125.582 Y63.356
G1 F1350 X122.142 Y66.796 E2113.20403
G0 F7500 X122.142 Y67.361
G1 F1350 X125.582 Y63.922 E2113.36581
G0 F7500 X125.582 Y64.488
G1 F1350 X122.142 Y67.927 E2113.52759
G0 F7500 X122.142 Y68.493
G1 F1350 X125.582 Y65.053 E2113.6894
G0 F7500 X125.582 Y65.619
G1 F1350 X122.142 Y69.058 E2113.85118
G0 F7500 X122.142 Y69.624
G1 F1350 X125.582 Y66.185 E2114.01297
G0 F7500 X125.582 Y66.75
G1 F1350 X122.142 Y70.19 E2114.17477
G0 F7500 X122.142 Y70.755
G1 F1350 X125.582 Y67.316 E2114.33656
G0 F7500 X125.582 Y67.882
G1 F1350 X122.142 Y71.321 E2114.49834
G0 F7500 X122.142 Y71.887
G1 F1350 X125.582 Y68.447 E2114.66015
G0 F7500 X125.582 Y69.013
G1 F1350 X122.142 Y72.452 E2114.82193
G0 F7500 X122.142 Y73.018
G1 F1350 X125.582 Y69.579 E2114.98372
G0 F7500 X125.582 Y70.144
G1 F1350 X122.142 Y73.584 E2115.14552
G0 F7500 X122.142 Y74.15
G1 F1350 X125.582 Y70.71 E2115.30733
G0 F7500 X125.582 Y71.276
G1 F1350 X122.142 Y74.715 E2115.46911
G0 F7500 X122.142 Y75.281
G1 F1350 X125.582 Y71.842 E2115.6309
G0 F7500 X125.582 Y72.407
G1 F1350 X122.142 Y75.847 E2115.7927
G0 F7500 X122.142 Y76.412
G1 F1350 X125.582 Y72.973 E2115.95449
G0 F7500 X125.582 Y73.539
G1 F1350 X122.142 Y76.978 E2116.11627
G0 F7500 X122.142 Y77.544
G1 F1350 X125.582 Y74.104 E2116.27808
G0 F7500 X125.582 Y74.67
G1 F1350 X122.142 Y78.109 E2116.43986
G0 F7500 X122.142 Y78.675
G1 F1350 X125.582 Y75.236 E2116.60164
G0 F7500 X125.582 Y75.801
G1 F1350 X122.142 Y79.241 E2116.76345
G0 F7500 X122.142 Y79.806
G1 F1350 X125.582 Y76.367 E2116.92524
G0 F7500 X125.582 Y76.933
G1 F1350 X122.142 Y80.372 E2117.08702
G0 F7500 X122.142 Y80.938
G1 F1350 X125.582 Y77.498 E2117.24883
G0 F7500 X125.582 Y78.064
G1 F1350 X122.142 Y81.503 E2117.41061
G0 F7500 X122.142 Y82.069
G1 F1350 X125.582 Y78.63 E2117.57239
G0 F7500 X125.582 Y79.195
G1 F1350 X122.142 Y82.635 E2117.7342
G0 F7500 X122.142 Y83.201
G1 F1350 X125.582 Y79.761 E2117.89601
G0 F7500 X125.582 Y80.327
G1 F1350 X122.142 Y83.766 E2118.05779
G0 F7500 X122.142 Y84.332
G1 F1350 X125.582 Y80.893 E2118.21957
G0 F7500 X125.582 Y81.458
G1 F1350 X122.142 Y84.898 E2118.38138
G0 F7500 X122.142 Y85.463
G1 F1350 X125.582 Y82.024 E2118.54316
G0 F7500 X125.582 Y82.59
G1 F1350 X122.142 Y86.029 E2118.70495
G0 F7500 X122.142 Y86.595
G1 F1350 X125.582 Y83.155 E2118.86676
G0 F7500 X125.582 Y83.721
G1 F1350 X122.142 Y87.16 E2119.02854
G0 F7500 X122.142 Y87.726
G1 F1350 X125.582 Y84.287 E2119.19032
G0 F7500 X125.582 Y84.852
G1 F1350 X122.142 Y88.292 E2119.35213
G0 F7500 X122.142 Y88.857
G1 F1350 X125.582 Y85.418 E2119.51391
G0 F7500 X125.582 Y85.984
G1 F1350 X122.142 Y89.423 E2119.6757
G0 F7500 X122.142 Y89.989
G1 F1350 X125.582 Y86.549 E2119.8375
G0 F7500 X125.582 Y87.115
G1 F1350 X122.142 Y90.554 E2119.99929
G0 F7500 X122.142 Y91.12
G1 F1350 X125.582 Y87.681 E2120.16107
G0 F7500 X125.582 Y88.246
G1 F1350 X122.142 Y91.686 E2120.32288
G0 F7500 X122.142 Y92.251
G1 F1350 X125.582 Y88.812 E2120.48466
G0 F7500 X125.582 Y89.378
G1 F1350 X122.142 Y92.817 E2120.64644
G0 F7500 X122.142 Y93.383
G1 F1350 X125.582 Y89.943 E2120.80825
G0 F7500 X125.582 Y90.509
G1 F1350 X122.142 Y93.949 E2120.97006
G0 F7500 X122.142 Y94.514
G1 F1350 X125.582 Y91.075 E2121.13184
G0 F7500 X125.582 Y91.641
G1 F1350 X122.142 Y95.08 E2121.29363
G0 F7500 X122.142 Y95.646
G1 F1350 X125.582 Y92.206 E2121.45543
G0 F7500 X125.582 Y92.772
G1 F1350 X122.142 Y96.211 E2121.61722
G0 F7500 X122.142 Y96.777
G1 F1350 X125.582 Y93.338 E2121.779
G0 F7500 X125.582 Y93.903
G1 F1350 X122.142 Y97.343 E2121.94081
G0 F7500 X122.142 Y97.908
G1 F1350 X125.582 Y94.469 E2122.10259
G0 F7500 X125.582 Y95.035
G1 F1350 X122.142 Y98.474 E2122.26437
G0 F7500 X122.142 Y99.04
G1 F1350 X125.582 Y95.6 E2122.42618
G0 F7500 X125.582 Y96.166
G1 F1350 X122.142 Y99.605 E2122.58796
G0 F7500 X122.142 Y100.171
G1 F1350 X125.582 Y96.732 E2122.74975
G0 F7500 X125.582 Y97.297
G1 F1350 X122.142 Y100.737 E2122.91156
G0 F7500 X122.142 Y101.302
G1 F1350 X125.582 Y97.863 E2123.07334
G0 F7500 X125.582 Y98.429
G1 F1350 X122.142 Y101.868 E2123.23512
G0 F7500 X122.142 Y102.434
G1 F1350 X125.582 Y98.994 E2123.39693
G0 F7500 X125.582 Y99.56
G1 F1350 X122.142 Y103 E2123.55874
G0 F7500 X122.142 Y103.565
G1 F1350 X125.582 Y100.126 E2123.72052
G0 F7500 X125.582 Y100.692
G1 F1350 X122.142 Y104.131 E2123.8823
G0 F7500 X122.142 Y104.697
G1 F1350 X125.582 Y101.257 E2124.04411
G0 F7500 X125.582 Y101.823
G1 F1350 X122.142 Y105.262 E2124.20589
G0 F7500 X122.142 Y105.828
G1 F1350 X125.582 Y102.389 E2124.36768
G0 F7500 X125.582 Y102.954
G1 F1350 X122.142 Y106.394 E2124.52948
G0 F7500 X122.142 Y106.959
G1 F1350 X125.582 Y103.52 E2124.69127
G0 F7500 X125.582 Y104.086
G1 F1350 X122.142 Y107.525 E2124.85305
G0 F7500 X122.142 Y108.091
G1 F1350 X125.582 Y104.651 E2125.01486
G0 F7500 X125.582 Y105.217
G1 F1350 X122.142 Y108.656 E2125.17664
G0 F7500 X122.142 Y109.222
G1 F1350 X125.582 Y105.783 E2125.33843
G0 F7500 X125.582 Y106.348
G1 F1350 X122.142 Y109.788 E2125.50023
G0 F7500 X122.142 Y110.353
G1 F1350 X125.582 Y106.914 E2125.66202
G0 F7500 X125.582 Y107.48
G1 F1350 X122.142 Y110.919 E2125.8238
G0 F7500 X122.142 Y111.485
G1 F1350 X125.582 Y108.045 E2125.98561
G0 F7500 X125.582 Y108.611
G1 F1350 X122.142 Y112.05 E2126.14739
G0 F7500 X122.142 Y112.616
G1 F1350 X125.582 Y109.177 E2126.30917
G0 F7500 X125.582 Y109.742
G1 F1350 X122.142 Y113.182 E2126.47098
G0 F7500 X122.142 Y113.748
G1 F1350 X125.582 Y110.308 E2126.63279
G0 F7500 X125.582 Y110.874
G1 F1350 X122.142 Y114.313 E2126.79457
G0 F7500 X122.142 Y114.879
G1 F1350 X125.582 Y111.44 E2126.95636
G0 F7500 X125.582 Y112.005
G1 F1350 X122.142 Y115.445 E2127.11816
G0 F7500 X122.142 Y116.01
G1 F1350 X125.582 Y112.571 E2127.27995
G0 F7500 X125.582 Y113.137
G1 F1350 X122.142 Y116.576 E2127.44173
G0 F7500 X122.142 Y117.142
G1 F1350 X125.582 Y113.702 E2127.60354
G0 F7500 X125.582 Y114.268
G1 F1350 X122.143 Y117.707 E2127.7653
G0 F7500 X122.143 Y118.272
G1 F1350 X125.582 Y114.834 E2127.92703
G0 F7500 X125.582 Y115.399
G1 F1350 X122.143 Y118.838 E2128.08879
G0 F7500 X122.143 Y119.404
G1 F1350 X125.582 Y115.965 E2128.25055
G0 F7500 X125.582 Y116.531
G1 F1350 X122.143 Y119.969 E2128.41229
G0 F7500 X122.143 Y120.535
G1 F1350 X125.582 Y117.096 E2128.57405
G0 F7500 X125.582 Y117.662
G1 F1350 X122.143 Y121.101 E2128.73581
G0 F7500 X122.143 Y121.666
G1 F1350 X125.582 Y118.228 E2128.89755
G0 F7500 X125.582 Y118.793
G1 F1350 X122.143 Y122.232 E2129.05931
G0 F7500 X122.143 Y122.798
G1 F1350 X125.582 Y119.359 E2129.22107
G0 F7500 X125.582 Y119.925
G1 F1350 X122.143 Y123.363 E2129.3828
G0 F7500 X122.143 Y123.929
G1 F1350 X125.582 Y120.49 E2129.54456
G0 F7500 X125.582 Y121.056
G1 F1350 X122.143 Y124.495 E2129.70632
G0 F7500 X122.143 Y125.061
G1 F1350 X125.582 Y121.622 E2129.86808
G0 F7500 X125.582 Y122.188
G1 F1350 X122.143 Y125.626 E2130.02982
G0 F7500 X122.143 Y126.192
G1 F1350 X125.582 Y122.753 E2130.19158
G0 F7500 X125.582 Y123.319
G1 F1350 X122.143 Y126.758 E2130.35334
G0 F7500 X122.143 Y127.323
G1 F1350 X125.582 Y123.885 E2130.51508
G0 F7500 X125.582 Y124.45
G1 F1350 X122.143 Y127.889 E2130.67684
G0 F7500 X122.143 Y128.455
G1 F1350 X125.582 Y125.016 E2130.8386
G0 F7500 X125.582 Y125.582
G1 F1350 X122.143 Y129.02 E2131.00033
G0 F7500 X122.143 Y129.586
G1 F1350 X125.582 Y126.147 E2131.16209
G0 F7500 X125.582 Y126.713
G1 F1350 X122.143 Y130.152 E2131.32385
G0 F7500 X122.143 Y130.717
G1 F1350 X125.582 Y127.279 E2131.48559
G0 F7500 X125.582 Y127.844
G1 F1350 X122.143 Y131.283 E2131.64735
G0 F7500 X122.143 Y131.849
G1 F1350 X125.582 Y128.41 E2131.80911
G0 F7500 X125.582 Y128.976
G1 F1350 X122.143 Y132.414 E2131.97085
G0 F7500 X122.143 Y132.98
G1 F1350 X125.582 Y129.541 E2132.13261
G0 F7500 X125.582 Y130.107
G1 F1350 X122.143 Y133.546 E2132.29437
G0 F7500 X122.143 Y134.111
G1 F1350 X125.582 Y130.673 E2132.4561
G0 F7500 X125.582 Y131.239
G1 F1350 X122.143 Y134.677 E2132.61784
G0 F7500 X122.143 Y135.243
G1 F1350 X125.582 Y131.804 E2132.7796
G0 F7500 X125.582 Y132.37
G1 F1350 X122.143 Y135.809 E2132.94136
G0 F7500 X122.143 Y136.374
G1 F1350 X125.582 Y132.936 E2133.10309
G0 F7500 X125.582 Y133.501
G1 F1350 X122.143 Y136.94 E2133.26485
G0 F7500 X122.143 Y137.506
G1 F1350 X125.582 Y134.067 E2133.42661
G0 F7500 X125.582 Y134.633
G1 F1350 X122.143 Y138.071 E2133.58835
G0 F7500 X122.143 Y138.637
G1 F1350 X125.582 Y135.198 E2133.75011
G0 F7500 X125.582 Y135.764
G1 F1350 X122.143 Y139.203 E2133.91187
G0 F7500 X122.143 Y139.768
G1 F1350 X125.582 Y136.33 E2134.07361
G0 F7500 X125.582 Y136.895
G1 F1350 X122.143 Y140.334 E2134.23537
G0 F7500 X122.143 Y140.9
G1 F1350 X125.582 Y137.461 E2134.39713
G0 F7500 X125.582 Y138.027
G1 F1350 X122.143 Y141.465 E2134.55886
G0 F7500 X122.143 Y142.031
G1 F1350 X125.582 Y138.592 E2134.72062
G0 F7500 X125.582 Y139.158
G1 F1350 X122.143 Y142.597 E2134.88238
G0 F7500 X122.143 Y143.162
G1 F1350 X125.582 Y139.724 E2135.04412
G0 F7500 X125.582 Y140.289
G1 F1350 X122.143 Y143.728 E2135.20588
G0 F7500 X122.143 Y144.294
G1 F1350 X125.582 Y140.855 E2135.36764
G0 F7500 X125.582 Y141.421
G1 F1350 X122.143 Y144.86 E2135.5294
G0 F7500 X122.143 Y145.425
G1 F1350 X125.582 Y141.987 E2135.69114
G0 F7500 X125.582 Y142.552
G1 F1350 X122.143 Y145.991 E2135.8529
G0 F7500 X122.143 Y146.557
G1 F1350 X125.582 Y143.118 E2136.01466
G0 F7500 X125.582 Y143.684
G1 F1350 X122.143 Y147.122 E2136.17639
G0 F7500 X122.143 Y147.688
G1 F1350 X125.582 Y144.249 E2136.33815
G0 F7500 X125.582 Y144.815
G1 F1350 X122.143 Y148.254 E2136.49991
G0 F7500 X122.143 Y148.819
G1 F1350 X125.582 Y145.381 E2136.66165
G0 F7500 X125.582 Y145.946
G1 F1350 X122.143 Y149.385 E2136.82341
G0 F7500 X122.143 Y149.951
G1 F1350 X125.582 Y146.512 E2136.98517
G0 F7500 X125.582 Y147.078
G1 F1350 X122.143 Y150.516 E2137.14691
G0 F7500 X122.143 Y151.082
G1 F1350 X125.582 Y147.643 E2137.30867
G0 F7500 X125.582 Y148.209
G1 F1350 X122.143 Y151.648 E2137.47043
G0 F7500 X122.143 Y152.213
G1 F1350 X125.582 Y148.775 E2137.63216
G0 F7500 X125.582 Y149.34
G1 F1350 X122.143 Y152.779 E2137.79392
G0 F7500 X122.143 Y153.345
G1 F1350 X125.582 Y149.906 E2137.95568
G0 F7500 X125.582 Y150.472
G1 F1350 X122.143 Y153.91 E2138.11742
G0 F7500 X122.143 Y154.476
G1 F1350 X125.582 Y151.038 E2138.27916
G0 F7500 X125.582 Y151.603
G1 F1350 X122.143 Y155.042 E2138.44092
G0 F7500 X122.143 Y155.608
G1 F1350 X125.582 Y152.169 E2138.60268
G0 F7500 X125.582 Y152.735
G1 F1350 X122.143 Y156.173 E2138.76441
G0 F7500 X122.143 Y156.739
G1 F1350 X125.582 Y153.3 E2138.92617
G0 F7500 X125.582 Y153.866
G1 F1350 X122.143 Y157.305 E2139.08793
G0 F7500 X122.143 Y157.87
G1 F1350 X125.582 Y154.432 E2139.24967
G0 F7500 X125.582 Y154.997
G1 F1350 X122.143 Y158.436 E2139.41143
G0 F7500 X122.143 Y159.002
G1 F1350 X125.582 Y155.563 E2139.57319
G0 F7500 X125.582 Y156.129
G1 F1350 X122.143 Y159.567 E2139.73493
G0 F7500 X122.143 Y160.133
G1 F1350 X125.582 Y156.694 E2139.89669
G0 F7500 X125.582 Y157.26
G1 F1350 X122.143 Y160.699 E2140.05845
G0 F7500 X122.143 Y161.264
G1 F1350 X125.582 Y157.826 E2140.22018
G0 F7500 X125.582 Y158.391
G1 F1350 X122.143 Y161.83 E2140.38194
G0 F7500 X122.143 Y162.396
G1 F1350 X125.582 Y158.957 E2140.5437
G0 F7500 X125.582 Y159.523
G1 F1350 X122.143 Y162.961 E2140.70544
G0 F7500 X122.143 Y163.527
G1 F1350 X125.582 Y160.088 E2140.8672
G0 F7500 X125.582 Y160.654
G1 F1350 X122.143 Y164.093 E2141.02896
G0 F7500 X122.143 Y164.659
G1 F1350 X125.582 Y161.22 E2141.19072
G0 F7500 X125.582 Y161.786
G1 F1350 X122.143 Y165.224 E2141.35246
G0 F7500 X122.143 Y165.79
G1 F1350 X125.582 Y162.351 E2141.51422
G0 F7500 X125.582 Y162.917
G1 F1350 X122.143 Y166.356 E2141.67598
G0 F7500 X122.143 Y166.921
G1 F1350 X125.582 Y163.483 E2141.83771
G0 F7500 X125.582 Y164.048
G1 F1350 X122.143 Y167.487 E2141.99947
G0 F7500 X122.143 Y168.053
G1 F1350 X125.582 Y164.614 E2142.16123
G0 F7500 X125.582 Y165.18
G1 F1350 X122.143 Y168.618 E2142.32297
G0 F7500 X122.143 Y169.184
G1 F1350 X125.582 Y165.745 E2142.48473
G0 F7500 X125.582 Y166.311
G1 F1350 X122.143 Y169.75 E2142.64649
G0 F7500 X122.143 Y170.315
G1 F1350 X125.582 Y166.877 E2142.80823
G0 F7500 X125.582 Y167.442
G1 F1350 X122.143 Y170.881 E2142.96999
G0 F7500 X122.143 Y171.447
G1 F1350 X125.582 Y168.008 E2143.13175
G0 F7500 X125.582 Y168.574
G1 F1350 X122.143 Y172.012 E2143.29348
G0 F7500 X122.143 Y172.578
G1 F1350 X125.582 Y169.139 E2143.45524
G0 F7500 X125.582 Y169.705
G1 F1350 X122.143 Y173.144 E2143.617
G0 F7500 X122.143 Y173.709
G1 F1350 X125.582 Y170.271 E2143.77874
G0 F7500 X125.582 Y170.836
G1 F1350 X122.143 Y174.275 E2143.9405
G0 F7500 X122.143 Y174.841
G1 F1350 X125.582 Y171.402 E2144.10226
G0 F7500 X125.582 Y171.968
G1 F1350 X122.143 Y175.407 E2144.26402
G0 F7500 X122.143 Y175.972
G1 F1350 X125.582 Y172.534 E2144.42576
G0 F7500 X125.582 Y173.099
G1 F1350 X122.143 Y176.538 E2144.58752
G0 F7500 X122.143 Y177.104
G1 F1350 X125.582 Y173.665 E2144.74928
G0 F7500 X125.582 Y174.231
G1 F1350 X122.143 Y177.669 E2144.91101
G0 F7500 X122.143 Y178.235
G1 F1350 X125.582 Y174.796 E2145.07277
G0 F7500 X125.582 Y175.362
G1 F1350 X122.143 Y178.801 E2145.23453
G0 F7500 X122.143 Y179.366
G1 F1350 X125.582 Y175.928 E2145.39627
G0 F7500 X125.582 Y176.493
G1 F1350 X122.143 Y179.932 E2145.55803
G0 F7500 X122.143 Y180.498
G1 F1350 X125.582 Y177.059 E2145.71979
G0 F7500 X125.582 Y177.625
G1 F1350 X122.143 Y181.063 E2145.88152
G0 F7500 X122.143 Y181.629
G1 F1350 X125.582 Y178.19 E2146.04328
G0 F7500 X125.582 Y178.756
G1 F1350 X122.143 Y182.195 E2146.20504
G0 F7500 X122.143 Y182.76
G1 F1350 X125.582 Y179.322 E2146.36678
G0 F7500 X125.582 Y179.887
G1 F1350 X122.143 Y183.326 E2146.52854
G0 F7500 X122.143 Y183.892
G1 F1350 X125.582 Y180.453 E2146.6903
G0 F7500 X125.582 Y181.019
G1 F1350 X122.143 Y184.457 E2146.85204
G0 F7500 X122.143 Y185.023
G1 F1350 X125.582 Y181.585 E2147.01377
G0 F7500 X125.582 Y182.15
G1 F1350 X122.143 Y185.589 E2147.17553
G0 F7500 X122.143 Y186.155
G1 F1350 X125.582 Y182.716 E2147.33729
G0 F7500 X125.582 Y183.282
G1 F1350 X122.143 Y186.72 E2147.49903
G0 F7500 X122.143 Y187.286
G1 F1350 X125.582 Y183.847 E2147.66079
G0 F7500 X125.582 Y184.413
G1 F1350 X122.143 Y187.852 E2147.82255
G0 F7500 X122.143 Y188.417
G1 F1350 X125.582 Y184.979 E2147.98429
G0 F7500 X125.582 Y185.544
G1 F1350 X122.143 Y188.983 E2148.14605
G0 F7500 X122.143 Y189.549
G1 F1350 X125.582 Y186.11 E2148.30781
G0 F7500 X125.582 Y186.676
G1 F1350 X122.143 Y190.114 E2148.46954
G0 F7500 X122.143 Y190.68
G1 F1350 X125.582 Y187.241 E2148.6313
G0 F7500 X125.582 Y187.807
G1 F1350 X122.143 Y191.246 E2148.79306
G0 F7500 X122.143 Y191.811
G1 F1350 X125.582 Y188.373 E2148.9548
G0 F7500 X125.582 Y188.938
G1 F1350 X122.143 Y192.377 E2149.11656
G0 F7500 X122.143 Y192.943
G1 F1350 X125.582 Y189.504 E2149.27832
G0 F7500 X125.582 Y190.07
G1 F1350 X122.143 Y193.508 E2149.44006
G0 F7500 X122.143 Y194.074
G1 F1350 X125.582 Y190.635 E2149.60182
G0 F7500 X125.582 Y191.201
G1 F1350 X122.143 Y194.64 E2149.76358
G0 F7500 X122.143 Y195.206
G1 F1350 X125.582 Y191.767 E2149.92534
G0 F7500 X125.582 Y192.333
G1 F1350 X122.143 Y195.771 E2150.08707
G0 F7500 X122.143 Y196.337
G1 F1350 X125.582 Y192.898 E2150.24883
G0 F7500 X125.582 Y193.464
G1 F1350 X122.143 Y196.903 E2150.41059
G0 F7500 X122.143 Y197.468
G1 F1350 X125.582 Y194.03 E2150.57233
G0 F7500 X125.582 Y194.595
G1 F1350 X122.143 Y198.034 E2150.73409
G0 F7500 X122.143 Y198.6
G1 F1350 X125.582 Y195.161 E2150.89585
G0 F7500 X125.582 Y195.727
G1 F1350 X122.143 Y199.165 E2151.05759
G0 F7500 X122.143 Y199.731
G1 F1350 X125.582 Y196.292 E2151.21935
G0 F7500 X125.582 Y196.858
G1 F1350 X122.143 Y200.297 E2151.38111
G0 F7500 X122.143 Y200.862
G1 F1350 X125.582 Y197.424 E2151.54284
G0 F7500 X125.582 Y197.989
G1 F1350 X122.143 Y201.428 E2151.7046
G0 F7500 X122.143 Y201.994
G1 F1350 X125.582 Y198.555 E2151.86636
G0 F7500 X125.582 Y199.121
G1 F1350 X122.143 Y202.559 E2152.0281
G0 F7500 X122.143 Y203.125
G1 F1350 X125.582 Y199.686 E2152.18986
G0 F7500 X125.582 Y200.252
G1 F1350 X122.143 Y203.691 E2152.35162
G0 F7500 X122.143 Y204.256
G1 F1350 X125.582 Y200.818 E2152.51336
G0 F7500 X125.582 Y201.384
G1 F1350 X122.143 Y204.822 E2152.67509
G0 F7500 X122.143 Y205.388
G1 F1350 X125.582 Y201.949 E2152.83685
G0 F7500 X125.582 Y202.515
G1 F1350 X122.143 Y205.954 E2152.99861
G0 F7500 X122.143 Y206.519
G1 F1350 X125.582 Y203.081 E2153.16035
G1 F1500 E2146.66035
G0 F7500 X126.023 Y203.081
G0 X125.951 Y26.542
G0 X109.049 Y26.542
G0 X108.977 Y30.872
G0 X109.416 Y30.872
G1 F1500 E2153.16035
G1 F1350 X113.38 Y26.909 E2153.34678
G0 F7500 X112.814 Y26.909
G1 F1350 X109.416 Y30.307 E2153.50661
G0 F7500 X109.416 Y29.741
G1 F1350 X112.248 Y26.909 E2153.63982
G0 F7500 X111.683 Y26.909
G1 F1350 X109.416 Y29.175 E2153.74643
G0 F7500 X109.416 Y28.61
G1 F1350 X111.117 Y26.909 E2153.82644
G0 F7500 X110.551 Y26.909
G1 F1350 X109.416 Y28.044 E2153.87983
G0 F7500 X109.416 Y27.478
G1 F1350 X109.986 Y26.909 E2153.90661
G0 F7500 X109.986 Y26.46
G1 F1500 E2147.40661
;MESH:NONMESH
G0 F300 X109.986 Y26.46 Z1.69
G0 F7500 X121.593 Y26.57
G0 X121.555 Y28.422
G0 X121.593 Y29.007
;TIME_ELAPSED:2314.257573
;LAYER:2
M106 S170
;TYPE:WALL-INNER
;MESH:expander3.stl
G1 F1500 E2153.90661
G1 X120.904 Y29 E2153.92953
G1 X113.407 Y29.001 E2154.17888
G1 X113.407 Y117.465 E2157.12121
G1 X121.593 Y117.465 E2157.39347
G1 X121.593 Y29.007 E2160.3356
G1 F1500 E2153.8356
G0 F9000 X121.321 Y46.874
G0 X121.205 Y46.884
G0 X121.192 Y46.945
G0 X121.193 Y46.746
;TYPE:WALL-OUTER
G1 F1500 E2160.3356
G1 X121.193 Y29.403 E2160.91243
G1 X120.902 Y29.4 E2160.92211
G1 X113.807 Y29.401 E2161.15809
G1 X113.807 Y46.745 E2161.73495
G1 X121.193 Y46.746 E2161.98061
G0 F9000 X121.633 Y47.057
G1 F1500 E2155.48061
G0 F9000 X121.321 Y64.454
G0 X121.217 Y64.463
G0 X121.192 Y64.525
G0 X121.193 Y64.326
G1 F1500 E2161.98061
G1 X121.193 Y46.983 E2162.55744
G1 X120.902 Y46.98 E2162.56712
G1 X113.807 Y46.981 E2162.8031
G1 X113.807 Y64.325 E2163.37997
G1 X114.099 Y64.325 E2163.38968
G1 X121.193 Y64.326 E2163.62563
G0 F9000 X121.633 Y64.637
G1 F1500 E2157.12563
G0 F9000 X121.321 Y82.034
G0 X121.192 Y82.045
G0 X121.192 Y82.105
G0 X121.193 Y81.906
G1 F1500 E2163.62563
G1 X121.193 Y64.563 E2164.20246
G1 X120.902 Y64.56 E2164.21214
G1 X113.807 Y64.561 E2164.44812
G1 X113.807 Y81.905 E2165.02498
G1 X121.193 Y81.906 E2165.27064
G0 F9000 X121.633 Y82.217
G1 F1500 E2158.77064
G0 F9000 X121.321 Y99.614
G0 X121.206 Y99.624
G0 X121.192 Y99.685
G0 X121.193 Y99.486
G1 F1500 E2165.27064
G1 X121.193 Y82.143 E2165.84747
G1 X120.902 Y82.14 E2165.85715
G1 X113.807 Y82.141 E2166.09313
G1 X113.807 Y99.485 E2166.66999
G1 X121.193 Y99.486 E2166.91565
G0 F9000 X121.633 Y99.797
G1 F1500 E2160.41565
G0 F9000 X121.321 Y117.193
G0 X113.679 Y117.193
G0 X113.607 Y117.065
G0 X113.807 Y117.065
G1 F1500 E2166.91565
G1 X121.193 Y117.065 E2167.16131
G1 X121.193 Y99.723 E2167.73811
G1 X120.902 Y99.72 E2167.74779
G1 X113.807 Y99.721 E2167.98377
G1 X113.807 Y117.065 E2168.56063
G0 F9000 X113.607 Y117.065
G0 X113.664 Y117.168
G0 X121.593 Y117.535
;TYPE:WALL-INNER
G1 F1500 X113.407 Y117.535 E2168.6084
G1 X113.407 Y205.997 E2171.55066
G1 X121.394 Y205.999 E2171.81631
G1 X121.593 Y205.999 E2171.82293
G1 X121.593 Y205.8 E2171.82721
G1 X121.593 Y117.535 E2174.76291
G1 F1500 E2168.26291
G0 F9000 X121.393 Y135.279
G0 X121.193 Y135.279
;TYPE:WALL-OUTER
G1 F1500 E2174.76291
G1 X121.193 Y117.935 E2175.33978
G1 X113.807 Y117.935 E2175.58544
G1 X113.807 Y135.277 E2176.16223
G1 X114.098 Y135.28 E2176.17191
G1 X121.193 Y135.279 E2176.40789
G0 F9000 X121.633 Y135.59
G1 F1500 E2169.90789
G0 F9000 X121.321 Y152.987
G0 X121.218 Y152.996
G0 X121.192 Y153.058
G0 X121.193 Y152.859
G1 F1500 E2176.40789
G1 X121.193 Y135.515 E2176.98476
G1 X113.807 Y135.514 E2177.23042
G1 X113.807 Y152.857 E2177.80725
G1 X121.193 Y152.859 E2178.05291
G0 F9000 X121.633 Y153.17
G1 F1500 E2171.55291
G0 F9000 X121.321 Y170.567
G0 X121.217 Y170.576
G0 X121.192 Y170.638
G0 X121.193 Y170.439
G1 F1500 E2178.05291
G1 X121.193 Y153.095 E2178.62977
G1 X113.807 Y153.094 E2178.87543
G1 X113.807 Y170.437 E2179.45226
G1 X121.193 Y170.439 E2179.69792
G0 F9000 X121.633 Y170.75
G1 F1500 E2173.19792
G0 F9000 X121.321 Y188.147
G0 X121.217 Y188.155
G0 X121.192 Y188.218
G0 X121.193 Y188.019
G1 F1500 E2179.69792
G1 X121.193 Y170.675 E2180.27478
G1 X113.807 Y170.674 E2180.52044
G1 X113.807 Y188.017 E2181.09727
G1 X121.193 Y188.019 E2181.34293
G0 F9000 X121.633 Y188.33
G1 F1500 E2174.84293
G0 F9000 X121.321 Y205.727
G0 X121.192 Y205.798
G0 X121.193 Y205.599
G1 F1500 E2181.34293
G1 X121.193 Y188.255 E2181.9198
G1 X113.807 Y188.254 E2182.16546
G1 X113.807 Y205.597 E2182.74229
G1 X121.193 Y205.599 E2182.98795
G1 F1500 E2176.48795
G0 F9000 X121.192 Y205.798
G0 X113.211 Y206.193
G0 X113.211 Y208.43
G0 X108.867 Y208.64
;TYPE:WALL-INNER
G1 F1500 E2182.98795
G1 X108.867 Y26.36 E2189.0506
G1 X126.133 Y26.36 E2189.62487
G1 X126.133 Y208.64 E2195.68753
G1 X108.867 Y208.64 E2196.2618
G0 F9000 X108.467 Y209.04
;TYPE:WALL-OUTER
G1 F1500 X108.467 Y25.96 E2202.35107
G1 X126.533 Y25.96 E2202.95194
G1 X126.533 Y209.04 E2209.04121
G1 X108.467 Y209.04 E2209.64209
G0 F9000 X108.637 Y208.87
G0 X108.977 Y208.25
G0 X109.257 Y208.25
;TYPE:SKIN
G1 F1500 X109.257 Y26.75 E2215.6788
G1 X125.743 Y26.75 E2216.22713
G1 X125.743 Y208.25 E2222.26384
G1 X109.257 Y208.25 E2222.81217
G1 F1500 E2216.31217
G0 F9000 X108.977 Y208.25
G0 X113.297 Y208.43
G0 X113.299 Y206.188
G0 X113.297 Y206.137
G0 X113.017 Y206.387
G1 F1500 E2222.81217
G1 X121.983 Y206.389 E2223.11038
G1 X121.983 Y28.621 E2229.02297
G1 X120.906 Y28.61 E2229.05879
G1 X113.017 Y28.611 E2229.32118
G1 X113.017 Y206.387 E2235.23403
G1 F1500 E2228.73403
G0 F9000 X113.297 Y206.137
G0 X113.211 Y206.193
G0 X113.211 Y208.43
G0 X109.66 Y208.53
G0 X109.66 Y208.089
G1 F1500 E2235.23403
G1 X109.416 Y207.845 E2235.24551
G0 F9000 X109.416 Y207.279
G1 F1500 X110.225 Y208.089 E2235.28359
G0 F9000 X110.791 Y208.089
G1 F1500 X109.416 Y206.714 E2235.34826
G0 F9000 X109.416 Y206.148
G1 F1500 X111.357 Y208.089 E2235.43956
G0 F9000 X111.922 Y208.089
G1 F1500 X109.416 Y205.582 E2235.55746
G0 F9000 X109.416 Y205.017
G1 F1500 X112.488 Y208.089 E2235.70196
G0 F9000 X113.054 Y208.089
G1 F1500 X109.416 Y204.451 E2235.87308
G0 F9000 X109.416 Y203.885
G1 F1500 X113.62 Y208.089 E2236.07082
G0 F9000 X114.185 Y208.089
G1 F1500 X109.416 Y203.32 E2236.29514
G0 F9000 X109.416 Y202.754
G1 F1500 X112.857 Y206.195 E2236.45699
G0 F9000 X113.208 Y206.546
G1 F1500 X114.751 Y208.089 E2236.52957
G0 F9000 X115.317 Y208.089
G1 F1500 X113.774 Y206.546 E2236.60215
G0 F9000 X114.339 Y206.546
G1 F1500 X115.882 Y208.089 E2236.67473
G0 F9000 X116.448 Y208.089
G1 F1500 X114.905 Y206.546 E2236.7473
G0 F9000 X115.471 Y206.547
G1 F1500 X117.014 Y208.089 E2236.81986
G0 F9000 X117.579 Y208.089
G1 F1500 X116.037 Y206.547 E2236.89239
G0 F9000 X116.603 Y206.547
G1 F1500 X118.145 Y208.089 E2236.96492
G0 F9000 X118.711 Y208.089
G1 F1500 X117.169 Y206.547 E2237.03745
G0 F9000 X117.735 Y206.548
G1 F1500 X119.276 Y208.089 E2237.10994
G0 F9000 X119.842 Y208.089
G1 F1500 X118.301 Y206.548 E2237.18242
G0 F9000 X118.866 Y206.548
G1 F1500 X120.408 Y208.089 E2237.25493
G0 F9000 X120.973 Y208.089
G1 F1500 X119.432 Y206.548 E2237.32741
G0 F9000 X119.998 Y206.548
G1 F1500 X121.539 Y208.089 E2237.3999
G0 F9000 X122.105 Y208.089
G1 F1500 X120.564 Y206.548 E2237.47238
G0 F9000 X121.13 Y206.548
G1 F1500 X122.671 Y208.089 E2237.54486
G0 F9000 X123.236 Y208.089
G1 F1500 X121.695 Y206.548 E2237.61735
G0 F9000 X122.142 Y206.429
G1 F1500 X123.802 Y208.089 E2237.69543
G0 F9000 X124.368 Y208.089
G1 F1500 X122.142 Y205.863 E2237.80013
G0 F9000 X122.142 Y205.297
G1 F1500 X124.933 Y208.089 E2237.93144
G0 F9000 X125.499 Y208.089
G1 F1500 X122.142 Y204.732 E2238.08934
G0 F9000 X122.142 Y204.166
G1 F1500 X125.582 Y207.607 E2238.25117
G0 F9000 X125.582 Y207.041
G1 F1500 X122.142 Y203.6 E2238.413
G0 F9000 X122.142 Y203.035
G1 F1500 X125.582 Y206.475 E2238.57481
G0 F9000 X125.582 Y205.91
G1 F1500 X122.142 Y202.469 E2238.73664
G0 F9000 X122.142 Y201.903
G1 F1500 X125.582 Y205.344 E2238.89847
G0 F9000 X125.582 Y204.778
G1 F1500 X122.142 Y201.338 E2239.06028
G0 F9000 X122.142 Y200.772
G1 F1500 X125.582 Y204.213 E2239.22211
G0 F9000 X125.582 Y203.647
G1 F1500 X122.142 Y200.206 E2239.38394
G0 F9000 X122.142 Y199.64
G1 F1500 X125.582 Y203.081 E2239.54577
G0 F9000 X125.582 Y202.516
G1 F1500 X122.142 Y199.075 E2239.7076
G0 F9000 X122.142 Y198.509
G1 F1500 X125.582 Y201.95 E2239.86943
G0 F9000 X125.582 Y201.384
G1 F1500 X122.142 Y197.943 E2240.03126
G0 F9000 X122.142 Y197.378
G1 F1500 X125.582 Y200.819 E2240.19309
G0 F9000 X125.582 Y200.253
G1 F1500 X122.142 Y196.812 E2240.35492
G0 F9000 X122.142 Y196.246
G1 F1500 X125.582 Y199.687 E2240.51675
G0 F9000 X125.582 Y199.121
G1 F1500 X122.142 Y195.681 E2240.67856
G0 F9000 X122.142 Y195.115
G1 F1500 X125.582 Y198.556 E2240.84039
G0 F9000 X125.582 Y197.99
G1 F1500 X122.142 Y194.549 E2241.00222
G0 F9000 X122.142 Y193.984
G1 F1500 X125.582 Y197.424 E2241.16403
G0 F9000 X125.582 Y196.859
G1 F1500 X122.142 Y193.418 E2241.32586
G0 F9000 X122.142 Y192.852
G1 F1500 X125.582 Y196.293 E2241.48769
G0 F9000 X125.582 Y195.727
G1 F1500 X122.142 Y192.287 E2241.64949
G0 F9000 X122.142 Y191.721
G1 F1500 X125.582 Y195.162 E2241.81132
G0 F9000 X125.582 Y194.596
G1 F1500 X122.142 Y191.155 E2241.97316
G0 F9000 X122.142 Y190.59
G1 F1500 X125.582 Y194.03 E2242.13496
G0 F9000 X125.582 Y193.465
G1 F1500 X122.142 Y190.024 E2242.29679
G0 F9000 X122.142 Y189.458
G1 F1500 X125.582 Y192.899 E2242.45862
G0 F9000 X125.582 Y192.333
G1 F1500 X122.142 Y188.892 E2242.62045
G0 F9000 X122.142 Y188.327
G1 F1500 X125.582 Y191.768 E2242.78228
G0 F9000 X125.582 Y191.202
G1 F1500 X122.142 Y187.761 E2242.94412
G0 F9000 X122.142 Y187.195
G1 F1500 X125.582 Y190.636 E2243.10595
G0 F9000 X125.582 Y190.071
G1 F1500 X122.142 Y186.63 E2243.26778
G0 F9000 X122.142 Y186.064
G1 F1500 X125.582 Y189.505 E2243.42961
G0 F9000 X125.582 Y188.939
G1 F1500 X122.142 Y185.498 E2243.59144
G0 F9000 X122.142 Y184.933
G1 F1500 X125.582 Y188.373 E2243.75324
G0 F9000 X125.582 Y187.808
G1 F1500 X122.142 Y184.367 E2243.91508
G0 F9000 X122.142 Y183.801
G1 F1500 X125.582 Y187.242 E2244.07691
G0 F9000 X125.582 Y186.676
G1 F1500 X122.142 Y183.236 E2244.23871
G0 F9000 X122.142 Y182.67
G1 F1500 X125.582 Y186.111 E2244.40054
G0 F9000 X125.582 Y185.545
G1 F1500 X122.142 Y182.104 E2244.56237
G0 F9000 X122.142 Y181.539
G1 F1500 X125.582 Y184.979 E2244.72418
G0 F9000 X125.582 Y184.414
G1 F1500 X122.142 Y180.973 E2244.88601
G0 F9000 X122.142 Y180.407
G1 F1500 X125.582 Y183.848 E2245.04784
G0 F9000 X125.582 Y183.282
G1 F1500 X122.142 Y179.842 E2245.20965
G0 F9000 X122.142 Y179.276
G1 F1500 X125.582 Y182.717 E2245.37148
G0 F9000 X125.582 Y182.151
G1 F1500 X122.142 Y178.71 E2245.53331
G0 F9000 X122.142 Y178.144
G1 F1500 X125.582 Y181.585 E2245.69514
G0 F9000 X125.582 Y181.02
G1 F1500 X122.142 Y177.579 E2245.85697
G0 F9000 X122.142 Y177.013
G1 F1500 X125.582 Y180.454 E2246.0188
G0 F9000 X125.582 Y179.888
G1 F1500 X122.142 Y176.447 E2246.18063
G0 F9000 X122.142 Y175.882
G1 F1500 X125.582 Y179.322 E2246.34244
G0 F9000 X125.582 Y178.757
G1 F1500 X122.142 Y175.316 E2246.50427
G0 F9000 X122.142 Y174.75
G1 F1500 X125.582 Y178.191 E2246.6661
G0 F9000 X125.582 Y177.625
G1 F1500 X122.142 Y174.185 E2246.82791
G0 F9000 X122.142 Y173.619
G1 F1500 X125.582 Y177.06 E2246.98974
G0 F9000 X125.582 Y176.494
G1 F1500 X122.142 Y173.053 E2247.15157
G0 F9000 X122.142 Y172.488
G1 F1500 X125.582 Y175.928 E2247.31338
G0 F9000 X125.582 Y175.363
G1 F1500 X122.142 Y171.922 E2247.47521
G0 F9000 X122.142 Y171.356
G1 F1500 X125.582 Y174.797 E2247.63704
G0 F9000 X125.582 Y174.231
G1 F1500 X122.142 Y170.791 E2247.79884
G0 F9000 X122.142 Y170.225
G1 F1500 X125.582 Y173.666 E2247.96067
G0 F9000 X125.582 Y173.1
G1 F1500 X122.142 Y169.659 E2248.12251
G0 F9000 X122.142 Y169.093
G1 F1500 X125.582 Y172.534 E2248.28434
G0 F9000 X125.582 Y171.969
G1 F1500 X122.142 Y168.528 E2248.44617
G0 F9000 X122.142 Y167.962
G1 F1500 X125.582 Y171.403 E2248.608
G0 F9000 X125.582 Y170.837
G1 F1500 X122.142 Y167.396 E2248.76983
G0 F9000 X122.142 Y166.831
G1 F1500 X125.582 Y170.272 E2248.93166
G0 F9000 X125.582 Y169.706
G1 F1500 X122.142 Y166.265 E2249.09349
G0 F9000 X122.142 Y165.699
G1 F1500 X125.582 Y169.14 E2249.25532
G0 F9000 X125.582 Y168.574
G1 F1500 X122.142 Y165.134 E2249.41713
G0 F9000 X122.142 Y164.568
G1 F1500 X125.582 Y168.009 E2249.57896
G0 F9000 X125.582 Y167.443
G1 F1500 X122.142 Y164.002 E2249.74079
G0 F9000 X122.142 Y163.437
G1 F1500 X125.582 Y166.877 E2249.90259
G0 F9000 X125.582 Y166.312
G1 F1500 X122.142 Y162.871 E2250.06443
G0 F9000 X122.142 Y162.305
G1 F1500 X125.582 Y165.746 E2250.22626
G0 F9000 X125.582 Y165.18
G1 F1500 X122.142 Y161.74 E2250.38806
G0 F9000 X122.142 Y161.174
G1 F1500 X125.582 Y164.615 E2250.54989
G0 F9000 X125.582 Y164.049
G1 F1500 X122.142 Y160.608 E2250.71172
G0 F9000 X122.142 Y160.043
G1 F1500 X125.582 Y163.483 E2250.87353
G0 F9000 X125.582 Y162.918
G1 F1500 X122.142 Y159.477 E2251.03536
G0 F9000 X122.142 Y158.911
G1 F1500 X125.582 Y162.352 E2251.19719
G0 F9000 X125.582 Y161.786
G1 F1500 X122.142 Y158.345 E2251.35902
G0 F9000 X122.142 Y157.78
G1 F1500 X125.582 Y161.221 E2251.52085
G0 F9000 X125.582 Y160.655
G1 F1500 X122.142 Y157.214 E2251.68268
G0 F9000 X122.142 Y156.648
G1 F1500 X125.582 Y160.089 E2251.84451
G0 F9000 X125.582 Y159.523
G1 F1500 X122.142 Y156.083 E2252.00632
G0 F9000 X122.142 Y155.517
G1 F1500 X125.582 Y158.958 E2252.16815
G0 F9000 X125.582 Y158.392
G1 F1500 X122.142 Y154.951 E2252.32998
G0 F9000 X122.142 Y154.386
G1 F1500 X125.582 Y157.826 E2252.49179
G0 F9000 X125.582 Y157.261
G1 F1500 X122.142 Y153.82 E2252.65362
G0 F9000 X122.142 Y153.254
G1 F1500 X125.582 Y156.695 E2252.81545
G0 F9000 X125.582 Y156.129
G1 F1500 X122.142 Y152.689 E2252.97726
G0 F9000 X122.142 Y152.123
G1 F1500 X125.582 Y155.564 E2253.13909
G0 F9000 X125.582 Y154.998
G1 F1500 X122.142 Y151.557 E2253.30092
G0 F9000 X122.142 Y150.992
G1 F1500 X125.582 Y154.432 E2253.46273
G0 F9000 X125.582 Y153.867
G1 F1500 X122.142 Y150.426 E2253.62456
G0 F9000 X122.142 Y149.86
G1 F1500 X125.582 Y153.301 E2253.78639
G0 F9000 X125.582 Y152.735
G1 F1500 X122.142 Y149.294 E2253.94822
G0 F9000 X122.142 Y148.729
G1 F1500 X125.582 Y152.17 E2254.11005
G0 F9000 X125.582 Y151.604
G1 F1500 X122.142 Y148.163 E2254.27188
G0 F9000 X122.142 Y147.597
G1 F1500 X125.582 Y151.038 E2254.43371
G0 F9000 X125.582 Y150.473
G1 F1500 X122.142 Y147.032 E2254.59554
G0 F9000 X122.142 Y146.466
G1 F1500 X125.582 Y149.907 E2254.75737
G0 F9000 X125.582 Y149.341
G1 F1500 X122.142 Y145.9 E2254.9192
G0 F9000 X122.142 Y145.335
G1 F1500 X125.582 Y148.775 E2255.08101
G0 F9000 X125.582 Y148.21
G1 F1500 X122.142 Y144.769 E2255.24284
G0 F9000 X122.142 Y144.203
G1 F1500 X125.582 Y147.644 E2255.40467
G0 F9000 X125.582 Y147.078
G1 F1500 X122.142 Y143.638 E2255.56648
G0 F9000 X122.142 Y143.072
G1 F1500 X125.582 Y146.513 E2255.72831
G0 F9000 X125.582 Y145.947
G1 F1500 X122.142 Y142.506 E2255.89014
G0 F9000 X122.142 Y141.941
G1 F1500 X125.582 Y145.381 E2256.05194
G0 F9000 X125.582 Y144.816
G1 F1500 X122.142 Y141.375 E2256.21378
G0 F9000 X122.142 Y140.809
G1 F1500 X125.582 Y144.25 E2256.37561
G0 F9000 X125.582 Y143.684
G1 F1500 X122.142 Y140.244 E2256.53741
G0 F9000 X122.142 Y139.678
G1 F1500 X125.582 Y143.119 E2256.69924
G0 F9000 X125.582 Y142.553
G1 F1500 X122.142 Y139.112 E2256.86107
G0 F9000 X122.142 Y138.546
G1 F1500 X125.582 Y141.987 E2257.0229
G0 F9000 X125.582 Y141.422
G1 F1500 X122.142 Y137.981 E2257.18474
G0 F9000 X122.142 Y137.415
G1 F1500 X125.582 Y140.856 E2257.34657
G0 F9000 X125.582 Y140.29
G1 F1500 X122.142 Y136.849 E2257.5084
G0 F9000 X122.142 Y136.284
G1 F1500 X125.582 Y139.725 E2257.67023
G0 F9000 X125.582 Y139.159
G1 F1500 X122.142 Y135.718 E2257.83206
G0 F9000 X122.142 Y135.152
G1 F1500 X125.582 Y138.593 E2257.99389
G0 F9000 X125.582 Y138.027
G1 F1500 X122.142 Y134.587 E2258.1557
G0 F9000 X122.142 Y134.021
G1 F1500 X125.582 Y137.462 E2258.31753
G0 F9000 X125.582 Y136.896
G1 F1500 X122.142 Y133.455 E2258.47936
G0 F9000 X122.142 Y132.89
G1 F1500 X125.582 Y136.33 E2258.64116
G0 F9000 X125.582 Y135.765
G1 F1500 X122.142 Y132.324 E2258.80299
G0 F9000 X122.142 Y131.758
G1 F1500 X125.582 Y135.199 E2258.96482
G0 F9000 X125.582 Y134.633
G1 F1500 X122.142 Y131.193 E2259.12663
G0 F9000 X122.142 Y130.627
G1 F1500 X125.582 Y134.068 E2259.28846
G0 F9000 X125.582 Y133.502
G1 F1500 X122.142 Y130.061 E2259.45029
G0 F9000 X122.142 Y129.496
G1 F1500 X125.582 Y132.936 E2259.6121
G0 F9000 X125.582 Y132.371
G1 F1500 X122.142 Y128.93 E2259.77393
G0 F9000 X122.142 Y128.364
G1 F1500 X125.582 Y131.805 E2259.93576
G0 F9000 X125.582 Y131.239
G1 F1500 X122.142 Y127.798 E2260.09759
G0 F9000 X122.142 Y127.233
G1 F1500 X125.582 Y130.674 E2260.25942
G0 F9000 X125.582 Y130.108
G1 F1500 X122.142 Y126.667 E2260.42125
G0 F9000 X122.142 Y126.101
G1 F1500 X125.582 Y129.542 E2260.58308
G0 F9000 X125.582 Y128.976
G1 F1500 X122.142 Y125.536 E2260.74489
G0 F9000 X122.142 Y124.97
G1 F1500 X125.582 Y128.411 E2260.90672
G0 F9000 X125.582 Y127.845
G1 F1500 X122.142 Y124.404 E2261.06855
G0 F9000 X122.142 Y123.839
G1 F1500 X125.582 Y127.279 E2261.23036
G0 F9000 X125.582 Y126.714
G1 F1500 X122.142 Y123.273 E2261.39219
G0 F9000 X122.142 Y122.707
G1 F1500 X125.582 Y126.148 E2261.55402
G0 F9000 X125.582 Y125.582
G1 F1500 X122.142 Y122.142 E2261.71583
G0 F9000 X122.142 Y121.576
G1 F1500 X125.582 Y125.017 E2261.87766
G0 F9000 X125.582 Y124.451
G1 F1500 X122.142 Y121.01 E2262.03949
G0 F9000 X122.142 Y120.445
G1 F1500 X125.582 Y123.885 E2262.20129
G0 F9000 X125.582 Y123.32
G1 F1500 X122.142 Y119.879 E2262.36313
G0 F9000 X122.142 Y119.313
G1 F1500 X125.582 Y122.754 E2262.52496
G0 F9000 X125.582 Y122.188
G1 F1500 X122.142 Y118.747 E2262.68679
G0 F9000 X122.142 Y118.182
G1 F1500 X125.582 Y121.623 E2262.84862
G0 F9000 X125.582 Y121.057
G1 F1500 X122.142 Y117.616 E2263.01045
G0 F9000 X122.142 Y117.05
G1 F1500 X125.582 Y120.491 E2263.17228
G0 F9000 X125.582 Y119.926
G1 F1500 X122.142 Y116.485 E2263.33411
G0 F9000 X122.142 Y115.919
G1 F1500 X125.582 Y119.36 E2263.49594
G0 F9000 X125.582 Y118.794
G1 F1500 X122.142 Y115.353 E2263.65777
G0 F9000 X122.142 Y114.788
G1 F1500 X125.582 Y118.228 E2263.81958
G0 F9000 X125.582 Y117.663
G1 F1500 X122.142 Y114.222 E2263.98141
G0 F9000 X122.142 Y113.656
G1 F1500 X125.582 Y117.097 E2264.14324
G0 F9000 X125.582 Y116.531
G1 F1500 X122.142 Y113.091 E2264.30505
G0 F9000 X122.142 Y112.525
G1 F1500 X125.582 Y115.966 E2264.46688
G0 F9000 X125.582 Y115.4
G1 F1500 X122.142 Y111.959 E2264.62871
G0 F9000 X122.142 Y111.394
G1 F1500 X125.582 Y114.834 E2264.79051
G0 F9000 X125.582 Y114.269
G1 F1500 X122.142 Y110.828 E2264.95234
G0 F9000 X122.142 Y110.262
G1 F1500 X125.582 Y113.703 E2265.11417
G0 F9000 X125.582 Y113.137
G1 F1500 X122.142 Y109.697 E2265.27598
G0 F9000 X122.142 Y109.131
G1 F1500 X125.582 Y112.572 E2265.43781
G0 F9000 X125.582 Y112.006
G1 F1500 X122.142 Y108.565 E2265.59964
G0 F9000 X122.142 Y107.999
G1 F1500 X125.582 Y111.44 E2265.76147
G0 F9000 X125.582 Y110.875
G1 F1500 X122.142 Y107.434 E2265.9233
G0 F9000 X122.142 Y106.868
G1 F1500 X125.582 Y110.309 E2266.08513
G0 F9000 X125.582 Y109.743
G1 F1500 X122.142 Y106.302 E2266.24697
G0 F9000 X122.142 Y105.737
G1 F1500 X125.582 Y109.177 E2266.40877
G0 F9000 X125.582 Y108.612
G1 F1500 X122.142 Y105.171 E2266.5706
G0 F9000 X122.142 Y104.605
G1 F1500 X125.582 Y108.046 E2266.73243
G0 F9000 X125.582 Y107.48
G1 F1500 X122.142 Y104.04 E2266.89424
G0 F9000 X122.142 Y103.474
G1 F1500 X125.582 Y106.915 E2267.05607
G0 F9000 X125.582 Y106.349
G1 F1500 X122.142 Y102.908 E2267.2179
G0 F9000 X122.142 Y102.343
G1 F1500 X125.582 Y105.783 E2267.37971
G0 F9000 X125.582 Y105.218
G1 F1500 X122.142 Y101.777 E2267.54154
G0 F9000 X122.142 Y101.211
G1 F1500 X125.582 Y104.652 E2267.70337
G0 F9000 X125.582 Y104.086
G1 F1500 X122.142 Y100.646 E2267.86518
G0 F9000 X122.142 Y100.08
G1 F1500 X125.582 Y103.521 E2268.02701
G0 F9000 X125.582 Y102.955
G1 F1500 X122.142 Y99.514 E2268.18884
G0 F9000 X122.142 Y98.948
G1 F1500 X125.582 Y102.389 E2268.35067
G0 F9000 X125.582 Y101.824
G1 F1500 X122.142 Y98.383 E2268.5125
G0 F9000 X122.142 Y97.817
G1 F1500 X125.582 Y101.258 E2268.67433
G0 F9000 X125.582 Y100.692
G1 F1500 X122.142 Y97.251 E2268.83616
G0 F9000 X122.142 Y96.686
G1 F1500 X125.582 Y100.127 E2268.99799
G0 F9000 X125.582 Y99.561
G1 F1500 X122.142 Y96.12 E2269.15982
G0 F9000 X122.142 Y95.554
G1 F1500 X125.582 Y98.995 E2269.32165
G0 F9000 X125.582 Y98.429
G1 F1500 X122.142 Y94.989 E2269.48346
G0 F9000 X122.142 Y94.423
G1 F1500 X125.582 Y97.864 E2269.64529
G0 F9000 X125.582 Y97.298
G1 F1500 X122.142 Y93.857 E2269.80712
G0 F9000 X122.142 Y93.292
G1 F1500 X125.582 Y96.732 E2269.96893
G0 F9000 X125.582 Y96.167
G1 F1500 X122.142 Y92.726 E2270.13076
G0 F9000 X122.142 Y92.16
G1 F1500 X125.582 Y95.601 E2270.29259
G0 F9000 X125.582 Y95.035
G1 F1500 X122.142 Y91.595 E2270.4544
G0 F9000 X122.142 Y91.029
G1 F1500 X125.582 Y94.47 E2270.61623
G0 F9000 X125.582 Y93.904
G1 F1500 X122.142 Y90.463 E2270.77806
G0 F9000 X122.142 Y89.898
G1 F1500 X125.582 Y93.338 E2270.93986
G0 F9000 X125.582 Y92.773
G1 F1500 X122.142 Y89.332 E2271.10169
G0 F9000 X122.142 Y88.766
G1 F1500 X125.582 Y92.207 E2271.26352
G0 F9000 X125.582 Y91.641
G1 F1500 X122.142 Y88.2 E2271.42536
G0 F9000 X122.142 Y87.635
G1 F1500 X125.582 Y91.076 E2271.58719
G0 F9000 X125.582 Y90.51
G1 F1500 X122.142 Y87.069 E2271.74902
G0 F9000 X122.142 Y86.503
G1 F1500 X125.582 Y89.944 E2271.91085
G0 F9000 X125.582 Y89.379
G1 F1500 X122.142 Y85.938 E2272.07268
G0 F9000 X122.142 Y85.372
G1 F1500 X125.582 Y88.813 E2272.23451
G0 F9000 X125.582 Y88.247
G1 F1500 X122.142 Y84.806 E2272.39634
G0 F9000 X122.142 Y84.241
G1 F1500 X125.582 Y87.681 E2272.55815
G0 F9000 X125.582 Y87.116
G1 F1500 X122.142 Y83.675 E2272.71998
G0 F9000 X122.142 Y83.109
G1 F1500 X125.582 Y86.55 E2272.88181
G0 F9000 X125.582 Y85.984
G1 F1500 X122.142 Y82.544 E2273.04361
G0 F9000 X122.142 Y81.978
G1 F1500 X125.582 Y85.419 E2273.20544
G0 F9000 X125.582 Y84.853
G1 F1500 X122.142 Y81.412 E2273.36728
G0 F9000 X122.142 Y80.847
G1 F1500 X125.582 Y84.287 E2273.52908
G0 F9000 X125.582 Y83.722
G1 F1500 X122.142 Y80.281 E2273.69091
G0 F9000 X122.142 Y79.715
G1 F1500 X125.582 Y83.156 E2273.85274
G0 F9000 X125.582 Y82.59
G1 F1500 X122.142 Y79.149 E2274.01457
G0 F9000 X122.142 Y78.584
G1 F1500 X125.582 Y82.025 E2274.1764
G0 F9000 X125.582 Y81.459
G1 F1500 X122.142 Y78.018 E2274.33823
G0 F9000 X122.142 Y77.452
G1 F1500 X125.582 Y80.893 E2274.50007
G0 F9000 X125.582 Y80.328
G1 F1500 X122.142 Y76.887 E2274.6619
G0 F9000 X122.142 Y76.321
G1 F1500 X125.582 Y79.762 E2274.82373
G0 F9000 X125.582 Y79.196
G1 F1500 X122.142 Y75.755 E2274.98556
G0 F9000 X122.142 Y75.19
G1 F1500 X125.582 Y78.63 E2275.14736
G0 F9000 X125.582 Y78.065
G1 F1500 X122.142 Y74.624 E2275.30919
G0 F9000 X122.142 Y74.058
G1 F1500 X125.582 Y77.499 E2275.47103
G0 F9000 X125.582 Y76.933
G1 F1500 X122.142 Y73.493 E2275.63283
G0 F9000 X122.142 Y72.927
G1 F1500 X125.582 Y76.368 E2275.79466
G0 F9000 X125.582 Y75.802
G1 F1500 X122.142 Y72.361 E2275.95649
G0 F9000 X122.142 Y71.796
G1 F1500 X125.582 Y75.236 E2276.1183
G0 F9000 X125.582 Y74.671
G1 F1500 X122.142 Y71.23 E2276.28013
G0 F9000 X122.142 Y70.664
G1 F1500 X125.582 Y74.105 E2276.44196
G0 F9000 X125.582 Y73.539
G1 F1500 X122.142 Y70.099 E2276.60377
G0 F9000 X122.142 Y69.533
G1 F1500 X125.582 Y72.974 E2276.7656
G0 F9000 X125.582 Y72.408
G1 F1500 X122.142 Y68.967 E2276.92743
G0 F9000 X122.142 Y68.401
G1 F1500 X125.582 Y71.842 E2277.08926
G0 F9000 X125.582 Y71.277
G1 F1500 X122.142 Y67.836 E2277.25109
G0 F9000 X122.142 Y67.27
G1 F1500 X125.582 Y70.711 E2277.41292
G0 F9000 X125.582 Y70.145
G1 F1500 X122.142 Y66.704 E2277.57475
G0 F9000 X122.142 Y66.139
G1 F1500 X125.582 Y69.58 E2277.73658
G0 F9000 X125.582 Y69.014
G1 F1500 X122.142 Y65.573 E2277.89841
G0 F9000 X122.142 Y65.007
G1 F1500 X125.582 Y68.448 E2278.06024
G0 F9000 X125.582 Y67.882
G1 F1500 X122.142 Y64.442 E2278.22205
G0 F9000 X122.142 Y63.876
G1 F1500 X125.582 Y67.317 E2278.38388
G0 F9000 X125.582 Y66.751
G1 F1500 X122.142 Y63.31 E2278.54571
G0 F9000 X122.142 Y62.745
G1 F1500 X125.582 Y66.185 E2278.70752
G0 F9000 X125.582 Y65.62
G1 F1500 X122.142 Y62.179 E2278.86935
G0 F9000 X122.142 Y61.613
G1 F1500 X125.582 Y65.054 E2279.03118
G0 F9000 X125.582 Y64.488
G1 F1500 X122.142 Y61.048 E2279.19299
G0 F9000 X122.142 Y60.482
G1 F1500 X125.582 Y63.923 E2279.35482
G0 F9000 X125.582 Y63.357
G1 F1500 X122.142 Y59.916 E2279.51665
G0 F9000 X122.142 Y59.351
G1 F1500 X125.582 Y62.791 E2279.67846
G0 F9000 X125.582 Y62.226
G1 F1500 X122.142 Y58.785 E2279.84029
G0 F9000 X122.142 Y58.219
G1 F1500 X125.582 Y61.66 E2280.00212
G0 F9000 X125.582 Y61.094
G1 F1500 X122.142 Y57.653 E2280.16395
G0 F9000 X122.142 Y57.088
G1 F1500 X125.582 Y60.529 E2280.32578
G0 F9000 X125.582 Y59.963
G1 F1500 X122.142 Y56.522 E2280.48761
G0 F9000 X122.142 Y55.956
G1 F1500 X125.582 Y59.397 E2280.64944
G0 F9000 X125.582 Y58.831
G1 F1500 X122.142 Y55.391 E2280.81125
G0 F9000 X122.142 Y54.825
G1 F1500 X125.582 Y58.266 E2280.97308
G0 F9000 X125.582 Y57.7
G1 F1500 X122.142 Y54.259 E2281.13491
G0 F9000 X122.142 Y53.694
G1 F1500 X125.582 Y57.134 E2281.29671
G0 F9000 X125.582 Y56.569
G1 F1500 X122.142 Y53.128 E2281.45854
G0 F9000 X122.142 Y52.562
G1 F1500 X125.582 Y56.003 E2281.62038
G0 F9000 X125.582 Y55.437
G1 F1500 X122.142 Y51.997 E2281.78218
G0 F9000 X122.142 Y51.431
G1 F1500 X125.582 Y54.872 E2281.94401
G0 F9000 X125.582 Y54.306
G1 F1500 X122.142 Y50.865 E2282.10584
G0 F9000 X122.142 Y50.3
G1 F1500 X125.582 Y53.74 E2282.26765
G0 F9000 X125.582 Y53.175
G1 F1500 X122.142 Y49.734 E2282.42948
G0 F9000 X122.142 Y49.168
G1 F1500 X125.582 Y52.609 E2282.59131
G0 F9000 X125.582 Y52.043
G1 F1500 X122.142 Y48.602 E2282.75314
G0 F9000 X122.142 Y48.037
G1 F1500 X125.582 Y51.478 E2282.91497
G0 F9000 X125.582 Y50.912
G1 F1500 X122.142 Y47.471 E2283.0768
G0 F9000 X122.142 Y46.905
G1 F1500 X125.582 Y50.346 E2283.23863
G0 F9000 X125.582 Y49.781
G1 F1500 X122.142 Y46.34 E2283.40046
G0 F9000 X122.142 Y45.774
G1 F1500 X125.582 Y49.215 E2283.5623
G0 F9000 X125.582 Y48.649
G1 F1500 X122.142 Y45.208 E2283.72413
G0 F9000 X122.142 Y44.643
G1 F1500 X125.582 Y48.083 E2283.88593
G0 F9000 X125.582 Y47.518
G1 F1500 X122.142 Y44.077 E2284.04776
G0 F9000 X122.142 Y43.511
G1 F1500 X125.582 Y46.952 E2284.20959
G0 F9000 X125.582 Y46.386
G1 F1500 X122.142 Y42.946 E2284.3714
G0 F9000 X122.142 Y42.38
G1 F1500 X125.582 Y45.821 E2284.53323
G0 F9000 X125.582 Y45.255
G1 F1500 X122.142 Y41.814 E2284.69506
G0 F9000 X122.142 Y41.249
G1 F1500 X125.582 Y44.689 E2284.85687
G0 F9000 X125.582 Y44.124
G1 F1500 X122.142 Y40.683 E2285.0187
G0 F9000 X122.142 Y40.117
G1 F1500 X125.582 Y43.558 E2285.18053
G0 F9000 X125.582 Y42.992
G1 F1500 X122.142 Y39.552 E2285.34234
G0 F9000 X122.142 Y38.986
G1 F1500 X125.582 Y42.427 E2285.50417
G0 F9000 X125.582 Y41.861
G1 F1500 X122.142 Y38.42 E2285.666
G0 F9000 X122.142 Y37.854
G1 F1500 X125.582 Y41.295 E2285.82783
G0 F9000 X125.582 Y40.73
G1 F1500 X122.142 Y37.289 E2285.98966
G0 F9000 X122.142 Y36.723
G1 F1500 X125.582 Y40.164 E2286.15149
G0 F9000 X125.582 Y39.598
G1 F1500 X122.142 Y36.157 E2286.31332
G0 F9000 X122.142 Y35.592
G1 F1500 X125.582 Y39.033 E2286.47515
G0 F9000 X125.582 Y38.467
G1 F1500 X122.142 Y35.026 E2286.63698
G0 F9000 X122.142 Y34.46
G1 F1500 X125.582 Y37.901 E2286.79881
G0 F9000 X125.582 Y37.335
G1 F1500 X122.142 Y33.895 E2286.96062
G0 F9000 X122.142 Y33.329
G1 F1500 X125.582 Y36.77 E2287.12245
G0 F9000 X125.582 Y36.204
G1 F1500 X122.142 Y32.763 E2287.28428
G0 F9000 X122.142 Y32.198
G1 F1500 X125.582 Y35.638 E2287.44609
G0 F9000 X125.582 Y35.073
G1 F1500 X122.142 Y31.632 E2287.60792
G0 F9000 X122.142 Y31.066
G1 F1500 X125.582 Y34.507 E2287.76975
G0 F9000 X125.582 Y33.941
G1 F1500 X122.142 Y30.501 E2287.93156
G0 F9000 X122.142 Y29.935
G1 F1500 X125.582 Y33.376 E2288.09339
G0 F9000 X125.582 Y32.81
G1 F1500 X122.142 Y29.369 E2288.25522
G0 F9000 X122.142 Y28.803
G1 F1500 X125.582 Y32.244 E2288.41705
G0 F9000 X125.582 Y31.679
G1 F1500 X120.813 Y26.909 E2288.64139
G0 F9000 X121.379 Y26.909
G1 F1500 X125.582 Y31.113 E2288.83911
G0 F9000 X125.582 Y30.547
G1 F1500 X121.944 Y26.909 E2289.01023
G0 F9000 X122.51 Y26.909
G1 F1500 X125.582 Y29.982 E2289.15475
G0 F9000 X125.582 Y29.416
G1 F1500 X123.076 Y26.909 E2289.27265
G0 F9000 X123.641 Y26.909
G1 F1500 X125.582 Y28.85 E2289.36395
G0 F9000 X125.582 Y28.284
G1 F1500 X124.207 Y26.909 E2289.42862
G0 F9000 X124.773 Y26.909
G1 F1500 X125.582 Y27.719 E2289.4667
G0 F9000 X125.582 Y27.153
G1 F1500 X125.338 Y26.909 E2289.47818
G1 F1500 E2282.97818
G0 F9000 X125.338 Y26.47
G0 X121.703 Y26.57
G0 X121.679 Y28.817
G0 X121.703 Y28.898
G0 X121.797 Y28.458
G1 F1500 E2289.47818
G1 X120.247 Y26.909 E2289.55106
G0 F9000 X119.682 Y26.909
G1 F1500 X121.225 Y28.453 E2289.62366
G0 F9000 X120.657 Y28.45
G1 F1500 X119.116 Y26.909 E2289.69615
G0 F9000 X118.55 Y26.909
G1 F1500 X120.091 Y28.45 E2289.76863
G0 F9000 X119.525 Y28.45
G1 F1500 X117.985 Y26.909 E2289.84109
G0 F9000 X117.419 Y26.909
G1 F1500 X118.96 Y28.45 E2289.91358
G0 F9000 X118.394 Y28.45
G1 F1500 X116.853 Y26.909 E2289.98606
G0 F9000 X116.287 Y26.909
G1 F1500 X117.828 Y28.45 E2290.05854
G0 F9000 X117.263 Y28.45
G1 F1500 X115.722 Y26.909 E2290.13103
G0 F9000 X115.156 Y26.909
G1 F1500 X116.697 Y28.45 E2290.20351
G0 F9000 X116.131 Y28.45
G1 F1500 X114.59 Y26.909 E2290.27599
G0 F9000 X114.025 Y26.909
G1 F1500 X115.565 Y28.45 E2290.34846
G0 F9000 X115 Y28.45
G1 F1500 X113.459 Y26.909 E2290.42094
G0 F9000 X112.893 Y26.909
G1 F1500 X114.434 Y28.45 E2290.49342
G0 F9000 X113.868 Y28.45
G1 F1500 X112.328 Y26.909 E2290.56588
G0 F9000 X111.762 Y26.909
G1 F1500 X113.303 Y28.45 E2290.63837
G0 F9000 X112.857 Y28.569
G1 F1500 X111.196 Y26.909 E2290.71647
G0 F9000 X110.631 Y26.909
G1 F1500 X112.857 Y29.135 E2290.82118
G0 F9000 X112.857 Y29.701
G1 F1500 X110.065 Y26.909 E2290.9525
G0 F9000 X109.499 Y26.909
G1 F1500 X112.857 Y30.266 E2291.11043
G0 F9000 X112.857 Y30.832
G1 F1500 X109.416 Y27.391 E2291.27228
G0 F9000 X109.416 Y27.957
G1 F1500 X112.857 Y31.398 E2291.43414
G0 F9000 X112.857 Y31.964
G1 F1500 X109.416 Y28.523 E2291.59599
G0 F9000 X109.416 Y29.088
G1 F1500 X112.857 Y32.529 E2291.75785
G0 F9000 X112.857 Y33.095
G1 F1500 X109.416 Y29.654 E2291.9197
G0 F9000 X109.416 Y30.22
G1 F1500 X112.857 Y33.661 E2292.08155
G0 F9000 X112.857 Y34.226
G1 F1500 X109.416 Y30.786 E2292.24339
G0 F9000 X109.416 Y31.351
G1 F1500 X112.857 Y34.792 E2292.40524
G0 F9000 X112.857 Y35.358
G1 F1500 X109.416 Y31.917 E2292.56709
G0 F9000 X109.416 Y32.483
G1 F1500 X112.857 Y35.923 E2292.72892
G0 F9000 X112.857 Y36.489
G1 F1500 X109.416 Y33.048 E2292.89078
G0 F9000 X109.416 Y33.614
G1 F1500 X112.857 Y37.055 E2293.05263
G0 F9000 X112.857 Y37.62
G1 F1500 X109.416 Y34.18 E2293.21446
G0 F9000 X109.416 Y34.745
G1 F1500 X112.857 Y38.186 E2293.37632
G0 F9000 X112.857 Y38.752
G1 F1500 X109.416 Y35.311 E2293.53817
G0 F9000 X109.416 Y35.877
G1 F1500 X112.857 Y39.317 E2293.7
G0 F9000 X112.857 Y39.883
G1 F1500 X109.416 Y36.442 E2293.86186
G0 F9000 X109.416 Y37.008
G1 F1500 X112.857 Y40.449 E2294.02371
G0 F9000 X112.857 Y41.015
G1 F1500 X109.416 Y37.574 E2294.18556
G0 F9000 X109.416 Y38.139
G1 F1500 X112.857 Y41.58 E2294.34742
G0 F9000 X112.857 Y42.146
G1 F1500 X109.416 Y38.705 E2294.50927
G0 F9000 X109.416 Y39.271
G1 F1500 X112.857 Y42.712 E2294.67113
G0 F9000 X112.857 Y43.277
G1 F1500 X109.416 Y39.836 E2294.83298
G0 F9000 X109.416 Y40.402
G1 F1500 X112.857 Y43.843 E2294.99483
G0 F9000 X112.857 Y44.409
G1 F1500 X109.416 Y40.968 E2295.15669
G0 F9000 X109.416 Y41.534
G1 F1500 X112.857 Y44.974 E2295.31852
G0 F9000 X112.857 Y45.54
G1 F1500 X109.416 Y42.099 E2295.48037
G0 F9000 X109.416 Y42.665
G1 F1500 X112.857 Y46.106 E2295.64223
G0 F9000 X112.857 Y46.671
G1 F1500 X109.416 Y43.231 E2295.80406
G0 F9000 X109.416 Y43.796
G1 F1500 X112.857 Y47.237 E2295.96591
G0 F9000 X112.857 Y47.803
G1 F1500 X109.416 Y44.362 E2296.12777
G0 F9000 X109.416 Y44.928
G1 F1500 X112.857 Y48.368 E2296.2896
G0 F9000 X112.857 Y48.934
G1 F1500 X109.416 Y45.493 E2296.45145
G0 F9000 X109.416 Y46.059
G1 F1500 X112.857 Y49.5 E2296.6133
G0 F9000 X112.857 Y50.065
G1 F1500 X109.416 Y46.625 E2296.77513
G0 F9000 X109.416 Y47.19
G1 F1500 X112.857 Y50.631 E2296.93699
G0 F9000 X112.857 Y51.197
G1 F1500 X109.416 Y47.756 E2297.09884
G0 F9000 X109.416 Y48.322
G1 F1500 X112.857 Y51.763 E2297.2607
G0 F9000 X112.857 Y52.328
G1 F1500 X109.416 Y48.887 E2297.42255
G0 F9000 X109.416 Y49.453
G1 F1500 X112.857 Y52.894 E2297.58441
G0 F9000 X112.857 Y53.46
G1 F1500 X109.416 Y50.019 E2297.74626
G0 F9000 X109.416 Y50.585
G1 F1500 X112.857 Y54.025 E2297.90809
G0 F9000 X112.857 Y54.591
G1 F1500 X109.416 Y51.15 E2298.06994
G0 F9000 X109.416 Y51.716
G1 F1500 X112.857 Y55.157 E2298.2318
G0 F9000 X112.857 Y55.722
G1 F1500 X109.416 Y52.282 E2298.39363
G0 F9000 X109.416 Y52.847
G1 F1500 X112.857 Y56.288 E2298.55548
G0 F9000 X112.857 Y56.854
G1 F1500 X109.416 Y53.413 E2298.71734
G0 F9000 X109.416 Y53.979
G1 F1500 X112.857 Y57.419 E2298.87917
G0 F9000 X112.857 Y57.985
G1 F1500 X109.416 Y54.544 E2299.04102
G0 F9000 X109.416 Y55.11
G1 F1500 X112.857 Y58.551 E2299.20288
G0 F9000 X112.857 Y59.116
G1 F1500 X109.416 Y55.676 E2299.36471
G0 F9000 X109.416 Y56.241
G1 F1500 X112.857 Y59.682 E2299.52656
G0 F9000 X112.857 Y60.248
G1 F1500 X109.416 Y56.807 E2299.68841
G0 F9000 X109.416 Y57.373
G1 F1500 X112.857 Y60.814 E2299.85027
G0 F9000 X112.857 Y61.379
G1 F1500 X109.416 Y57.938 E2300.01212
G0 F9000 X109.416 Y58.504
G1 F1500 X112.857 Y61.945 E2300.17398
G0 F9000 X112.857 Y62.511
G1 F1500 X109.416 Y59.07 E2300.33583
G0 F9000 X109.416 Y59.635
G1 F1500 X112.857 Y63.076 E2300.49768
G0 F9000 X112.857 Y63.642
G1 F1500 X109.416 Y60.201 E2300.65954
G0 F9000 X109.416 Y60.767
G1 F1500 X112.857 Y64.208 E2300.82139
G0 F9000 X112.857 Y64.773
G1 F1500 X109.416 Y61.333 E2300.98322
G0 F9000 X109.416 Y61.898
G1 F1500 X112.857 Y65.339 E2301.14508
G0 F9000 X112.857 Y65.905
G1 F1500 X109.416 Y62.464 E2301.30693
G0 F9000 X109.416 Y63.03
G1 F1500 X112.857 Y66.47 E2301.46876
G0 F9000 X112.857 Y67.036
G1 F1500 X109.416 Y63.595 E2301.63062
G0 F9000 X109.416 Y64.161
G1 F1500 X112.857 Y67.602 E2301.79247
G0 F9000 X112.857 Y68.167
G1 F1500 X109.416 Y64.727 E2301.9543
G0 F9000 X109.416 Y65.292
G1 F1500 X112.857 Y68.733 E2302.11616
G0 F9000 X112.857 Y69.299
G1 F1500 X109.416 Y65.858 E2302.27801
G0 F9000 X109.416 Y66.424
G1 F1500 X112.857 Y69.864 E2302.43984
G0 F9000 X112.857 Y70.43
G1 F1500 X109.416 Y66.989 E2302.60169
G0 F9000 X109.416 Y67.555
G1 F1500 X112.857 Y70.996 E2302.76355
G0 F9000 X112.857 Y71.562
G1 F1500 X109.416 Y68.121 E2302.9254
G0 F9000 X109.416 Y68.686
G1 F1500 X112.857 Y72.127 E2303.08726
G0 F9000 X112.857 Y72.693
G1 F1500 X109.416 Y69.252 E2303.24911
G0 F9000 X109.416 Y69.818
G1 F1500 X112.857 Y73.259 E2303.41096
G0 F9000 X112.857 Y73.824
G1 F1500 X109.416 Y70.383 E2303.57282
G0 F9000 X109.416 Y70.949
G1 F1500 X112.857 Y74.39 E2303.73467
G0 F9000 X112.857 Y74.956
G1 F1500 X109.416 Y71.515 E2303.89653
G0 F9000 X109.416 Y72.081
G1 F1500 X112.857 Y75.521 E2304.05836
G0 F9000 X112.857 Y76.087
G1 F1500 X109.416 Y72.646 E2304.22021
G0 F9000 X109.416 Y73.212
G1 F1500 X112.857 Y76.653 E2304.38207
G0 F9000 X112.857 Y77.218
G1 F1500 X109.416 Y73.778 E2304.5439
G0 F9000 X109.416 Y74.343
G1 F1500 X112.857 Y77.784 E2304.70575
G0 F9000 X112.857 Y78.35
G1 F1500 X109.416 Y74.909 E2304.8676
G0 F9000 X109.416 Y75.475
G1 F1500 X112.857 Y78.915 E2305.02943
G0 F9000 X112.857 Y79.481
G1 F1500 X109.416 Y76.04 E2305.19129
G0 F9000 X109.416 Y76.606
G1 F1500 X112.857 Y80.047 E2305.35314
G0 F9000 X112.857 Y80.613
G1 F1500 X109.416 Y77.172 E2305.515
G0 F9000 X109.416 Y77.737
G1 F1500 X112.857 Y81.178 E2305.67685
G0 F9000 X112.857 Y81.744
G1 F1500 X109.416 Y78.303 E2305.83871
G0 F9000 X109.416 Y78.869
G1 F1500 X112.857 Y82.31 E2306.00056
G0 F9000 X112.857 Y82.875
G1 F1500 X109.416 Y79.434 E2306.16241
G0 F9000 X109.416 Y80
G1 F1500 X112.857 Y83.441 E2306.32427
G0 F9000 X112.857 Y84.007
G1 F1500 X109.416 Y80.566 E2306.48612
G0 F9000 X109.416 Y81.132
G1 F1500 X112.857 Y84.572 E2306.64795
G0 F9000 X112.857 Y85.138
G1 F1500 X109.416 Y81.697 E2306.80981
G0 F9000 X109.416 Y82.263
G1 F1500 X112.857 Y85.704 E2306.97166
G0 F9000 X112.857 Y86.269
G1 F1500 X109.416 Y82.829 E2307.13349
G0 F9000 X109.416 Y83.394
G1 F1500 X112.857 Y86.835 E2307.29535
G0 F9000 X112.857 Y87.401
G1 F1500 X109.416 Y83.96 E2307.4572
G0 F9000 X109.416 Y84.526
G1 F1500 X112.857 Y87.966 E2307.61903
G0 F9000 X112.857 Y88.532
G1 F1500 X109.416 Y85.091 E2307.78088
G0 F9000 X109.416 Y85.657
G1 F1500 X112.857 Y89.098 E2307.94274
G0 F9000 X112.857 Y89.663
G1 F1500 X109.416 Y86.223 E2308.10457
G0 F9000 X109.416 Y86.788
G1 F1500 X112.857 Y90.229 E2308.26642
G0 F9000 X112.857 Y90.795
G1 F1500 X109.416 Y87.354 E2308.42828
G0 F9000 X109.416 Y87.92
G1 F1500 X112.857 Y91.361 E2308.59013
G0 F9000 X112.857 Y91.926
G1 F1500 X109.416 Y88.485 E2308.75198
G0 F9000 X109.416 Y89.051
G1 F1500 X112.857 Y92.492 E2308.91384
G0 F9000 X112.857 Y93.058
G1 F1500 X109.416 Y89.617 E2309.07569
G0 F9000 X109.416 Y90.182
G1 F1500 X112.857 Y93.623 E2309.23755
G0 F9000 X112.857 Y94.189
G1 F1500 X109.416 Y90.748 E2309.3994
G0 F9000 X109.416 Y91.314
G1 F1500 X112.857 Y94.755 E2309.56126
G0 F9000 X112.857 Y95.32
G1 F1500 X109.416 Y91.88 E2309.72309
G0 F9000 X109.416 Y92.445
G1 F1500 X112.857 Y95.886 E2309.88494
G0 F9000 X112.857 Y96.452
G1 F1500 X109.416 Y93.011 E2310.04679
G0 F9000 X109.416 Y93.577
G1 F1500 X112.857 Y97.017 E2310.20862
G0 F9000 X112.857 Y97.583
G1 F1500 X109.416 Y94.142 E2310.37048
G0 F9000 X109.416 Y94.708
G1 F1500 X112.857 Y98.149 E2310.53233
G0 F9000 X112.857 Y98.714
G1 F1500 X109.416 Y95.274 E2310.69416
G0 F9000 X109.416 Y95.839
G1 F1500 X112.857 Y99.28 E2310.85602
G0 F9000 X112.857 Y99.846
G1 F1500 X109.416 Y96.405 E2311.01787
G0 F9000 X109.416 Y96.971
G1 F1500 X112.857 Y100.411 E2311.1797
G0 F9000 X112.857 Y100.977
G1 F1500 X109.416 Y97.536 E2311.34156
G0 F9000 X109.416 Y98.102
G1 F1500 X112.857 Y101.543 E2311.50341
G0 F9000 X112.857 Y102.109
G1 F1500 X109.416 Y98.668 E2311.66526
G0 F9000 X109.416 Y99.233
G1 F1500 X112.857 Y102.674 E2311.82712
G0 F9000 X112.857 Y103.24
G1 F1500 X109.416 Y99.799 E2311.98897
G0 F9000 X109.416 Y100.365
G1 F1500 X112.857 Y103.806 E2312.15083
G0 F9000 X112.857 Y104.371
G1 F1500 X109.416 Y100.931 E2312.31266
G0 F9000 X109.416 Y101.496
G1 F1500 X112.857 Y104.937 E2312.47451
G0 F9000 X112.857 Y105.503
G1 F1500 X109.416 Y102.062 E2312.63637
G0 F9000 X109.416 Y102.628
G1 F1500 X112.857 Y106.068 E2312.7982
G0 F9000 X112.857 Y106.634
G1 F1500 X109.416 Y103.193 E2312.96005
G0 F9000 X109.416 Y103.759
G1 F1500 X112.857 Y107.2 E2313.1219
G0 F9000 X112.857 Y107.765
G1 F1500 X109.416 Y104.325 E2313.28373
G0 F9000 X109.416 Y104.89
G1 F1500 X112.857 Y108.331 E2313.44559
G0 F9000 X112.857 Y108.897
G1 F1500 X109.416 Y105.456 E2313.60744
G0 F9000 X109.416 Y106.022
G1 F1500 X112.857 Y109.462 E2313.76927
G0 F9000 X112.857 Y110.028
G1 F1500 X109.416 Y106.587 E2313.93113
G0 F9000 X109.416 Y107.153
G1 F1500 X112.857 Y110.594 E2314.09298
G0 F9000 X112.857 Y111.16
G1 F1500 X109.416 Y107.719 E2314.25484
G0 F9000 X109.416 Y108.284
G1 F1500 X112.857 Y111.725 E2314.41669
G0 F9000 X112.857 Y112.291
G1 F1500 X109.416 Y108.85 E2314.57854
G0 F9000 X109.416 Y109.416
G1 F1500 X112.857 Y112.857 E2314.7404
G0 F9000 X112.857 Y113.422
G1 F1500 X109.416 Y109.981 E2314.90225
G0 F9000 X109.416 Y110.547
G1 F1500 X112.857 Y113.988 E2315.06411
G0 F9000 X112.857 Y114.554
G1 F1500 X109.416 Y111.113 E2315.22596
G0 F9000 X109.416 Y111.679
G1 F1500 X112.857 Y115.119 E2315.38779
G0 F9000 X112.857 Y115.685
G1 F1500 X109.416 Y112.244 E2315.54964
G0 F9000 X109.416 Y112.81
G1 F1500 X112.857 Y116.251 E2315.7115
G0 F9000 X112.857 Y116.816
G1 F1500 X109.416 Y113.376 E2315.87333
G0 F9000 X109.416 Y113.941
G1 F1500 X112.857 Y117.382 E2316.03518
G0 F9000 X112.857 Y117.948
G1 F1500 X109.416 Y114.507 E2316.19704
G0 F9000 X109.416 Y115.073
G1 F1500 X112.857 Y118.513 E2316.35887
G0 F9000 X112.857 Y119.079
G1 F1500 X109.416 Y115.638 E2316.52072
G0 F9000 X109.416 Y116.204
G1 F1500 X112.857 Y119.645 E2316.68258
G0 F9000 X112.857 Y120.21
G1 F1500 X109.416 Y116.77 E2316.84441
G0 F9000 X109.416 Y117.335
G1 F1500 X112.857 Y120.776 E2317.00626
G0 F9000 X112.857 Y121.342
G1 F1500 X109.416 Y117.901 E2317.16812
G0 F9000 X109.416 Y118.467
G1 F1500 X112.857 Y121.908 E2317.32997
G0 F9000 X112.857 Y122.473
G1 F1500 X109.416 Y119.032 E2317.49182
G0 F9000 X109.416 Y119.598
G1 F1500 X112.857 Y123.039 E2317.65368
G0 F9000 X112.857 Y123.605
G1 F1500 X109.416 Y120.164 E2317.81553
G0 F9000 X109.416 Y120.729
G1 F1500 X112.857 Y124.17 E2317.97739
G0 F9000 X112.857 Y124.736
G1 F1500 X109.416 Y121.295 E2318.13924
G0 F9000 X109.416 Y121.861
G1 F1500 X112.857 Y125.302 E2318.30109
G0 F9000 X112.857 Y125.867
G1 F1500 X109.416 Y122.427 E2318.46292
G0 F9000 X109.416 Y122.992
G1 F1500 X112.857 Y126.433 E2318.62478
G0 F9000 X112.857 Y126.999
G1 F1500 X109.416 Y123.558 E2318.78663
G0 F9000 X109.416 Y124.124
G1 F1500 X112.857 Y127.564 E2318.94846
G0 F9000 X112.857 Y128.13
G1 F1500 X109.416 Y124.689 E2319.11032
G0 F9000 X109.416 Y125.255
G1 F1500 X112.857 Y128.696 E2319.27217
G0 F9000 X112.857 Y129.261
G1 F1500 X109.416 Y125.821 E2319.434
G0 F9000 X109.416 Y126.386
G1 F1500 X112.857 Y129.827 E2319.59586
G0 F9000 X112.857 Y130.393
G1 F1500 X109.416 Y126.952 E2319.75771
G0 F9000 X109.416 Y127.518
G1 F1500 X112.857 Y130.959 E2319.91956
G0 F9000 X112.857 Y131.524
G1 F1500 X109.416 Y128.083 E2320.08142
G0 F9000 X109.416 Y128.649
G1 F1500 X112.857 Y132.09 E2320.24327
G0 F9000 X112.857 Y132.656
G1 F1500 X109.416 Y129.215 E2320.40513
G0 F9000 X109.416 Y129.78
G1 F1500 X112.857 Y133.221 E2320.56698
G0 F9000 X112.857 Y133.787
G1 F1500 X109.416 Y130.346 E2320.72883
G0 F9000 X109.416 Y130.912
G1 F1500 X112.857 Y134.353 E2320.89069
G0 F9000 X112.857 Y134.918
G1 F1500 X109.416 Y131.478 E2321.05252
G0 F9000 X109.416 Y132.043
G1 F1500 X112.857 Y135.484 E2321.21437
G0 F9000 X112.857 Y136.05
G1 F1500 X109.416 Y132.609 E2321.37623
G0 F9000 X109.416 Y133.175
G1 F1500 X112.857 Y136.615 E2321.53806
G0 F9000 X112.857 Y137.181
G1 F1500 X109.416 Y133.74 E2321.69991
G0 F9000 X109.416 Y134.306
G1 F1500 X112.857 Y137.747 E2321.86177
G0 F9000 X112.857 Y138.312
G1 F1500 X109.416 Y134.872 E2322.0236
G0 F9000 X109.416 Y135.437
G1 F1500 X112.857 Y138.878 E2322.18545
G0 F9000 X112.857 Y139.444
G1 F1500 X109.416 Y136.003 E2322.34731
G0 F9000 X109.416 Y136.569
G1 F1500 X112.857 Y140.009 E2322.50914
G0 F9000 X112.857 Y140.575
G1 F1500 X109.416 Y137.134 E2322.67099
G0 F9000 X109.416 Y137.7
G1 F1500 X112.857 Y141.141 E2322.83284
G0 F9000 X112.857 Y141.707
G1 F1500 X109.416 Y138.266 E2322.9947
G0 F9000 X109.416 Y138.831
G1 F1500 X112.857 Y142.272 E2323.15655
G0 F9000 X112.857 Y142.838
G1 F1500 X109.416 Y139.397 E2323.31841
G0 F9000 X109.416 Y139.963
G1 F1500 X112.857 Y143.404 E2323.48026
G0 F9000 X112.857 Y143.969
G1 F1500 X109.416 Y140.528 E2323.64211
G0 F9000 X109.416 Y141.094
G1 F1500 X112.857 Y144.535 E2323.80397
G0 F9000 X112.857 Y145.101
G1 F1500 X109.416 Y141.66 E2323.96582
G0 F9000 X109.416 Y142.226
G1 F1500 X112.857 Y145.666 E2324.12765
G0 F9000 X112.857 Y146.232
G1 F1500 X109.416 Y142.791 E2324.28951
G0 F9000 X109.416 Y143.357
G1 F1500 X112.857 Y146.798 E2324.45136
G0 F9000 X112.857 Y147.363
G1 F1500 X109.416 Y143.923 E2324.61319
G0 F9000 X109.416 Y144.488
G1 F1500 X112.857 Y147.929 E2324.77505
G0 F9000 X112.857 Y148.495
G1 F1500 X109.416 Y145.054 E2324.9369
G0 F9000 X109.416 Y145.62
G1 F1500 X112.857 Y149.06 E2325.09873
G0 F9000 X112.857 Y149.626
G1 F1500 X109.416 Y146.185 E2325.26058
G0 F9000 X109.416 Y146.751
G1 F1500 X112.857 Y150.192 E2325.42244
G0 F9000 X112.857 Y150.757
G1 F1500 X109.416 Y147.317 E2325.58427
G0 F9000 X109.416 Y147.882
G1 F1500 X112.857 Y151.323 E2325.74612
G0 F9000 X112.857 Y151.889
G1 F1500 X109.416 Y148.448 E2325.90798
G0 F9000 X109.416 Y149.014
G1 F1500 X112.857 Y152.455 E2326.06983
G0 F9000 X112.857 Y153.02
G1 F1500 X109.416 Y149.579 E2326.23169
G0 F9000 X109.416 Y150.145
G1 F1500 X112.857 Y153.586 E2326.39354
G0 F9000 X112.857 Y154.152
G1 F1500 X109.416 Y150.711 E2326.55539
G0 F9000 X109.416 Y151.277
G1 F1500 X112.857 Y154.717 E2326.71722
G0 F9000 X112.857 Y155.283
G1 F1500 X109.416 Y151.842 E2326.87908
G0 F9000 X109.416 Y152.408
G1 F1500 X112.857 Y155.849 E2327.04093
G0 F9000 X112.857 Y156.414
G1 F1500 X109.416 Y152.974 E2327.20276
G0 F9000 X109.416 Y153.539
G1 F1500 X112.857 Y156.98 E2327.36462
G0 F9000 X112.857 Y157.546
G1 F1500 X109.416 Y154.105 E2327.52647
G0 F9000 X109.416 Y154.671
G1 F1500 X112.857 Y158.111 E2327.6883
G0 F9000 X112.857 Y158.677
G1 F1500 X109.416 Y155.236 E2327.85016
G0 F9000 X109.416 Y155.802
G1 F1500 X112.857 Y159.243 E2328.01201
G0 F9000 X112.857 Y159.808
G1 F1500 X109.416 Y156.368 E2328.17384
G0 F9000 X109.416 Y156.933
G1 F1500 X112.857 Y160.374 E2328.33569
G0 F9000 X112.857 Y160.94
G1 F1500 X109.416 Y157.499 E2328.49755
G0 F9000 X109.416 Y158.065
G1 F1500 X112.857 Y161.506 E2328.6594
G0 F9000 X112.857 Y162.071
G1 F1500 X109.416 Y158.63 E2328.82126
G0 F9000 X109.416 Y159.196
G1 F1500 X112.857 Y162.637 E2328.98311
G0 F9000 X112.857 Y163.203
G1 F1500 X109.416 Y159.762 E2329.14497
G0 F9000 X109.416 Y160.327
G1 F1500 X112.857 Y163.768 E2329.30682
G0 F9000 X112.857 Y164.334
G1 F1500 X109.416 Y160.893 E2329.46867
G0 F9000 X109.416 Y161.459
G1 F1500 X112.857 Y164.9 E2329.63053
G0 F9000 X112.857 Y165.465
G1 F1500 X109.416 Y162.025 E2329.79236
G0 F9000 X109.416 Y162.59
G1 F1500 X112.857 Y166.031 E2329.95421
G0 F9000 X112.857 Y166.597
G1 F1500 X109.416 Y163.156 E2330.11607
G0 F9000 X109.416 Y163.722
G1 F1500 X112.857 Y167.162 E2330.2779
G0 F9000 X112.857 Y167.728
G1 F1500 X109.416 Y164.287 E2330.43975
G0 F9000 X109.416 Y164.853
G1 F1500 X112.857 Y168.294 E2330.60161
G0 F9000 X112.857 Y168.859
G1 F1500 X109.416 Y165.419 E2330.76344
G0 F9000 X109.416 Y165.984
G1 F1500 X112.857 Y169.425 E2330.92529
G0 F9000 X112.857 Y169.991
G1 F1500 X109.416 Y166.55 E2331.08714
G0 F9000 X109.416 Y167.116
G1 F1500 X112.857 Y170.556 E2331.24897
G0 F9000 X112.857 Y171.122
G1 F1500 X109.416 Y167.681 E2331.41083
G0 F9000 X109.416 Y168.247
G1 F1500 X112.857 Y171.688 E2331.57268
G0 F9000 X112.857 Y172.254
G1 F1500 X109.416 Y168.813 E2331.73454
G0 F9000 X109.416 Y169.378
G1 F1500 X112.857 Y172.819 E2331.89639
G0 F9000 X112.857 Y173.385
G1 F1500 X109.416 Y169.944 E2332.05824
G0 F9000 X109.416 Y170.51
G1 F1500 X112.857 Y173.951 E2332.2201
G0 F9000 X112.857 Y174.516
G1 F1500 X109.416 Y171.076 E2332.38193
G0 F9000 X109.416 Y171.641
G1 F1500 X112.857 Y175.082 E2332.54378
G0 F9000 X112.857 Y175.648
G1 F1500 X109.416 Y172.207 E2332.70564
G0 F9000 X109.416 Y172.773
G1 F1500 X112.857 Y176.213 E2332.86747
G0 F9000 X112.857 Y176.779
G1 F1500 X109.416 Y173.338 E2333.02932
G0 F9000 X109.416 Y173.904
G1 F1500 X112.857 Y177.345 E2333.19118
G0 F9000 X112.857 Y177.91
G1 F1500 X109.416 Y174.47 E2333.35301
G0 F9000 X109.416 Y175.035
G1 F1500 X112.857 Y178.476 E2333.51486
G0 F9000 X112.857 Y179.042
G1 F1500 X109.416 Y175.601 E2333.67672
G0 F9000 X109.416 Y176.167
G1 F1500 X112.857 Y179.607 E2333.83855
G0 F9000 X112.857 Y180.173
G1 F1500 X109.416 Y176.732 E2334.0004
G0 F9000 X109.416 Y177.298
G1 F1500 X112.857 Y180.739 E2334.16225
G0 F9000 X112.857 Y181.305
G1 F1500 X109.416 Y177.864 E2334.32411
G0 F9000 X109.416 Y178.429
G1 F1500 X112.857 Y181.87 E2334.48596
G0 F9000 X112.857 Y182.436
G1 F1500 X109.416 Y178.995 E2334.64782
G0 F9000 X109.416 Y179.561
G1 F1500 X112.857 Y183.002 E2334.80967
G0 F9000 X112.857 Y183.567
G1 F1500 X109.416 Y180.126 E2334.97152
G0 F9000 X109.416 Y180.692
G1 F1500 X112.857 Y184.133 E2335.13338
G0 F9000 X112.857 Y184.699
G1 F1500 X109.416 Y181.258 E2335.29523
G0 F9000 X109.416 Y181.824
G1 F1500 X112.857 Y185.264 E2335.45706
G0 F9000 X112.857 Y185.83
G1 F1500 X109.416 Y182.389 E2335.61892
G0 F9000 X109.416 Y182.955
G1 F1500 X112.857 Y186.396 E2335.78077
G0 F9000 X112.857 Y186.961
G1 F1500 X109.416 Y183.521 E2335.9426
G0 F9000 X109.416 Y184.086
G1 F1500 X112.857 Y187.527 E2336.10446
G0 F9000 X112.857 Y188.093
G1 F1500 X109.416 Y184.652 E2336.26631
G0 F9000 X109.416 Y185.218
G1 F1500 X112.857 Y188.658 E2336.42814
G0 F9000 X112.857 Y189.224
G1 F1500 X109.416 Y185.783 E2336.58999
G0 F9000 X109.416 Y186.349
G1 F1500 X112.857 Y189.79 E2336.75185
G0 F9000 X112.857 Y190.355
G1 F1500 X109.416 Y186.915 E2336.91368
G0 F9000 X109.416 Y187.48
G1 F1500 X112.857 Y190.921 E2337.07553
G0 F9000 X112.857 Y191.487
G1 F1500 X109.416 Y188.046 E2337.23739
G0 F9000 X109.416 Y188.612
G1 F1500 X112.857 Y192.053 E2337.39924
G0 F9000 X112.857 Y192.618
G1 F1500 X109.416 Y189.177 E2337.5611
G0 F9000 X109.416 Y189.743
G1 F1500 X112.857 Y193.184 E2337.72295
G0 F9000 X112.857 Y193.75
G1 F1500 X109.416 Y190.309 E2337.8848
G0 F9000 X109.416 Y190.874
G1 F1500 X112.857 Y194.315 E2338.04666
G0 F9000 X112.857 Y194.881
G1 F1500 X109.416 Y191.44 E2338.20851
G0 F9000 X109.416 Y192.006
G1 F1500 X112.857 Y195.447 E2338.37037
G0 F9000 X112.857 Y196.012
G1 F1500 X109.416 Y192.572 E2338.5322
G0 F9000 X109.416 Y193.137
G1 F1500 X112.857 Y196.578 E2338.69405
G0 F9000 X112.857 Y197.144
G1 F1500 X109.416 Y193.703 E2338.8559
G0 F9000 X109.416 Y194.269
G1 F1500 X112.857 Y197.709 E2339.01774
G0 F9000 X112.857 Y198.275
G1 F1500 X109.416 Y194.834 E2339.17959
G0 F9000 X109.416 Y195.4
G1 F1500 X112.857 Y198.841 E2339.34144
G0 F9000 X112.857 Y199.406
G1 F1500 X109.416 Y195.966 E2339.50327
G0 F9000 X109.416 Y196.531
G1 F1500 X112.857 Y199.972 E2339.66513
G0 F9000 X112.857 Y200.538
G1 F1500 X109.416 Y197.097 E2339.82698
G0 F9000 X109.416 Y197.663
G1 F1500 X112.857 Y201.103 E2339.98881
G0 F9000 X112.857 Y201.669
G1 F1500 X109.416 Y198.228 E2340.15067
G0 F9000 X109.416 Y198.794
G1 F1500 X112.857 Y202.235 E2340.31252
G0 F9000 X112.857 Y202.801
G1 F1500 X109.416 Y199.36 E2340.47438
G0 F9000 X109.416 Y199.925
G1 F1500 X112.857 Y203.366 E2340.63623
G0 F9000 X112.857 Y203.932
G1 F1500 X109.416 Y200.491 E2340.79808
G0 F9000 X109.416 Y201.057
G1 F1500 X112.857 Y204.498 E2340.95994
G0 F9000 X112.857 Y205.063
G1 F1500 X109.416 Y201.623 E2341.12177
G0 F9000 X109.416 Y202.188
G1 F1500 X112.857 Y205.629 E2341.28362
G0 F9000 X113.307 Y205.629
G1 F1500 E2334.78362
;MESH:NONMESH
G0 F300 X113.307 Y205.629 Z1.89
G0 F9000 X113.679 Y188.126
G0 X113.679 Y117.807
G0 X121.321 Y117.193
G0 X121.593 Y29.407
;TIME_ELAPSED:2612.125005
;LAYER:3
M106 S255
;TYPE:WALL-INNER
;MESH:expander3.stl
G1 F1500 E2341.28362
G1 X120.868 Y29.4 E2341.30774
G1 X113.407 Y29.401 E2341.55589
G1 X113.407 Y117.465 E2344.48491
G1 X121.593 Y117.465 E2344.75718
G1 X121.593 Y29.407 E2347.686
G1 F1500 E2341.186
G0 F9000 X121.321 Y47.194
G0 X121.205 Y47.204
G0 X121.192 Y47.265
G0 X121.193 Y47.066
;TYPE:WALL-OUTER
G1 F1500 E2347.686
G1 X121.193 Y29.803 E2348.26017
G1 X120.866 Y29.8 E2348.27105
G1 X113.807 Y29.801 E2348.50583
G1 X113.807 Y47.065 E2349.08003
G1 X121.193 Y47.066 E2349.32569
G0 F9000 X121.633 Y47.377
G1 F1500 E2342.82569
G0 F9000 X121.321 Y64.694
G0 X121.206 Y64.703
G0 X121.192 Y64.765
G0 X121.193 Y64.566
G1 F1500 E2349.32569
G1 X121.193 Y47.303 E2349.89986
G1 X120.866 Y47.3 E2349.91074
G1 X113.807 Y47.301 E2350.14552
G1 X113.807 Y64.565 E2350.71972
G1 X114.135 Y64.565 E2350.73063
G1 X121.193 Y64.566 E2350.96538
G0 F9000 X121.633 Y64.877
G1 F1500 E2344.46538
G0 F9000 X121.321 Y82.194
G0 X121.217 Y82.203
G0 X121.192 Y82.265
G0 X121.193 Y82.066
G1 F1500 E2350.96538
G1 X121.193 Y64.803 E2351.53955
G1 X120.866 Y64.8 E2351.55043
G1 X113.807 Y64.801 E2351.78521
G1 X113.807 Y82.065 E2352.35942
G1 X121.193 Y82.066 E2352.60508
G0 F9000 X121.633 Y82.377
G1 F1500 E2346.10508
G0 F9000 X121.321 Y99.694
G0 X121.193 Y99.705
G0 X121.192 Y99.765
G0 X121.193 Y99.566
G1 F1500 E2352.60508
G1 X121.193 Y82.303 E2353.17925
G1 X120.866 Y82.3 E2353.19012
G1 X113.807 Y82.301 E2353.4249
G1 X113.807 Y99.565 E2353.99911
G1 X121.193 Y99.566 E2354.24477
G0 F9000 X121.633 Y99.877
G1 F1500 E2347.74477
G0 F9000 X121.321 Y117.193
G0 X113.679 Y117.193
G0 X113.607 Y117.065
G0 X113.807 Y117.065
G1 F1500 E2354.24477
G1 X121.193 Y117.065 E2354.49043
G1 X121.193 Y99.803 E2355.06456
G1 X120.866 Y99.8 E2355.07544
G1 X113.807 Y99.801 E2355.31022
G1 X113.807 Y117.065 E2355.88443
G0 F9000 X113.607 Y117.065
G0 X113.664 Y117.168
G0 X121.593 Y117.535
;TYPE:WALL-INNER
G1 F1500 X113.407 Y117.535 E2355.93219
G1 X113.407 Y205.597 E2358.86115
G1 X121.394 Y205.599 E2359.12679
G1 X121.593 Y205.599 E2359.13341
G1 X121.593 Y205.4 E2359.1377
G1 X121.593 Y117.535 E2362.0601
G1 F1500 E2355.5601
G0 F9000 X121.393 Y135.199
G0 X121.193 Y135.199
;TYPE:WALL-OUTER
G1 F1500 E2362.0601
G1 X121.193 Y117.935 E2362.6343
G1 X113.807 Y117.935 E2362.87996
G1 X113.807 Y135.197 E2363.4541
G1 X114.134 Y135.2 E2363.46497
G1 X121.193 Y135.199 E2363.69976
G0 F9000 X121.633 Y135.51
G1 F1500 E2357.19976
G0 F9000 X121.321 Y152.827
G0 X121.205 Y152.836
G0 X121.192 Y152.898
G0 X121.193 Y152.699
G1 F1500 E2363.69976
G1 X121.193 Y135.435 E2364.27396
G1 X113.807 Y135.434 E2364.51962
G1 X113.807 Y152.697 E2365.09379
G1 X121.193 Y152.699 E2365.33945
G0 F9000 X121.633 Y153.01
G1 F1500 E2358.83945
G0 F9000 X121.321 Y170.327
G0 X121.218 Y170.335
G0 X121.192 Y170.398
G0 X121.193 Y170.199
G1 F1500 E2365.33945
G1 X121.193 Y152.935 E2365.91365
G1 X113.807 Y152.934 E2366.15931
G1 X113.807 Y170.197 E2366.73348
G1 X121.193 Y170.199 E2366.97914
G0 F9000 X121.633 Y170.51
G1 F1500 E2360.47914
G0 F9000 X121.321 Y187.827
G0 X121.218 Y187.836
G0 X121.192 Y187.898
G0 X121.193 Y187.699
G1 F1500 E2366.97914
G1 X121.193 Y170.435 E2367.55334
G1 X113.807 Y170.434 E2367.799
G1 X113.807 Y187.697 E2368.37317
G1 X121.193 Y187.699 E2368.61883
G0 F9000 X121.633 Y188.01
G1 F1500 E2362.11883
G0 F9000 X121.321 Y205.327
G0 X121.192 Y205.398
G0 X121.193 Y205.199
G1 F1500 E2368.61883
G1 X121.193 Y187.935 E2369.19303
G1 X113.807 Y187.934 E2369.43869
G1 X113.807 Y205.197 E2370.01286
G1 X121.193 Y205.199 E2370.25852
G1 F1500 E2363.75852
G0 F9000 X121.192 Y205.398
G0 X113.211 Y205.793
G0 X113.211 Y208.43
G0 X108.867 Y208.64
;TYPE:WALL-INNER
G1 F1500 E2370.25852
G1 X108.867 Y26.36 E2376.32118
G1 X126.133 Y26.36 E2376.89545
G1 X126.133 Y208.64 E2382.95811
G1 X108.867 Y208.64 E2383.53238
G0 F9000 X108.467 Y209.04
;TYPE:WALL-OUTER
G1 F1500 X108.467 Y25.96 E2389.62164
G1 X126.533 Y25.96 E2390.22252
G1 X126.533 Y209.04 E2396.31178
G1 X108.467 Y209.04 E2396.91266
G0 F9000 X108.637 Y208.87
G0 X108.977 Y208.25
G0 X109.257 Y208.25
;TYPE:SKIN
G1 F1500 X109.257 Y26.75 E2402.94938
G1 X125.743 Y26.75 E2403.4977
G1 X125.743 Y208.25 E2409.53442
G1 X109.257 Y208.25 E2410.08274
G1 F1500 E2403.58274
G0 F9000 X108.977 Y208.25
G0 X113.297 Y208.43
G0 X113.299 Y205.788
G0 X113.297 Y205.737
G0 X113.017 Y205.987
G1 F1500 E2410.08274
G1 X121.983 Y205.989 E2410.38095
G1 X121.983 Y29.021 E2416.26693
G1 X120.87 Y29.01 E2416.30395
G1 X113.017 Y29.011 E2416.56515
G1 X113.017 Y205.987 E2422.45139
G1 F1500 E2415.95139
G0 F9000 X113.297 Y205.737
G0 X121.789 Y205.795
G0 X121.789 Y208.43
G0 X125.099 Y208.53
G0 X125.099 Y208.089
G1 F1500 E2422.45139
G1 X125.582 Y207.606 E2422.47411
G0 F9000 X125.582 Y207.04
G1 F1500 X124.533 Y208.089 E2422.52345
G0 F9000 X123.967 Y208.089
G1 F1500 X125.582 Y206.475 E2422.59939
G0 F9000 X125.582 Y205.909
G1 F1500 X123.402 Y208.089 E2422.70193
G0 F9000 X122.836 Y208.089
G1 F1500 X125.582 Y205.343 E2422.8311
G0 F9000 X125.582 Y204.778
G1 F1500 X122.27 Y208.089 E2422.98686
G0 F9000 X121.705 Y208.089
G1 F1500 X125.582 Y204.212 E2423.16922
G0 F9000 X125.582 Y203.646
G1 F1500 X121.139 Y208.089 E2423.37821
G0 F9000 X120.573 Y208.089
G1 F1500 X125.582 Y203.081 E2423.61379
G0 F9000 X125.582 Y202.515
G1 F1500 X122.142 Y205.954 E2423.77558
G0 F9000 X121.949 Y206.147
G1 F1500 X120.008 Y208.089 E2423.8669
G0 F9000 X119.442 Y208.089
G1 F1500 X121.384 Y206.147 E2423.95824
G0 F9000 X120.818 Y206.147
G1 F1500 X118.876 Y208.089 E2424.04959
G0 F9000 X118.31 Y208.089
G1 F1500 X120.252 Y206.147 E2424.14094
G0 F9000 X119.687 Y206.147
G1 F1500 X117.745 Y208.089 E2424.23228
G0 F9000 X117.179 Y208.089
G1 F1500 X119.122 Y206.147 E2424.32365
G0 F9000 X118.556 Y206.147
G1 F1500 X116.613 Y208.089 E2424.41502
G0 F9000 X116.048 Y208.089
G1 F1500 X117.99 Y206.147 E2424.50636
G0 F9000 X117.425 Y206.146
G1 F1500 X115.482 Y208.089 E2424.59776
G0 F9000 X114.916 Y208.089
G1 F1500 X116.86 Y206.146 E2424.68917
G0 F9000 X116.294 Y206.146
G1 F1500 X114.351 Y208.089 E2424.78057
G0 F9000 X113.785 Y208.089
G1 F1500 X115.728 Y206.146 E2424.87196
G0 F9000 X115.163 Y206.145
G1 F1500 X113.219 Y208.089 E2424.9634
G0 F9000 X112.654 Y208.089
G1 F1500 X114.597 Y206.145 E2425.05482
G0 F9000 X114.032 Y206.145
G1 F1500 X112.088 Y208.089 E2425.14626
G0 F9000 X111.522 Y208.089
G1 F1500 X113.466 Y206.145 E2425.2377
G0 F9000 X112.9 Y206.145
G1 F1500 X110.957 Y208.089 E2425.32911
G0 F9000 X110.391 Y208.089
G1 F1500 X112.856 Y205.624 E2425.44506
G0 F9000 X112.856 Y205.058
G1 F1500 X109.825 Y208.089 E2425.58763
G0 F9000 X109.416 Y207.932
G1 F1500 X112.856 Y204.493 E2425.74941
G0 F9000 X112.856 Y203.927
G1 F1500 X109.416 Y207.366 E2425.91119
G0 F9000 X109.416 Y206.801
G1 F1500 X112.856 Y203.361 E2426.073
G0 F9000 X112.856 Y202.796
G1 F1500 X109.416 Y206.235 E2426.23478
G0 F9000 X109.416 Y205.669
G1 F1500 X112.856 Y202.23 E2426.39657
G0 F9000 X112.856 Y201.664
G1 F1500 X109.416 Y205.104 E2426.55837
G0 F9000 X109.416 Y204.538
G1 F1500 X112.856 Y201.099 E2426.72016
G0 F9000 X112.856 Y200.533
G1 F1500 X109.416 Y203.972 E2426.88194
G0 F9000 X109.416 Y203.407
G1 F1500 X112.856 Y199.967 E2427.04375
G0 F9000 X112.856 Y199.401
G1 F1500 X109.416 Y202.841 E2427.20556
G0 F9000 X109.416 Y202.275
G1 F1500 X112.856 Y198.836 E2427.36734
G0 F9000 X112.856 Y198.27
G1 F1500 X109.416 Y201.709 E2427.52912
G0 F9000 X109.416 Y201.144
G1 F1500 X112.856 Y197.704 E2427.69093
G0 F9000 X112.856 Y197.139
G1 F1500 X109.416 Y200.578 E2427.85271
G0 F9000 X109.416 Y200.012
G1 F1500 X112.856 Y196.573 E2428.0145
G0 F9000 X112.856 Y196.007
G1 F1500 X109.416 Y199.447 E2428.1763
G0 F9000 X109.416 Y198.881
G1 F1500 X112.856 Y195.442 E2428.33809
G0 F9000 X112.856 Y194.876
G1 F1500 X109.416 Y198.315 E2428.49987
G0 F9000 X109.416 Y197.75
G1 F1500 X112.856 Y194.31 E2428.66168
G0 F9000 X112.856 Y193.745
G1 F1500 X109.416 Y197.184 E2428.82346
G0 F9000 X109.416 Y196.618
G1 F1500 X112.856 Y193.179 E2428.98525
G0 F9000 X112.856 Y192.613
G1 F1500 X109.416 Y196.053 E2429.14705
G0 F9000 X109.416 Y195.487
G1 F1500 X112.856 Y192.048 E2429.30884
G0 F9000 X112.856 Y191.482
G1 F1500 X109.416 Y194.921 E2429.47062
G0 F9000 X109.416 Y194.356
G1 F1500 X112.856 Y190.916 E2429.63243
G0 F9000 X112.856 Y190.351
G1 F1500 X109.416 Y193.79 E2429.79421
G0 F9000 X109.416 Y193.224
G1 F1500 X112.856 Y189.785 E2429.95599
G0 F9000 X112.856 Y189.219
G1 F1500 X109.416 Y192.659 E2430.1178
G0 F9000 X109.416 Y192.093
G1 F1500 X112.856 Y188.653 E2430.27961
G0 F9000 X112.856 Y188.088
G1 F1500 X109.416 Y191.527 E2430.44139
G0 F9000 X109.416 Y190.961
G1 F1500 X112.856 Y187.522 E2430.60317
G0 F9000 X112.856 Y186.956
G1 F1500 X109.416 Y190.396 E2430.76498
G0 F9000 X109.416 Y189.83
G1 F1500 X112.856 Y186.391 E2430.92677
G0 F9000 X112.856 Y185.825
G1 F1500 X109.416 Y189.264 E2431.08855
G0 F9000 X109.416 Y188.699
G1 F1500 X112.856 Y185.259 E2431.25036
G0 F9000 X112.856 Y184.694
G1 F1500 X109.416 Y188.133 E2431.41214
G0 F9000 X109.416 Y187.567
G1 F1500 X112.856 Y184.128 E2431.57392
G0 F9000 X112.856 Y183.562
G1 F1500 X109.416 Y187.002 E2431.73573
G0 F9000 X109.416 Y186.436
G1 F1500 X112.856 Y182.997 E2431.89751
G0 F9000 X112.856 Y182.431
G1 F1500 X109.416 Y185.87 E2432.0593
G0 F9000 X109.416 Y185.305
G1 F1500 X112.856 Y181.865 E2432.2211
G0 F9000 X112.856 Y181.3
G1 F1500 X109.416 Y184.739 E2432.38289
G0 F9000 X109.416 Y184.173
G1 F1500 X112.856 Y180.734 E2432.54467
G0 F9000 X112.856 Y180.168
G1 F1500 X109.416 Y183.608 E2432.70648
G0 F9000 X109.416 Y183.042
G1 F1500 X112.856 Y179.603 E2432.86826
G0 F9000 X112.856 Y179.037
G1 F1500 X109.416 Y182.476 E2433.03005
G0 F9000 X109.416 Y181.91
G1 F1500 X112.856 Y178.471 E2433.19183
G0 F9000 X112.856 Y177.905
G1 F1500 X109.416 Y181.345 E2433.35364
G0 F9000 X109.416 Y180.779
G1 F1500 X112.856 Y177.34 E2433.51542
G0 F9000 X112.856 Y176.774
G1 F1500 X109.416 Y180.213 E2433.6772
G0 F9000 X109.416 Y179.648
G1 F1500 X112.856 Y176.208 E2433.83901
G0 F9000 X112.856 Y175.643
G1 F1500 X109.416 Y179.082 E2434.00079
G0 F9000 X109.416 Y178.516
G1 F1500 X112.856 Y175.077 E2434.16258
G0 F9000 X112.856 Y174.511
G1 F1500 X109.416 Y177.951 E2434.32438
G0 F9000 X109.416 Y177.385
G1 F1500 X112.856 Y173.946 E2434.48617
G0 F9000 X112.856 Y173.38
G1 F1500 X109.416 Y176.819 E2434.64795
G0 F9000 X109.416 Y176.254
G1 F1500 X112.856 Y172.814 E2434.80976
G0 F9000 X112.856 Y172.249
G1 F1500 X109.416 Y175.688 E2434.97154
G0 F9000 X109.416 Y175.122
G1 F1500 X112.856 Y171.683 E2435.13333
G0 F9000 X112.856 Y171.117
G1 F1500 X109.416 Y174.557 E2435.29513
G0 F9000 X109.416 Y173.991
G1 F1500 X112.856 Y170.552 E2435.45692
G0 F9000 X112.856 Y169.986
G1 F1500 X109.416 Y173.425 E2435.6187
G0 F9000 X109.416 Y172.86
G1 F1500 X112.856 Y169.42 E2435.78051
G0 F9000 X112.856 Y168.854
G1 F1500 X109.416 Y172.294 E2435.94231
G0 F9000 X109.416 Y171.728
G1 F1500 X112.856 Y168.289 E2436.1041
G0 F9000 X112.856 Y167.723
G1 F1500 X109.416 Y171.162 E2436.26588
G0 F9000 X109.416 Y170.597
G1 F1500 X112.856 Y167.157 E2436.42769
G0 F9000 X112.856 Y166.592
G1 F1500 X109.416 Y170.031 E2436.58947
G0 F9000 X109.416 Y169.465
G1 F1500 X112.856 Y166.026 E2436.75125
G0 F9000 X112.856 Y165.46
G1 F1500 X109.416 Y168.9 E2436.91306
G0 F9000 X109.416 Y168.334
G1 F1500 X112.856 Y164.895 E2437.07485
G0 F9000 X112.856 Y164.329
G1 F1500 X109.416 Y167.768 E2437.23663
G0 F9000 X109.416 Y167.203
G1 F1500 X112.856 Y163.763 E2437.39844
G0 F9000 X112.856 Y163.198
G1 F1500 X109.416 Y166.637 E2437.56022
G0 F9000 X109.416 Y166.071
G1 F1500 X112.856 Y162.632 E2437.722
G0 F9000 X112.856 Y162.066
G1 F1500 X109.416 Y165.506 E2437.88381
G0 F9000 X109.416 Y164.94
G1 F1500 X112.856 Y161.501 E2438.04559
G0 F9000 X112.856 Y160.935
G1 F1500 X109.416 Y164.374 E2438.20738
G0 F9000 X109.416 Y163.809
G1 F1500 X112.856 Y160.369 E2438.36918
G0 F9000 X112.856 Y159.804
G1 F1500 X109.416 Y163.243 E2438.53097
G0 F9000 X109.416 Y162.677
G1 F1500 X112.856 Y159.238 E2438.69275
G0 F9000 X112.856 Y158.672
G1 F1500 X109.416 Y162.112 E2438.85456
G0 F9000 X109.416 Y161.546
G1 F1500 X112.856 Y158.106 E2439.01637
G0 F9000 X112.856 Y157.541
G1 F1500 X109.416 Y160.98 E2439.17815
G0 F9000 X109.416 Y160.414
G1 F1500 X112.856 Y156.975 E2439.33993
G0 F9000 X112.856 Y156.409
G1 F1500 X109.416 Y159.849 E2439.50174
G0 F9000 X109.416 Y159.283
G1 F1500 X112.856 Y155.844 E2439.66352
G0 F9000 X112.856 Y155.278
G1 F1500 X109.416 Y158.717 E2439.82531
G0 F9000 X109.416 Y158.152
G1 F1500 X112.856 Y154.712 E2439.98711
G0 F9000 X112.856 Y154.147
G1 F1500 X109.416 Y157.586 E2440.1489
G0 F9000 X109.416 Y157.02
G1 F1500 X112.856 Y153.581 E2440.31068
G0 F9000 X112.856 Y153.015
G1 F1500 X109.416 Y156.455 E2440.47249
G0 F9000 X109.416 Y155.889
G1 F1500 X112.856 Y152.45 E2440.63427
G0 F9000 X112.856 Y151.884
G1 F1500 X109.416 Y155.323 E2440.79605
G0 F9000 X109.416 Y154.758
G1 F1500 X112.856 Y151.318 E2440.95786
G0 F9000 X112.856 Y150.753
G1 F1500 X109.416 Y154.192 E2441.11965
G0 F9000 X109.416 Y153.626
G1 F1500 X112.856 Y150.187 E2441.28143
G0 F9000 X112.856 Y149.621
G1 F1500 X109.416 Y153.061 E2441.44324
G0 F9000 X109.416 Y152.495
G1 F1500 X112.856 Y149.055 E2441.60504
G0 F9000 X112.856 Y148.49
G1 F1500 X109.416 Y151.929 E2441.76683
G0 F9000 X109.416 Y151.363
G1 F1500 X112.856 Y147.924 E2441.92861
G0 F9000 X112.856 Y147.358
G1 F1500 X109.416 Y150.798 E2442.09042
G0 F9000 X109.416 Y150.232
G1 F1500 X112.856 Y146.793 E2442.2522
G0 F9000 X112.856 Y146.227
G1 F1500 X109.416 Y149.666 E2442.41398
G0 F9000 X109.416 Y149.101
G1 F1500 X112.856 Y145.661 E2442.57579
G0 F9000 X112.856 Y145.096
G1 F1500 X109.416 Y148.535 E2442.73758
G0 F9000 X109.416 Y147.969
G1 F1500 X112.856 Y144.53 E2442.89936
G0 F9000 X112.856 Y143.964
G1 F1500 X109.416 Y147.404 E2443.06117
G0 F9000 X109.416 Y146.838
G1 F1500 X112.856 Y143.399 E2443.22295
G0 F9000 X112.856 Y142.833
G1 F1500 X109.416 Y146.272 E2443.38473
G0 F9000 X109.416 Y145.707
G1 F1500 X112.856 Y142.267 E2443.54654
G0 F9000 X112.856 Y141.702
G1 F1500 X109.416 Y145.141 E2443.70832
G0 F9000 X109.416 Y144.575
G1 F1500 X112.856 Y141.136 E2443.87011
G0 F9000 X112.856 Y140.57
G1 F1500 X109.416 Y144.01 E2444.03191
G0 F9000 X109.416 Y143.444
G1 F1500 X112.856 Y140.005 E2444.1937
G0 F9000 X112.856 Y139.439
G1 F1500 X109.416 Y142.878 E2444.35548
G0 F9000 X109.416 Y142.313
G1 F1500 X112.856 Y138.873 E2444.51729
G0 F9000 X112.856 Y138.307
G1 F1500 X109.416 Y141.747 E2444.6791
G0 F9000 X109.416 Y141.181
G1 F1500 X112.856 Y137.742 E2444.84088
G0 F9000 X112.856 Y137.176
G1 F1500 X109.416 Y140.615 E2445.00266
G0 F9000 X109.416 Y140.05
G1 F1500 X112.856 Y136.61 E2445.16447
G0 F9000 X112.856 Y136.045
G1 F1500 X109.416 Y139.484 E2445.32625
G0 F9000 X109.416 Y138.918
G1 F1500 X112.856 Y135.479 E2445.48804
G0 F9000 X112.856 Y134.913
G1 F1500 X109.416 Y138.353 E2445.64984
G0 F9000 X109.416 Y137.787
G1 F1500 X112.856 Y134.348 E2445.81163
G0 F9000 X112.856 Y133.782
G1 F1500 X109.416 Y137.221 E2445.97341
G0 F9000 X109.416 Y136.656
G1 F1500 X112.856 Y133.216 E2446.13522
G0 F9000 X112.856 Y132.651
G1 F1500 X109.416 Y136.09 E2446.297
G0 F9000 X109.416 Y135.524
G1 F1500 X112.856 Y132.085 E2446.45878
G0 F9000 X112.856 Y131.519
G1 F1500 X109.416 Y134.959 E2446.62059
G0 F9000 X109.416 Y134.393
G1 F1500 X112.856 Y130.954 E2446.78238
G0 F9000 X112.856 Y130.388
G1 F1500 X109.416 Y133.827 E2446.94416
G0 F9000 X109.416 Y133.262
G1 F1500 X112.856 Y129.822 E2447.10597
G0 F9000 X112.856 Y129.256
G1 F1500 X109.416 Y132.696 E2447.26777
G0 F9000 X109.416 Y132.13
G1 F1500 X112.856 Y128.691 E2447.42956
G0 F9000 X112.856 Y128.125
G1 F1500 X109.416 Y131.564 E2447.59134
G0 F9000 X109.416 Y130.999
G1 F1500 X112.856 Y127.559 E2447.75315
G0 F9000 X112.856 Y126.994
G1 F1500 X109.416 Y130.433 E2447.91493
G0 F9000 X109.416 Y129.867
G1 F1500 X112.856 Y126.428 E2448.07671
G0 F9000 X112.856 Y125.862
G1 F1500 X109.416 Y129.302 E2448.23852
G0 F9000 X109.416 Y128.736
G1 F1500 X112.856 Y125.297 E2448.4003
G0 F9000 X112.856 Y124.731
G1 F1500 X109.416 Y128.17 E2448.56209
G0 F9000 X109.416 Y127.605
G1 F1500 X112.856 Y124.165 E2448.7239
G0 F9000 X112.856 Y123.6
G1 F1500 X109.416 Y127.039 E2448.88568
G0 F9000 X109.416 Y126.473
G1 F1500 X112.856 Y123.034 E2449.04746
G0 F9000 X112.856 Y122.468
G1 F1500 X109.416 Y125.908 E2449.20927
G0 F9000 X109.416 Y125.342
G1 F1500 X112.856 Y121.903 E2449.37105
G0 F9000 X112.856 Y121.337
G1 F1500 X109.416 Y124.776 E2449.53284
G0 F9000 X109.416 Y124.211
G1 F1500 X112.856 Y120.771 E2449.69464
G0 F9000 X112.856 Y120.206
G1 F1500 X109.416 Y123.645 E2449.85643
G0 F9000 X109.416 Y123.079
G1 F1500 X112.856 Y119.64 E2450.01821
G0 F9000 X112.856 Y119.074
G1 F1500 X109.416 Y122.514 E2450.18002
G0 F9000 X109.416 Y121.948
G1 F1500 X112.856 Y118.508 E2450.34182
G0 F9000 X112.856 Y117.943
G1 F1500 X109.416 Y121.382 E2450.50361
G0 F9000 X109.416 Y120.816
G1 F1500 X112.856 Y117.377 E2450.66539
G0 F9000 X112.856 Y116.811
G1 F1500 X109.416 Y120.251 E2450.8272
G0 F9000 X109.416 Y119.685
G1 F1500 X112.856 Y116.246 E2450.98898
G0 F9000 X112.856 Y115.68
G1 F1500 X109.416 Y119.119 E2451.15077
G0 F9000 X109.416 Y118.554
G1 F1500 X112.856 Y115.114 E2451.31257
G0 F9000 X112.856 Y114.549
G1 F1500 X109.416 Y117.988 E2451.47436
G0 F9000 X109.416 Y117.422
G1 F1500 X112.856 Y113.983 E2451.63614
G0 F9000 X112.856 Y113.417
G1 F1500 X109.416 Y116.857 E2451.79795
G0 F9000 X109.416 Y116.291
G1 F1500 X112.856 Y112.852 E2451.95973
G0 F9000 X112.856 Y112.286
G1 F1500 X109.416 Y115.725 E2452.12151
G0 F9000 X109.416 Y115.16
G1 F1500 X112.856 Y111.72 E2452.28332
G0 F9000 X112.856 Y111.155
G1 F1500 X109.416 Y114.594 E2452.4451
G0 F9000 X109.416 Y114.028
G1 F1500 X112.856 Y110.589 E2452.60689
G0 F9000 X112.856 Y110.023
G1 F1500 X109.416 Y113.463 E2452.7687
G0 F9000 X109.416 Y112.897
G1 F1500 X112.856 Y109.458 E2452.93048
G0 F9000 X112.856 Y108.892
G1 F1500 X109.416 Y112.331 E2453.09226
G0 F9000 X109.416 Y111.766
G1 F1500 X112.856 Y108.326 E2453.25407
G0 F9000 X112.856 Y107.76
G1 F1500 X109.416 Y111.2 E2453.41588
G0 F9000 X109.416 Y110.634
G1 F1500 X112.856 Y107.195 E2453.57766
G0 F9000 X112.856 Y106.629
G1 F1500 X109.416 Y110.068 E2453.73944
G0 F9000 X109.416 Y109.503
G1 F1500 X112.856 Y106.063 E2453.90125
G0 F9000 X112.856 Y105.498
G1 F1500 X109.416 Y108.937 E2454.06303
G0 F9000 X109.416 Y108.371
G1 F1500 X112.856 Y104.932 E2454.22482
G0 F9000 X112.856 Y104.366
G1 F1500 X109.416 Y107.806 E2454.38662
G0 F9000 X109.416 Y107.24
G1 F1500 X112.856 Y103.801 E2454.54841
G0 F9000 X112.856 Y103.235
G1 F1500 X109.416 Y106.674 E2454.71019
G0 F9000 X109.416 Y106.109
G1 F1500 X112.856 Y102.669 E2454.872
G0 F9000 X112.856 Y102.104
G1 F1500 X109.416 Y105.543 E2455.03378
G0 F9000 X109.416 Y104.977
G1 F1500 X112.856 Y101.538 E2455.19557
G0 F9000 X112.856 Y100.972
G1 F1500 X109.416 Y104.412 E2455.35737
G0 F9000 X109.416 Y103.846
G1 F1500 X112.856 Y100.407 E2455.51916
G0 F9000 X112.856 Y99.841
G1 F1500 X109.416 Y103.28 E2455.68094
G0 F9000 X109.416 Y102.715
G1 F1500 X112.856 Y99.275 E2455.84275
G0 F9000 X112.856 Y98.709
G1 F1500 X109.416 Y102.149 E2456.00455
G0 F9000 X109.416 Y101.583
G1 F1500 X112.856 Y98.144 E2456.16634
G0 F9000 X112.856 Y97.578
G1 F1500 X109.416 Y101.017 E2456.32812
G0 F9000 X109.416 Y100.452
G1 F1500 X112.856 Y97.012 E2456.48993
G0 F9000 X112.856 Y96.447
G1 F1500 X109.416 Y99.886 E2456.65171
G0 F9000 X109.416 Y99.32
G1 F1500 X112.856 Y95.881 E2456.8135
G0 F9000 X112.856 Y95.315
G1 F1500 X109.416 Y98.755 E2456.9753
G0 F9000 X109.416 Y98.189
G1 F1500 X112.856 Y94.75 E2457.13709
G0 F9000 X112.856 Y94.184
G1 F1500 X109.416 Y97.623 E2457.29887
G0 F9000 X109.416 Y97.058
G1 F1500 X112.856 Y93.618 E2457.46068
G0 F9000 X112.856 Y93.053
G1 F1500 X109.416 Y96.492 E2457.62246
G0 F9000 X109.416 Y95.926
G1 F1500 X112.856 Y92.487 E2457.78424
G0 F9000 X112.856 Y91.921
G1 F1500 X109.416 Y95.361 E2457.94605
G0 F9000 X109.416 Y94.795
G1 F1500 X112.856 Y91.356 E2458.10783
G0 F9000 X112.856 Y90.79
G1 F1500 X109.416 Y94.229 E2458.26962
G0 F9000 X109.416 Y93.664
G1 F1500 X112.856 Y90.224 E2458.43142
G0 F9000 X112.856 Y89.659
G1 F1500 X109.416 Y93.098 E2458.59321
G0 F9000 X109.416 Y92.532
G1 F1500 X112.856 Y89.093 E2458.75499
G0 F9000 X112.856 Y88.527
G1 F1500 X109.416 Y91.967 E2458.9168
G0 F9000 X109.416 Y91.401
G1 F1500 X112.856 Y87.961 E2459.07861
G0 F9000 X112.856 Y87.396
G1 F1500 X109.416 Y90.835 E2459.24039
G0 F9000 X109.416 Y90.269
G1 F1500 X112.856 Y86.83 E2459.40217
G0 F9000 X112.856 Y86.264
G1 F1500 X109.416 Y89.704 E2459.56398
G0 F9000 X109.416 Y89.138
G1 F1500 X112.856 Y85.699 E2459.72576
G0 F9000 X112.856 Y85.133
G1 F1500 X109.416 Y88.572 E2459.88755
G0 F9000 X109.416 Y88.007
G1 F1500 X112.856 Y84.567 E2460.04935
G0 F9000 X112.856 Y84.002
G1 F1500 X109.416 Y87.441 E2460.21114
G0 F9000 X109.416 Y86.875
G1 F1500 X112.856 Y83.436 E2460.37292
G0 F9000 X112.856 Y82.87
G1 F1500 X109.416 Y86.31 E2460.53473
G0 F9000 X109.416 Y85.744
G1 F1500 X112.856 Y82.305 E2460.69651
G0 F9000 X112.856 Y81.739
G1 F1500 X109.416 Y85.178 E2460.8583
G0 F9000 X109.416 Y84.613
G1 F1500 X112.856 Y81.173 E2461.0201
G0 F9000 X112.856 Y80.608
G1 F1500 X109.416 Y84.047 E2461.18189
G0 F9000 X109.416 Y83.481
G1 F1500 X112.856 Y80.042 E2461.34367
G0 F9000 X112.856 Y79.476
G1 F1500 X109.416 Y82.916 E2461.50548
G0 F9000 X109.416 Y82.35
G1 F1500 X112.856 Y78.91 E2461.66728
G0 F9000 X112.856 Y78.345
G1 F1500 X109.416 Y81.784 E2461.82907
G0 F9000 X109.416 Y81.218
G1 F1500 X112.856 Y77.779 E2461.99085
G0 F9000 X112.856 Y77.213
G1 F1500 X109.416 Y80.653 E2462.15266
G0 F9000 X109.416 Y80.087
G1 F1500 X112.856 Y76.648 E2462.31444
G0 F9000 X112.856 Y76.082
G1 F1500 X109.416 Y79.521 E2462.47622
G0 F9000 X109.416 Y78.956
G1 F1500 X112.856 Y75.516 E2462.63803
G0 F9000 X112.856 Y74.951
G1 F1500 X109.416 Y78.39 E2462.79982
G0 F9000 X109.416 Y77.824
G1 F1500 X112.856 Y74.385 E2462.9616
G0 F9000 X112.856 Y73.819
G1 F1500 X109.416 Y77.259 E2463.12341
G0 F9000 X109.416 Y76.693
G1 F1500 X112.856 Y73.254 E2463.28519
G0 F9000 X112.856 Y72.688
G1 F1500 X109.416 Y76.127 E2463.44697
G0 F9000 X109.416 Y75.562
G1 F1500 X112.856 Y72.122 E2463.60878
G0 F9000 X112.856 Y71.557
G1 F1500 X109.416 Y74.996 E2463.77056
G0 F9000 X109.416 Y74.43
G1 F1500 X112.856 Y70.991 E2463.93235
G0 F9000 X112.856 Y70.425
G1 F1500 X109.416 Y73.865 E2464.09415
G0 F9000 X109.416 Y73.299
G1 F1500 X112.856 Y69.86 E2464.25594
G0 F9000 X112.856 Y69.294
G1 F1500 X109.416 Y72.733 E2464.41772
G0 F9000 X109.416 Y72.168
G1 F1500 X112.856 Y68.728 E2464.57953
G0 F9000 X112.856 Y68.162
G1 F1500 X109.416 Y71.602 E2464.74134
G0 F9000 X109.416 Y71.036
G1 F1500 X112.856 Y67.597 E2464.90312
G0 F9000 X112.856 Y67.031
G1 F1500 X109.416 Y70.47 E2465.0649
G0 F9000 X109.416 Y69.905
G1 F1500 X112.856 Y66.465 E2465.22671
G0 F9000 X112.856 Y65.9
G1 F1500 X109.416 Y69.339 E2465.38849
G0 F9000 X109.416 Y68.773
G1 F1500 X112.856 Y65.334 E2465.55028
G0 F9000 X112.856 Y64.768
G1 F1500 X109.416 Y68.208 E2465.71208
G0 F9000 X109.416 Y67.642
G1 F1500 X112.856 Y64.203 E2465.87387
G0 F9000 X112.856 Y63.637
G1 F1500 X109.416 Y67.076 E2466.03565
G0 F9000 X109.416 Y66.511
G1 F1500 X112.856 Y63.071 E2466.19746
G0 F9000 X112.856 Y62.506
G1 F1500 X109.416 Y65.945 E2466.35924
G0 F9000 X109.416 Y65.379
G1 F1500 X112.856 Y61.94 E2466.52102
G0 F9000 X112.856 Y61.374
G1 F1500 X109.416 Y64.814 E2466.68283
G0 F9000 X109.416 Y64.248
G1 F1500 X112.856 Y60.809 E2466.84462
G0 F9000 X112.856 Y60.243
G1 F1500 X109.416 Y63.682 E2467.0064
G0 F9000 X109.416 Y63.117
G1 F1500 X112.856 Y59.677 E2467.16821
G0 F9000 X112.856 Y59.112
G1 F1500 X109.416 Y62.551 E2467.32999
G0 F9000 X109.416 Y61.985
G1 F1500 X112.856 Y58.546 E2467.49177
G0 F9000 X112.856 Y57.98
G1 F1500 X109.416 Y61.42 E2467.65358
G0 F9000 X109.416 Y60.854
G1 F1500 X112.856 Y57.414 E2467.81539
G0 F9000 X112.856 Y56.849
G1 F1500 X109.416 Y60.288 E2467.97717
G0 F9000 X109.416 Y59.722
G1 F1500 X112.856 Y56.283 E2468.13895
G0 F9000 X112.856 Y55.717
G1 F1500 X109.416 Y59.157 E2468.30076
G0 F9000 X109.416 Y58.591
G1 F1500 X112.856 Y55.152 E2468.46254
G0 F9000 X112.856 Y54.586
G1 F1500 X109.416 Y58.025 E2468.62433
G0 F9000 X109.416 Y57.46
G1 F1500 X112.856 Y54.02 E2468.78614
G0 F9000 X112.856 Y53.455
G1 F1500 X109.416 Y56.894 E2468.94792
G0 F9000 X109.416 Y56.328
G1 F1500 X112.856 Y52.889 E2469.1097
G0 F9000 X112.856 Y52.323
G1 F1500 X109.416 Y55.763 E2469.27151
G0 F9000 X109.416 Y55.197
G1 F1500 X112.856 Y51.758 E2469.43329
G0 F9000 X112.856 Y51.192
G1 F1500 X109.416 Y54.631 E2469.59508
G0 F9000 X109.416 Y54.066
G1 F1500 X112.856 Y50.626 E2469.75688
G0 F9000 X112.856 Y50.061
G1 F1500 X109.416 Y53.5 E2469.91867
G0 F9000 X109.416 Y52.934
G1 F1500 X112.856 Y49.495 E2470.08045
G0 F9000 X112.856 Y48.929
G1 F1500 X109.416 Y52.369 E2470.24226
G0 F9000 X109.416 Y51.803
G1 F1500 X112.856 Y48.363 E2470.40406
G0 F9000 X112.856 Y47.798
G1 F1500 X109.416 Y51.237 E2470.56585
G0 F9000 X109.416 Y50.671
G1 F1500 X112.856 Y47.232 E2470.72763
G0 F9000 X112.856 Y46.666
G1 F1500 X109.416 Y50.106 E2470.88944
G0 F9000 X109.416 Y49.54
G1 F1500 X112.856 Y46.101 E2471.05122
G0 F9000 X112.856 Y45.535
G1 F1500 X109.416 Y48.974 E2471.21301
G0 F9000 X109.416 Y48.409
G1 F1500 X112.856 Y44.969 E2471.37481
G0 F9000 X112.856 Y44.404
G1 F1500 X109.416 Y47.843 E2471.5366
G0 F9000 X109.416 Y47.277
G1 F1500 X112.856 Y43.838 E2471.69838
G0 F9000 X112.856 Y43.272
G1 F1500 X109.416 Y46.712 E2471.86019
G0 F9000 X109.416 Y46.146
G1 F1500 X112.856 Y42.707 E2472.02197
G0 F9000 X112.856 Y42.141
G1 F1500 X109.416 Y45.58 E2472.18375
G0 F9000 X109.416 Y45.015
G1 F1500 X112.856 Y41.575 E2472.34556
G0 F9000 X112.856 Y41.01
G1 F1500 X109.416 Y44.449 E2472.50734
G0 F9000 X109.416 Y43.883
G1 F1500 X112.856 Y40.444 E2472.66913
G0 F9000 X112.856 Y39.878
G1 F1500 X109.416 Y43.318 E2472.83094
G0 F9000 X109.416 Y42.752
G1 F1500 X112.856 Y39.313 E2472.99272
G0 F9000 X112.856 Y38.747
G1 F1500 X109.416 Y42.186 E2473.1545
G0 F9000 X109.416 Y41.621
G1 F1500 X112.856 Y38.181 E2473.31631
G0 F9000 X112.856 Y37.615
G1 F1500 X109.416 Y41.055 E2473.47812
G0 F9000 X109.416 Y40.489
G1 F1500 X112.856 Y37.05 E2473.6399
G0 F9000 X112.856 Y36.484
G1 F1500 X109.416 Y39.923 E2473.80168
G0 F9000 X109.416 Y39.358
G1 F1500 X112.856 Y35.918 E2473.96349
G0 F9000 X112.856 Y35.353
G1 F1500 X109.416 Y38.792 E2474.12527
G0 F9000 X109.416 Y38.226
G1 F1500 X112.856 Y34.787 E2474.28706
G0 F9000 X112.856 Y34.221
G1 F1500 X109.416 Y37.661 E2474.44886
G0 F9000 X109.416 Y37.095
G1 F1500 X112.856 Y33.656 E2474.61065
G0 F9000 X112.856 Y33.09
G1 F1500 X109.416 Y36.529 E2474.77243
G0 F9000 X109.416 Y35.964
G1 F1500 X112.856 Y32.524 E2474.93424
G0 F9000 X112.856 Y31.959
G1 F1500 X109.416 Y35.398 E2475.09602
G0 F9000 X109.416 Y34.832
G1 F1500 X112.856 Y31.393 E2475.25781
G0 F9000 X112.856 Y30.827
G1 F1500 X109.416 Y34.267 E2475.41961
G0 F9000 X109.416 Y33.701
G1 F1500 X112.856 Y30.262 E2475.5814
G0 F9000 X112.856 Y29.696
G1 F1500 X109.416 Y33.135 E2475.74318
G0 F9000 X109.416 Y32.57
G1 F1500 X112.856 Y29.13 E2475.90499
G0 F9000 X113.136 Y28.85
G1 F1500 X115.077 Y26.909 E2475.99629
G0 F9000 X114.511 Y26.909
G1 F1500 X109.416 Y32.004 E2476.23594
G0 F9000 X109.416 Y31.438
G1 F1500 X113.946 Y26.909 E2476.44899
G0 F9000 X113.38 Y26.909
G1 F1500 X109.416 Y30.872 E2476.63542
G0 F9000 X109.416 Y30.307
G1 F1500 X112.814 Y26.909 E2476.79526
G0 F9000 X112.248 Y26.909
G1 F1500 X109.416 Y29.741 E2476.92846
G0 F9000 X109.416 Y29.175
G1 F1500 X111.683 Y26.909 E2477.03507
G0 F9000 X111.117 Y26.909
G1 F1500 X109.416 Y28.61 E2477.11508
G0 F9000 X109.416 Y28.044
G1 F1500 X110.551 Y26.909 E2477.16847
G0 F9000 X109.986 Y26.909
G1 F1500 X109.416 Y27.478 E2477.19526
G1 F1500 E2470.69526
G0 F9000 X108.977 Y27.478
G0 X109.077 Y29.291
G0 X107.602 Y29.291
G0 X114.66 Y30.654
G0 X113.217 Y29.291
G0 X113.702 Y29.291
G0 X113.702 Y28.85
G1 F1500 E2477.19526
G1 X115.643 Y26.909 E2477.28656
G0 F9000 X116.208 Y26.909
G1 F1500 X114.267 Y28.85 E2477.37785
G0 F9000 X114.833 Y28.85
G1 F1500 X116.774 Y26.909 E2477.46915
G0 F9000 X117.34 Y26.909
G1 F1500 X115.399 Y28.85 E2477.56045
G0 F9000 X115.964 Y28.85
G1 F1500 X117.905 Y26.909 E2477.65175
G0 F9000 X118.471 Y26.909
G1 F1500 X116.53 Y28.85 E2477.74305
G0 F9000 X117.096 Y28.85
G1 F1500 X119.037 Y26.909 E2477.83435
G0 F9000 X119.602 Y26.909
G1 F1500 X117.661 Y28.85 E2477.92565
G0 F9000 X118.227 Y28.85
G1 F1500 X120.168 Y26.909 E2478.01695
G0 F9000 X120.734 Y26.909
G1 F1500 X118.793 Y28.85 E2478.10824
G0 F9000 X119.358 Y28.85
G1 F1500 X121.299 Y26.909 E2478.19954
G0 F9000 X121.865 Y26.909
G1 F1500 X119.924 Y28.85 E2478.29084
G0 F9000 X120.49 Y28.85
G1 F1500 X122.431 Y26.909 E2478.38214
G0 F9000 X122.996 Y26.909
G1 F1500 X121.054 Y28.852 E2478.47351
G0 F9000 X121.613 Y28.858
G1 F1500 X123.562 Y26.909 E2478.56518
G0 F9000 X124.128 Y26.909
G1 F1500 X122.142 Y28.895 E2478.6586
G0 F9000 X122.142 Y29.46
G1 F1500 X124.694 Y26.909 E2478.77861
G0 F9000 X125.259 Y26.909
G1 F1500 X122.142 Y30.026 E2478.92523
G0 F9000 X122.142 Y30.592
G1 F1500 X125.582 Y27.152 E2479.08704
G0 F9000 X125.582 Y27.718
G1 F1500 X122.142 Y31.157 E2479.24882
G0 F9000 X122.142 Y31.723
G1 F1500 X125.582 Y28.284 E2479.4106
G0 F9000 X125.582 Y28.849
G1 F1500 X122.142 Y32.289 E2479.57241
G0 F9000 X122.142 Y32.855
G1 F1500 X125.582 Y29.415 E2479.73422
G0 F9000 X125.582 Y29.981
G1 F1500 X122.142 Y33.42 E2479.896
G0 F9000 X122.142 Y33.986
G1 F1500 X125.582 Y30.547 E2480.05778
G0 F9000 X125.582 Y31.112
G1 F1500 X122.142 Y34.552 E2480.21959
G0 F9000 X122.142 Y35.117
G1 F1500 X125.582 Y31.678 E2480.38137
G0 F9000 X125.582 Y32.244
G1 F1500 X122.142 Y35.683 E2480.54316
G0 F9000 X122.142 Y36.249
G1 F1500 X125.582 Y32.809 E2480.70497
G0 F9000 X125.582 Y33.375
G1 F1500 X122.142 Y36.814 E2480.86675
G0 F9000 X122.142 Y37.38
G1 F1500 X125.582 Y33.941 E2481.02853
G0 F9000 X125.582 Y34.506
G1 F1500 X122.142 Y37.946 E2481.19034
G0 F9000 X122.142 Y38.511
G1 F1500 X125.582 Y35.072 E2481.35212
G0 F9000 X125.582 Y35.638
G1 F1500 X122.142 Y39.077 E2481.51391
G0 F9000 X122.142 Y39.643
G1 F1500 X125.582 Y36.203 E2481.67571
G0 F9000 X125.582 Y36.769
G1 F1500 X122.142 Y40.208 E2481.8375
G0 F9000 X122.142 Y40.774
G1 F1500 X125.582 Y37.335 E2481.99928
G0 F9000 X125.582 Y37.9
G1 F1500 X122.142 Y41.34 E2482.16109
G0 F9000 X122.142 Y41.905
G1 F1500 X125.582 Y38.466 E2482.32287
G0 F9000 X125.582 Y39.032
G1 F1500 X122.142 Y42.471 E2482.48465
G0 F9000 X122.142 Y43.037
G1 F1500 X125.582 Y39.597 E2482.64646
G0 F9000 X125.582 Y40.163
G1 F1500 X122.142 Y43.603 E2482.80827
G0 F9000 X122.142 Y44.168
G1 F1500 X125.582 Y40.729 E2482.97005
G0 F9000 X125.582 Y41.295
G1 F1500 X122.142 Y44.734 E2483.13184
G0 F9000 X122.142 Y45.3
G1 F1500 X125.582 Y41.86 E2483.29364
G0 F9000 X125.582 Y42.426
G1 F1500 X122.142 Y45.865 E2483.45543
G0 F9000 X122.142 Y46.431
G1 F1500 X125.582 Y42.992 E2483.61721
G0 F9000 X125.582 Y43.557
G1 F1500 X122.142 Y46.997 E2483.77902
G0 F9000 X122.142 Y47.562
G1 F1500 X125.582 Y44.123 E2483.9408
G0 F9000 X125.582 Y44.689
G1 F1500 X122.142 Y48.128 E2484.10258
G0 F9000 X122.142 Y48.694
G1 F1500 X125.582 Y45.254 E2484.26439
G0 F9000 X125.582 Y45.82
G1 F1500 X122.142 Y49.259 E2484.42617
G0 F9000 X122.142 Y49.825
G1 F1500 X125.582 Y46.386 E2484.58796
G0 F9000 X125.582 Y46.951
G1 F1500 X122.142 Y50.391 E2484.74977
G0 F9000 X122.142 Y50.956
G1 F1500 X125.582 Y47.517 E2484.91155
G0 F9000 X125.582 Y48.083
G1 F1500 X122.142 Y51.522 E2485.07333
G0 F9000 X122.142 Y52.088
G1 F1500 X125.582 Y48.648 E2485.23514
G0 F9000 X125.582 Y49.214
G1 F1500 X122.142 Y52.653 E2485.39692
G0 F9000 X122.142 Y53.219
G1 F1500 X125.582 Y49.78 E2485.55871
G0 F9000 X125.582 Y50.346
G1 F1500 X122.142 Y53.785 E2485.72049
G0 F9000 X122.142 Y54.351
G1 F1500 X125.582 Y50.911 E2485.8823
G0 F9000 X125.582 Y51.477
G1 F1500 X122.142 Y54.916 E2486.04408
G0 F9000 X122.142 Y55.482
G1 F1500 X125.582 Y52.043 E2486.20586
G0 F9000 X125.582 Y52.608
G1 F1500 X122.142 Y56.048 E2486.36767
G0 F9000 X122.142 Y56.613
G1 F1500 X125.582 Y53.174 E2486.52945
G0 F9000 X125.582 Y53.74
G1 F1500 X122.142 Y57.179 E2486.69124
G0 F9000 X122.142 Y57.745
G1 F1500 X125.582 Y54.305 E2486.85305
G0 F9000 X125.582 Y54.871
G1 F1500 X122.142 Y58.31 E2487.01483
G0 F9000 X122.142 Y58.876
G1 F1500 X125.582 Y55.437 E2487.17661
G0 F9000 X125.582 Y56.002
G1 F1500 X122.142 Y59.442 E2487.33842
G0 F9000 X122.142 Y60.007
G1 F1500 X125.582 Y56.568 E2487.5002
G0 F9000 X125.582 Y57.134
G1 F1500 X122.142 Y60.573 E2487.66199
G0 F9000 X122.142 Y61.139
G1 F1500 X125.582 Y57.699 E2487.82379
G0 F9000 X125.582 Y58.265
G1 F1500 X122.142 Y61.704 E2487.98558
G0 F9000 X122.142 Y62.27
G1 F1500 X125.582 Y58.831 E2488.14736
G0 F9000 X125.582 Y59.396
G1 F1500 X122.142 Y62.836 E2488.30917
G0 F9000 X122.142 Y63.402
G1 F1500 X125.582 Y59.962 E2488.47097
G0 F9000 X125.582 Y60.528
G1 F1500 X122.142 Y63.967 E2488.63276
G0 F9000 X122.142 Y64.533
G1 F1500 X125.582 Y61.094 E2488.79454
G0 F9000 X125.582 Y61.659
G1 F1500 X122.142 Y65.099 E2488.95635
G0 F9000 X122.142 Y65.664
G1 F1500 X125.582 Y62.225 E2489.11813
G0 F9000 X125.582 Y62.791
G1 F1500 X122.142 Y66.23 E2489.27992
G0 F9000 X122.142 Y66.796
G1 F1500 X125.582 Y63.356 E2489.44172
G0 F9000 X125.582 Y63.922
G1 F1500 X122.142 Y67.361 E2489.60351
G0 F9000 X122.142 Y67.927
G1 F1500 X125.582 Y64.488 E2489.76529
G0 F9000 X125.582 Y65.053
G1 F1500 X122.142 Y68.493 E2489.9271
G0 F9000 X122.142 Y69.058
G1 F1500 X125.582 Y65.619 E2490.08888
G0 F9000 X125.582 Y66.185
G1 F1500 X122.142 Y69.624 E2490.25066
G0 F9000 X122.142 Y70.19
G1 F1500 X125.582 Y66.75 E2490.41247
G0 F9000 X125.582 Y67.316
G1 F1500 X122.142 Y70.755 E2490.57425
G0 F9000 X122.142 Y71.321
G1 F1500 X125.582 Y67.882 E2490.73604
G0 F9000 X125.582 Y68.447
G1 F1500 X122.142 Y71.887 E2490.89785
G0 F9000 X122.142 Y72.452
G1 F1500 X125.582 Y69.013 E2491.05963
G0 F9000 X125.582 Y69.579
G1 F1500 X122.142 Y73.018 E2491.22141
G0 F9000 X122.142 Y73.584
G1 F1500 X125.582 Y70.144 E2491.38322
G0 F9000 X125.582 Y70.71
G1 F1500 X122.142 Y74.15 E2491.54503
G0 F9000 X122.142 Y74.715
G1 F1500 X125.582 Y71.276 E2491.70681
G0 F9000 X125.582 Y71.842
G1 F1500 X122.142 Y75.281 E2491.86859
G0 F9000 X122.142 Y75.847
G1 F1500 X125.582 Y72.407 E2492.0304
G0 F9000 X125.582 Y72.973
G1 F1500 X122.142 Y76.412 E2492.19218
G0 F9000 X122.142 Y76.978
G1 F1500 X125.582 Y73.539 E2492.35397
G0 F9000 X125.582 Y74.104
G1 F1500 X122.142 Y77.544 E2492.51577
G0 F9000 X122.142 Y78.109
G1 F1500 X125.582 Y74.67 E2492.67756
G0 F9000 X125.582 Y75.236
G1 F1500 X122.142 Y78.675 E2492.83934
G0 F9000 X122.142 Y79.241
G1 F1500 X125.582 Y75.801 E2493.00115
G0 F9000 X125.582 Y76.367
G1 F1500 X122.142 Y79.806 E2493.16293
G0 F9000 X122.142 Y80.372
G1 F1500 X125.582 Y76.933 E2493.32472
G0 F9000 X125.582 Y77.498
G1 F1500 X122.142 Y80.938 E2493.48652
G0 F9000 X122.142 Y81.503
G1 F1500 X125.582 Y78.064 E2493.64831
G0 F9000 X125.582 Y78.63
G1 F1500 X122.142 Y82.069 E2493.81009
G0 F9000 X122.142 Y82.635
G1 F1500 X125.582 Y79.195 E2493.9719
G0 F9000 X125.582 Y79.761
G1 F1500 X122.142 Y83.201 E2494.1337
G0 F9000 X122.142 Y83.766
G1 F1500 X125.582 Y80.327 E2494.29549
G0 F9000 X125.582 Y80.893
G1 F1500 X122.142 Y84.332 E2494.45727
G0 F9000 X122.142 Y84.898
G1 F1500 X125.582 Y81.458 E2494.61908
G0 F9000 X125.582 Y82.024
G1 F1500 X122.142 Y85.463 E2494.78086
G0 F9000 X122.142 Y86.029
G1 F1500 X125.582 Y82.59 E2494.94265
G0 F9000 X125.582 Y83.155
G1 F1500 X122.142 Y86.595 E2495.10445
G0 F9000 X122.142 Y87.16
G1 F1500 X125.582 Y83.721 E2495.26624
G0 F9000 X125.582 Y84.287
G1 F1500 X122.142 Y87.726 E2495.42802
G0 F9000 X122.142 Y88.292
G1 F1500 X125.582 Y84.852 E2495.58983
G0 F9000 X125.582 Y85.418
G1 F1500 X122.142 Y88.857 E2495.75161
G0 F9000 X122.142 Y89.423
G1 F1500 X125.582 Y85.984 E2495.91339
G0 F9000 X125.582 Y86.549
G1 F1500 X122.142 Y89.989 E2496.0752
G0 F9000 X122.142 Y90.554
G1 F1500 X125.582 Y87.115 E2496.23698
G0 F9000 X125.582 Y87.681
G1 F1500 X122.142 Y91.12 E2496.39877
G0 F9000 X122.142 Y91.686
G1 F1500 X125.582 Y88.246 E2496.56057
G0 F9000 X125.582 Y88.812
G1 F1500 X122.142 Y92.251 E2496.72236
G0 F9000 X122.142 Y92.817
G1 F1500 X125.582 Y89.378 E2496.88414
G0 F9000 X125.582 Y89.943
G1 F1500 X122.142 Y93.383 E2497.04595
G0 F9000 X122.142 Y93.949
G1 F1500 X125.582 Y90.509 E2497.20776
G0 F9000 X125.582 Y91.075
G1 F1500 X122.142 Y94.514 E2497.36954
G0 F9000 X122.142 Y95.08
G1 F1500 X125.582 Y91.641 E2497.53132
G0 F9000 X125.582 Y92.206
G1 F1500 X122.142 Y95.646 E2497.69313
G0 F9000 X122.142 Y96.211
G1 F1500 X125.582 Y92.772 E2497.85491
G0 F9000 X125.582 Y93.338
G1 F1500 X122.142 Y96.777 E2498.0167
G0 F9000 X122.142 Y97.343
G1 F1500 X125.582 Y93.903 E2498.1785
G0 F9000 X125.582 Y94.469
G1 F1500 X122.142 Y97.908 E2498.34029
G0 F9000 X122.142 Y98.474
G1 F1500 X125.582 Y95.035 E2498.50207
G0 F9000 X125.582 Y95.6
G1 F1500 X122.142 Y99.04 E2498.66388
G0 F9000 X122.142 Y99.605
G1 F1500 X125.582 Y96.166 E2498.82566
G0 F9000 X125.582 Y96.732
G1 F1500 X122.142 Y100.171 E2498.98745
G0 F9000 X122.142 Y100.737
G1 F1500 X125.582 Y97.297 E2499.14925
G0 F9000 X125.582 Y97.863
G1 F1500 X122.142 Y101.302 E2499.31104
G0 F9000 X122.142 Y101.868
G1 F1500 X125.582 Y98.429 E2499.47282
G0 F9000 X125.582 Y98.994
G1 F1500 X122.142 Y102.434 E2499.63463
G0 F9000 X122.142 Y103
G1 F1500 X125.582 Y99.56 E2499.79643
G0 F9000 X125.582 Y100.126
G1 F1500 X122.142 Y103.565 E2499.95822
G0 F9000 X122.142 Y104.131
G1 F1500 X125.582 Y100.692 E2500.12
G0 F9000 X125.582 Y101.257
G1 F1500 X122.142 Y104.697 E2500.28181
G0 F9000 X122.142 Y105.262
G1 F1500 X125.582 Y101.823 E2500.44359
G0 F9000 X125.582 Y102.389
G1 F1500 X122.142 Y105.828 E2500.60538
G0 F9000 X122.142 Y106.394
G1 F1500 X125.582 Y102.954 E2500.76718
G0 F9000 X125.582 Y103.52
G1 F1500 X122.142 Y106.959 E2500.92897
G0 F9000 X122.142 Y107.525
G1 F1500 X125.582 Y104.086 E2501.09075
G0 F9000 X125.582 Y104.651
G1 F1500 X122.142 Y108.091 E2501.25256
G0 F9000 X122.142 Y108.656
G1 F1500 X125.582 Y105.217 E2501.41434
G0 F9000 X125.582 Y105.783
G1 F1500 X122.142 Y109.222 E2501.57612
G0 F9000 X122.142 Y109.788
G1 F1500 X125.582 Y106.348 E2501.73793
G0 F9000 X125.582 Y106.914
G1 F1500 X122.142 Y110.353 E2501.89971
G0 F9000 X122.142 Y110.919
G1 F1500 X125.582 Y107.48 E2502.0615
G0 F9000 X125.582 Y108.045
G1 F1500 X122.142 Y111.485 E2502.2233
G0 F9000 X122.142 Y112.05
G1 F1500 X125.582 Y108.611 E2502.38509
G0 F9000 X125.582 Y109.177
G1 F1500 X122.142 Y112.616 E2502.54687
G0 F9000 X122.142 Y113.182
G1 F1500 X125.582 Y109.742 E2502.70868
G0 F9000 X125.582 Y110.308
G1 F1500 X122.142 Y113.748 E2502.87049
G0 F9000 X122.142 Y114.313
G1 F1500 X125.582 Y110.874 E2503.03227
G0 F9000 X125.582 Y111.44
G1 F1500 X122.142 Y114.879 E2503.19405
G0 F9000 X122.142 Y115.445
G1 F1500 X125.582 Y112.005 E2503.35586
G0 F9000 X125.582 Y112.571
G1 F1500 X122.142 Y116.01 E2503.51764
G0 F9000 X122.142 Y116.576
G1 F1500 X125.582 Y113.137 E2503.67943
G0 F9000 X125.582 Y113.702
G1 F1500 X122.142 Y117.142 E2503.84123
G0 F9000 X122.142 Y117.707
G1 F1500 X125.582 Y114.268 E2504.00302
G0 F9000 X125.582 Y114.834
G1 F1500 X122.142 Y118.273 E2504.1648
G0 F9000 X122.142 Y118.839
G1 F1500 X125.582 Y115.399 E2504.32661
G0 F9000 X125.582 Y115.965
G1 F1500 X122.142 Y119.404 E2504.48839
G0 F9000 X122.142 Y119.97
G1 F1500 X125.582 Y116.531 E2504.65018
G0 F9000 X125.582 Y117.096
G1 F1500 X122.142 Y120.536 E2504.81198
G0 F9000 X122.142 Y121.101
G1 F1500 X125.582 Y117.662 E2504.97377
G0 F9000 X125.582 Y118.228
G1 F1500 X122.142 Y121.667 E2505.13555
G0 F9000 X122.142 Y122.233
G1 F1500 X125.582 Y118.793 E2505.29736
G0 F9000 X125.582 Y119.359
G1 F1500 X122.142 Y122.798 E2505.45914
G0 F9000 X122.142 Y123.364
G1 F1500 X125.582 Y119.925 E2505.62092
G0 F9000 X125.582 Y120.49
G1 F1500 X122.142 Y123.93 E2505.78273
G0 F9000 X122.142 Y124.496
G1 F1500 X125.582 Y121.056 E2505.94454
G0 F9000 X125.582 Y121.622
G1 F1500 X122.142 Y125.061 E2506.10632
G0 F9000 X122.142 Y125.627
G1 F1500 X125.582 Y122.188 E2506.2681
G0 F9000 X125.582 Y122.753
G1 F1500 X122.142 Y126.193 E2506.42991
G0 F9000 X122.142 Y126.758
G1 F1500 X125.582 Y123.319 E2506.5917
G0 F9000 X125.582 Y123.885
G1 F1500 X122.142 Y127.324 E2506.75348
G0 F9000 X122.142 Y127.89
G1 F1500 X125.582 Y124.45 E2506.91529
G0 F9000 X125.582 Y125.016
G1 F1500 X122.142 Y128.455 E2507.07707
G0 F9000 X122.142 Y129.021
G1 F1500 X125.582 Y125.582 E2507.23885
G0 F9000 X125.582 Y126.147
G1 F1500 X122.142 Y129.587 E2507.40066
G0 F9000 X122.142 Y130.152
G1 F1500 X125.582 Y126.713 E2507.56244
G0 F9000 X125.582 Y127.279
G1 F1500 X122.142 Y130.718 E2507.72423
G0 F9000 X122.142 Y131.284
G1 F1500 X125.582 Y127.844 E2507.88603
G0 F9000 X125.582 Y128.41
G1 F1500 X122.142 Y131.849 E2508.04782
G0 F9000 X122.142 Y132.415
G1 F1500 X125.582 Y128.976 E2508.2096
G0 F9000 X125.582 Y129.541
G1 F1500 X122.142 Y132.981 E2508.37141
G0 F9000 X122.142 Y133.547
G1 F1500 X125.582 Y130.107 E2508.53322
G0 F9000 X125.582 Y130.673
G1 F1500 X122.142 Y134.112 E2508.695
G0 F9000 X122.142 Y134.678
G1 F1500 X125.582 Y131.239 E2508.85678
G0 F9000 X125.582 Y131.804
G1 F1500 X122.142 Y135.244 E2509.01859
G0 F9000 X122.142 Y135.809
G1 F1500 X125.582 Y132.37 E2509.18037
G0 F9000 X125.582 Y132.936
G1 F1500 X122.142 Y136.375 E2509.34216
G0 F9000 X122.142 Y136.941
G1 F1500 X125.582 Y133.501 E2509.50396
G0 F9000 X125.582 Y134.067
G1 F1500 X122.142 Y137.506 E2509.66575
G0 F9000 X122.142 Y138.072
G1 F1500 X125.582 Y134.633 E2509.82753
G0 F9000 X125.582 Y135.198
G1 F1500 X122.142 Y138.638 E2509.98934
G0 F9000 X122.142 Y139.203
G1 F1500 X125.582 Y135.764 E2510.15112
G0 F9000 X125.582 Y136.33
G1 F1500 X122.142 Y139.769 E2510.3129
G0 F9000 X122.142 Y140.335
G1 F1500 X125.582 Y136.895 E2510.47471
G0 F9000 X125.582 Y137.461
G1 F1500 X122.142 Y140.9 E2510.6365
G0 F9000 X122.142 Y141.466
G1 F1500 X125.582 Y138.027 E2510.79828
G0 F9000 X125.582 Y138.592
G1 F1500 X122.142 Y142.032 E2510.96009
G0 F9000 X122.142 Y142.597
G1 F1500 X125.582 Y139.158 E2511.12187
G0 F9000 X125.582 Y139.724
G1 F1500 X122.142 Y143.163 E2511.28365
G0 F9000 X122.142 Y143.729
G1 F1500 X125.582 Y140.289 E2511.44546
G0 F9000 X125.582 Y140.855
G1 F1500 X122.142 Y144.295 E2511.60727
G0 F9000 X122.142 Y144.86
G1 F1500 X125.582 Y141.421 E2511.76905
G0 F9000 X125.582 Y141.987
G1 F1500 X122.142 Y145.426 E2511.93083
G0 F9000 X122.142 Y145.992
G1 F1500 X125.582 Y142.552 E2512.09264
G0 F9000 X125.582 Y143.118
G1 F1500 X122.142 Y146.557 E2512.25442
G0 F9000 X122.142 Y147.123
G1 F1500 X125.582 Y143.684 E2512.41621
G0 F9000 X125.582 Y144.249
G1 F1500 X122.142 Y147.689 E2512.57802
G0 F9000 X122.142 Y148.254
G1 F1500 X125.582 Y144.815 E2512.7398
G0 F9000 X125.582 Y145.381
G1 F1500 X122.142 Y148.82 E2512.90158
G0 F9000 X122.142 Y149.386
G1 F1500 X125.582 Y145.946 E2513.06339
G0 F9000 X125.582 Y146.512
G1 F1500 X122.142 Y149.951 E2513.22517
G0 F9000 X122.142 Y150.517
G1 F1500 X125.582 Y147.078 E2513.38696
G0 F9000 X125.582 Y147.643
G1 F1500 X122.142 Y151.083 E2513.54876
G0 F9000 X122.142 Y151.648
G1 F1500 X125.582 Y148.209 E2513.71055
G0 F9000 X125.582 Y148.775
G1 F1500 X122.142 Y152.214 E2513.87233
G0 F9000 X122.142 Y152.78
G1 F1500 X125.582 Y149.34 E2514.03414
G0 F9000 X125.582 Y149.906
G1 F1500 X122.142 Y153.346 E2514.19594
G0 F9000 X122.142 Y153.911
G1 F1500 X125.582 Y150.472 E2514.35773
G0 F9000 X125.582 Y151.038
G1 F1500 X122.142 Y154.477 E2514.51951
G0 F9000 X122.142 Y155.043
G1 F1500 X125.582 Y151.603 E2514.68132
G0 F9000 X125.582 Y152.169
G1 F1500 X122.142 Y155.608 E2514.8431
G0 F9000 X122.142 Y156.174
G1 F1500 X125.582 Y152.735 E2515.00489
G0 F9000 X125.582 Y153.3
G1 F1500 X122.142 Y156.74 E2515.16669
G0 F9000 X122.142 Y157.305
G1 F1500 X125.582 Y153.866 E2515.32848
G0 F9000 X125.582 Y154.432
G1 F1500 X122.142 Y157.871 E2515.49026
G0 F9000 X122.142 Y158.437
G1 F1500 X125.582 Y154.997 E2515.65207
G0 F9000 X125.582 Y155.563
G1 F1500 X122.142 Y159.002 E2515.81385
G0 F9000 X122.142 Y159.568
G1 F1500 X125.582 Y156.129 E2515.97563
G0 F9000 X125.582 Y156.694
G1 F1500 X122.142 Y160.134 E2516.13744
G0 F9000 X122.142 Y160.699
G1 F1500 X125.582 Y157.26 E2516.29922
G0 F9000 X125.582 Y157.826
G1 F1500 X122.142 Y161.265 E2516.46101
G0 F9000 X122.142 Y161.831
G1 F1500 X125.582 Y158.391 E2516.62282
G0 F9000 X125.582 Y158.957
G1 F1500 X122.142 Y162.396 E2516.7846
G0 F9000 X122.142 Y162.962
G1 F1500 X125.582 Y159.523 E2516.94638
G0 F9000 X125.582 Y160.088
G1 F1500 X122.142 Y163.528 E2517.10819
G0 F9000 X122.142 Y164.094
G1 F1500 X125.582 Y160.654 E2517.27
G0 F9000 X125.582 Y161.22
G1 F1500 X122.142 Y164.659 E2517.43178
G0 F9000 X122.142 Y165.225
G1 F1500 X125.582 Y161.786 E2517.59356
G0 F9000 X125.582 Y162.351
G1 F1500 X122.142 Y165.791 E2517.75537
G0 F9000 X122.142 Y166.356
G1 F1500 X125.582 Y162.917 E2517.91715
G0 F9000 X125.582 Y163.483
G1 F1500 X122.142 Y166.922 E2518.07894
G0 F9000 X122.142 Y167.488
G1 F1500 X125.582 Y164.048 E2518.24074
G0 F9000 X125.582 Y164.614
G1 F1500 X122.142 Y168.053 E2518.40253
G0 F9000 X122.142 Y168.619
G1 F1500 X125.582 Y165.18 E2518.56431
G0 F9000 X125.582 Y165.745
G1 F1500 X122.142 Y169.185 E2518.72612
G0 F9000 X122.142 Y169.75
G1 F1500 X125.582 Y166.311 E2518.8879
G0 F9000 X125.582 Y166.877
G1 F1500 X122.142 Y170.316 E2519.04969
G0 F9000 X122.142 Y170.882
G1 F1500 X125.582 Y167.442 E2519.21149
G0 F9000 X125.582 Y168.008
G1 F1500 X122.142 Y171.447 E2519.37328
G0 F9000 X122.142 Y172.013
G1 F1500 X125.582 Y168.574 E2519.53506
G0 F9000 X125.582 Y169.139
G1 F1500 X122.142 Y172.579 E2519.69687
G0 F9000 X122.142 Y173.144
G1 F1500 X125.582 Y169.705 E2519.85865
G0 F9000 X125.582 Y170.271
G1 F1500 X122.142 Y173.71 E2520.02043
G0 F9000 X122.142 Y174.276
G1 F1500 X125.582 Y170.836 E2520.18224
G0 F9000 X125.582 Y171.402
G1 F1500 X122.142 Y174.842 E2520.34405
G0 F9000 X122.142 Y175.407
G1 F1500 X125.582 Y171.968 E2520.50583
G0 F9000 X125.582 Y172.534
G1 F1500 X122.142 Y175.973 E2520.66762
G0 F9000 X122.142 Y176.539
G1 F1500 X125.582 Y173.099 E2520.82942
G0 F9000 X125.582 Y173.665
G1 F1500 X122.142 Y177.104 E2520.99121
G0 F9000 X122.142 Y177.67
G1 F1500 X125.582 Y174.231 E2521.15299
G0 F9000 X125.582 Y174.796
G1 F1500 X122.142 Y178.236 E2521.3148
G0 F9000 X122.142 Y178.801
G1 F1500 X125.582 Y175.362 E2521.47658
G0 F9000 X125.582 Y175.928
G1 F1500 X122.142 Y179.367 E2521.63836
G0 F9000 X122.142 Y179.933
G1 F1500 X125.582 Y176.493 E2521.80017
G0 F9000 X125.582 Y177.059
G1 F1500 X122.142 Y180.498 E2521.96195
G0 F9000 X122.142 Y181.064
G1 F1500 X125.582 Y177.625 E2522.12374
G0 F9000 X125.582 Y178.19
G1 F1500 X122.142 Y181.63 E2522.28554
G0 F9000 X122.142 Y182.195
G1 F1500 X125.582 Y178.756 E2522.44733
G0 F9000 X125.582 Y179.322
G1 F1500 X122.142 Y182.761 E2522.60911
G0 F9000 X122.142 Y183.327
G1 F1500 X125.582 Y179.887 E2522.77092
G0 F9000 X125.582 Y180.453
G1 F1500 X122.142 Y183.893 E2522.93273
G0 F9000 X122.142 Y184.458
G1 F1500 X125.582 Y181.019 E2523.09451
G0 F9000 X125.582 Y181.585
G1 F1500 X122.142 Y185.024 E2523.25629
G0 F9000 X122.142 Y185.59
G1 F1500 X125.582 Y182.15 E2523.4181
G0 F9000 X125.582 Y182.716
G1 F1500 X122.142 Y186.155 E2523.57988
G0 F9000 X122.142 Y186.721
G1 F1500 X125.582 Y183.282 E2523.74167
G0 F9000 X125.582 Y183.847
G1 F1500 X122.142 Y187.287 E2523.90347
G0 F9000 X122.142 Y187.852
G1 F1500 X125.582 Y184.413 E2524.06526
G0 F9000 X125.582 Y184.979
G1 F1500 X122.142 Y188.418 E2524.22704
G0 F9000 X122.142 Y188.984
G1 F1500 X125.582 Y185.544 E2524.38885
G0 F9000 X125.582 Y186.11
G1 F1500 X122.142 Y189.549 E2524.55063
G0 F9000 X122.142 Y190.115
G1 F1500 X125.582 Y186.676 E2524.71242
G0 F9000 X125.582 Y187.241
G1 F1500 X122.142 Y190.681 E2524.87422
G0 F9000 X122.142 Y191.246
G1 F1500 X125.582 Y187.807 E2525.03601
G0 F9000 X125.582 Y188.373
G1 F1500 X122.142 Y191.812 E2525.19779
G0 F9000 X122.142 Y192.378
G1 F1500 X125.582 Y188.938 E2525.3596
G0 F9000 X125.582 Y189.504
G1 F1500 X122.142 Y192.943 E2525.52138
G0 F9000 X122.142 Y193.509
G1 F1500 X125.582 Y190.07 E2525.68316
G0 F9000 X125.582 Y190.635
G1 F1500 X122.142 Y194.075 E2525.84497
G0 F9000 X122.142 Y194.641
G1 F1500 X125.582 Y191.201 E2526.00678
G0 F9000 X125.582 Y191.767
G1 F1500 X122.142 Y195.206 E2526.16856
G0 F9000 X122.142 Y195.772
G1 F1500 X125.582 Y192.333 E2526.33034
G0 F9000 X125.582 Y192.898
G1 F1500 X122.142 Y196.338 E2526.49215
G0 F9000 X122.142 Y196.903
G1 F1500 X125.582 Y193.464 E2526.65394
G0 F9000 X125.582 Y194.03
G1 F1500 X122.142 Y197.469 E2526.81572
G0 F9000 X122.142 Y198.035
G1 F1500 X125.582 Y194.595 E2526.97753
G0 F9000 X125.582 Y195.161
G1 F1500 X122.142 Y198.6 E2527.13931
G0 F9000 X122.142 Y199.166
G1 F1500 X125.582 Y195.727 E2527.30109
G0 F9000 X125.582 Y196.292
G1 F1500 X122.142 Y199.732 E2527.4629
G0 F9000 X122.142 Y200.297
G1 F1500 X125.582 Y196.858 E2527.62468
G0 F9000 X125.582 Y197.424
G1 F1500 X122.142 Y200.863 E2527.78647
G0 F9000 X122.142 Y201.429
G1 F1500 X125.582 Y197.989 E2527.94827
G0 F9000 X125.582 Y198.555
G1 F1500 X122.142 Y201.994 E2528.11006
G0 F9000 X122.142 Y202.56
G1 F1500 X125.582 Y199.121 E2528.27184
G0 F9000 X125.582 Y199.686
G1 F1500 X122.142 Y203.126 E2528.43365
G0 F9000 X122.142 Y203.692
G1 F1500 X125.582 Y200.252 E2528.59546
G0 F9000 X125.582 Y200.818
G1 F1500 X122.142 Y204.257 E2528.75724
G0 F9000 X122.142 Y204.823
G1 F1500 X125.582 Y201.384 E2528.91902
G0 F9000 X125.582 Y201.949
G1 F1500 X122.142 Y205.389 E2529.08083
G0 F9000 X121.575 Y205.581
G1 F1500 E2522.58083
;MESH:NONMESH
G0 F300 X121.575 Y205.581 Z2.09
G0 F9000 X121.593 Y29.804
;TIME_ELAPSED:2910.365864
;LAYER:4
;TYPE:WALL-INNER
;MESH:expander3.stl
G1 F1500 E2529.08083
G1 X120.83 Y29.8 E2529.10621
G1 X113.407 Y29.801 E2529.3531
G1 X113.407 Y117.465 E2532.26881
G1 X121.593 Y117.465 E2532.54108
G1 X121.593 Y29.804 E2535.4567
G1 F1500 E2528.9567
G0 F9000 X121.321 Y47.514
G0 X121.218 Y47.523
G0 X121.192 Y47.585
G0 X121.193 Y47.386
;TYPE:WALL-OUTER
G1 F1500 E2535.4567
G1 X121.193 Y30.202 E2536.02824
G1 X120.829 Y30.2 E2536.04035
G1 X113.807 Y30.201 E2536.2739
G1 X113.807 Y47.385 E2536.84544
G1 X121.193 Y47.386 E2537.0911
G0 F9000 X121.633 Y47.697
G1 F1500 E2530.5911
G0 F9000 X121.321 Y64.934
G0 X121.218 Y64.943
G0 X121.192 Y65.005
G0 X121.193 Y64.806
G1 F1500 E2537.0911
G1 X121.193 Y47.622 E2537.66264
G1 X120.829 Y47.62 E2537.67475
G1 X113.807 Y47.621 E2537.9083
G1 X113.807 Y64.805 E2538.47985
G1 X114.172 Y64.805 E2538.49199
G1 X121.193 Y64.806 E2538.7255
G0 F9000 X121.633 Y65.117
G1 F1500 E2532.2255
G0 F9000 X121.321 Y82.354
G0 X121.206 Y82.363
G0 X121.192 Y82.425
G0 X121.193 Y82.226
G1 F1500 E2538.7255
G1 X121.193 Y65.042 E2539.29705
G1 X120.829 Y65.04 E2539.30915
G1 X113.807 Y65.041 E2539.54271
G1 X113.807 Y82.225 E2540.11425
G1 X121.193 Y82.226 E2540.35991
G0 F9000 X121.633 Y82.537
G1 F1500 E2533.85991
G0 F9000 X121.321 Y99.774
G0 X121.217 Y99.783
G0 X121.192 Y99.845
G0 X121.193 Y99.646
G1 F1500 E2540.35991
G1 X121.193 Y82.462 E2540.93145
G1 X120.829 Y82.46 E2540.94356
G1 X113.807 Y82.461 E2541.17711
G1 X113.807 Y99.645 E2541.74865
G1 X121.193 Y99.646 E2541.99431
G0 F9000 X121.633 Y99.957
G1 F1500 E2535.49431
G0 F9000 X121.321 Y117.193
G0 X113.679 Y117.193
G0 X113.607 Y117.065
G0 X113.807 Y117.065
G1 F1500 E2541.99431
G1 X121.193 Y117.065 E2542.23997
G1 X121.193 Y99.882 E2542.81148
G1 X120.829 Y99.88 E2542.82359
G1 X113.807 Y99.881 E2543.05714
G1 X113.807 Y117.065 E2543.62868
G0 F9000 X113.607 Y117.065
G0 X113.664 Y117.168
G0 X121.593 Y117.535
;TYPE:WALL-INNER
G1 F1500 X113.407 Y117.535 E2543.67645
G1 X113.407 Y205.198 E2546.59213
G1 X121.394 Y205.199 E2546.85778
G1 X121.593 Y205.199 E2546.8644
G1 X121.593 Y205 E2546.86868
G1 X121.593 Y117.535 E2549.77778
G1 F1500 E2543.27778
G0 F9000 X121.393 Y135.119
G0 X121.193 Y135.119
;TYPE:WALL-OUTER
G1 F1500 E2549.77778
G1 X121.193 Y117.935 E2550.34932
G1 X113.807 Y117.935 E2550.59498
G1 X113.807 Y135.118 E2551.16649
G1 X114.171 Y135.12 E2551.1786
G1 X121.193 Y135.119 E2551.41215
G0 F9000 X121.633 Y135.43
G1 F1500 E2544.91215
G0 F9000 X121.321 Y152.667
G0 X121.206 Y152.676
G0 X121.192 Y152.738
G0 X121.193 Y152.539
G1 F1500 E2551.41215
G1 X121.193 Y135.355 E2551.98369
G1 X113.807 Y135.354 E2552.22935
G1 X113.807 Y152.538 E2552.80089
G1 X121.193 Y152.539 E2553.04655
G0 F9000 X121.633 Y152.85
G1 F1500 E2546.54655
G0 F9000 X121.321 Y170.087
G0 X121.217 Y170.096
G0 X121.192 Y170.158
G0 X121.193 Y169.959
G1 F1500 E2553.04655
G1 X121.193 Y152.775 E2553.61809
G1 X113.807 Y152.774 E2553.86375
G1 X113.807 Y169.958 E2554.43529
G1 X121.193 Y169.959 E2554.68095
G0 F9000 X121.633 Y170.27
G1 F1500 E2548.18095
G0 F9000 X121.321 Y187.507
G0 X121.217 Y187.515
G0 X121.192 Y187.578
G0 X121.193 Y187.379
G1 F1500 E2554.68095
G1 X121.193 Y170.195 E2555.2525
G1 X113.807 Y170.194 E2555.49816
G1 X113.807 Y187.378 E2556.0697
G1 X121.193 Y187.379 E2556.31536
G0 F9000 X121.633 Y187.69
G1 F1500 E2549.81536
G0 F9000 X121.321 Y204.927
G0 X121.192 Y204.998
G0 X121.193 Y204.799
G1 F1500 E2556.31536
G1 X121.193 Y187.615 E2556.8869
G1 X113.807 Y187.614 E2557.13256
G1 X113.807 Y204.798 E2557.7041
G1 X121.193 Y204.799 E2557.94976
G1 F1500 E2551.44976
G0 F9000 X121.192 Y204.998
G0 X119.666 Y205.369
G0 X119.666 Y203.934
G0 X113.211 Y209.905
G0 X113.211 Y208.43
G0 X108.867 Y208.64
;TYPE:WALL-INNER
G1 F1500 E2557.94976
G1 X108.867 Y26.36 E2564.01242
G1 X126.133 Y26.36 E2564.58669
G1 X126.133 Y208.64 E2570.64934
G1 X108.867 Y208.64 E2571.22361
G0 F9000 X108.467 Y209.04
;TYPE:WALL-OUTER
G1 F1500 X108.467 Y25.96 E2577.31288
G1 X126.533 Y25.96 E2577.91376
G1 X126.533 Y209.04 E2584.00302
G1 X108.467 Y209.04 E2584.6039
G0 F9000 X108.637 Y208.87
G0 X108.977 Y208.25
G0 X109.257 Y208.25
;TYPE:SKIN
G1 F1500 X109.257 Y26.75 E2590.64061
G1 X125.743 Y26.75 E2591.18894
G1 X125.743 Y208.25 E2597.22566
G1 X109.257 Y208.25 E2597.77398
G1 F1500 E2591.27398
G0 F9000 X108.977 Y208.25
G0 X113.297 Y208.43
G0 X113.299 Y205.389
G0 X113.297 Y205.338
G0 X113.017 Y205.588
G1 F1500 E2597.77398
G1 X121.983 Y205.589 E2598.07219
G1 X121.983 Y29.416 E2603.93173
G1 X120.831 Y29.41 E2603.97005
G1 X113.017 Y29.411 E2604.22994
G1 X113.017 Y205.588 E2610.08961
G1 F1500 E2603.58961
G0 F9000 X113.297 Y205.338
G0 X115.392 Y205.369
G0 X115.392 Y203.934
G0 X113.211 Y209.905
G0 X113.211 Y208.43
G0 X109.66 Y208.53
G0 X109.66 Y208.089
G1 F1500 E2610.08961
G1 X109.416 Y207.845 E2610.10109
G0 F9000 X109.416 Y207.279
G1 F1500 X110.225 Y208.089 E2610.13917
G0 F9000 X110.791 Y208.089
G1 F1500 X109.416 Y206.714 E2610.20384
G0 F9000 X109.416 Y206.148
G1 F1500 X111.357 Y208.089 E2610.29514
G0 F9000 X111.922 Y208.089
G1 F1500 X109.416 Y205.582 E2610.41304
G0 F9000 X109.416 Y205.017
G1 F1500 X112.488 Y208.089 E2610.55754
G0 F9000 X113.054 Y208.089
G1 F1500 X109.416 Y204.451 E2610.72866
G0 F9000 X109.416 Y203.885
G1 F1500 X113.62 Y208.089 E2610.9264
G0 F9000 X114.185 Y208.089
G1 F1500 X109.416 Y203.32 E2611.15072
G0 F9000 X109.416 Y202.754
G1 F1500 X114.751 Y208.089 E2611.40166
G0 F9000 X115.317 Y208.089
G1 F1500 X112.975 Y205.747 E2611.51182
G0 F9000 X112.857 Y205.629
G1 F1500 X109.416 Y202.188 E2611.67367
G0 F9000 X109.416 Y201.623
G1 F1500 X112.857 Y205.063 E2611.83551
G0 F9000 X112.857 Y204.498
G1 F1500 X109.416 Y201.057 E2611.99736
G0 F9000 X109.416 Y200.491
G1 F1500 X112.857 Y203.932 E2612.15921
G0 F9000 X112.857 Y203.366
G1 F1500 X109.416 Y199.925 E2612.32107
G0 F9000 X109.416 Y199.36
G1 F1500 X112.857 Y202.801 E2612.48292
G0 F9000 X112.857 Y202.235
G1 F1500 X109.416 Y198.794 E2612.64478
G0 F9000 X109.416 Y198.228
G1 F1500 X112.857 Y201.669 E2612.80663
G0 F9000 X112.857 Y201.103
G1 F1500 X109.416 Y197.663 E2612.96846
G0 F9000 X109.416 Y197.097
G1 F1500 X112.857 Y200.538 E2613.13031
G0 F9000 X112.857 Y199.972
G1 F1500 X109.416 Y196.531 E2613.29217
G0 F9000 X109.416 Y195.966
G1 F1500 X112.857 Y199.406 E2613.454
G0 F9000 X112.857 Y198.841
G1 F1500 X109.416 Y195.4 E2613.61585
G0 F9000 X109.416 Y194.834
G1 F1500 X112.857 Y198.275 E2613.77771
G0 F9000 X112.857 Y197.709
G1 F1500 X109.416 Y194.269 E2613.93954
G0 F9000 X109.416 Y193.703
G1 F1500 X112.857 Y197.144 E2614.10139
G0 F9000 X112.857 Y196.578
G1 F1500 X109.416 Y193.137 E2614.26325
G0 F9000 X109.416 Y192.572
G1 F1500 X112.857 Y196.012 E2614.42508
G0 F9000 X112.857 Y195.447
G1 F1500 X109.416 Y192.006 E2614.58693
G0 F9000 X109.416 Y191.44
G1 F1500 X112.857 Y194.881 E2614.74878
G0 F9000 X112.857 Y194.315
G1 F1500 X109.416 Y190.874 E2614.91064
G0 F9000 X109.416 Y190.309
G1 F1500 X112.857 Y193.75 E2615.07249
G0 F9000 X112.857 Y193.184
G1 F1500 X109.416 Y189.743 E2615.23435
G0 F9000 X109.416 Y189.177
G1 F1500 X112.857 Y192.618 E2615.3962
G0 F9000 X112.857 Y192.053
G1 F1500 X109.416 Y188.612 E2615.55806
G0 F9000 X109.416 Y188.046
G1 F1500 X112.857 Y191.487 E2615.71991
G0 F9000 X112.857 Y190.921
G1 F1500 X109.416 Y187.48 E2615.88176
G0 F9000 X109.416 Y186.915
G1 F1500 X112.857 Y190.355 E2616.04359
G0 F9000 X112.857 Y189.79
G1 F1500 X109.416 Y186.349 E2616.20545
G0 F9000 X109.416 Y185.783
G1 F1500 X112.857 Y189.224 E2616.3673
G0 F9000 X112.857 Y188.658
G1 F1500 X109.416 Y185.218 E2616.52913
G0 F9000 X109.416 Y184.652
G1 F1500 X112.857 Y188.093 E2616.69099
G0 F9000 X112.857 Y187.527
G1 F1500 X109.416 Y184.086 E2616.85284
G0 F9000 X109.416 Y183.521
G1 F1500 X112.857 Y186.961 E2617.01467
G0 F9000 X112.857 Y186.396
G1 F1500 X109.416 Y182.955 E2617.17653
G0 F9000 X109.416 Y182.389
G1 F1500 X112.857 Y185.83 E2617.33838
G0 F9000 X112.857 Y185.264
G1 F1500 X109.416 Y181.824 E2617.50021
G0 F9000 X109.416 Y181.258
G1 F1500 X112.857 Y184.699 E2617.66206
G0 F9000 X112.857 Y184.133
G1 F1500 X109.416 Y180.692 E2617.82392
G0 F9000 X109.416 Y180.126
G1 F1500 X112.857 Y183.567 E2617.98577
G0 F9000 X112.857 Y183.002
G1 F1500 X109.416 Y179.561 E2618.14763
G0 F9000 X109.416 Y178.995
G1 F1500 X112.857 Y182.436 E2618.30948
G0 F9000 X112.857 Y181.87
G1 F1500 X109.416 Y178.429 E2618.47133
G0 F9000 X109.416 Y177.864
G1 F1500 X112.857 Y181.305 E2618.63319
G0 F9000 X112.857 Y180.739
G1 F1500 X109.416 Y177.298 E2618.79504
G0 F9000 X109.416 Y176.732
G1 F1500 X112.857 Y180.173 E2618.9569
G0 F9000 X112.857 Y179.607
G1 F1500 X109.416 Y176.167 E2619.11873
G0 F9000 X109.416 Y175.601
G1 F1500 X112.857 Y179.042 E2619.28058
G0 F9000 X112.857 Y178.476
G1 F1500 X109.416 Y175.035 E2619.44244
G0 F9000 X109.416 Y174.47
G1 F1500 X112.857 Y177.91 E2619.60427
G0 F9000 X112.857 Y177.345
G1 F1500 X109.416 Y173.904 E2619.76612
G0 F9000 X109.416 Y173.338
G1 F1500 X112.857 Y176.779 E2619.92797
G0 F9000 X112.857 Y176.213
G1 F1500 X109.416 Y172.773 E2620.08981
G0 F9000 X109.416 Y172.207
G1 F1500 X112.857 Y175.648 E2620.25166
G0 F9000 X112.857 Y175.082
G1 F1500 X109.416 Y171.641 E2620.41351
G0 F9000 X109.416 Y171.076
G1 F1500 X112.857 Y174.516 E2620.57534
G0 F9000 X112.857 Y173.951
G1 F1500 X109.416 Y170.51 E2620.7372
G0 F9000 X109.416 Y169.944
G1 F1500 X112.857 Y173.385 E2620.89905
G0 F9000 X112.857 Y172.819
G1 F1500 X109.416 Y169.378 E2621.06091
G0 F9000 X109.416 Y168.813
G1 F1500 X112.857 Y172.254 E2621.22276
G0 F9000 X112.857 Y171.688
G1 F1500 X109.416 Y168.247 E2621.38461
G0 F9000 X109.416 Y167.681
G1 F1500 X112.857 Y171.122 E2621.54647
G0 F9000 X112.857 Y170.556
G1 F1500 X109.416 Y167.116 E2621.7083
G0 F9000 X109.416 Y166.55
G1 F1500 X112.857 Y169.991 E2621.87015
G0 F9000 X112.857 Y169.425
G1 F1500 X109.416 Y165.984 E2622.03201
G0 F9000 X109.416 Y165.419
G1 F1500 X112.857 Y168.859 E2622.19384
G0 F9000 X112.857 Y168.294
G1 F1500 X109.416 Y164.853 E2622.35569
G0 F9000 X109.416 Y164.287
G1 F1500 X112.857 Y167.728 E2622.51755
G0 F9000 X112.857 Y167.162
G1 F1500 X109.416 Y163.722 E2622.67938
G0 F9000 X109.416 Y163.156
G1 F1500 X112.857 Y166.597 E2622.84123
G0 F9000 X112.857 Y166.031
G1 F1500 X109.416 Y162.59 E2623.00308
G0 F9000 X109.416 Y162.025
G1 F1500 X112.857 Y165.465 E2623.16492
G0 F9000 X112.857 Y164.9
G1 F1500 X109.416 Y161.459 E2623.32677
G0 F9000 X109.416 Y160.893
G1 F1500 X112.857 Y164.334 E2623.48862
G0 F9000 X112.857 Y163.768
G1 F1500 X109.416 Y160.327 E2623.65048
G0 F9000 X109.416 Y159.762
G1 F1500 X112.857 Y163.203 E2623.81233
G0 F9000 X112.857 Y162.637
G1 F1500 X109.416 Y159.196 E2623.97419
G0 F9000 X109.416 Y158.63
G1 F1500 X112.857 Y162.071 E2624.13604
G0 F9000 X112.857 Y161.506
G1 F1500 X109.416 Y158.065 E2624.29789
G0 F9000 X109.416 Y157.499
G1 F1500 X112.857 Y160.94 E2624.45975
G0 F9000 X112.857 Y160.374
G1 F1500 X109.416 Y156.933 E2624.6216
G0 F9000 X109.416 Y156.368
G1 F1500 X112.857 Y159.808 E2624.78343
G0 F9000 X112.857 Y159.243
G1 F1500 X109.416 Y155.802 E2624.94529
G0 F9000 X109.416 Y155.236
G1 F1500 X112.857 Y158.677 E2625.10714
G0 F9000 X112.857 Y158.111
G1 F1500 X109.416 Y154.671 E2625.26897
G0 F9000 X109.416 Y154.105
G1 F1500 X112.857 Y157.546 E2625.43083
G0 F9000 X112.857 Y156.98
G1 F1500 X109.416 Y153.539 E2625.59268
G0 F9000 X109.416 Y152.974
G1 F1500 X112.857 Y156.414 E2625.75451
G0 F9000 X112.857 Y155.849
G1 F1500 X109.416 Y152.408 E2625.91636
G0 F9000 X109.416 Y151.842
G1 F1500 X112.857 Y155.283 E2626.07822
G0 F9000 X112.857 Y154.717
G1 F1500 X109.416 Y151.277 E2626.24005
G0 F9000 X109.416 Y150.711
G1 F1500 X112.857 Y154.152 E2626.4019
G0 F9000 X112.857 Y153.586
G1 F1500 X109.416 Y150.145 E2626.56376
G0 F9000 X109.416 Y149.579
G1 F1500 X112.857 Y153.02 E2626.72561
G0 F9000 X112.857 Y152.455
G1 F1500 X109.416 Y149.014 E2626.88747
G0 F9000 X109.416 Y148.448
G1 F1500 X112.857 Y151.889 E2627.04932
G0 F9000 X112.857 Y151.323
G1 F1500 X109.416 Y147.882 E2627.21117
G0 F9000 X109.416 Y147.317
G1 F1500 X112.857 Y150.757 E2627.373
G0 F9000 X112.857 Y150.192
G1 F1500 X109.416 Y146.751 E2627.53486
G0 F9000 X109.416 Y146.185
G1 F1500 X112.857 Y149.626 E2627.69671
G0 F9000 X112.857 Y149.06
G1 F1500 X109.416 Y145.62 E2627.85854
G0 F9000 X109.416 Y145.054
G1 F1500 X112.857 Y148.495 E2628.0204
G0 F9000 X112.857 Y147.929
G1 F1500 X109.416 Y144.488 E2628.18225
G0 F9000 X109.416 Y143.923
G1 F1500 X112.857 Y147.363 E2628.34408
G0 F9000 X112.857 Y146.798
G1 F1500 X109.416 Y143.357 E2628.50594
G0 F9000 X109.416 Y142.791
G1 F1500 X112.857 Y146.232 E2628.66779
G0 F9000 X112.857 Y145.666
G1 F1500 X109.416 Y142.226 E2628.82962
G0 F9000 X109.416 Y141.66
G1 F1500 X112.857 Y145.101 E2628.99147
G0 F9000 X112.857 Y144.535
G1 F1500 X109.416 Y141.094 E2629.15333
G0 F9000 X109.416 Y140.528
G1 F1500 X112.857 Y143.969 E2629.31518
G0 F9000 X112.857 Y143.404
G1 F1500 X109.416 Y139.963 E2629.47704
G0 F9000 X109.416 Y139.397
G1 F1500 X112.857 Y142.838 E2629.63889
G0 F9000 X112.857 Y142.272
G1 F1500 X109.416 Y138.831 E2629.80075
G0 F9000 X109.416 Y138.266
G1 F1500 X112.857 Y141.707 E2629.9626
G0 F9000 X112.857 Y141.141
G1 F1500 X109.416 Y137.7 E2630.12445
G0 F9000 X109.416 Y137.134
G1 F1500 X112.857 Y140.575 E2630.28631
G0 F9000 X112.857 Y140.009
G1 F1500 X109.416 Y136.569 E2630.44814
G0 F9000 X109.416 Y136.003
G1 F1500 X112.857 Y139.444 E2630.60999
G0 F9000 X112.857 Y138.878
G1 F1500 X109.416 Y135.437 E2630.77185
G0 F9000 X109.416 Y134.872
G1 F1500 X112.857 Y138.312 E2630.93368
G0 F9000 X112.857 Y137.747
G1 F1500 X109.416 Y134.306 E2631.09553
G0 F9000 X109.416 Y133.74
G1 F1500 X112.857 Y137.181 E2631.25738
G0 F9000 X112.857 Y136.615
G1 F1500 X109.416 Y133.175 E2631.41922
G0 F9000 X109.416 Y132.609
G1 F1500 X112.857 Y136.05 E2631.58107
G0 F9000 X112.857 Y135.484
G1 F1500 X109.416 Y132.043 E2631.74292
G0 F9000 X109.416 Y131.478
G1 F1500 X112.857 Y134.918 E2631.90475
G0 F9000 X112.857 Y134.353
G1 F1500 X109.416 Y130.912 E2632.06661
G0 F9000 X109.416 Y130.346
G1 F1500 X112.857 Y133.787 E2632.22846
G0 F9000 X112.857 Y133.221
G1 F1500 X109.416 Y129.78 E2632.39032
G0 F9000 X109.416 Y129.215
G1 F1500 X112.857 Y132.656 E2632.55217
G0 F9000 X112.857 Y132.09
G1 F1500 X109.416 Y128.649 E2632.71402
G0 F9000 X109.416 Y128.083
G1 F1500 X112.857 Y131.524 E2632.87588
G0 F9000 X112.857 Y130.959
G1 F1500 X109.416 Y127.518 E2633.03773
G0 F9000 X109.416 Y126.952
G1 F1500 X112.857 Y130.393 E2633.19959
G0 F9000 X112.857 Y129.827
G1 F1500 X109.416 Y126.386 E2633.36144
G0 F9000 X109.416 Y125.821
G1 F1500 X112.857 Y129.261 E2633.52327
G0 F9000 X112.857 Y128.696
G1 F1500 X109.416 Y125.255 E2633.68513
G0 F9000 X109.416 Y124.689
G1 F1500 X112.857 Y128.13 E2633.84698
G0 F9000 X112.857 Y127.564
G1 F1500 X109.416 Y124.124 E2634.00881
G0 F9000 X109.416 Y123.558
G1 F1500 X112.857 Y126.999 E2634.17066
G0 F9000 X112.857 Y126.433
G1 F1500 X109.416 Y122.992 E2634.33252
G0 F9000 X109.416 Y122.427
G1 F1500 X112.857 Y125.867 E2634.49435
G0 F9000 X112.857 Y125.302
G1 F1500 X109.416 Y121.861 E2634.6562
G0 F9000 X109.416 Y121.295
G1 F1500 X112.857 Y124.736 E2634.81806
G0 F9000 X112.857 Y124.17
G1 F1500 X109.416 Y120.729 E2634.97991
G0 F9000 X109.416 Y120.164
G1 F1500 X112.857 Y123.605 E2635.14177
G0 F9000 X112.857 Y123.039
G1 F1500 X109.416 Y119.598 E2635.30362
G0 F9000 X109.416 Y119.032
G1 F1500 X112.857 Y122.473 E2635.46547
G0 F9000 X112.857 Y121.908
G1 F1500 X109.416 Y118.467 E2635.62733
G0 F9000 X109.416 Y117.901
G1 F1500 X112.857 Y121.342 E2635.78918
G0 F9000 X112.857 Y120.776
G1 F1500 X109.416 Y117.335 E2635.95104
G0 F9000 X109.416 Y116.77
G1 F1500 X112.857 Y120.21 E2636.11287
G0 F9000 X112.857 Y119.645
G1 F1500 X109.416 Y116.204 E2636.27472
G0 F9000 X109.416 Y115.638
G1 F1500 X112.857 Y119.079 E2636.43657
G0 F9000 X112.857 Y118.513
G1 F1500 X109.416 Y115.073 E2636.59841
G0 F9000 X109.416 Y114.507
G1 F1500 X112.857 Y117.948 E2636.76026
G0 F9000 X112.857 Y117.382
G1 F1500 X109.416 Y113.941 E2636.92211
G0 F9000 X109.416 Y113.376
G1 F1500 X112.857 Y116.816 E2637.08394
G0 F9000 X112.857 Y116.251
G1 F1500 X109.416 Y112.81 E2637.2458
G0 F9000 X109.416 Y112.244
G1 F1500 X112.857 Y115.685 E2637.40765
G0 F9000 X112.857 Y115.119
G1 F1500 X109.416 Y111.679 E2637.56948
G0 F9000 X109.416 Y111.113
G1 F1500 X112.857 Y114.554 E2637.73134
G0 F9000 X112.857 Y113.988
G1 F1500 X109.416 Y110.547 E2637.89319
G0 F9000 X109.416 Y109.981
G1 F1500 X112.857 Y113.422 E2638.05504
G0 F9000 X112.857 Y112.857
G1 F1500 X109.416 Y109.416 E2638.2169
G0 F9000 X109.416 Y108.85
G1 F1500 X112.857 Y112.291 E2638.37875
G0 F9000 X112.857 Y111.725
G1 F1500 X109.416 Y108.284 E2638.54061
G0 F9000 X109.416 Y107.719
G1 F1500 X112.857 Y111.16 E2638.70246
G0 F9000 X112.857 Y110.594
G1 F1500 X109.416 Y107.153 E2638.86432
G0 F9000 X109.416 Y106.587
G1 F1500 X112.857 Y110.028 E2639.02617
G0 F9000 X112.857 Y109.462
G1 F1500 X109.416 Y106.022 E2639.188
G0 F9000 X109.416 Y105.456
G1 F1500 X112.857 Y108.897 E2639.34985
G0 F9000 X112.857 Y108.331
G1 F1500 X109.416 Y104.89 E2639.51171
G0 F9000 X109.416 Y104.325
G1 F1500 X112.857 Y107.765 E2639.67354
G0 F9000 X112.857 Y107.2
G1 F1500 X109.416 Y103.759 E2639.83539
G0 F9000 X109.416 Y103.193
G1 F1500 X112.857 Y106.634 E2639.99725
G0 F9000 X112.857 Y106.068
G1 F1500 X109.416 Y102.628 E2640.15908
G0 F9000 X109.416 Y102.062
G1 F1500 X112.857 Y105.503 E2640.32093
G0 F9000 X112.857 Y104.937
G1 F1500 X109.416 Y101.496 E2640.48279
G0 F9000 X109.416 Y100.931
G1 F1500 X112.857 Y104.371 E2640.64462
G0 F9000 X112.857 Y103.806
G1 F1500 X109.416 Y100.365 E2640.80647
G0 F9000 X109.416 Y99.799
G1 F1500 X112.857 Y103.24 E2640.96832
G0 F9000 X112.857 Y102.674
G1 F1500 X109.416 Y99.233 E2641.13018
G0 F9000 X109.416 Y98.668
G1 F1500 X112.857 Y102.109 E2641.29203
G0 F9000 X112.857 Y101.543
G1 F1500 X109.416 Y98.102 E2641.45389
G0 F9000 X109.416 Y97.536
G1 F1500 X112.857 Y100.977 E2641.61574
G0 F9000 X112.857 Y100.411
G1 F1500 X109.416 Y96.971 E2641.77757
G0 F9000 X109.416 Y96.405
G1 F1500 X112.857 Y99.846 E2641.93943
G0 F9000 X112.857 Y99.28
G1 F1500 X109.416 Y95.839 E2642.10128
G0 F9000 X109.416 Y95.274
G1 F1500 X112.857 Y98.714 E2642.26311
G0 F9000 X112.857 Y98.149
G1 F1500 X109.416 Y94.708 E2642.42496
G0 F9000 X109.416 Y94.142
G1 F1500 X112.857 Y97.583 E2642.58682
G0 F9000 X112.857 Y97.017
G1 F1500 X109.416 Y93.577 E2642.74865
G0 F9000 X109.416 Y93.011
G1 F1500 X112.857 Y96.452 E2642.9105
G0 F9000 X112.857 Y95.886
G1 F1500 X109.416 Y92.445 E2643.07236
G0 F9000 X109.416 Y91.88
G1 F1500 X112.857 Y95.32 E2643.23419
G0 F9000 X112.857 Y94.755
G1 F1500 X109.416 Y91.314 E2643.39604
G0 F9000 X109.416 Y90.748
G1 F1500 X112.857 Y94.189 E2643.5579
G0 F9000 X112.857 Y93.623
G1 F1500 X109.416 Y90.182 E2643.71975
G0 F9000 X109.416 Y89.617
G1 F1500 X112.857 Y93.058 E2643.8816
G0 F9000 X112.857 Y92.492
G1 F1500 X109.416 Y89.051 E2644.04346
G0 F9000 X109.416 Y88.485
G1 F1500 X112.857 Y91.926 E2644.20531
G0 F9000 X112.857 Y91.361
G1 F1500 X109.416 Y87.92 E2644.36717
G0 F9000 X109.416 Y87.354
G1 F1500 X112.857 Y90.795 E2644.52902
G0 F9000 X112.857 Y90.229
G1 F1500 X109.416 Y86.788 E2644.69087
G0 F9000 X109.416 Y86.223
G1 F1500 X112.857 Y89.663 E2644.85271
G0 F9000 X112.857 Y89.098
G1 F1500 X109.416 Y85.657 E2645.01456
G0 F9000 X109.416 Y85.091
G1 F1500 X112.857 Y88.532 E2645.17641
G0 F9000 X112.857 Y87.966
G1 F1500 X109.416 Y84.526 E2645.33824
G0 F9000 X109.416 Y83.96
G1 F1500 X112.857 Y87.401 E2645.5001
G0 F9000 X112.857 Y86.835
G1 F1500 X109.416 Y83.394 E2645.66195
G0 F9000 X109.416 Y82.829
G1 F1500 X112.857 Y86.269 E2645.82378
G0 F9000 X112.857 Y85.704
G1 F1500 X109.416 Y82.263 E2645.98564
G0 F9000 X109.416 Y81.697
G1 F1500 X112.857 Y85.138 E2646.14749
G0 F9000 X112.857 Y84.572
G1 F1500 X109.416 Y81.132 E2646.30932
G0 F9000 X109.416 Y80.566
G1 F1500 X112.857 Y84.007 E2646.47118
G0 F9000 X112.857 Y83.441
G1 F1500 X109.416 Y80 E2646.63303
G0 F9000 X109.416 Y79.434
G1 F1500 X112.857 Y82.875 E2646.79488
G0 F9000 X112.857 Y82.31
G1 F1500 X109.416 Y78.869 E2646.95674
G0 F9000 X109.416 Y78.303
G1 F1500 X112.857 Y81.744 E2647.11859
G0 F9000 X112.857 Y81.178
G1 F1500 X109.416 Y77.737 E2647.28045
G0 F9000 X109.416 Y77.172
G1 F1500 X112.857 Y80.613 E2647.4423
G0 F9000 X112.857 Y80.047
G1 F1500 X109.416 Y76.606 E2647.60415
G0 F9000 X109.416 Y76.04
G1 F1500 X112.857 Y79.481 E2647.76601
G0 F9000 X112.857 Y78.915
G1 F1500 X109.416 Y75.475 E2647.92784
G0 F9000 X109.416 Y74.909
G1 F1500 X112.857 Y78.35 E2648.08969
G0 F9000 X112.857 Y77.784
G1 F1500 X109.416 Y74.343 E2648.25155
G0 F9000 X109.416 Y73.778
G1 F1500 X112.857 Y77.218 E2648.41338
G0 F9000 X112.857 Y76.653
G1 F1500 X109.416 Y73.212 E2648.57523
G0 F9000 X109.416 Y72.646
G1 F1500 X112.857 Y76.087 E2648.73709
G0 F9000 X112.857 Y75.521
G1 F1500 X109.416 Y72.081 E2648.89892
G0 F9000 X109.416 Y71.515
G1 F1500 X112.857 Y74.956 E2649.06077
G0 F9000 X112.857 Y74.39
G1 F1500 X109.416 Y70.949 E2649.22262
G0 F9000 X109.416 Y70.383
G1 F1500 X112.857 Y73.824 E2649.38448
G0 F9000 X112.857 Y73.259
G1 F1500 X109.416 Y69.818 E2649.54633
G0 F9000 X109.416 Y69.252
G1 F1500 X112.857 Y72.693 E2649.70819
G0 F9000 X112.857 Y72.127
G1 F1500 X109.416 Y68.686 E2649.87004
G0 F9000 X109.416 Y68.121
G1 F1500 X112.857 Y71.562 E2650.03189
G0 F9000 X112.857 Y70.996
G1 F1500 X109.416 Y67.555 E2650.19375
G0 F9000 X109.416 Y66.989
G1 F1500 X112.857 Y70.43 E2650.3556
G0 F9000 X112.857 Y69.864
G1 F1500 X109.416 Y66.424 E2650.51743
G0 F9000 X109.416 Y65.858
G1 F1500 X112.857 Y69.299 E2650.67929
G0 F9000 X112.857 Y68.733
G1 F1500 X109.416 Y65.292 E2650.84114
G0 F9000 X109.416 Y64.727
G1 F1500 X112.857 Y68.167 E2651.00297
G0 F9000 X112.857 Y67.602
G1 F1500 X109.416 Y64.161 E2651.16483
G0 F9000 X109.416 Y63.595
G1 F1500 X112.857 Y67.036 E2651.32668
G0 F9000 X112.857 Y66.47
G1 F1500 X109.416 Y63.03 E2651.48851
G0 F9000 X109.416 Y62.464
G1 F1500 X112.857 Y65.905 E2651.65037
G0 F9000 X112.857 Y65.339
G1 F1500 X109.416 Y61.898 E2651.81222
G0 F9000 X109.416 Y61.333
G1 F1500 X112.857 Y64.773 E2651.97405
G0 F9000 X112.857 Y64.208
G1 F1500 X109.416 Y60.767 E2652.1359
G0 F9000 X109.416 Y60.201
G1 F1500 X112.857 Y63.642 E2652.29776
G0 F9000 X112.857 Y63.076
G1 F1500 X109.416 Y59.635 E2652.45961
G0 F9000 X109.416 Y59.07
G1 F1500 X112.857 Y62.511 E2652.62147
G0 F9000 X112.857 Y61.945
G1 F1500 X109.416 Y58.504 E2652.78332
G0 F9000 X109.416 Y57.938
G1 F1500 X112.857 Y61.379 E2652.94517
G0 F9000 X112.857 Y60.814
G1 F1500 X109.416 Y57.373 E2653.10703
G0 F9000 X109.416 Y56.807
G1 F1500 X112.857 Y60.248 E2653.26888
G0 F9000 X112.857 Y59.682
G1 F1500 X109.416 Y56.241 E2653.43074
G0 F9000 X109.416 Y55.676
G1 F1500 X112.857 Y59.116 E2653.59257
G0 F9000 X112.857 Y58.551
G1 F1500 X109.416 Y55.11 E2653.75442
G0 F9000 X109.416 Y54.544
G1 F1500 X112.857 Y57.985 E2653.91628
G0 F9000 X112.857 Y57.419
G1 F1500 X109.416 Y53.979 E2654.07811
G0 F9000 X109.416 Y53.413
G1 F1500 X112.857 Y56.854 E2654.23996
G0 F9000 X112.857 Y56.288
G1 F1500 X109.416 Y52.847 E2654.40181
G0 F9000 X109.416 Y52.282
G1 F1500 X112.857 Y55.722 E2654.56364
G0 F9000 X112.857 Y55.157
G1 F1500 X109.416 Y51.716 E2654.7255
G0 F9000 X109.416 Y51.15
G1 F1500 X112.857 Y54.591 E2654.88735
G0 F9000 X112.857 Y54.025
G1 F1500 X109.416 Y50.585 E2655.04918
G0 F9000 X109.416 Y50.019
G1 F1500 X112.857 Y53.46 E2655.21104
G0 F9000 X112.857 Y52.894
G1 F1500 X109.416 Y49.453 E2655.37289
G0 F9000 X109.416 Y48.887
G1 F1500 X112.857 Y52.328 E2655.53475
G0 F9000 X112.857 Y51.763
G1 F1500 X109.416 Y48.322 E2655.6966
G0 F9000 X109.416 Y47.756
G1 F1500 X112.857 Y51.197 E2655.85845
G0 F9000 X112.857 Y50.631
G1 F1500 X109.416 Y47.19 E2656.02031
G0 F9000 X109.416 Y46.625
G1 F1500 X112.857 Y50.065 E2656.18214
G0 F9000 X112.857 Y49.5
G1 F1500 X109.416 Y46.059 E2656.34399
G0 F9000 X109.416 Y45.493
G1 F1500 X112.857 Y48.934 E2656.50585
G0 F9000 X112.857 Y48.368
G1 F1500 X109.416 Y44.928 E2656.66768
G0 F9000 X109.416 Y44.362
G1 F1500 X112.857 Y47.803 E2656.82953
G0 F9000 X112.857 Y47.237
G1 F1500 X109.416 Y43.796 E2656.99139
G0 F9000 X109.416 Y43.231
G1 F1500 X112.857 Y46.671 E2657.15322
G0 F9000 X112.857 Y46.106
G1 F1500 X109.416 Y42.665 E2657.31507
G0 F9000 X109.416 Y42.099
G1 F1500 X112.857 Y45.54 E2657.47692
G0 F9000 X112.857 Y44.974
G1 F1500 X109.416 Y41.534 E2657.63875
G0 F9000 X109.416 Y40.968
G1 F1500 X112.857 Y44.409 E2657.80061
G0 F9000 X112.857 Y43.843
G1 F1500 X109.416 Y40.402 E2657.96246
G0 F9000 X109.416 Y39.836
G1 F1500 X112.857 Y43.277 E2658.12432
G0 F9000 X112.857 Y42.712
G1 F1500 X109.416 Y39.271 E2658.28617
G0 F9000 X109.416 Y38.705
G1 F1500 X112.857 Y42.146 E2658.44803
G0 F9000 X112.857 Y41.58
G1 F1500 X109.416 Y38.139 E2658.60988
G0 F9000 X109.416 Y37.574
G1 F1500 X112.857 Y41.015 E2658.77173
G0 F9000 X112.857 Y40.449
G1 F1500 X109.416 Y37.008 E2658.93359
G0 F9000 X109.416 Y36.442
G1 F1500 X112.857 Y39.883 E2659.09544
G0 F9000 X112.857 Y39.317
G1 F1500 X109.416 Y35.877 E2659.25727
G0 F9000 X109.416 Y35.311
G1 F1500 X112.857 Y38.752 E2659.41913
G0 F9000 X112.857 Y38.186
G1 F1500 X109.416 Y34.745 E2659.58098
G0 F9000 X109.416 Y34.18
G1 F1500 X112.857 Y37.62 E2659.74281
G0 F9000 X112.857 Y37.055
G1 F1500 X109.416 Y33.614 E2659.90467
G0 F9000 X109.416 Y33.048
G1 F1500 X112.857 Y36.489 E2660.06652
G0 F9000 X112.857 Y35.923
G1 F1500 X109.416 Y32.483 E2660.22835
G0 F9000 X109.416 Y31.917
G1 F1500 X112.857 Y35.358 E2660.3902
G0 F9000 X112.857 Y34.792
G1 F1500 X109.416 Y31.351 E2660.55206
G0 F9000 X109.416 Y30.786
G1 F1500 X112.857 Y34.226 E2660.71389
G0 F9000 X112.857 Y33.661
G1 F1500 X109.416 Y30.22 E2660.87574
G0 F9000 X109.416 Y29.654
G1 F1500 X112.857 Y33.095 E2661.0376
G0 F9000 X112.857 Y32.529
G1 F1500 X109.416 Y29.088 E2661.19945
G0 F9000 X109.416 Y28.523
G1 F1500 X112.857 Y31.964 E2661.3613
G0 F9000 X112.857 Y31.398
G1 F1500 X109.416 Y27.957 E2661.52316
G0 F9000 X109.416 Y27.391
G1 F1500 X112.857 Y30.832 E2661.68501
G0 F9000 X112.857 Y30.266
G1 F1500 X109.499 Y26.909 E2661.84294
G0 F9000 X110.065 Y26.909
G1 F1500 X112.857 Y29.701 E2661.97427
G0 F9000 X112.971 Y29.25
G1 F1500 X110.631 Y26.909 E2662.08436
G0 F9000 X111.196 Y26.909
G1 F1500 X113.537 Y29.25 E2662.19447
G0 F9000 X114.102 Y29.25
G1 F1500 X111.762 Y26.909 E2662.30456
G0 F9000 X112.328 Y26.909
G1 F1500 X114.668 Y29.25 E2662.41465
G0 F9000 X115.234 Y29.25
G1 F1500 X112.893 Y26.909 E2662.52476
G0 F9000 X113.459 Y26.909
G1 F1500 X115.8 Y29.25 E2662.63488
G0 F9000 X116.365 Y29.25
G1 F1500 X114.025 Y26.909 E2662.74497
G0 F9000 X114.59 Y26.909
G1 F1500 X116.93 Y29.249 E2662.85503
G0 F9000 X117.496 Y29.249
G1 F1500 X115.156 Y26.909 E2662.9651
G0 F9000 X115.722 Y26.909
G1 F1500 X118.062 Y29.249 E2663.07517
G0 F9000 X118.627 Y29.249
G1 F1500 X116.287 Y26.909 E2663.18523
G0 F9000 X116.853 Y26.909
G1 F1500 X119.193 Y29.249 E2663.2953
G0 F9000 X119.759 Y29.249
G1 F1500 X117.419 Y26.909 E2663.40537
G0 F9000 X117.985 Y26.909
G1 F1500 X120.324 Y29.249 E2663.51541
G0 F9000 X120.89 Y29.249
G1 F1500 X118.55 Y26.909 E2663.62547
G0 F9000 X119.116 Y26.909
G1 F1500 X121.459 Y29.252 E2663.73568
G0 F9000 X122.028 Y29.255
G1 F1500 X119.682 Y26.909 E2663.84603
G0 F9000 X120.247 Y26.909
G1 F1500 X125.582 Y32.244 E2664.09697
G0 F9000 X125.582 Y31.679
G1 F1500 X120.813 Y26.909 E2664.32132
G0 F9000 X121.379 Y26.909
G1 F1500 X125.582 Y31.113 E2664.51904
G0 F9000 X125.582 Y30.547
G1 F1500 X121.944 Y26.909 E2664.69016
G0 F9000 X122.51 Y26.909
G1 F1500 X125.582 Y29.982 E2664.83468
G0 F9000 X125.582 Y29.416
G1 F1500 X123.076 Y26.909 E2664.95257
G0 F9000 X123.641 Y26.909
G1 F1500 X125.582 Y28.85 E2665.04387
G0 F9000 X125.582 Y28.284
G1 F1500 X124.207 Y26.909 E2665.10855
G0 F9000 X124.773 Y26.909
G1 F1500 X125.582 Y27.719 E2665.14663
G0 F9000 X125.582 Y27.153
G1 F1500 X125.338 Y26.909 E2665.1581
G1 F1500 E2658.6581
G0 F9000 X125.338 Y26.47
G0 X121.703 Y26.57
G0 X121.686 Y29.614
G0 X121.703 Y29.665
G0 X122.142 Y29.369
G1 F1500 E2665.1581
G1 X125.582 Y32.81 E2665.31993
G0 F9000 X125.582 Y33.376
G1 F1500 X122.142 Y29.935 E2665.48176
G0 F9000 X122.142 Y30.501
G1 F1500 X125.582 Y33.941 E2665.64357
G0 F9000 X125.582 Y34.507
G1 F1500 X122.142 Y31.066 E2665.8054
G0 F9000 X122.142 Y31.632
G1 F1500 X125.582 Y35.073 E2665.96723
G0 F9000 X125.582 Y35.638
G1 F1500 X122.142 Y32.198 E2666.12904
G0 F9000 X122.142 Y32.763
G1 F1500 X125.582 Y36.204 E2666.29087
G0 F9000 X125.582 Y36.77
G1 F1500 X122.142 Y33.329 E2666.4527
G0 F9000 X122.142 Y33.895
G1 F1500 X125.582 Y37.335 E2666.61451
G0 F9000 X125.582 Y37.901
G1 F1500 X122.142 Y34.46 E2666.77634
G0 F9000 X122.142 Y35.026
G1 F1500 X125.582 Y38.467 E2666.93817
G0 F9000 X125.582 Y39.033
G1 F1500 X122.142 Y35.592 E2667.1
G0 F9000 X122.142 Y36.157
G1 F1500 X125.582 Y39.598 E2667.26183
G0 F9000 X125.582 Y40.164
G1 F1500 X122.142 Y36.723 E2667.42366
G0 F9000 X122.142 Y37.289
G1 F1500 X125.582 Y40.73 E2667.58549
G0 F9000 X125.582 Y41.295
G1 F1500 X122.142 Y37.854 E2667.74732
G0 F9000 X122.142 Y38.42
G1 F1500 X125.582 Y41.861 E2667.90915
G0 F9000 X125.582 Y42.427
G1 F1500 X122.142 Y38.986 E2668.07098
G0 F9000 X122.142 Y39.552
G1 F1500 X125.582 Y42.992 E2668.23279
G0 F9000 X125.582 Y43.558
G1 F1500 X122.142 Y40.117 E2668.39462
G0 F9000 X122.142 Y40.683
G1 F1500 X125.582 Y44.124 E2668.55645
G0 F9000 X125.582 Y44.689
G1 F1500 X122.142 Y41.249 E2668.71826
G0 F9000 X122.142 Y41.814
G1 F1500 X125.582 Y45.255 E2668.88009
G0 F9000 X125.582 Y45.821
G1 F1500 X122.142 Y42.38 E2669.04192
G0 F9000 X122.142 Y42.946
G1 F1500 X125.582 Y46.386 E2669.20373
G0 F9000 X125.582 Y46.952
G1 F1500 X122.142 Y43.511 E2669.36556
G0 F9000 X122.142 Y44.077
G1 F1500 X125.582 Y47.518 E2669.52739
G0 F9000 X125.582 Y48.083
G1 F1500 X122.142 Y44.643 E2669.68919
G0 F9000 X122.142 Y45.208
G1 F1500 X125.582 Y48.649 E2669.85102
G0 F9000 X125.582 Y49.215
G1 F1500 X122.142 Y45.774 E2670.01286
G0 F9000 X122.142 Y46.34
G1 F1500 X125.582 Y49.781 E2670.17469
G0 F9000 X125.582 Y50.346
G1 F1500 X122.142 Y46.905 E2670.33652
G0 F9000 X122.142 Y47.471
G1 F1500 X125.582 Y50.912 E2670.49835
G0 F9000 X125.582 Y51.478
G1 F1500 X122.142 Y48.037 E2670.66018
G0 F9000 X122.142 Y48.602
G1 F1500 X125.582 Y52.043 E2670.82201
G0 F9000 X125.582 Y52.609
G1 F1500 X122.142 Y49.168 E2670.98384
G0 F9000 X122.142 Y49.734
G1 F1500 X125.582 Y53.175 E2671.14567
G0 F9000 X125.582 Y53.74
G1 F1500 X122.142 Y50.3 E2671.30748
G0 F9000 X122.142 Y50.865
G1 F1500 X125.582 Y54.306 E2671.46931
G0 F9000 X125.582 Y54.872
G1 F1500 X122.142 Y51.431 E2671.63114
G0 F9000 X122.142 Y51.997
G1 F1500 X125.582 Y55.437 E2671.79294
G0 F9000 X125.582 Y56.003
G1 F1500 X122.142 Y52.562 E2671.95478
G0 F9000 X122.142 Y53.128
G1 F1500 X125.582 Y56.569 E2672.11661
G0 F9000 X125.582 Y57.134
G1 F1500 X122.142 Y53.694 E2672.27841
G0 F9000 X122.142 Y54.259
G1 F1500 X125.582 Y57.7 E2672.44024
G0 F9000 X125.582 Y58.266
G1 F1500 X122.142 Y54.825 E2672.60207
G0 F9000 X122.142 Y55.391
G1 F1500 X125.582 Y58.831 E2672.76388
G0 F9000 X125.582 Y59.397
G1 F1500 X122.142 Y55.956 E2672.92571
G0 F9000 X122.142 Y56.522
G1 F1500 X125.582 Y59.963 E2673.08754
G0 F9000 X125.582 Y60.529
G1 F1500 X122.142 Y57.088 E2673.24937
G0 F9000 X122.142 Y57.653
G1 F1500 X125.582 Y61.094 E2673.4112
G0 F9000 X125.582 Y61.66
G1 F1500 X122.142 Y58.219 E2673.57303
G0 F9000 X122.142 Y58.785
G1 F1500 X125.582 Y62.226 E2673.73486
G0 F9000 X125.582 Y62.791
G1 F1500 X122.142 Y59.351 E2673.89667
G0 F9000 X122.142 Y59.916
G1 F1500 X125.582 Y63.357 E2674.0585
G0 F9000 X125.582 Y63.923
G1 F1500 X122.142 Y60.482 E2674.22033
G0 F9000 X122.142 Y61.048
G1 F1500 X125.582 Y64.488 E2674.38214
G0 F9000 X125.582 Y65.054
G1 F1500 X122.142 Y61.613 E2674.54397
G0 F9000 X122.142 Y62.179
G1 F1500 X125.582 Y65.62 E2674.7058
G0 F9000 X125.582 Y66.185
G1 F1500 X122.142 Y62.745 E2674.86761
G0 F9000 X122.142 Y63.31
G1 F1500 X125.582 Y66.751 E2675.02944
G0 F9000 X125.582 Y67.317
G1 F1500 X122.142 Y63.876 E2675.19127
G0 F9000 X122.142 Y64.442
G1 F1500 X125.582 Y67.882 E2675.35308
G0 F9000 X125.582 Y68.448
G1 F1500 X122.142 Y65.007 E2675.51491
G0 F9000 X122.142 Y65.573
G1 F1500 X125.582 Y69.014 E2675.67674
G0 F9000 X125.582 Y69.58
G1 F1500 X122.142 Y66.139 E2675.83857
G0 F9000 X122.142 Y66.704
G1 F1500 X125.582 Y70.145 E2676.0004
G0 F9000 X125.582 Y70.711
G1 F1500 X122.142 Y67.27 E2676.16223
G0 F9000 X122.142 Y67.836
G1 F1500 X125.582 Y71.277 E2676.32406
G0 F9000 X125.582 Y71.842
G1 F1500 X122.142 Y68.401 E2676.48589
G0 F9000 X122.142 Y68.967
G1 F1500 X125.582 Y72.408 E2676.64772
G0 F9000 X125.582 Y72.974
G1 F1500 X122.142 Y69.533 E2676.80955
G0 F9000 X122.142 Y70.099
G1 F1500 X125.582 Y73.539 E2676.97136
G0 F9000 X125.582 Y74.105
G1 F1500 X122.142 Y70.664 E2677.13319
G0 F9000 X122.142 Y71.23
G1 F1500 X125.582 Y74.671 E2677.29502
G0 F9000 X125.582 Y75.236
G1 F1500 X122.142 Y71.796 E2677.45683
G0 F9000 X122.142 Y72.361
G1 F1500 X125.582 Y75.802 E2677.61866
G0 F9000 X125.582 Y76.368
G1 F1500 X122.142 Y72.927 E2677.78049
G0 F9000 X122.142 Y73.493
G1 F1500 X125.582 Y76.933 E2677.94229
G0 F9000 X125.582 Y77.499
G1 F1500 X122.142 Y74.058 E2678.10413
G0 F9000 X122.142 Y74.624
G1 F1500 X125.582 Y78.065 E2678.26596
G0 F9000 X125.582 Y78.63
G1 F1500 X122.142 Y75.19 E2678.42776
G0 F9000 X122.142 Y75.755
G1 F1500 X125.582 Y79.196 E2678.58959
G0 F9000 X125.582 Y79.762
G1 F1500 X122.142 Y76.321 E2678.75142
G0 F9000 X122.142 Y76.887
G1 F1500 X125.582 Y80.328 E2678.91325
G0 F9000 X125.582 Y80.893
G1 F1500 X122.142 Y77.452 E2679.07509
G0 F9000 X122.142 Y78.018
G1 F1500 X125.582 Y81.459 E2679.23692
G0 F9000 X125.582 Y82.025
G1 F1500 X122.142 Y78.584 E2679.39875
G0 F9000 X122.142 Y79.149
G1 F1500 X125.582 Y82.59 E2679.56058
G0 F9000 X125.582 Y83.156
G1 F1500 X122.142 Y79.715 E2679.72241
G0 F9000 X122.142 Y80.281
G1 F1500 X125.582 Y83.722 E2679.88424
G0 F9000 X125.582 Y84.287
G1 F1500 X122.142 Y80.847 E2680.04605
G0 F9000 X122.142 Y81.412
G1 F1500 X125.582 Y84.853 E2680.20788
G0 F9000 X125.582 Y85.419
G1 F1500 X122.142 Y81.978 E2680.36971
G0 F9000 X122.142 Y82.544
G1 F1500 X125.582 Y85.984 E2680.53151
G0 F9000 X125.582 Y86.55
G1 F1500 X122.142 Y83.109 E2680.69334
G0 F9000 X122.142 Y83.675
G1 F1500 X125.582 Y87.116 E2680.85517
G0 F9000 X125.582 Y87.681
G1 F1500 X122.142 Y84.241 E2681.01698
G0 F9000 X122.142 Y84.806
G1 F1500 X125.582 Y88.247 E2681.17881
G0 F9000 X125.582 Y88.813
G1 F1500 X122.142 Y85.372 E2681.34064
G0 F9000 X122.142 Y85.938
G1 F1500 X125.582 Y89.379 E2681.50247
G0 F9000 X125.582 Y89.944
G1 F1500 X122.142 Y86.503 E2681.6643
G0 F9000 X122.142 Y87.069
G1 F1500 X125.582 Y90.51 E2681.82613
G0 F9000 X125.582 Y91.076
G1 F1500 X122.142 Y87.635 E2681.98796
G0 F9000 X122.142 Y88.2
G1 F1500 X125.582 Y91.641 E2682.1498
G0 F9000 X125.582 Y92.207
G1 F1500 X122.142 Y88.766 E2682.31163
G0 F9000 X122.142 Y89.332
G1 F1500 X125.582 Y92.773 E2682.47346
G0 F9000 X125.582 Y93.338
G1 F1500 X122.142 Y89.898 E2682.63526
G0 F9000 X122.142 Y90.463
G1 F1500 X125.582 Y93.904 E2682.79709
G0 F9000 X125.582 Y94.47
G1 F1500 X122.142 Y91.029 E2682.95892
G0 F9000 X122.142 Y91.595
G1 F1500 X125.582 Y95.035 E2683.12073
G0 F9000 X125.582 Y95.601
G1 F1500 X122.142 Y92.16 E2683.28256
G0 F9000 X122.142 Y92.726
G1 F1500 X125.582 Y96.167 E2683.44439
G0 F9000 X125.582 Y96.732
G1 F1500 X122.142 Y93.292 E2683.6062
G0 F9000 X122.142 Y93.857
G1 F1500 X125.582 Y97.298 E2683.76803
G0 F9000 X125.582 Y97.864
G1 F1500 X122.142 Y94.423 E2683.92986
G0 F9000 X122.142 Y94.989
G1 F1500 X125.582 Y98.429 E2684.09167
G0 F9000 X125.582 Y98.995
G1 F1500 X122.142 Y95.554 E2684.2535
G0 F9000 X122.142 Y96.12
G1 F1500 X125.582 Y99.561 E2684.41533
G0 F9000 X125.582 Y100.127
G1 F1500 X122.142 Y96.686 E2684.57716
G0 F9000 X122.142 Y97.251
G1 F1500 X125.582 Y100.692 E2684.73899
G0 F9000 X125.582 Y101.258
G1 F1500 X122.142 Y97.817 E2684.90082
G0 F9000 X122.142 Y98.383
G1 F1500 X125.582 Y101.824 E2685.06265
G0 F9000 X125.582 Y102.389
G1 F1500 X122.142 Y98.948 E2685.22448
G0 F9000 X122.142 Y99.514
G1 F1500 X125.582 Y102.955 E2685.38631
G0 F9000 X125.582 Y103.521
G1 F1500 X122.142 Y100.08 E2685.54814
G0 F9000 X122.142 Y100.646
G1 F1500 X125.582 Y104.086 E2685.70995
G0 F9000 X125.582 Y104.652
G1 F1500 X122.142 Y101.211 E2685.87178
G0 F9000 X122.142 Y101.777
G1 F1500 X125.582 Y105.218 E2686.03361
G0 F9000 X125.582 Y105.783
G1 F1500 X122.142 Y102.343 E2686.19542
G0 F9000 X122.142 Y102.908
G1 F1500 X125.582 Y106.349 E2686.35725
G0 F9000 X125.582 Y106.915
G1 F1500 X122.142 Y103.474 E2686.51908
G0 F9000 X122.142 Y104.04
G1 F1500 X125.582 Y107.48 E2686.68089
G0 F9000 X125.582 Y108.046
G1 F1500 X122.142 Y104.605 E2686.84272
G0 F9000 X122.142 Y105.171
G1 F1500 X125.582 Y108.612 E2687.00455
G0 F9000 X125.582 Y109.177
G1 F1500 X122.142 Y105.737 E2687.16636
G0 F9000 X122.142 Y106.302
G1 F1500 X125.582 Y109.743 E2687.32819
G0 F9000 X125.582 Y110.309
G1 F1500 X122.142 Y106.868 E2687.49002
G0 F9000 X122.142 Y107.434
G1 F1500 X125.582 Y110.875 E2687.65185
G0 F9000 X125.582 Y111.44
G1 F1500 X122.142 Y107.999 E2687.81368
G0 F9000 X122.142 Y108.565
G1 F1500 X125.582 Y112.006 E2687.97551
G0 F9000 X125.582 Y112.572
G1 F1500 X122.142 Y109.131 E2688.13734
G0 F9000 X122.142 Y109.697
G1 F1500 X125.582 Y113.137 E2688.29915
G0 F9000 X125.582 Y113.703
G1 F1500 X122.142 Y110.262 E2688.46098
G0 F9000 X122.142 Y110.828
G1 F1500 X125.582 Y114.269 E2688.62281
G0 F9000 X125.582 Y114.834
G1 F1500 X122.142 Y111.394 E2688.78461
G0 F9000 X122.142 Y111.959
G1 F1500 X125.582 Y115.4 E2688.94644
G0 F9000 X125.582 Y115.966
G1 F1500 X122.142 Y112.525 E2689.10827
G0 F9000 X122.142 Y113.091
G1 F1500 X125.582 Y116.531 E2689.27008
G0 F9000 X125.582 Y117.097
G1 F1500 X122.142 Y113.656 E2689.43191
G0 F9000 X122.142 Y114.222
G1 F1500 X125.582 Y117.663 E2689.59374
G0 F9000 X125.582 Y118.228
G1 F1500 X122.142 Y114.788 E2689.75555
G0 F9000 X122.142 Y115.353
G1 F1500 X125.582 Y118.794 E2689.91738
G0 F9000 X125.582 Y119.36
G1 F1500 X122.142 Y115.919 E2690.07921
G0 F9000 X122.142 Y116.485
G1 F1500 X125.582 Y119.926 E2690.24104
G0 F9000 X125.582 Y120.491
G1 F1500 X122.142 Y117.05 E2690.40287
G0 F9000 X122.142 Y117.616
G1 F1500 X125.582 Y121.057 E2690.5647
G0 F9000 X125.582 Y121.623
G1 F1500 X122.142 Y118.182 E2690.72653
G0 F9000 X122.142 Y118.747
G1 F1500 X125.582 Y122.188 E2690.88836
G0 F9000 X125.582 Y122.754
G1 F1500 X122.142 Y119.313 E2691.05019
G0 F9000 X122.142 Y119.879
G1 F1500 X125.582 Y123.32 E2691.21203
G0 F9000 X125.582 Y123.885
G1 F1500 X122.142 Y120.445 E2691.37383
G0 F9000 X122.142 Y121.01
G1 F1500 X125.582 Y124.451 E2691.53566
G0 F9000 X125.582 Y125.017
G1 F1500 X122.142 Y121.576 E2691.69749
G0 F9000 X122.142 Y122.142
G1 F1500 X125.582 Y125.582 E2691.8593
G0 F9000 X125.582 Y126.148
G1 F1500 X122.142 Y122.707 E2692.02113
G0 F9000 X122.142 Y123.273
G1 F1500 X125.582 Y126.714 E2692.18296
G0 F9000 X125.582 Y127.279
G1 F1500 X122.142 Y123.839 E2692.34477
G0 F9000 X122.142 Y124.404
G1 F1500 X125.582 Y127.845 E2692.5066
G0 F9000 X125.582 Y128.411
G1 F1500 X122.142 Y124.97 E2692.66843
G0 F9000 X122.142 Y125.536
G1 F1500 X125.582 Y128.976 E2692.83024
G0 F9000 X125.582 Y129.542
G1 F1500 X122.142 Y126.101 E2692.99207
G0 F9000 X122.142 Y126.667
G1 F1500 X125.582 Y130.108 E2693.1539
G0 F9000 X125.582 Y130.674
G1 F1500 X122.142 Y127.233 E2693.31573
G0 F9000 X122.142 Y127.798
G1 F1500 X125.582 Y131.239 E2693.47756
G0 F9000 X125.582 Y131.805
G1 F1500 X122.142 Y128.364 E2693.63939
G0 F9000 X122.142 Y128.93
G1 F1500 X125.582 Y132.371 E2693.80122
G0 F9000 X125.582 Y132.936
G1 F1500 X122.142 Y129.496 E2693.96303
G0 F9000 X122.142 Y130.061
G1 F1500 X125.582 Y133.502 E2694.12486
G0 F9000 X125.582 Y134.068
G1 F1500 X122.142 Y130.627 E2694.28669
G0 F9000 X122.142 Y131.193
G1 F1500 X125.582 Y134.633 E2694.4485
G0 F9000 X125.582 Y135.199
G1 F1500 X122.142 Y131.758 E2694.61033
G0 F9000 X122.142 Y132.324
G1 F1500 X125.582 Y135.765 E2694.77216
G0 F9000 X125.582 Y136.33
G1 F1500 X122.142 Y132.89 E2694.93396
G0 F9000 X122.142 Y133.455
G1 F1500 X125.582 Y136.896 E2695.09579
G0 F9000 X125.582 Y137.462
G1 F1500 X122.142 Y134.021 E2695.25763
G0 F9000 X122.142 Y134.587
G1 F1500 X125.582 Y138.027 E2695.41943
G0 F9000 X125.582 Y138.593
G1 F1500 X122.142 Y135.152 E2695.58126
G0 F9000 X122.142 Y135.718
G1 F1500 X125.582 Y139.159 E2695.74309
G0 F9000 X125.582 Y139.725
G1 F1500 X122.142 Y136.284 E2695.90492
G0 F9000 X122.142 Y136.849
G1 F1500 X125.582 Y140.29 E2696.06675
G0 F9000 X125.582 Y140.856
G1 F1500 X122.142 Y137.415 E2696.22858
G0 F9000 X122.142 Y137.981
G1 F1500 X125.582 Y141.422 E2696.39042
G0 F9000 X125.582 Y141.987
G1 F1500 X122.142 Y138.546 E2696.55225
G0 F9000 X122.142 Y139.112
G1 F1500 X125.582 Y142.553 E2696.71408
G0 F9000 X125.582 Y143.119
G1 F1500 X122.142 Y139.678 E2696.87591
G0 F9000 X122.142 Y140.244
G1 F1500 X125.582 Y143.684 E2697.03771
G0 F9000 X125.582 Y144.25
G1 F1500 X122.142 Y140.809 E2697.19954
G0 F9000 X122.142 Y141.375
G1 F1500 X125.582 Y144.816 E2697.36138
G0 F9000 X125.582 Y145.381
G1 F1500 X122.142 Y141.941 E2697.52318
G0 F9000 X122.142 Y142.506
G1 F1500 X125.582 Y145.947 E2697.68501
G0 F9000 X125.582 Y146.513
G1 F1500 X122.142 Y143.072 E2697.84684
G0 F9000 X122.142 Y143.638
G1 F1500 X125.582 Y147.078 E2698.00865
G0 F9000 X125.582 Y147.644
G1 F1500 X122.142 Y144.203 E2698.17048
G0 F9000 X122.142 Y144.769
G1 F1500 X125.582 Y148.21 E2698.33231
G0 F9000 X125.582 Y148.775
G1 F1500 X122.142 Y145.335 E2698.49412
G0 F9000 X122.142 Y145.9
G1 F1500 X125.582 Y149.341 E2698.65595
G0 F9000 X125.582 Y149.907
G1 F1500 X122.142 Y146.466 E2698.81778
G0 F9000 X122.142 Y147.032
G1 F1500 X125.582 Y150.473 E2698.97961
G0 F9000 X125.582 Y151.038
G1 F1500 X122.142 Y147.597 E2699.14144
G0 F9000 X122.142 Y148.163
G1 F1500 X125.582 Y151.604 E2699.30327
G0 F9000 X125.582 Y152.17
G1 F1500 X122.142 Y148.729 E2699.4651
G0 F9000 X122.142 Y149.294
G1 F1500 X125.582 Y152.735 E2699.62693
G0 F9000 X125.582 Y153.301
G1 F1500 X122.142 Y149.86 E2699.78876
G0 F9000 X122.142 Y150.426
G1 F1500 X125.582 Y153.867 E2699.95059
G0 F9000 X125.582 Y154.432
G1 F1500 X122.142 Y150.992 E2700.1124
G0 F9000 X122.142 Y151.557
G1 F1500 X125.582 Y154.998 E2700.27423
G0 F9000 X125.582 Y155.564
G1 F1500 X122.142 Y152.123 E2700.43606
G0 F9000 X122.142 Y152.689
G1 F1500 X125.582 Y156.129 E2700.59787
G0 F9000 X125.582 Y156.695
G1 F1500 X122.142 Y153.254 E2700.7597
G0 F9000 X122.142 Y153.82
G1 F1500 X125.582 Y157.261 E2700.92153
G0 F9000 X125.582 Y157.826
G1 F1500 X122.142 Y154.386 E2701.08334
G0 F9000 X122.142 Y154.951
G1 F1500 X125.582 Y158.392 E2701.24517
G0 F9000 X125.582 Y158.958
G1 F1500 X122.142 Y155.517 E2701.407
G0 F9000 X122.142 Y156.083
G1 F1500 X125.582 Y159.523 E2701.56881
G0 F9000 X125.582 Y160.089
G1 F1500 X122.142 Y156.648 E2701.73064
G0 F9000 X122.142 Y157.214
G1 F1500 X125.582 Y160.655 E2701.89247
G0 F9000 X125.582 Y161.221
G1 F1500 X122.142 Y157.78 E2702.0543
G0 F9000 X122.142 Y158.345
G1 F1500 X125.582 Y161.786 E2702.21613
G0 F9000 X125.582 Y162.352
G1 F1500 X122.142 Y158.911 E2702.37796
G0 F9000 X122.142 Y159.477
G1 F1500 X125.582 Y162.918 E2702.53979
G0 F9000 X125.582 Y163.483
G1 F1500 X122.142 Y160.043 E2702.7016
G0 F9000 X122.142 Y160.608
G1 F1500 X125.582 Y164.049 E2702.86343
G0 F9000 X125.582 Y164.615
G1 F1500 X122.142 Y161.174 E2703.02526
G0 F9000 X122.142 Y161.74
G1 F1500 X125.582 Y165.18 E2703.18706
G0 F9000 X125.582 Y165.746
G1 F1500 X122.142 Y162.305 E2703.34889
G0 F9000 X122.142 Y162.871
G1 F1500 X125.582 Y166.312 E2703.51073
G0 F9000 X125.582 Y166.877
G1 F1500 X122.142 Y163.437 E2703.67253
G0 F9000 X122.142 Y164.002
G1 F1500 X125.582 Y167.443 E2703.83436
G0 F9000 X125.582 Y168.009
G1 F1500 X122.142 Y164.568 E2703.99619
G0 F9000 X122.142 Y165.134
G1 F1500 X125.582 Y168.574 E2704.158
G0 F9000 X125.582 Y169.14
G1 F1500 X122.142 Y165.699 E2704.31983
G0 F9000 X122.142 Y166.265
G1 F1500 X125.582 Y169.706 E2704.48166
G0 F9000 X125.582 Y170.272
G1 F1500 X122.142 Y166.831 E2704.64349
G0 F9000 X122.142 Y167.396
G1 F1500 X125.582 Y170.837 E2704.80532
G0 F9000 X125.582 Y171.403
G1 F1500 X122.142 Y167.962 E2704.96715
G0 F9000 X122.142 Y168.528
G1 F1500 X125.582 Y171.969 E2705.12898
G0 F9000 X125.582 Y172.534
G1 F1500 X122.142 Y169.093 E2705.29081
G0 F9000 X122.142 Y169.659
G1 F1500 X125.582 Y173.1 E2705.45265
G0 F9000 X125.582 Y173.666
G1 F1500 X122.142 Y170.225 E2705.61448
G0 F9000 X122.142 Y170.791
G1 F1500 X125.582 Y174.231 E2705.77628
G0 F9000 X125.582 Y174.797
G1 F1500 X122.142 Y171.356 E2705.93811
G0 F9000 X122.142 Y171.922
G1 F1500 X125.582 Y175.363 E2706.09994
G0 F9000 X125.582 Y175.928
G1 F1500 X122.142 Y172.488 E2706.26175
G0 F9000 X122.142 Y173.053
G1 F1500 X125.582 Y176.494 E2706.42358
G0 F9000 X125.582 Y177.06
G1 F1500 X122.142 Y173.619 E2706.58541
G0 F9000 X122.142 Y174.185
G1 F1500 X125.582 Y177.625 E2706.74722
G0 F9000 X125.582 Y178.191
G1 F1500 X122.142 Y174.75 E2706.90905
G0 F9000 X122.142 Y175.316
G1 F1500 X125.582 Y178.757 E2707.07088
G0 F9000 X125.582 Y179.322
G1 F1500 X122.142 Y175.882 E2707.23269
G0 F9000 X122.142 Y176.447
G1 F1500 X125.582 Y179.888 E2707.39452
G0 F9000 X125.582 Y180.454
G1 F1500 X122.142 Y177.013 E2707.55635
G0 F9000 X122.142 Y177.579
G1 F1500 X125.582 Y181.02 E2707.71818
G0 F9000 X125.582 Y181.585
G1 F1500 X122.142 Y178.144 E2707.88001
G0 F9000 X122.142 Y178.71
G1 F1500 X125.582 Y182.151 E2708.04184
G0 F9000 X125.582 Y182.717
G1 F1500 X122.142 Y179.276 E2708.20367
G0 F9000 X122.142 Y179.842
G1 F1500 X125.582 Y183.282 E2708.36548
G0 F9000 X125.582 Y183.848
G1 F1500 X122.142 Y180.407 E2708.52731
G0 F9000 X122.142 Y180.973
G1 F1500 X125.582 Y184.414 E2708.68914
G0 F9000 X125.582 Y184.979
G1 F1500 X122.142 Y181.539 E2708.85095
G0 F9000 X122.142 Y182.104
G1 F1500 X125.582 Y185.545 E2709.01278
G0 F9000 X125.582 Y186.111
G1 F1500 X122.142 Y182.67 E2709.17461
G0 F9000 X122.142 Y183.236
G1 F1500 X125.582 Y186.676 E2709.33641
G0 F9000 X125.582 Y187.242
G1 F1500 X122.142 Y183.801 E2709.49825
G0 F9000 X122.142 Y184.367
G1 F1500 X125.582 Y187.808 E2709.66008
G0 F9000 X125.582 Y188.373
G1 F1500 X122.142 Y184.933 E2709.82188
G0 F9000 X122.142 Y185.498
G1 F1500 X125.582 Y188.939 E2709.98371
G0 F9000 X125.582 Y189.505
G1 F1500 X122.142 Y186.064 E2710.14554
G0 F9000 X122.142 Y186.63
G1 F1500 X125.582 Y190.071 E2710.30737
G0 F9000 X125.582 Y190.636
G1 F1500 X122.142 Y187.195 E2710.46921
G0 F9000 X122.142 Y187.761
G1 F1500 X125.582 Y191.202 E2710.63104
G0 F9000 X125.582 Y191.768
G1 F1500 X122.142 Y188.327 E2710.79287
G0 F9000 X122.142 Y188.892
G1 F1500 X125.582 Y192.333 E2710.9547
G0 F9000 X125.582 Y192.899
G1 F1500 X122.142 Y189.458 E2711.11653
G0 F9000 X122.142 Y190.024
G1 F1500 X125.582 Y193.465 E2711.27836
G0 F9000 X125.582 Y194.03
G1 F1500 X122.142 Y190.59 E2711.44016
G0 F9000 X122.142 Y191.155
G1 F1500 X125.582 Y194.596 E2711.602
G0 F9000 X125.582 Y195.162
G1 F1500 X122.142 Y191.721 E2711.76383
G0 F9000 X122.142 Y192.287
G1 F1500 X125.582 Y195.727 E2711.92563
G0 F9000 X125.582 Y196.293
G1 F1500 X122.142 Y192.852 E2712.08746
G0 F9000 X122.142 Y193.418
G1 F1500 X125.582 Y196.859 E2712.24929
G0 F9000 X125.582 Y197.424
G1 F1500 X122.142 Y193.984 E2712.4111
G0 F9000 X122.142 Y194.549
G1 F1500 X125.582 Y197.99 E2712.57293
G0 F9000 X125.582 Y198.556
G1 F1500 X122.142 Y195.115 E2712.73476
G0 F9000 X122.142 Y195.681
G1 F1500 X125.582 Y199.121 E2712.89657
G0 F9000 X125.582 Y199.687
G1 F1500 X122.142 Y196.246 E2713.0584
G0 F9000 X122.142 Y196.812
G1 F1500 X125.582 Y200.253 E2713.22023
G0 F9000 X125.582 Y200.819
G1 F1500 X122.142 Y197.378 E2713.38206
G0 F9000 X122.142 Y197.943
G1 F1500 X125.582 Y201.384 E2713.54389
G0 F9000 X125.582 Y201.95
G1 F1500 X122.142 Y198.509 E2713.70572
G0 F9000 X122.142 Y199.075
G1 F1500 X125.582 Y202.516 E2713.86755
G0 F9000 X125.582 Y203.081
G1 F1500 X122.142 Y199.64 E2714.02938
G0 F9000 X122.142 Y200.206
G1 F1500 X125.582 Y203.647 E2714.19121
G0 F9000 X125.582 Y204.213
G1 F1500 X122.142 Y200.772 E2714.35304
G0 F9000 X122.142 Y201.338
G1 F1500 X125.582 Y204.778 E2714.51485
G0 F9000 X125.582 Y205.344
G1 F1500 X122.142 Y201.903 E2714.67668
G0 F9000 X122.142 Y202.469
G1 F1500 X125.582 Y205.91 E2714.83851
G0 F9000 X125.582 Y206.475
G1 F1500 X122.142 Y203.035 E2715.00032
G0 F9000 X122.142 Y203.6
G1 F1500 X125.582 Y207.041 E2715.16215
G0 F9000 X125.582 Y207.607
G1 F1500 X122.142 Y204.166 E2715.32398
G0 F9000 X122.142 Y204.732
G1 F1500 X125.499 Y208.089 E2715.48188
G0 F9000 X124.933 Y208.089
G1 F1500 X122.142 Y205.297 E2715.61319
G0 F9000 X122.026 Y205.748
G1 F1500 X124.368 Y208.089 E2715.72332
G0 F9000 X123.802 Y208.089
G1 F1500 X121.461 Y205.748 E2715.83344
G0 F9000 X120.895 Y205.748
G1 F1500 X123.236 Y208.089 E2715.94355
G0 F9000 X122.671 Y208.089
G1 F1500 X120.329 Y205.748 E2716.05369
G0 F9000 X119.764 Y205.748
G1 F1500 X122.105 Y208.089 E2716.1638
G0 F9000 X121.539 Y208.089
G1 F1500 X119.198 Y205.748 E2716.27392
G0 F9000 X118.632 Y205.748
G1 F1500 X120.973 Y208.089 E2716.38403
G0 F9000 X120.408 Y208.089
G1 F1500 X118.067 Y205.748 E2716.49414
G0 F9000 X117.501 Y205.748
G1 F1500 X119.842 Y208.089 E2716.60426
G0 F9000 X119.276 Y208.089
G1 F1500 X116.934 Y205.747 E2716.71442
G0 F9000 X116.369 Y205.747
G1 F1500 X118.711 Y208.089 E2716.82458
G0 F9000 X118.145 Y208.089
G1 F1500 X115.803 Y205.747 E2716.93474
G0 F9000 X115.237 Y205.747
G1 F1500 X117.579 Y208.089 E2717.0449
G0 F9000 X117.014 Y208.089
G1 F1500 X114.672 Y205.747 E2717.15506
G0 F9000 X114.106 Y205.747
G1 F1500 X116.448 Y208.089 E2717.26522
G0 F9000 X115.882 Y208.089
G1 F1500 X113.54 Y205.747 E2717.37538
G0 F9000 X113.425 Y205.18
G1 F1500 E2710.87538
;MESH:NONMESH
G0 F300 X113.425 Y205.18 Z2.29
G0 F9000 X113.679 Y187.486
G0 X113.679 Y117.807
G0 X121.321 Y117.193
G0 X121.593 Y30.204
;TIME_ELAPSED:3209.719120
;LAYER:5
;TYPE:WALL-INNER
;MESH:expander3.stl
G1 F1500 E2717.37538
G1 X120.792 Y30.2 E2717.40202
G1 X113.407 Y30.201 E2717.64765
G1 X113.407 Y117.465 E2720.55006
G1 X121.593 Y117.465 E2720.82233
G1 X121.593 Y30.204 E2723.72464
G1 F1500 E2717.22464
G0 F9000 X121.321 Y47.834
G0 X121.217 Y47.843
G0 X121.192 Y47.905
G0 X121.193 Y47.706
;TYPE:WALL-OUTER
G1 F1500 E2723.72464
G1 X121.193 Y30.602 E2724.29352
G1 X120.791 Y30.6 E2724.30689
G1 X113.807 Y30.601 E2724.53918
G1 X113.807 Y47.705 E2725.10806
G1 X121.193 Y47.706 E2725.35372
G0 F9000 X121.633 Y48.017
G1 F1500 E2718.85372
G0 F9000 X121.321 Y65.174
G0 X121.217 Y65.182
G0 X121.192 Y65.245
G0 X121.193 Y65.046
G1 F1500 E2725.35372
G1 X121.193 Y47.942 E2725.9226
G1 X120.791 Y47.94 E2725.93597
G1 X113.807 Y47.941 E2726.16826
G1 X113.807 Y65.045 E2726.73714
G1 X114.209 Y65.045 E2726.75051
G1 X121.193 Y65.046 E2726.9828
G0 F9000 X121.633 Y65.357
G1 F1500 E2720.4828
G0 F9000 X121.321 Y82.514
G0 X121.217 Y82.523
G0 X121.192 Y82.585
G0 X121.193 Y82.386
G1 F1500 E2726.9828
G1 X121.193 Y65.282 E2727.55168
G1 X120.791 Y65.28 E2727.56505
G1 X113.807 Y65.281 E2727.79734
G1 X113.807 Y82.385 E2728.36623
G1 X121.193 Y82.386 E2728.61188
G0 F9000 X121.633 Y82.697
G1 F1500 E2722.11188
G0 F9000 X121.321 Y99.854
G0 X121.206 Y99.863
G0 X121.192 Y99.925
G0 X121.193 Y99.726
G1 F1500 E2728.61188
G1 X121.193 Y82.622 E2729.18077
G1 X120.791 Y82.62 E2729.19414
G1 X113.807 Y82.621 E2729.42643
G1 X113.807 Y99.725 E2729.99531
G1 X121.193 Y99.726 E2730.24097
G0 F9000 X121.633 Y100.037
G1 F1500 E2723.74097
G0 F9000 X121.321 Y117.193
G0 X113.679 Y117.193
G0 X113.607 Y117.065
G0 X113.807 Y117.065
G1 F1500 E2730.24097
G1 X121.193 Y117.065 E2730.48663
G1 X121.193 Y99.962 E2731.05547
G1 X120.791 Y99.96 E2731.06884
G1 X113.807 Y99.961 E2731.30113
G1 X113.807 Y117.065 E2731.87001
G0 F9000 X113.607 Y117.065
G0 X113.664 Y117.168
G0 X121.593 Y117.535
;TYPE:WALL-INNER
G1 F1500 X113.407 Y117.535 E2731.91778
G1 X113.407 Y204.798 E2734.82016
G1 X121.394 Y204.799 E2735.08581
G1 X121.593 Y204.799 E2735.09243
G1 X121.593 Y204.6 E2735.09671
G1 X121.593 Y117.535 E2737.9925
G1 F1500 E2731.4925
G0 F9000 X121.393 Y135.039
G0 X121.193 Y135.039
;TYPE:WALL-OUTER
G1 F1500 E2737.9925
G1 X121.193 Y117.935 E2738.56138
G1 X113.807 Y117.935 E2738.80704
G1 X113.807 Y135.038 E2739.37589
G1 X114.209 Y135.04 E2739.38926
G1 X121.193 Y135.039 E2739.62155
G0 F9000 X121.633 Y135.35
G1 F1500 E2733.12155
G0 F9000 X121.321 Y152.507
G0 X121.217 Y152.516
G0 X121.192 Y152.578
G0 X121.193 Y152.379
G1 F1500 E2739.62155
G1 X121.193 Y135.275 E2740.19043
G1 X113.807 Y135.274 E2740.43609
G1 X113.807 Y152.378 E2741.00497
G1 X121.193 Y152.379 E2741.25063
G0 F9000 X121.633 Y152.69
G1 F1500 E2734.75063
G0 F9000 X121.321 Y169.847
G0 X121.218 Y169.855
G0 X121.192 Y169.918
G0 X121.193 Y169.719
G1 F1500 E2741.25063
G1 X121.193 Y152.615 E2741.81951
G1 X113.807 Y152.614 E2742.06517
G1 X113.807 Y169.718 E2742.63406
G1 X121.193 Y169.719 E2742.87971
G0 F9000 X121.633 Y170.03
G1 F1500 E2736.37971
G0 F9000 X121.321 Y187.187
G0 X121.218 Y187.195
G0 X121.192 Y187.258
G0 X121.193 Y187.059
G1 F1500 E2742.87971
G1 X121.193 Y169.955 E2743.4486
G1 X113.807 Y169.954 E2743.69426
G1 X113.807 Y187.058 E2744.26314
G1 X121.193 Y187.059 E2744.5088
G0 F9000 X121.633 Y187.37
G1 F1500 E2738.0088
G0 F9000 X121.321 Y204.527
G0 X121.192 Y204.598
G0 X121.193 Y204.399
G1 F1500 E2744.5088
G1 X121.193 Y187.295 E2745.07768
G1 X113.807 Y187.294 E2745.32334
G1 X113.807 Y204.398 E2745.89222
G1 X121.193 Y204.399 E2746.13788
G1 F1500 E2739.63788
G0 F9000 X121.192 Y204.598
G0 X119.666 Y204.969
G0 X119.666 Y203.534
G0 X113.211 Y209.905
G0 X113.211 Y208.43
G0 X108.867 Y208.64
;TYPE:WALL-INNER
G1 F1500 E2746.13788
G1 X108.867 Y26.36 E2752.20053
G1 X126.133 Y26.36 E2752.7748
G1 X126.133 Y208.64 E2758.83746
G1 X108.867 Y208.64 E2759.41173
G0 F9000 X108.467 Y209.04
;TYPE:WALL-OUTER
G1 F1500 X108.467 Y25.96 E2765.501
G1 X126.533 Y25.96 E2766.10187
G1 X126.533 Y209.04 E2772.19114
G1 X108.467 Y209.04 E2772.79202
G0 F9000 X108.637 Y208.87
G0 X108.977 Y208.25
G0 X109.257 Y208.25
;TYPE:SKIN
G1 F1500 X109.257 Y26.75 E2778.82873
G1 X125.743 Y26.75 E2779.37706
G1 X125.743 Y208.25 E2785.41377
G1 X109.257 Y208.25 E2785.9621
G1 F1500 E2779.4621
G0 F9000 X108.977 Y208.25
G0 X113.297 Y208.43
G0 X113.299 Y204.989
G0 X113.297 Y204.938
G0 X113.017 Y205.188
G1 F1500 E2785.9621
G1 X121.983 Y205.189 E2786.26031
G1 X121.983 Y29.816 E2792.09324
G1 X120.793 Y29.81 E2792.13282
G1 X113.017 Y29.811 E2792.39145
G1 X113.017 Y205.188 E2798.22451
G1 F1500 E2791.72451
G0 F9000 X113.297 Y204.938
G0 X115.392 Y204.969
G0 X115.392 Y203.534
G0 X121.789 Y209.905
G0 X121.789 Y208.43
G0 X125.099 Y208.53
G0 X125.099 Y208.089
G1 F1500 E2798.22451
G1 X125.582 Y207.606 E2798.24723
G0 F9000 X125.582 Y207.04
G1 F1500 X124.533 Y208.089 E2798.29657
G0 F9000 X123.967 Y208.089
G1 F1500 X125.582 Y206.475 E2798.37251
G0 F9000 X125.582 Y205.909
G1 F1500 X123.402 Y208.089 E2798.47506
G0 F9000 X122.836 Y208.089
G1 F1500 X125.582 Y205.343 E2798.60422
G0 F9000 X125.582 Y204.778
G1 F1500 X122.27 Y208.089 E2798.75998
G0 F9000 X121.705 Y208.089
G1 F1500 X125.582 Y204.212 E2798.94234
G0 F9000 X125.582 Y203.646
G1 F1500 X121.139 Y208.089 E2799.15133
G0 F9000 X120.573 Y208.089
G1 F1500 X125.582 Y203.081 E2799.38691
G0 F9000 X125.582 Y202.515
G1 F1500 X120.008 Y208.089 E2799.6491
G0 F9000 X119.442 Y208.089
G1 F1500 X125.582 Y201.949 E2799.9379
G0 F9000 X125.582 Y201.384
G1 F1500 X122.142 Y204.823 E2800.09969
G0 F9000 X122.142 Y204.257
G1 F1500 X125.582 Y200.818 E2800.26147
G0 F9000 X125.582 Y200.252
G1 F1500 X122.142 Y203.692 E2800.42328
G0 F9000 X122.142 Y203.126
G1 F1500 X125.582 Y199.686 E2800.58509
G0 F9000 X125.582 Y199.121
G1 F1500 X122.142 Y202.56 E2800.74687
G0 F9000 X122.142 Y201.994
G1 F1500 X125.582 Y198.555 E2800.90865
G0 F9000 X125.582 Y197.989
G1 F1500 X122.142 Y201.429 E2801.07046
G0 F9000 X122.142 Y200.863
G1 F1500 X125.582 Y197.424 E2801.23224
G0 F9000 X125.582 Y196.858
G1 F1500 X122.142 Y200.297 E2801.39403
G0 F9000 X122.142 Y199.732
G1 F1500 X125.582 Y196.292 E2801.55583
G0 F9000 X125.582 Y195.727
G1 F1500 X122.142 Y199.166 E2801.71762
G0 F9000 X122.142 Y198.6
G1 F1500 X125.582 Y195.161 E2801.8794
G0 F9000 X125.582 Y194.595
G1 F1500 X122.142 Y198.035 E2802.04121
G0 F9000 X122.142 Y197.469
G1 F1500 X125.582 Y194.03 E2802.20299
G0 F9000 X125.582 Y193.464
G1 F1500 X122.142 Y196.903 E2802.36477
G0 F9000 X122.142 Y196.338
G1 F1500 X125.582 Y192.898 E2802.52658
G0 F9000 X125.582 Y192.333
G1 F1500 X122.142 Y195.772 E2802.68837
G0 F9000 X122.142 Y195.206
G1 F1500 X125.582 Y191.767 E2802.85015
G0 F9000 X125.582 Y191.201
G1 F1500 X122.142 Y194.641 E2803.01196
G0 F9000 X122.142 Y194.075
G1 F1500 X125.582 Y190.635 E2803.17376
G0 F9000 X125.582 Y190.07
G1 F1500 X122.142 Y193.509 E2803.33555
G0 F9000 X122.142 Y192.943
G1 F1500 X125.582 Y189.504 E2803.49733
G0 F9000 X125.582 Y188.938
G1 F1500 X122.142 Y192.378 E2803.65914
G0 F9000 X122.142 Y191.812
G1 F1500 X125.582 Y188.373 E2803.82092
G0 F9000 X125.582 Y187.807
G1 F1500 X122.142 Y191.246 E2803.9827
G0 F9000 X122.142 Y190.681
G1 F1500 X125.582 Y187.241 E2804.14451
G0 F9000 X125.582 Y186.676
G1 F1500 X122.142 Y190.115 E2804.30629
G0 F9000 X122.142 Y189.549
G1 F1500 X125.582 Y186.11 E2804.46808
G0 F9000 X125.582 Y185.544
G1 F1500 X122.142 Y188.984 E2804.62989
G0 F9000 X122.142 Y188.418
G1 F1500 X125.582 Y184.979 E2804.79167
G0 F9000 X125.582 Y184.413
G1 F1500 X122.142 Y187.852 E2804.95345
G0 F9000 X122.142 Y187.287
G1 F1500 X125.582 Y183.847 E2805.11526
G0 F9000 X125.582 Y183.282
G1 F1500 X122.142 Y186.721 E2805.27704
G0 F9000 X122.142 Y186.155
G1 F1500 X125.582 Y182.716 E2805.43883
G0 F9000 X125.582 Y182.15
G1 F1500 X122.142 Y185.59 E2805.60063
G0 F9000 X122.142 Y185.024
G1 F1500 X125.582 Y181.585 E2805.76242
G0 F9000 X125.582 Y181.019
G1 F1500 X122.142 Y184.458 E2805.9242
G0 F9000 X122.142 Y183.893
G1 F1500 X125.582 Y180.453 E2806.08601
G0 F9000 X125.582 Y179.887
G1 F1500 X122.142 Y183.327 E2806.24781
G0 F9000 X122.142 Y182.761
G1 F1500 X125.582 Y179.322 E2806.4096
G0 F9000 X125.582 Y178.756
G1 F1500 X122.142 Y182.195 E2806.57138
G0 F9000 X122.142 Y181.63
G1 F1500 X125.582 Y178.19 E2806.73319
G0 F9000 X125.582 Y177.625
G1 F1500 X122.142 Y181.064 E2806.89497
G0 F9000 X122.142 Y180.498
G1 F1500 X125.582 Y177.059 E2807.05676
G0 F9000 X125.582 Y176.493
G1 F1500 X122.142 Y179.933 E2807.21856
G0 F9000 X122.142 Y179.367
G1 F1500 X125.582 Y175.928 E2807.38035
G0 F9000 X125.582 Y175.362
G1 F1500 X122.142 Y178.801 E2807.54213
G0 F9000 X122.142 Y178.236
G1 F1500 X125.582 Y174.796 E2807.70394
G0 F9000 X125.582 Y174.231
G1 F1500 X122.142 Y177.67 E2807.86572
G0 F9000 X122.142 Y177.104
G1 F1500 X125.582 Y173.665 E2808.0275
G0 F9000 X125.582 Y173.099
G1 F1500 X122.142 Y176.539 E2808.18931
G0 F9000 X122.142 Y175.973
G1 F1500 X125.582 Y172.534 E2808.35109
G0 F9000 X125.582 Y171.968
G1 F1500 X122.142 Y175.407 E2808.51288
G0 F9000 X122.142 Y174.842
G1 F1500 X125.582 Y171.402 E2808.67469
G0 F9000 X125.582 Y170.836
G1 F1500 X122.142 Y174.276 E2808.83649
G0 F9000 X122.142 Y173.71
G1 F1500 X125.582 Y170.271 E2808.99828
G0 F9000 X125.582 Y169.705
G1 F1500 X122.142 Y173.144 E2809.16006
G0 F9000 X122.142 Y172.579
G1 F1500 X125.582 Y169.139 E2809.32187
G0 F9000 X125.582 Y168.574
G1 F1500 X122.142 Y172.013 E2809.48365
G0 F9000 X122.142 Y171.447
G1 F1500 X125.582 Y168.008 E2809.64543
G0 F9000 X125.582 Y167.442
G1 F1500 X122.142 Y170.882 E2809.80724
G0 F9000 X122.142 Y170.316
G1 F1500 X125.582 Y166.877 E2809.96902
G0 F9000 X125.582 Y166.311
G1 F1500 X122.142 Y169.75 E2810.13081
G0 F9000 X122.142 Y169.185
G1 F1500 X125.582 Y165.745 E2810.29261
G0 F9000 X125.582 Y165.18
G1 F1500 X122.142 Y168.619 E2810.4544
G0 F9000 X122.142 Y168.053
G1 F1500 X125.582 Y164.614 E2810.61618
G0 F9000 X125.582 Y164.048
G1 F1500 X122.142 Y167.488 E2810.77799
G0 F9000 X122.142 Y166.922
G1 F1500 X125.582 Y163.483 E2810.93977
G0 F9000 X125.582 Y162.917
G1 F1500 X122.142 Y166.356 E2811.10156
G0 F9000 X122.142 Y165.791
G1 F1500 X125.582 Y162.351 E2811.26336
G0 F9000 X125.582 Y161.786
G1 F1500 X122.142 Y165.225 E2811.42515
G0 F9000 X122.142 Y164.659
G1 F1500 X125.582 Y161.22 E2811.58693
G0 F9000 X125.582 Y160.654
G1 F1500 X122.142 Y164.094 E2811.74874
G0 F9000 X122.142 Y163.528
G1 F1500 X125.582 Y160.088 E2811.91054
G0 F9000 X125.582 Y159.523
G1 F1500 X122.142 Y162.962 E2812.07233
G0 F9000 X122.142 Y162.396
G1 F1500 X125.582 Y158.957 E2812.23411
G0 F9000 X125.582 Y158.391
G1 F1500 X122.142 Y161.831 E2812.39592
G0 F9000 X122.142 Y161.265
G1 F1500 X125.582 Y157.826 E2812.5577
G0 F9000 X125.582 Y157.26
G1 F1500 X122.142 Y160.699 E2812.71949
G0 F9000 X122.142 Y160.134
G1 F1500 X125.582 Y156.694 E2812.88129
G0 F9000 X125.582 Y156.129
G1 F1500 X122.142 Y159.568 E2813.04308
G0 F9000 X122.142 Y159.002
G1 F1500 X125.582 Y155.563 E2813.20486
G0 F9000 X125.582 Y154.997
G1 F1500 X122.142 Y158.437 E2813.36667
G0 F9000 X122.142 Y157.871
G1 F1500 X125.582 Y154.432 E2813.52845
G0 F9000 X125.582 Y153.866
G1 F1500 X122.142 Y157.305 E2813.69023
G0 F9000 X122.142 Y156.74
G1 F1500 X125.582 Y153.3 E2813.85204
G0 F9000 X125.582 Y152.735
G1 F1500 X122.142 Y156.174 E2814.01382
G0 F9000 X122.142 Y155.608
G1 F1500 X125.582 Y152.169 E2814.17561
G0 F9000 X125.582 Y151.603
G1 F1500 X122.142 Y155.043 E2814.33741
G0 F9000 X122.142 Y154.477
G1 F1500 X125.582 Y151.038 E2814.4992
G0 F9000 X125.582 Y150.472
G1 F1500 X122.142 Y153.911 E2814.66098
G0 F9000 X122.142 Y153.346
G1 F1500 X125.582 Y149.906 E2814.82279
G0 F9000 X125.582 Y149.34
G1 F1500 X122.142 Y152.78 E2814.9846
G0 F9000 X122.142 Y152.214
G1 F1500 X125.582 Y148.775 E2815.14638
G0 F9000 X125.582 Y148.209
G1 F1500 X122.142 Y151.648 E2815.30816
G0 F9000 X122.142 Y151.083
G1 F1500 X125.582 Y147.643 E2815.46997
G0 F9000 X125.582 Y147.078
G1 F1500 X122.142 Y150.517 E2815.63175
G0 F9000 X122.142 Y149.951
G1 F1500 X125.582 Y146.512 E2815.79354
G0 F9000 X125.582 Y145.946
G1 F1500 X122.142 Y149.386 E2815.95534
G0 F9000 X122.142 Y148.82
G1 F1500 X125.582 Y145.381 E2816.11713
G0 F9000 X125.582 Y144.815
G1 F1500 X122.142 Y148.254 E2816.27891
G0 F9000 X122.142 Y147.689
G1 F1500 X125.582 Y144.249 E2816.44072
G0 F9000 X125.582 Y143.684
G1 F1500 X122.142 Y147.123 E2816.6025
G0 F9000 X122.142 Y146.557
G1 F1500 X125.582 Y143.118 E2816.76429
G0 F9000 X125.582 Y142.552
G1 F1500 X122.142 Y145.992 E2816.92609
G0 F9000 X122.142 Y145.426
G1 F1500 X125.582 Y141.987 E2817.08788
G0 F9000 X125.582 Y141.421
G1 F1500 X122.142 Y144.86 E2817.24966
G0 F9000 X122.142 Y144.295
G1 F1500 X125.582 Y140.855 E2817.41147
G0 F9000 X125.582 Y140.289
G1 F1500 X122.142 Y143.729 E2817.57327
G0 F9000 X122.142 Y143.163
G1 F1500 X125.582 Y139.724 E2817.73506
G0 F9000 X125.582 Y139.158
G1 F1500 X122.142 Y142.597 E2817.89684
G0 F9000 X122.142 Y142.032
G1 F1500 X125.582 Y138.592 E2818.05865
G0 F9000 X125.582 Y138.027
G1 F1500 X122.142 Y141.466 E2818.22043
G0 F9000 X122.142 Y140.9
G1 F1500 X125.582 Y137.461 E2818.38221
G0 F9000 X125.582 Y136.895
G1 F1500 X122.142 Y140.335 E2818.54402
G0 F9000 X122.142 Y139.769
G1 F1500 X125.582 Y136.33 E2818.70581
G0 F9000 X125.582 Y135.764
G1 F1500 X122.142 Y139.203 E2818.86759
G0 F9000 X122.142 Y138.638
G1 F1500 X125.582 Y135.198 E2819.0294
G0 F9000 X125.582 Y134.633
G1 F1500 X122.142 Y138.072 E2819.19118
G0 F9000 X122.142 Y137.506
G1 F1500 X125.582 Y134.067 E2819.35296
G0 F9000 X125.582 Y133.501
G1 F1500 X122.142 Y136.941 E2819.51477
G0 F9000 X122.142 Y136.375
G1 F1500 X125.582 Y132.936 E2819.67655
G0 F9000 X125.582 Y132.37
G1 F1500 X122.142 Y135.809 E2819.83834
G0 F9000 X122.142 Y135.244
G1 F1500 X125.582 Y131.804 E2820.00014
G0 F9000 X125.582 Y131.239
G1 F1500 X122.142 Y134.678 E2820.16193
G0 F9000 X122.142 Y134.112
G1 F1500 X125.582 Y130.673 E2820.32371
G0 F9000 X125.582 Y130.107
G1 F1500 X122.142 Y133.547 E2820.48552
G0 F9000 X122.142 Y132.981
G1 F1500 X125.582 Y129.541 E2820.64733
G0 F9000 X125.582 Y128.976
G1 F1500 X122.142 Y132.415 E2820.80911
G0 F9000 X122.142 Y131.849
G1 F1500 X125.582 Y128.41 E2820.97089
G0 F9000 X125.582 Y127.844
G1 F1500 X122.142 Y131.284 E2821.1327
G0 F9000 X122.142 Y130.718
G1 F1500 X125.582 Y127.279 E2821.29448
G0 F9000 X125.582 Y126.713
G1 F1500 X122.142 Y130.152 E2821.45627
G0 F9000 X122.142 Y129.587
G1 F1500 X125.582 Y126.147 E2821.61807
G0 F9000 X125.582 Y125.582
G1 F1500 X122.142 Y129.021 E2821.77986
G0 F9000 X122.142 Y128.455
G1 F1500 X125.582 Y125.016 E2821.94164
G0 F9000 X125.582 Y124.45
G1 F1500 X122.142 Y127.89 E2822.10345
G0 F9000 X122.142 Y127.324
G1 F1500 X125.582 Y123.885 E2822.26523
G0 F9000 X125.582 Y123.319
G1 F1500 X122.142 Y126.758 E2822.42701
G0 F9000 X122.142 Y126.193
G1 F1500 X125.582 Y122.753 E2822.58882
G0 F9000 X125.582 Y122.188
G1 F1500 X122.142 Y125.627 E2822.75061
G0 F9000 X122.142 Y125.061
G1 F1500 X125.582 Y121.622 E2822.91239
G0 F9000 X125.582 Y121.056
G1 F1500 X122.142 Y124.496 E2823.0742
G0 F9000 X122.142 Y123.93
G1 F1500 X125.582 Y120.49 E2823.236
G0 F9000 X125.582 Y119.925
G1 F1500 X122.142 Y123.364 E2823.39779
G0 F9000 X122.142 Y122.798
G1 F1500 X125.582 Y119.359 E2823.55957
G0 F9000 X125.582 Y118.793
G1 F1500 X122.142 Y122.233 E2823.72138
G0 F9000 X122.142 Y121.667
G1 F1500 X125.582 Y118.228 E2823.88316
G0 F9000 X125.582 Y117.662
G1 F1500 X122.142 Y121.101 E2824.04494
G0 F9000 X122.142 Y120.536
G1 F1500 X125.582 Y117.096 E2824.20675
G0 F9000 X125.582 Y116.531
G1 F1500 X122.142 Y119.97 E2824.36853
G0 F9000 X122.142 Y119.404
G1 F1500 X125.582 Y115.965 E2824.53032
G0 F9000 X125.582 Y115.399
G1 F1500 X122.142 Y118.839 E2824.69213
G0 F9000 X122.142 Y118.273
G1 F1500 X125.582 Y114.834 E2824.85391
G0 F9000 X125.582 Y114.268
G1 F1500 X122.142 Y117.707 E2825.01569
G0 F9000 X122.142 Y117.142
G1 F1500 X125.582 Y113.702 E2825.1775
G0 F9000 X125.582 Y113.137
G1 F1500 X122.142 Y116.576 E2825.33928
G0 F9000 X122.142 Y116.01
G1 F1500 X125.582 Y112.571 E2825.50107
G0 F9000 X125.582 Y112.005
G1 F1500 X122.142 Y115.445 E2825.66287
G0 F9000 X122.142 Y114.879
G1 F1500 X125.582 Y111.44 E2825.82466
G0 F9000 X125.582 Y110.874
G1 F1500 X122.142 Y114.313 E2825.98644
G0 F9000 X122.142 Y113.748
G1 F1500 X125.582 Y110.308 E2826.14825
G0 F9000 X125.582 Y109.742
G1 F1500 X122.142 Y113.182 E2826.31005
G0 F9000 X122.142 Y112.616
G1 F1500 X125.582 Y109.177 E2826.47184
G0 F9000 X125.582 Y108.611
G1 F1500 X122.142 Y112.05 E2826.63362
G0 F9000 X122.142 Y111.485
G1 F1500 X125.582 Y108.045 E2826.79543
G0 F9000 X125.582 Y107.48
G1 F1500 X122.142 Y110.919 E2826.95721
G0 F9000 X122.142 Y110.353
G1 F1500 X125.582 Y106.914 E2827.119
G0 F9000 X125.582 Y106.348
G1 F1500 X122.142 Y109.788 E2827.2808
G0 F9000 X122.142 Y109.222
G1 F1500 X125.582 Y105.783 E2827.44259
G0 F9000 X125.582 Y105.217
G1 F1500 X122.142 Y108.656 E2827.60437
G0 F9000 X122.142 Y108.091
G1 F1500 X125.582 Y104.651 E2827.76618
G0 F9000 X125.582 Y104.086
G1 F1500 X122.142 Y107.525 E2827.92796
G0 F9000 X122.142 Y106.959
G1 F1500 X125.582 Y103.52 E2828.08974
G0 F9000 X125.582 Y102.954
G1 F1500 X122.142 Y106.394 E2828.25155
G0 F9000 X122.142 Y105.828
G1 F1500 X125.582 Y102.389 E2828.41333
G0 F9000 X125.582 Y101.823
G1 F1500 X122.142 Y105.262 E2828.57512
G0 F9000 X122.142 Y104.697
G1 F1500 X125.582 Y101.257 E2828.73693
G0 F9000 X125.582 Y100.692
G1 F1500 X122.142 Y104.131 E2828.89871
G0 F9000 X122.142 Y103.565
G1 F1500 X125.582 Y100.126 E2829.06049
G0 F9000 X125.582 Y99.56
G1 F1500 X122.142 Y103 E2829.2223
G0 F9000 X122.142 Y102.434
G1 F1500 X125.582 Y98.994 E2829.38411
G0 F9000 X125.582 Y98.429
G1 F1500 X122.142 Y101.868 E2829.54589
G0 F9000 X122.142 Y101.302
G1 F1500 X125.582 Y97.863 E2829.70767
G0 F9000 X125.582 Y97.297
G1 F1500 X122.142 Y100.737 E2829.86948
G0 F9000 X122.142 Y100.171
G1 F1500 X125.582 Y96.732 E2830.03126
G0 F9000 X125.582 Y96.166
G1 F1500 X122.142 Y99.605 E2830.19305
G0 F9000 X122.142 Y99.04
G1 F1500 X125.582 Y95.6 E2830.35485
G0 F9000 X125.582 Y95.035
G1 F1500 X122.142 Y98.474 E2830.51664
G0 F9000 X122.142 Y97.908
G1 F1500 X125.582 Y94.469 E2830.67842
G0 F9000 X125.582 Y93.903
G1 F1500 X122.142 Y97.343 E2830.84023
G0 F9000 X122.142 Y96.777
G1 F1500 X125.582 Y93.338 E2831.00201
G0 F9000 X125.582 Y92.772
G1 F1500 X122.142 Y96.211 E2831.1638
G0 F9000 X122.142 Y95.646
G1 F1500 X125.582 Y92.206 E2831.3256
G0 F9000 X125.582 Y91.641
G1 F1500 X122.142 Y95.08 E2831.48739
G0 F9000 X122.142 Y94.514
G1 F1500 X125.582 Y91.075 E2831.64917
G0 F9000 X125.582 Y90.509
G1 F1500 X122.142 Y93.949 E2831.81098
G0 F9000 X122.142 Y93.383
G1 F1500 X125.582 Y89.943 E2831.97278
G0 F9000 X125.582 Y89.378
G1 F1500 X122.142 Y92.817 E2832.13457
G0 F9000 X122.142 Y92.251
G1 F1500 X125.582 Y88.812 E2832.29635
G0 F9000 X125.582 Y88.246
G1 F1500 X122.142 Y91.686 E2832.45816
G0 F9000 X122.142 Y91.12
G1 F1500 X125.582 Y87.681 E2832.61994
G0 F9000 X125.582 Y87.115
G1 F1500 X122.142 Y90.554 E2832.78173
G0 F9000 X122.142 Y89.989
G1 F1500 X125.582 Y86.549 E2832.94353
G0 F9000 X125.582 Y85.984
G1 F1500 X122.142 Y89.423 E2833.10532
G0 F9000 X122.142 Y88.857
G1 F1500 X125.582 Y85.418 E2833.2671
G0 F9000 X125.582 Y84.852
G1 F1500 X122.142 Y88.292 E2833.42891
G0 F9000 X122.142 Y87.726
G1 F1500 X125.582 Y84.287 E2833.59069
G0 F9000 X125.582 Y83.721
G1 F1500 X122.142 Y87.16 E2833.75247
G0 F9000 X122.142 Y86.595
G1 F1500 X125.582 Y83.155 E2833.91428
G0 F9000 X125.582 Y82.59
G1 F1500 X122.142 Y86.029 E2834.07606
G0 F9000 X122.142 Y85.463
G1 F1500 X125.582 Y82.024 E2834.23785
G0 F9000 X125.582 Y81.458
G1 F1500 X122.142 Y84.898 E2834.39966
G0 F9000 X122.142 Y84.332
G1 F1500 X125.582 Y80.893 E2834.56144
G0 F9000 X125.582 Y80.327
G1 F1500 X122.142 Y83.766 E2834.72322
G0 F9000 X122.142 Y83.201
G1 F1500 X125.582 Y79.761 E2834.88503
G0 F9000 X125.582 Y79.195
G1 F1500 X122.142 Y82.635 E2835.04684
G0 F9000 X122.142 Y82.069
G1 F1500 X125.582 Y78.63 E2835.20862
G0 F9000 X125.582 Y78.064
G1 F1500 X122.142 Y81.503 E2835.3704
G0 F9000 X122.142 Y80.938
G1 F1500 X125.582 Y77.498 E2835.53221
G0 F9000 X125.582 Y76.933
G1 F1500 X122.142 Y80.372 E2835.69399
G0 F9000 X122.142 Y79.806
G1 F1500 X125.582 Y76.367 E2835.85578
G0 F9000 X125.582 Y75.801
G1 F1500 X122.142 Y79.241 E2836.01758
G0 F9000 X122.142 Y78.675
G1 F1500 X125.582 Y75.236 E2836.17937
G0 F9000 X125.582 Y74.67
G1 F1500 X122.142 Y78.109 E2836.34115
G0 F9000 X122.142 Y77.544
G1 F1500 X125.582 Y74.104 E2836.50296
G0 F9000 X125.582 Y73.539
G1 F1500 X122.142 Y76.978 E2836.66474
G0 F9000 X122.142 Y76.412
G1 F1500 X125.582 Y72.973 E2836.82653
G0 F9000 X125.582 Y72.407
G1 F1500 X122.142 Y75.847 E2836.98833
G0 F9000 X122.142 Y75.281
G1 F1500 X125.582 Y71.842 E2837.15012
G0 F9000 X125.582 Y71.276
G1 F1500 X122.142 Y74.715 E2837.3119
G0 F9000 X122.142 Y74.15
G1 F1500 X125.582 Y70.71 E2837.47371
G0 F9000 X125.582 Y70.144
G1 F1500 X122.142 Y73.584 E2837.63551
G0 F9000 X122.142 Y73.018
G1 F1500 X125.582 Y69.579 E2837.7973
G0 F9000 X125.582 Y69.013
G1 F1500 X122.142 Y72.452 E2837.95908
G0 F9000 X122.142 Y71.887
G1 F1500 X125.582 Y68.447 E2838.12089
G0 F9000 X125.582 Y67.882
G1 F1500 X122.142 Y71.321 E2838.28267
G0 F9000 X122.142 Y70.755
G1 F1500 X125.582 Y67.316 E2838.44446
G0 F9000 X125.582 Y66.75
G1 F1500 X122.142 Y70.19 E2838.60626
G0 F9000 X122.142 Y69.624
G1 F1500 X125.582 Y66.185 E2838.76805
G0 F9000 X125.582 Y65.619
G1 F1500 X122.142 Y69.058 E2838.92983
G0 F9000 X122.142 Y68.493
G1 F1500 X125.582 Y65.053 E2839.09164
G0 F9000 X125.582 Y64.488
G1 F1500 X122.142 Y67.927 E2839.25342
G0 F9000 X122.142 Y67.361
G1 F1500 X125.582 Y63.922 E2839.4152
G0 F9000 X125.582 Y63.356
G1 F1500 X122.142 Y66.796 E2839.57701
G0 F9000 X122.142 Y66.23
G1 F1500 X125.582 Y62.791 E2839.73879
G0 F9000 X125.582 Y62.225
G1 F1500 X122.142 Y65.664 E2839.90058
G0 F9000 X122.142 Y65.099
G1 F1500 X125.582 Y61.659 E2840.06238
G0 F9000 X125.582 Y61.094
G1 F1500 X122.142 Y64.533 E2840.22417
G0 F9000 X122.142 Y63.967
G1 F1500 X125.582 Y60.528 E2840.38595
G0 F9000 X125.582 Y59.962
G1 F1500 X122.142 Y63.402 E2840.54776
G0 F9000 X122.142 Y62.836
G1 F1500 X125.582 Y59.396 E2840.70957
G0 F9000 X125.582 Y58.831
G1 F1500 X122.142 Y62.27 E2840.87135
G0 F9000 X122.142 Y61.704
G1 F1500 X125.582 Y58.265 E2841.03313
G0 F9000 X125.582 Y57.699
G1 F1500 X122.142 Y61.139 E2841.19494
G0 F9000 X122.142 Y60.573
G1 F1500 X125.582 Y57.134 E2841.35672
G0 F9000 X125.582 Y56.568
G1 F1500 X122.142 Y60.007 E2841.51851
G0 F9000 X122.142 Y59.442
G1 F1500 X125.582 Y56.002 E2841.68031
G0 F9000 X125.582 Y55.437
G1 F1500 X122.142 Y58.876 E2841.8421
G0 F9000 X122.142 Y58.31
G1 F1500 X125.582 Y54.871 E2842.00388
G0 F9000 X125.582 Y54.305
G1 F1500 X122.142 Y57.745 E2842.16569
G0 F9000 X122.142 Y57.179
G1 F1500 X125.582 Y53.74 E2842.32747
G0 F9000 X125.582 Y53.174
G1 F1500 X122.142 Y56.613 E2842.48926
G0 F9000 X122.142 Y56.048
G1 F1500 X125.582 Y52.608 E2842.65106
G0 F9000 X125.582 Y52.043
G1 F1500 X122.142 Y55.482 E2842.81285
G0 F9000 X122.142 Y54.916
G1 F1500 X125.582 Y51.477 E2842.97463
G0 F9000 X125.582 Y50.911
G1 F1500 X122.142 Y54.351 E2843.13644
G0 F9000 X122.142 Y53.785
G1 F1500 X125.582 Y50.346 E2843.29822
G0 F9000 X125.582 Y49.78
G1 F1500 X122.142 Y53.219 E2843.46
G0 F9000 X122.142 Y52.653
G1 F1500 X125.582 Y49.214 E2843.62179
G0 F9000 X125.582 Y48.648
G1 F1500 X122.142 Y52.088 E2843.78359
G0 F9000 X122.142 Y51.522
G1 F1500 X125.582 Y48.083 E2843.94538
G0 F9000 X125.582 Y47.517
G1 F1500 X122.142 Y50.956 E2844.10716
G0 F9000 X122.142 Y50.391
G1 F1500 X125.582 Y46.951 E2844.26897
G0 F9000 X125.582 Y46.386
G1 F1500 X122.142 Y49.825 E2844.43075
G0 F9000 X122.142 Y49.259
G1 F1500 X125.582 Y45.82 E2844.59254
G0 F9000 X125.582 Y45.254
G1 F1500 X122.142 Y48.694 E2844.75434
G0 F9000 X122.142 Y48.128
G1 F1500 X125.582 Y44.689 E2844.91613
G0 F9000 X125.582 Y44.123
G1 F1500 X122.142 Y47.562 E2845.07791
G0 F9000 X122.142 Y46.997
G1 F1500 X125.582 Y43.557 E2845.23972
G0 F9000 X125.582 Y42.992
G1 F1500 X122.142 Y46.431 E2845.4015
G0 F9000 X122.142 Y45.865
G1 F1500 X125.582 Y42.426 E2845.56328
G0 F9000 X125.582 Y41.86
G1 F1500 X122.142 Y45.3 E2845.72509
G0 F9000 X122.142 Y44.734
G1 F1500 X125.582 Y41.295 E2845.88687
G0 F9000 X125.582 Y40.729
G1 F1500 X122.142 Y44.168 E2846.04866
G0 F9000 X122.142 Y43.603
G1 F1500 X125.582 Y40.163 E2846.21046
G0 F9000 X125.582 Y39.597
G1 F1500 X122.142 Y43.037 E2846.37227
G0 F9000 X122.142 Y42.471
G1 F1500 X125.582 Y39.032 E2846.53406
G0 F9000 X125.582 Y38.466
G1 F1500 X122.142 Y41.905 E2846.69584
G0 F9000 X122.142 Y41.34
G1 F1500 X125.582 Y37.9 E2846.85765
G0 F9000 X125.582 Y37.335
G1 F1500 X122.142 Y40.774 E2847.01943
G0 F9000 X122.142 Y40.208
G1 F1500 X125.582 Y36.769 E2847.18121
G0 F9000 X125.582 Y36.203
G1 F1500 X122.142 Y39.643 E2847.34302
G0 F9000 X122.142 Y39.077
G1 F1500 X125.582 Y35.638 E2847.5048
G0 F9000 X125.582 Y35.072
G1 F1500 X122.142 Y38.511 E2847.66659
G0 F9000 X122.142 Y37.946
G1 F1500 X125.582 Y34.506 E2847.82839
G0 F9000 X125.582 Y33.941
G1 F1500 X122.142 Y37.38 E2847.99018
G0 F9000 X122.142 Y36.814
G1 F1500 X125.582 Y33.375 E2848.15196
G0 F9000 X125.582 Y32.809
G1 F1500 X122.142 Y36.249 E2848.31377
G0 F9000 X122.142 Y35.683
G1 F1500 X125.582 Y32.244 E2848.47555
G0 F9000 X125.582 Y31.678
G1 F1500 X122.142 Y35.117 E2848.63734
G0 F9000 X122.142 Y34.552
G1 F1500 X125.582 Y31.112 E2848.79914
G0 F9000 X125.582 Y30.547
G1 F1500 X122.142 Y33.986 E2848.96093
G0 F9000 X122.142 Y33.42
G1 F1500 X125.582 Y29.981 E2849.12271
G0 F9000 X125.582 Y29.415
G1 F1500 X122.142 Y32.855 E2849.28452
G0 F9000 X122.142 Y32.289
G1 F1500 X125.582 Y28.849 E2849.44632
G0 F9000 X125.582 Y28.284
G1 F1500 X122.142 Y31.723 E2849.60811
G0 F9000 X122.142 Y31.157
G1 F1500 X125.582 Y27.718 E2849.76989
G0 F9000 X125.582 Y27.152
G1 F1500 X122.142 Y30.592 E2849.9317
G0 F9000 X122.142 Y30.026
G1 F1500 X125.259 Y26.909 E2850.07831
G0 F9000 X124.694 Y26.909
G1 F1500 X121.947 Y29.656 E2850.20752
G0 F9000 X121.384 Y29.653
G1 F1500 X124.128 Y26.909 E2850.33659
G0 F9000 X123.562 Y26.909
G1 F1500 X120.821 Y29.651 E2850.46554
G0 F9000 X120.255 Y29.651
G1 F1500 X122.996 Y26.909 E2850.5945
G0 F9000 X122.431 Y26.909
G1 F1500 X119.689 Y29.651 E2850.72347
G0 F9000 X119.124 Y29.651
G1 F1500 X121.865 Y26.909 E2850.85242
G0 F9000 X121.299 Y26.909
G1 F1500 X118.558 Y29.651 E2850.98137
G0 F9000 X117.992 Y29.651
G1 F1500 X120.734 Y26.909 E2851.11035
G0 F9000 X120.168 Y26.909
G1 F1500 X117.427 Y29.651 E2851.2393
G0 F9000 X116.861 Y29.651
G1 F1500 X119.602 Y26.909 E2851.36825
G0 F9000 X119.037 Y26.909
G1 F1500 X116.295 Y29.651 E2851.49723
G0 F9000 X115.73 Y29.651
G1 F1500 X118.471 Y26.909 E2851.62618
G0 F9000 X117.905 Y26.909
G1 F1500 X115.164 Y29.651 E2851.75513
G0 F9000 X114.598 Y29.651
G1 F1500 X117.34 Y26.909 E2851.88411
G0 F9000 X116.774 Y26.909
G1 F1500 X114.032 Y29.651 E2852.01308
G0 F9000 X113.467 Y29.651
G1 F1500 X116.208 Y26.909 E2852.14203
G0 F9000 X115.643 Y26.909
G1 F1500 X112.901 Y29.651 E2852.27101
G0 F9000 X112.856 Y29.696
G1 F1500 X109.416 Y33.135 E2852.43279
G0 F9000 X109.416 Y32.57
G1 F1500 X115.077 Y26.909 E2852.69907
G0 F9000 X114.511 Y26.909
G1 F1500 X109.416 Y32.004 E2852.93872
G0 F9000 X109.416 Y31.438
G1 F1500 X113.946 Y26.909 E2853.15178
G0 F9000 X113.38 Y26.909
G1 F1500 X109.416 Y30.872 E2853.33821
G0 F9000 X109.416 Y30.307
G1 F1500 X112.814 Y26.909 E2853.49804
G0 F9000 X112.248 Y26.909
G1 F1500 X109.416 Y29.741 E2853.63125
G0 F9000 X109.416 Y29.175
G1 F1500 X111.683 Y26.909 E2853.73786
G0 F9000 X111.117 Y26.909
G1 F1500 X109.416 Y28.61 E2853.81787
G0 F9000 X109.416 Y28.044
G1 F1500 X110.551 Y26.909 E2853.87125
G0 F9000 X109.986 Y26.909
G1 F1500 X109.416 Y27.478 E2853.89804
G1 F1500 E2847.39804
G0 F9000 X108.977 Y27.478
G0 X109.077 Y30.262
G0 X107.602 Y30.262
G0 X114.66 Y31.454
G0 X113.217 Y30.262
G0 X113.297 Y30.262
G0 X112.856 Y30.262
G1 F1500 E2853.89804
G1 X109.416 Y33.701 E2854.05982
G0 F9000 X109.416 Y34.267
G1 F1500 X112.856 Y30.827 E2854.22163
G0 F9000 X112.856 Y31.393
G1 F1500 X109.416 Y34.832 E2854.38341
G0 F9000 X109.416 Y35.398
G1 F1500 X112.856 Y31.959 E2854.5452
G0 F9000 X112.856 Y32.524
G1 F1500 X109.416 Y35.964 E2854.707
G0 F9000 X109.416 Y36.529
G1 F1500 X112.856 Y33.09 E2854.86879
G0 F9000 X112.856 Y33.656
G1 F1500 X109.416 Y37.095 E2855.03057
G0 F9000 X109.416 Y37.661
G1 F1500 X112.856 Y34.221 E2855.19238
G0 F9000 X112.856 Y34.787
G1 F1500 X109.416 Y38.226 E2855.35416
G0 F9000 X109.416 Y38.792
G1 F1500 X112.856 Y35.353 E2855.51595
G0 F9000 X112.856 Y35.918
G1 F1500 X109.416 Y39.358 E2855.67775
G0 F9000 X109.416 Y39.923
G1 F1500 X112.856 Y36.484 E2855.83954
G0 F9000 X112.856 Y37.05
G1 F1500 X109.416 Y40.489 E2856.00132
G0 F9000 X109.416 Y41.055
G1 F1500 X112.856 Y37.615 E2856.16313
G0 F9000 X112.856 Y38.181
G1 F1500 X109.416 Y41.621 E2856.32493
G0 F9000 X109.416 Y42.186
G1 F1500 X112.856 Y38.747 E2856.48672
G0 F9000 X112.856 Y39.313
G1 F1500 X109.416 Y42.752 E2856.6485
G0 F9000 X109.416 Y43.318
G1 F1500 X112.856 Y39.878 E2856.81031
G0 F9000 X112.856 Y40.444
G1 F1500 X109.416 Y43.883 E2856.97209
G0 F9000 X109.416 Y44.449
G1 F1500 X112.856 Y41.01 E2857.13388
G0 F9000 X112.856 Y41.575
G1 F1500 X109.416 Y45.015 E2857.29568
G0 F9000 X109.416 Y45.58
G1 F1500 X112.856 Y42.141 E2857.45747
G0 F9000 X112.856 Y42.707
G1 F1500 X109.416 Y46.146 E2857.61925
G0 F9000 X109.416 Y46.712
G1 F1500 X112.856 Y43.272 E2857.78106
G0 F9000 X112.856 Y43.838
G1 F1500 X109.416 Y47.277 E2857.94284
G0 F9000 X109.416 Y47.843
G1 F1500 X112.856 Y44.404 E2858.10462
G0 F9000 X112.856 Y44.969
G1 F1500 X109.416 Y48.409 E2858.26643
G0 F9000 X109.416 Y48.974
G1 F1500 X112.856 Y45.535 E2858.42821
G0 F9000 X112.856 Y46.101
G1 F1500 X109.416 Y49.54 E2858.59
G0 F9000 X109.416 Y50.106
G1 F1500 X112.856 Y46.666 E2858.7518
G0 F9000 X112.856 Y47.232
G1 F1500 X109.416 Y50.671 E2858.91359
G0 F9000 X109.416 Y51.237
G1 F1500 X112.856 Y47.798 E2859.07537
G0 F9000 X112.856 Y48.363
G1 F1500 X109.416 Y51.803 E2859.23718
G0 F9000 X109.416 Y52.369
G1 F1500 X112.856 Y48.929 E2859.39899
G0 F9000 X112.856 Y49.495
G1 F1500 X109.416 Y52.934 E2859.56077
G0 F9000 X109.416 Y53.5
G1 F1500 X112.856 Y50.061 E2859.72255
G0 F9000 X112.856 Y50.626
G1 F1500 X109.416 Y54.066 E2859.88436
G0 F9000 X109.416 Y54.631
G1 F1500 X112.856 Y51.192 E2860.04614
G0 F9000 X112.856 Y51.758
G1 F1500 X109.416 Y55.197 E2860.20793
G0 F9000 X109.416 Y55.763
G1 F1500 X112.856 Y52.323 E2860.36973
G0 F9000 X112.856 Y52.889
G1 F1500 X109.416 Y56.328 E2860.53152
G0 F9000 X109.416 Y56.894
G1 F1500 X112.856 Y53.455 E2860.6933
G0 F9000 X112.856 Y54.02
G1 F1500 X109.416 Y57.46 E2860.85511
G0 F9000 X109.416 Y58.025
G1 F1500 X112.856 Y54.586 E2861.01689
G0 F9000 X112.856 Y55.152
G1 F1500 X109.416 Y58.591 E2861.17868
G0 F9000 X109.416 Y59.157
G1 F1500 X112.856 Y55.717 E2861.34048
G0 F9000 X112.856 Y56.283
G1 F1500 X109.416 Y59.722 E2861.50227
G0 F9000 X109.416 Y60.288
G1 F1500 X112.856 Y56.849 E2861.66405
G0 F9000 X112.856 Y57.414
G1 F1500 X109.416 Y60.854 E2861.82586
G0 F9000 X109.416 Y61.42
G1 F1500 X112.856 Y57.98 E2861.98766
G0 F9000 X112.856 Y58.546
G1 F1500 X109.416 Y61.985 E2862.14945
G0 F9000 X109.416 Y62.551
G1 F1500 X112.856 Y59.112 E2862.31123
G0 F9000 X112.856 Y59.677
G1 F1500 X109.416 Y63.117 E2862.47304
G0 F9000 X109.416 Y63.682
G1 F1500 X112.856 Y60.243 E2862.63482
G0 F9000 X112.856 Y60.809
G1 F1500 X109.416 Y64.248 E2862.7966
G0 F9000 X109.416 Y64.814
G1 F1500 X112.856 Y61.374 E2862.95841
G0 F9000 X112.856 Y61.94
G1 F1500 X109.416 Y65.379 E2863.1202
G0 F9000 X109.416 Y65.945
G1 F1500 X112.856 Y62.506 E2863.28198
G0 F9000 X112.856 Y63.071
G1 F1500 X109.416 Y66.511 E2863.44379
G0 F9000 X109.416 Y67.076
G1 F1500 X112.856 Y63.637 E2863.60557
G0 F9000 X112.856 Y64.203
G1 F1500 X109.416 Y67.642 E2863.76735
G0 F9000 X109.416 Y68.208
G1 F1500 X112.856 Y64.768 E2863.92916
G0 F9000 X112.856 Y65.334
G1 F1500 X109.416 Y68.773 E2864.09094
G0 F9000 X109.416 Y69.339
G1 F1500 X112.856 Y65.9 E2864.25273
G0 F9000 X112.856 Y66.465
G1 F1500 X109.416 Y69.905 E2864.41453
G0 F9000 X109.416 Y70.47
G1 F1500 X112.856 Y67.031 E2864.57632
G0 F9000 X112.856 Y67.597
G1 F1500 X109.416 Y71.036 E2864.7381
G0 F9000 X109.416 Y71.602
G1 F1500 X112.856 Y68.162 E2864.89991
G0 F9000 X112.856 Y68.728
G1 F1500 X109.416 Y72.168 E2865.06172
G0 F9000 X109.416 Y72.733
G1 F1500 X112.856 Y69.294 E2865.2235
G0 F9000 X112.856 Y69.86
G1 F1500 X109.416 Y73.299 E2865.38528
G0 F9000 X109.416 Y73.865
G1 F1500 X112.856 Y70.425 E2865.54709
G0 F9000 X112.856 Y70.991
G1 F1500 X109.416 Y74.43 E2865.70887
G0 F9000 X109.416 Y74.996
G1 F1500 X112.856 Y71.557 E2865.87066
G0 F9000 X112.856 Y72.122
G1 F1500 X109.416 Y75.562 E2866.03246
G0 F9000 X109.416 Y76.127
G1 F1500 X112.856 Y72.688 E2866.19425
G0 F9000 X112.856 Y73.254
G1 F1500 X109.416 Y76.693 E2866.35603
G0 F9000 X109.416 Y77.259
G1 F1500 X112.856 Y73.819 E2866.51784
G0 F9000 X112.856 Y74.385
G1 F1500 X109.416 Y77.824 E2866.67962
G0 F9000 X109.416 Y78.39
G1 F1500 X112.856 Y74.951 E2866.84141
G0 F9000 X112.856 Y75.516
G1 F1500 X109.416 Y78.956 E2867.00321
G0 F9000 X109.416 Y79.521
G1 F1500 X112.856 Y76.082 E2867.165
G0 F9000 X112.856 Y76.648
G1 F1500 X109.416 Y80.087 E2867.32678
G0 F9000 X109.416 Y80.653
G1 F1500 X112.856 Y77.213 E2867.48859
G0 F9000 X112.856 Y77.779
G1 F1500 X109.416 Y81.218 E2867.65037
G0 F9000 X109.416 Y81.784
G1 F1500 X112.856 Y78.345 E2867.81215
G0 F9000 X112.856 Y78.91
G1 F1500 X109.416 Y82.35 E2867.97396
G0 F9000 X109.416 Y82.916
G1 F1500 X112.856 Y79.476 E2868.13577
G0 F9000 X112.856 Y80.042
G1 F1500 X109.416 Y83.481 E2868.29755
G0 F9000 X109.416 Y84.047
G1 F1500 X112.856 Y80.608 E2868.45933
G0 F9000 X112.856 Y81.173
G1 F1500 X109.416 Y84.613 E2868.62114
G0 F9000 X109.416 Y85.178
G1 F1500 X112.856 Y81.739 E2868.78293
G0 F9000 X112.856 Y82.305
G1 F1500 X109.416 Y85.744 E2868.94471
G0 F9000 X109.416 Y86.31
G1 F1500 X112.856 Y82.87 E2869.10652
G0 F9000 X112.856 Y83.436
G1 F1500 X109.416 Y86.875 E2869.2683
G0 F9000 X109.416 Y87.441
G1 F1500 X112.856 Y84.002 E2869.43008
G0 F9000 X112.856 Y84.567
G1 F1500 X109.416 Y88.007 E2869.59189
G0 F9000 X109.416 Y88.572
G1 F1500 X112.856 Y85.133 E2869.75367
G0 F9000 X112.856 Y85.699
G1 F1500 X109.416 Y89.138 E2869.91546
G0 F9000 X109.416 Y89.704
G1 F1500 X112.856 Y86.264 E2870.07726
G0 F9000 X112.856 Y86.83
G1 F1500 X109.416 Y90.269 E2870.23905
G0 F9000 X109.416 Y90.835
G1 F1500 X112.856 Y87.396 E2870.40083
G0 F9000 X112.856 Y87.961
G1 F1500 X109.416 Y91.401 E2870.56264
G0 F9000 X109.416 Y91.967
G1 F1500 X112.856 Y88.527 E2870.72445
G0 F9000 X112.856 Y89.093
G1 F1500 X109.416 Y92.532 E2870.88623
G0 F9000 X109.416 Y93.098
G1 F1500 X112.856 Y89.659 E2871.04801
G0 F9000 X112.856 Y90.224
G1 F1500 X109.416 Y93.664 E2871.20982
G0 F9000 X109.416 Y94.229
G1 F1500 X112.856 Y90.79 E2871.3716
G0 F9000 X112.856 Y91.356
G1 F1500 X109.416 Y94.795 E2871.53339
G0 F9000 X109.416 Y95.361
G1 F1500 X112.856 Y91.921 E2871.69519
G0 F9000 X112.856 Y92.487
G1 F1500 X109.416 Y95.926 E2871.85698
G0 F9000 X109.416 Y96.492
G1 F1500 X112.856 Y93.053 E2872.01876
G0 F9000 X112.856 Y93.618
G1 F1500 X109.416 Y97.058 E2872.18057
G0 F9000 X109.416 Y97.623
G1 F1500 X112.856 Y94.184 E2872.34235
G0 F9000 X112.856 Y94.75
G1 F1500 X109.416 Y98.189 E2872.50413
G0 F9000 X109.416 Y98.755
G1 F1500 X112.856 Y95.315 E2872.66594
G0 F9000 X112.856 Y95.881
G1 F1500 X109.416 Y99.32 E2872.82773
G0 F9000 X109.416 Y99.886
G1 F1500 X112.856 Y96.447 E2872.98951
G0 F9000 X112.856 Y97.012
G1 F1500 X109.416 Y100.452 E2873.15132
G0 F9000 X109.416 Y101.017
G1 F1500 X112.856 Y97.578 E2873.3131
G0 F9000 X112.856 Y98.144
G1 F1500 X109.416 Y101.583 E2873.47488
G0 F9000 X109.416 Y102.149
G1 F1500 X112.856 Y98.709 E2873.63669
G0 F9000 X112.856 Y99.275
G1 F1500 X109.416 Y102.715 E2873.7985
G0 F9000 X109.416 Y103.28
G1 F1500 X112.856 Y99.841 E2873.96028
G0 F9000 X112.856 Y100.407
G1 F1500 X109.416 Y103.846 E2874.12206
G0 F9000 X109.416 Y104.412
G1 F1500 X112.856 Y100.972 E2874.28387
G0 F9000 X112.856 Y101.538
G1 F1500 X109.416 Y104.977 E2874.44565
G0 F9000 X109.416 Y105.543
G1 F1500 X112.856 Y102.104 E2874.60744
G0 F9000 X112.856 Y102.669
G1 F1500 X109.416 Y106.109 E2874.76925
G0 F9000 X109.416 Y106.674
G1 F1500 X112.856 Y103.235 E2874.93103
G0 F9000 X112.856 Y103.801
G1 F1500 X109.416 Y107.24 E2875.09281
G0 F9000 X109.416 Y107.806
G1 F1500 X112.856 Y104.366 E2875.25462
G0 F9000 X112.856 Y104.932
G1 F1500 X109.416 Y108.371 E2875.4164
G0 F9000 X109.416 Y108.937
G1 F1500 X112.856 Y105.498 E2875.57819
G0 F9000 X112.856 Y106.063
G1 F1500 X109.416 Y109.503 E2875.73999
G0 F9000 X109.416 Y110.068
G1 F1500 X112.856 Y106.629 E2875.90178
G0 F9000 X112.856 Y107.195
G1 F1500 X109.416 Y110.634 E2876.06356
G0 F9000 X109.416 Y111.2
G1 F1500 X112.856 Y107.76 E2876.22537
G0 F9000 X112.856 Y108.326
G1 F1500 X109.416 Y111.766 E2876.38717
G0 F9000 X109.416 Y112.331
G1 F1500 X112.856 Y108.892 E2876.54896
G0 F9000 X112.856 Y109.458
G1 F1500 X109.416 Y112.897 E2876.71074
G0 F9000 X109.416 Y113.463
G1 F1500 X112.856 Y110.023 E2876.87255
G0 F9000 X112.856 Y110.589
G1 F1500 X109.416 Y114.028 E2877.03433
G0 F9000 X109.416 Y114.594
G1 F1500 X112.856 Y111.155 E2877.19612
G0 F9000 X112.856 Y111.72
G1 F1500 X109.416 Y115.16 E2877.35792
G0 F9000 X109.416 Y115.725
G1 F1500 X112.856 Y112.286 E2877.51971
G0 F9000 X112.856 Y112.852
G1 F1500 X109.416 Y116.291 E2877.68149
G0 F9000 X109.416 Y116.857
G1 F1500 X112.856 Y113.417 E2877.8433
G0 F9000 X112.856 Y113.983
G1 F1500 X109.416 Y117.422 E2878.00508
G0 F9000 X109.416 Y117.988
G1 F1500 X112.856 Y114.549 E2878.16686
G0 F9000 X112.856 Y115.114
G1 F1500 X109.416 Y118.554 E2878.32867
G0 F9000 X109.416 Y119.119
G1 F1500 X112.856 Y115.68 E2878.49045
G0 F9000 X112.856 Y116.246
G1 F1500 X109.416 Y119.685 E2878.65224
G0 F9000 X109.416 Y120.251
G1 F1500 X112.856 Y116.811 E2878.81405
G0 F9000 X112.856 Y117.377
G1 F1500 X109.416 Y120.816 E2878.97583
G0 F9000 X109.416 Y121.382
G1 F1500 X112.856 Y117.943 E2879.13761
G0 F9000 X112.856 Y118.508
G1 F1500 X109.416 Y121.948 E2879.29942
G0 F9000 X109.416 Y122.514
G1 F1500 X112.856 Y119.074 E2879.46123
G0 F9000 X112.856 Y119.64
G1 F1500 X109.416 Y123.079 E2879.62301
G0 F9000 X109.416 Y123.645
G1 F1500 X112.856 Y120.206 E2879.78479
G0 F9000 X112.856 Y120.771
G1 F1500 X109.416 Y124.211 E2879.9466
G0 F9000 X109.416 Y124.776
G1 F1500 X112.856 Y121.337 E2880.10838
G0 F9000 X112.856 Y121.903
G1 F1500 X109.416 Y125.342 E2880.27017
G0 F9000 X109.416 Y125.908
G1 F1500 X112.856 Y122.468 E2880.43197
G0 F9000 X112.856 Y123.034
G1 F1500 X109.416 Y126.473 E2880.59376
G0 F9000 X109.416 Y127.039
G1 F1500 X112.856 Y123.6 E2880.75554
G0 F9000 X112.856 Y124.165
G1 F1500 X109.416 Y127.605 E2880.91735
G0 F9000 X109.416 Y128.17
G1 F1500 X112.856 Y124.731 E2881.07913
G0 F9000 X112.856 Y125.297
G1 F1500 X109.416 Y128.736 E2881.24092
G0 F9000 X109.416 Y129.302
G1 F1500 X112.856 Y125.862 E2881.40272
G0 F9000 X112.856 Y126.428
G1 F1500 X109.416 Y129.867 E2881.56451
G0 F9000 X109.416 Y130.433
G1 F1500 X112.856 Y126.994 E2881.72629
G0 F9000 X112.856 Y127.559
G1 F1500 X109.416 Y130.999 E2881.8881
G0 F9000 X109.416 Y131.564
G1 F1500 X112.856 Y128.125 E2882.04988
G0 F9000 X112.856 Y128.691
G1 F1500 X109.416 Y132.13 E2882.21166
G0 F9000 X109.416 Y132.696
G1 F1500 X112.856 Y129.256 E2882.37347
G0 F9000 X112.856 Y129.822
G1 F1500 X109.416 Y133.262 E2882.53528
G0 F9000 X109.416 Y133.827
G1 F1500 X112.856 Y130.388 E2882.69706
G0 F9000 X112.856 Y130.954
G1 F1500 X109.416 Y134.393 E2882.85885
G0 F9000 X109.416 Y134.959
G1 F1500 X112.856 Y131.519 E2883.02065
G0 F9000 X112.856 Y132.085
G1 F1500 X109.416 Y135.524 E2883.18244
G0 F9000 X109.416 Y136.09
G1 F1500 X112.856 Y132.651 E2883.34422
G0 F9000 X112.856 Y133.216
G1 F1500 X109.416 Y136.656 E2883.50603
G0 F9000 X109.416 Y137.221
G1 F1500 X112.856 Y133.782 E2883.66781
G0 F9000 X112.856 Y134.348
G1 F1500 X109.416 Y137.787 E2883.82959
G0 F9000 X109.416 Y138.353
G1 F1500 X112.856 Y134.913 E2883.9914
G0 F9000 X112.856 Y135.479
G1 F1500 X109.416 Y138.918 E2884.15318
G0 F9000 X109.416 Y139.484
G1 F1500 X112.856 Y136.045 E2884.31497
G0 F9000 X112.856 Y136.61
G1 F1500 X109.416 Y140.05 E2884.47677
G0 F9000 X109.416 Y140.615
G1 F1500 X112.856 Y137.176 E2884.63856
G0 F9000 X112.856 Y137.742
G1 F1500 X109.416 Y141.181 E2884.80034
G0 F9000 X109.416 Y141.747
G1 F1500 X112.856 Y138.307 E2884.96215
G0 F9000 X112.856 Y138.873
G1 F1500 X109.416 Y142.313 E2885.12396
G0 F9000 X109.416 Y142.878
G1 F1500 X112.856 Y139.439 E2885.28574
G0 F9000 X112.856 Y140.005
G1 F1500 X109.416 Y143.444 E2885.44752
G0 F9000 X109.416 Y144.01
G1 F1500 X112.856 Y140.57 E2885.60933
G0 F9000 X112.856 Y141.136
G1 F1500 X109.416 Y144.575 E2885.77111
G0 F9000 X109.416 Y145.141
G1 F1500 X112.856 Y141.702 E2885.9329
G0 F9000 X112.856 Y142.267
G1 F1500 X109.416 Y145.707 E2886.0947
G0 F9000 X109.416 Y146.272
G1 F1500 X112.856 Y142.833 E2886.25649
G0 F9000 X112.856 Y143.399
G1 F1500 X109.416 Y146.838 E2886.41827
G0 F9000 X109.416 Y147.404
G1 F1500 X112.856 Y143.964 E2886.58008
G0 F9000 X112.856 Y144.53
G1 F1500 X109.416 Y147.969 E2886.74186
G0 F9000 X109.416 Y148.535
G1 F1500 X112.856 Y145.096 E2886.90365
G0 F9000 X112.856 Y145.661
G1 F1500 X109.416 Y149.101 E2887.06545
G0 F9000 X109.416 Y149.666
G1 F1500 X112.856 Y146.227 E2887.22724
G0 F9000 X112.856 Y146.793
G1 F1500 X109.416 Y150.232 E2887.38902
G0 F9000 X109.416 Y150.798
G1 F1500 X112.856 Y147.358 E2887.55083
G0 F9000 X112.856 Y147.924
G1 F1500 X109.416 Y151.363 E2887.71261
G0 F9000 X109.416 Y151.929
G1 F1500 X112.856 Y148.49 E2887.87439
G0 F9000 X112.856 Y149.055
G1 F1500 X109.416 Y152.495 E2888.0362
G0 F9000 X109.416 Y153.061
G1 F1500 X112.856 Y149.621 E2888.19801
G0 F9000 X112.856 Y150.187
G1 F1500 X109.416 Y153.626 E2888.35979
G0 F9000 X109.416 Y154.192
G1 F1500 X112.856 Y150.753 E2888.52157
G0 F9000 X112.856 Y151.318
G1 F1500 X109.416 Y154.758 E2888.68338
G0 F9000 X109.416 Y155.323
G1 F1500 X112.856 Y151.884 E2888.84517
G0 F9000 X112.856 Y152.45
G1 F1500 X109.416 Y155.889 E2889.00695
G0 F9000 X109.416 Y156.455
G1 F1500 X112.856 Y153.015 E2889.16876
G0 F9000 X112.856 Y153.581
G1 F1500 X109.416 Y157.02 E2889.33054
G0 F9000 X109.416 Y157.586
G1 F1500 X112.856 Y154.147 E2889.49232
G0 F9000 X112.856 Y154.712
G1 F1500 X109.416 Y158.152 E2889.65413
G0 F9000 X109.416 Y158.717
G1 F1500 X112.856 Y155.278 E2889.81591
G0 F9000 X112.856 Y155.844
G1 F1500 X109.416 Y159.283 E2889.9777
G0 F9000 X109.416 Y159.849
G1 F1500 X112.856 Y156.409 E2890.1395
G0 F9000 X112.856 Y156.975
G1 F1500 X109.416 Y160.414 E2890.30129
G0 F9000 X109.416 Y160.98
G1 F1500 X112.856 Y157.541 E2890.46307
G0 F9000 X112.856 Y158.106
G1 F1500 X109.416 Y161.546 E2890.62488
G0 F9000 X109.416 Y162.112
G1 F1500 X112.856 Y158.672 E2890.78669
G0 F9000 X112.856 Y159.238
G1 F1500 X109.416 Y162.677 E2890.94847
G0 F9000 X109.416 Y163.243
G1 F1500 X112.856 Y159.804 E2891.11025
G0 F9000 X112.856 Y160.369
G1 F1500 X109.416 Y163.809 E2891.27206
G0 F9000 X109.416 Y164.374
G1 F1500 X112.856 Y160.935 E2891.43384
G0 F9000 X112.856 Y161.501
G1 F1500 X109.416 Y164.94 E2891.59563
G0 F9000 X109.416 Y165.506
G1 F1500 X112.856 Y162.066 E2891.75743
G0 F9000 X112.856 Y162.632
G1 F1500 X109.416 Y166.071 E2891.91922
G0 F9000 X109.416 Y166.637
G1 F1500 X112.856 Y163.198 E2892.081
G0 F9000 X112.856 Y163.763
G1 F1500 X109.416 Y167.203 E2892.24281
G0 F9000 X109.416 Y167.768
G1 F1500 X112.856 Y164.329 E2892.40459
G0 F9000 X112.856 Y164.895
G1 F1500 X109.416 Y168.334 E2892.56637
G0 F9000 X109.416 Y168.9
G1 F1500 X112.856 Y165.46 E2892.72818
G0 F9000 X112.856 Y166.026
G1 F1500 X109.416 Y169.465 E2892.88997
G0 F9000 X109.416 Y170.031
G1 F1500 X112.856 Y166.592 E2893.05175
G0 F9000 X112.856 Y167.157
G1 F1500 X109.416 Y170.597 E2893.21356
G0 F9000 X109.416 Y171.162
G1 F1500 X112.856 Y167.723 E2893.37534
G0 F9000 X112.856 Y168.289
G1 F1500 X109.416 Y171.728 E2893.53712
G0 F9000 X109.416 Y172.294
G1 F1500 X112.856 Y168.854 E2893.69893
G0 F9000 X112.856 Y169.42
G1 F1500 X109.416 Y172.86 E2893.86074
G0 F9000 X109.416 Y173.425
G1 F1500 X112.856 Y169.986 E2894.02252
G0 F9000 X112.856 Y170.552
G1 F1500 X109.416 Y173.991 E2894.1843
G0 F9000 X109.416 Y174.557
G1 F1500 X112.856 Y171.117 E2894.34611
G0 F9000 X112.856 Y171.683
G1 F1500 X109.416 Y175.122 E2894.50789
G0 F9000 X109.416 Y175.688
G1 F1500 X112.856 Y172.249 E2894.66968
G0 F9000 X112.856 Y172.814
G1 F1500 X109.416 Y176.254 E2894.83149
G0 F9000 X109.416 Y176.819
G1 F1500 X112.856 Y173.38 E2894.99327
G0 F9000 X112.856 Y173.946
G1 F1500 X109.416 Y177.385 E2895.15505
G0 F9000 X109.416 Y177.951
G1 F1500 X112.856 Y174.511 E2895.31686
G0 F9000 X112.856 Y175.077
G1 F1500 X109.416 Y178.516 E2895.47864
G0 F9000 X109.416 Y179.082
G1 F1500 X112.856 Y175.643 E2895.64043
G0 F9000 X112.856 Y176.208
G1 F1500 X109.416 Y179.648 E2895.80223
G0 F9000 X109.416 Y180.213
G1 F1500 X112.856 Y176.774 E2895.96402
G0 F9000 X112.856 Y177.34
G1 F1500 X109.416 Y180.779 E2896.1258
G0 F9000 X109.416 Y181.345
G1 F1500 X112.856 Y177.905 E2896.28761
G0 F9000 X112.856 Y178.471
G1 F1500 X109.416 Y181.91 E2896.44939
G0 F9000 X109.416 Y182.476
G1 F1500 X112.856 Y179.037 E2896.61117
G0 F9000 X112.856 Y179.603
G1 F1500 X109.416 Y183.042 E2896.77296
G0 F9000 X109.416 Y183.608
G1 F1500 X112.856 Y180.168 E2896.93477
G0 F9000 X112.856 Y180.734
G1 F1500 X109.416 Y184.173 E2897.09655
G0 F9000 X109.416 Y184.739
G1 F1500 X112.856 Y181.3 E2897.25833
G0 F9000 X112.856 Y181.865
G1 F1500 X109.416 Y185.305 E2897.42014
G0 F9000 X109.416 Y185.87
G1 F1500 X112.856 Y182.431 E2897.58192
G0 F9000 X112.856 Y182.997
G1 F1500 X109.416 Y186.436 E2897.74371
G0 F9000 X109.416 Y187.002
G1 F1500 X112.856 Y183.562 E2897.90551
G0 F9000 X112.856 Y184.128
G1 F1500 X109.416 Y187.567 E2898.0673
G0 F9000 X109.416 Y188.133
G1 F1500 X112.856 Y184.694 E2898.22908
G0 F9000 X112.856 Y185.259
G1 F1500 X109.416 Y188.699 E2898.39089
G0 F9000 X109.416 Y189.264
G1 F1500 X112.856 Y185.825 E2898.55267
G0 F9000 X112.856 Y186.391
G1 F1500 X109.416 Y189.83 E2898.71445
G0 F9000 X109.416 Y190.396
G1 F1500 X112.856 Y186.956 E2898.87626
G0 F9000 X112.856 Y187.522
G1 F1500 X109.416 Y190.961 E2899.03805
G0 F9000 X109.416 Y191.527
G1 F1500 X112.856 Y188.088 E2899.19983
G0 F9000 X112.856 Y188.653
G1 F1500 X109.416 Y192.093 E2899.36164
G0 F9000 X109.416 Y192.659
G1 F1500 X112.856 Y189.219 E2899.52344
G0 F9000 X112.856 Y189.785
G1 F1500 X109.416 Y193.224 E2899.68523
G0 F9000 X109.416 Y193.79
G1 F1500 X112.856 Y190.351 E2899.84701
G0 F9000 X112.856 Y190.916
G1 F1500 X109.416 Y194.356 E2900.00882
G0 F9000 X109.416 Y194.921
G1 F1500 X112.856 Y191.482 E2900.1706
G0 F9000 X112.856 Y192.048
G1 F1500 X109.416 Y195.487 E2900.33238
G0 F9000 X109.416 Y196.053
G1 F1500 X112.856 Y192.613 E2900.49419
G0 F9000 X112.856 Y193.179
G1 F1500 X109.416 Y196.618 E2900.65597
G0 F9000 X109.416 Y197.184
G1 F1500 X112.856 Y193.745 E2900.81776
G0 F9000 X112.856 Y194.31
G1 F1500 X109.416 Y197.75 E2900.97957
G0 F9000 X109.416 Y198.315
G1 F1500 X112.856 Y194.876 E2901.14135
G0 F9000 X112.856 Y195.442
G1 F1500 X109.416 Y198.881 E2901.30313
G0 F9000 X109.416 Y199.447
G1 F1500 X112.856 Y196.007 E2901.46494
G0 F9000 X112.856 Y196.573
G1 F1500 X109.416 Y200.012 E2901.62672
G0 F9000 X109.416 Y200.578
G1 F1500 X112.856 Y197.139 E2901.78851
G0 F9000 X112.856 Y197.704
G1 F1500 X109.416 Y201.144 E2901.95031
G0 F9000 X109.416 Y201.709
G1 F1500 X112.856 Y198.27 E2902.1121
G0 F9000 X112.856 Y198.836
G1 F1500 X109.416 Y202.275 E2902.27388
G0 F9000 X109.416 Y202.841
G1 F1500 X112.856 Y199.401 E2902.43569
G0 F9000 X112.856 Y199.967
G1 F1500 X109.416 Y203.407 E2902.59749
G0 F9000 X109.416 Y203.972
G1 F1500 X112.856 Y200.533 E2902.75928
G0 F9000 X112.856 Y201.099
G1 F1500 X109.416 Y204.538 E2902.92106
G0 F9000 X109.416 Y205.104
G1 F1500 X112.856 Y201.664 E2903.08287
G0 F9000 X112.856 Y202.23
G1 F1500 X109.416 Y205.669 E2903.24465
G0 F9000 X109.416 Y206.235
G1 F1500 X112.856 Y202.796 E2903.40644
G0 F9000 X112.856 Y203.361
G1 F1500 X109.416 Y206.801 E2903.56824
G0 F9000 X109.416 Y207.366
G1 F1500 X112.856 Y203.927 E2903.73003
G0 F9000 X112.856 Y204.493
G1 F1500 X109.416 Y207.932 E2903.89181
G0 F9000 X109.825 Y208.089
G1 F1500 X112.856 Y205.058 E2904.03438
G0 F9000 X113.133 Y205.347
G1 F1500 X110.391 Y208.089 E2904.16335
G0 F9000 X110.957 Y208.089
G1 F1500 X113.699 Y205.347 E2904.29233
G0 F9000 X114.264 Y205.347
G1 F1500 X111.522 Y208.089 E2904.42131
G0 F9000 X112.088 Y208.089
G1 F1500 X114.83 Y205.347 E2904.55028
G0 F9000 X115.396 Y205.347
G1 F1500 X112.654 Y208.089 E2904.67926
G0 F9000 X113.219 Y208.089
G1 F1500 X115.961 Y205.347 E2904.80823
G0 F9000 X116.527 Y205.347
G1 F1500 X113.785 Y208.089 E2904.93721
G0 F9000 X114.351 Y208.089
G1 F1500 X117.093 Y205.347 E2905.06618
G0 F9000 X117.659 Y205.347
G1 F1500 X114.916 Y208.089 E2905.19518
G0 F9000 X115.482 Y208.089
G1 F1500 X118.224 Y205.347 E2905.32416
G0 F9000 X118.79 Y205.347
G1 F1500 X116.048 Y208.089 E2905.45313
G0 F9000 X116.613 Y208.089
G1 F1500 X119.356 Y205.347 E2905.58213
G0 F9000 X119.921 Y205.347
G1 F1500 X117.179 Y208.089 E2905.7111
G0 F9000 X117.745 Y208.089
G1 F1500 X120.487 Y205.347 E2905.84008
G0 F9000 X121.053 Y205.347
G1 F1500 X118.31 Y208.089 E2905.96908
G0 F9000 X118.876 Y208.089
G1 F1500 X121.618 Y205.347 E2906.09805
G0 F9000 X121.403 Y204.609
G1 F1500 E2899.59805
;MESH:NONMESH
G0 F300 X121.403 Y204.609 Z2.49
G0 F9000 X121.428 Y30.604
;TIME_ELAPSED:3509.168269
;LAYER:6
;TYPE:WALL-INNER
;MESH:expander3.stl
G1 F1500 E2906.09805
G1 X120.757 Y30.6 E2906.12037
G1 X113.572 Y30.601 E2906.35935
G1 X113.407 Y30.601 E2906.36483
G1 X113.407 Y117.465 E2909.25394
G1 X121.593 Y117.465 E2909.52621
G1 X121.593 Y30.604 E2912.41522
G1 X121.428 Y30.604 E2912.42071
G1 F1500 E2905.92071
G0 F9000 X121.321 Y48.154
G0 X121.216 Y48.163
G0 X121.192 Y48.225
G0 X121.193 Y48.026
;TYPE:WALL-OUTER
G1 F1500 E2912.42071
G1 X121.193 Y31.002 E2912.98693
G1 X120.756 Y31 E2913.00146
G1 X113.807 Y31.001 E2913.23259
G1 X113.807 Y48.025 E2913.79881
G1 X121.193 Y48.026 E2914.04447
G0 F9000 X121.633 Y48.337
G1 F1500 E2907.54447
G0 F9000 X121.321 Y65.414
G0 X121.218 Y65.423
G0 X121.192 Y65.485
G0 X121.193 Y65.286
G1 F1500 E2914.04447
G1 X121.193 Y48.262 E2914.61069
G1 X120.756 Y48.26 E2914.62522
G1 X113.807 Y48.261 E2914.85635
G1 X113.807 Y65.285 E2915.42257
G1 X114.245 Y65.285 E2915.43713
G1 X121.193 Y65.286 E2915.66823
G0 F9000 X121.633 Y65.597
G1 F1500 E2909.16823
G0 F9000 X121.321 Y82.674
G0 X121.218 Y82.683
G0 X121.192 Y82.745
G0 X121.193 Y82.546
G1 F1500 E2915.66823
G1 X121.193 Y65.522 E2916.23445
G1 X120.756 Y65.52 E2916.24898
G1 X113.807 Y65.521 E2916.48011
G1 X113.807 Y82.545 E2917.04633
G1 X121.193 Y82.546 E2917.29199
G0 F9000 X121.633 Y82.857
G1 F1500 E2910.79199
G0 F9000 X121.321 Y99.934
G0 X121.217 Y99.942
G0 X121.192 Y100.005
G0 X121.193 Y99.806
G1 F1500 E2917.29199
G1 X121.193 Y82.782 E2917.85821
G1 X120.756 Y82.78 E2917.87274
G1 X113.807 Y82.781 E2918.10387
G1 X113.807 Y99.805 E2918.67009
G1 X121.193 Y99.806 E2918.91575
G0 F9000 X121.633 Y100.117
G1 F1500 E2912.41575
G0 F9000 X121.321 Y117.193
G0 X113.679 Y117.193
G0 X113.607 Y117.065
G0 X113.807 Y117.065
G1 F1500 E2918.91575
G1 X121.193 Y117.065 E2919.16141
G1 X121.193 Y100.042 E2919.72759
G1 X120.756 Y100.04 E2919.74213
G1 X113.807 Y100.041 E2919.97325
G1 X113.807 Y117.065 E2920.53947
G0 F9000 X113.607 Y117.065
G0 X113.664 Y117.168
G0 X121.593 Y117.535
;TYPE:WALL-INNER
G1 F1500 X113.407 Y117.535 E2920.58724
G1 X113.407 Y204.398 E2923.47631
G1 X113.572 Y204.398 E2923.4818
G1 X121.394 Y204.4 E2923.74196
G1 X121.593 Y204.4 E2923.74858
G1 X121.593 Y204.201 E2923.75286
G1 X121.593 Y117.535 E2926.63539
G1 F1500 E2920.13539
G0 F9000 X121.393 Y134.96
G0 X121.193 Y134.96
;TYPE:WALL-OUTER
G1 F1500 E2926.63539
G1 X121.193 Y117.935 E2927.20164
G1 X113.807 Y117.935 E2927.4473
G1 X113.807 Y134.958 E2928.01349
G1 X114.244 Y134.96 E2928.02802
G1 X121.193 Y134.96 E2928.25915
G0 F9000 X121.633 Y135.271
G1 F1500 E2921.75915
G0 F9000 X121.321 Y152.348
G0 X121.218 Y152.357
G0 X121.192 Y152.419
G0 X121.193 Y152.22
G1 F1500 E2928.25915
G1 X121.193 Y135.195 E2928.8254
G1 X113.807 Y135.194 E2929.07106
G1 X113.807 Y152.218 E2929.63728
G1 X121.193 Y152.22 E2929.88294
G0 F9000 X121.633 Y152.531
G1 F1500 E2923.38294
G0 F9000 X121.321 Y169.608
G0 X121.218 Y169.616
G0 X121.192 Y169.679
G0 X121.193 Y169.48
G1 F1500 E2929.88294
G1 X121.193 Y152.455 E2930.44919
G1 X113.807 Y152.454 E2930.69485
G1 X113.807 Y169.478 E2931.26107
G1 X121.193 Y169.48 E2931.50673
G0 F9000 X121.633 Y169.791
G1 F1500 E2925.00673
G0 F9000 X121.321 Y186.868
G0 X121.217 Y186.876
G0 X121.192 Y186.939
G0 X121.193 Y186.74
G1 F1500 E2931.50673
G1 X121.193 Y169.715 E2932.07299
G1 X113.807 Y169.714 E2932.31865
G1 X113.807 Y186.738 E2932.88487
G1 X121.193 Y186.74 E2933.13053
G0 F9000 X121.633 Y187.051
G1 F1500 E2926.63053
G0 F9000 X121.321 Y204.128
G0 X121.192 Y204.199
G0 X121.193 Y204
G1 F1500 E2933.13053
G1 X121.193 Y186.975 E2933.69678
G1 X113.807 Y186.974 E2933.94244
G1 X113.807 Y203.998 E2934.50866
G1 X121.193 Y204 E2934.75432
G0 F9000 X121.192 Y204.199
G0 X121.451 Y204.543
G0 X121.662 Y206.039
;TYPE:WALL-INNER
G1 F1500 X113.338 Y206.039 E2935.03118
G1 X113.338 Y204.563 E2935.08027
G1 X113.338 Y204.398 E2935.08415
G1 X113.338 Y117.535 E2935.58377
G1 X113.338 Y117.465 E2935.58518
G1 X113.338 Y30.601 E2936.0848
G1 X113.338 Y30.436 E2936.08868
G1 X113.338 Y29.159 E2936.13116
G1 X113.338 Y28.96 E2936.13777
G1 X113.537 Y28.96 E2936.14206
G1 X121.662 Y28.961 E2936.41229
G1 X121.662 Y30.439 E2936.46145
G1 X121.662 Y30.604 E2936.46534
G1 X121.662 Y117.465 E2936.96494
G1 X121.662 Y117.535 E2936.96635
G1 X121.662 Y204.201 E2938.65685
G1 X121.662 Y204.4 E2938.66073
G1 X121.662 Y206.039 E2938.71525
G0 F9000 X122.062 Y206.439
;TYPE:WALL-OUTER
G1 F1500 X112.938 Y206.439 E2939.01871
G1 X112.938 Y28.56 E2944.93499
G1 X122.062 Y28.561 E2945.23846
G1 X122.062 Y206.439 E2951.1547
G0 F9000 X121.892 Y206.269
G0 X121.552 Y205.649
G0 X121.272 Y205.649
;TYPE:SKIN
G1 F1500 X113.728 Y205.649 E2951.40562
G1 X113.728 Y204.788 E2951.43426
G1 X121.272 Y204.79 E2951.68517
G1 X121.272 Y205.649 E2951.71374
G0 F9000 X121.111 Y205.398
G1 F1500 X120.662 Y204.949 E2951.73486
G0 F9000 X120.635 Y205.488
G1 F1500 X120.096 Y204.949 E2951.76021
G0 F9000 X120.069 Y205.488
G1 F1500 X119.53 Y204.949 E2951.78557
G0 F9000 X119.503 Y205.488
G1 F1500 X118.965 Y204.949 E2951.81089
G0 F9000 X118.938 Y205.488
G1 F1500 X118.399 Y204.949 E2951.83625
G0 F9000 X118.372 Y205.488
G1 F1500 X117.833 Y204.949 E2951.8616
G0 F9000 X117.806 Y205.488
G1 F1500 X117.267 Y204.948 E2951.88698
G0 F9000 X117.241 Y205.488
G1 F1500 X116.701 Y204.948 E2951.91238
G0 F9000 X116.675 Y205.488
G1 F1500 X116.135 Y204.948 E2951.93778
G0 F9000 X116.109 Y205.488
G1 F1500 X115.57 Y204.948 E2951.96315
G0 F9000 X115.544 Y205.488
G1 F1500 X115.004 Y204.948 E2951.98855
G0 F9000 X114.978 Y205.488
G1 F1500 X114.438 Y204.948 E2952.01395
G0 F9000 X114.412 Y205.488
G1 F1500 X113.888 Y204.963 E2952.03862
G1 F1500 E2945.53862
G0 F9000 X113.448 Y204.963
G0 X113.448 Y30.211
G0 X113.728 Y30.211
G1 F1500 E2952.03862
G1 X113.728 Y29.35 E2952.06726
G1 X121.272 Y29.351 E2952.31818
G1 X121.272 Y30.212 E2952.34681
G1 X120.759 Y30.21 E2952.36388
G1 X113.728 Y30.211 E2952.59773
G0 F9000 X114.337 Y30.05
G1 F1500 X113.887 Y29.6 E2952.61889
G0 F9000 X114.363 Y29.51
G1 F1500 X114.903 Y30.05 E2952.64429
G0 F9000 X114.928 Y29.51
G1 F1500 X115.469 Y30.05 E2952.66972
G0 F9000 X115.494 Y29.51
G1 F1500 X116.034 Y30.05 E2952.69512
G0 F9000 X116.06 Y29.51
G1 F1500 X116.6 Y30.05 E2952.72052
G0 F9000 X116.625 Y29.51
G1 F1500 X117.166 Y30.05 E2952.74594
G0 F9000 X117.191 Y29.51
G1 F1500 X117.731 Y30.049 E2952.77132
G0 F9000 X117.758 Y29.511
G1 F1500 X118.296 Y30.049 E2952.79662
G0 F9000 X118.323 Y29.511
G1 F1500 X118.862 Y30.049 E2952.82195
G0 F9000 X118.889 Y29.511
G1 F1500 X119.428 Y30.049 E2952.84728
G0 F9000 X119.455 Y29.511
G1 F1500 X119.993 Y30.049 E2952.87259
G0 F9000 X120.02 Y29.511
G1 F1500 X120.559 Y30.049 E2952.89792
G0 F9000 X120.586 Y29.511
G1 F1500 X121.111 Y30.035 E2952.92259
G0 F9000 X121.562 Y30.035
;MESH:NONMESH
G0 F300 X121.562 Y30.035 Z2.69
G0 F9000 X121.428 Y31.004
;TIME_ELAPSED:3591.994985
;LAYER:7
;TYPE:WALL-INNER
;MESH:expander3.stl
G1 F1500 X120.72 Y31 E2952.94614
G1 X113.572 Y31.001 E2953.18388
G1 X113.407 Y31.001 E2953.18937
G1 X113.407 Y117.465 E2956.06517
G1 X121.593 Y117.465 E2956.33744
G1 X121.593 Y31.004 E2959.21314
G1 X121.428 Y31.004 E2959.21863
G1 F1500 E2952.71863
G0 F9000 X121.321 Y48.474
G0 X121.217 Y48.482
G0 X121.192 Y48.545
G0 X121.193 Y48.346
;TYPE:WALL-OUTER
G1 F1500 E2959.21863
G1 X121.193 Y31.402 E2959.78219
G1 X120.719 Y31.4 E2959.79796
G1 X113.807 Y31.401 E2960.02785
G1 X113.807 Y48.345 E2960.59141
G1 X121.193 Y48.346 E2960.83707
G0 F9000 X121.633 Y48.657
G1 F1500 E2954.33707
G0 F9000 X121.321 Y65.654
G0 X121.218 Y65.663
G0 X121.192 Y65.725
G0 X121.193 Y65.526
G1 F1500 E2960.83707
G1 X121.193 Y48.582 E2961.40063
G1 X120.719 Y48.58 E2961.4164
G1 X113.807 Y48.581 E2961.64629
G1 X113.807 Y65.525 E2962.20985
G1 X114.282 Y65.525 E2962.22565
G1 X121.193 Y65.526 E2962.45551
G0 F9000 X121.633 Y65.837
G1 F1500 E2955.95551
G0 F9000 X121.321 Y82.834
G0 X121.217 Y82.842
G0 X121.192 Y82.905
G0 X121.193 Y82.706
G1 F1500 E2962.45551
G1 X121.193 Y65.762 E2963.01907
G1 X120.719 Y65.76 E2963.03483
G1 X113.807 Y65.761 E2963.26473
G1 X113.807 Y82.705 E2963.82829
G1 X121.193 Y82.706 E2964.07395
G0 F9000 X121.633 Y83.017
G1 F1500 E2957.57395
G0 F9000 X121.321 Y100.014
G0 X121.217 Y100.022
G0 X121.192 Y100.085
G0 X121.193 Y99.886
G1 F1500 E2964.07395
G1 X121.193 Y82.942 E2964.63751
G1 X120.719 Y82.94 E2964.65327
G1 X113.807 Y82.941 E2964.88317
G1 X113.807 Y99.885 E2965.44673
G1 X121.193 Y99.886 E2965.69239
G0 F9000 X121.633 Y100.197
G1 F1500 E2959.19239
G0 F9000 X121.321 Y117.193
G0 X113.679 Y117.193
G0 X113.607 Y117.065
G0 X113.807 Y117.065
G1 F1500 E2965.69239
G1 X121.193 Y117.065 E2965.93804
G1 X121.193 Y100.122 E2966.50157
G1 X120.719 Y100.12 E2966.51734
G1 X113.807 Y100.121 E2966.74723
G1 X113.807 Y117.065 E2967.31079
G0 F9000 X113.607 Y117.065
G0 X113.664 Y117.168
G0 X121.593 Y117.535
;TYPE:WALL-INNER
G1 F1500 X113.407 Y117.535 E2967.35856
G1 X113.407 Y203.998 E2970.23433
G1 X113.572 Y203.998 E2970.23982
G1 X121.593 Y204 E2970.5066
G1 X121.593 Y117.535 E2973.38243
G1 F1500 E2966.88243
G0 F9000 X121.393 Y134.88
G0 X121.193 Y134.88
;TYPE:WALL-OUTER
G1 F1500 E2973.38243
G1 X121.193 Y117.935 E2973.94603
G1 X113.807 Y117.935 E2974.19169
G1 X113.807 Y134.878 E2974.75521
G1 X114.281 Y134.88 E2974.77098
G1 X121.193 Y134.88 E2975.00087
G0 F9000 X121.633 Y135.191
G1 F1500 E2968.50087
G0 F9000 X121.321 Y152.188
G0 X121.218 Y152.197
G0 X121.192 Y152.259
G0 X121.193 Y152.06
G1 F1500 E2975.00087
G1 X121.193 Y135.115 E2975.56446
G1 X113.807 Y135.114 E2975.81012
G1 X113.807 Y152.058 E2976.37368
G1 X121.193 Y152.06 E2976.61934
G0 F9000 X121.633 Y152.371
G1 F1500 E2970.11934
G0 F9000 X121.321 Y169.368
G0 X121.218 Y169.376
G0 X121.192 Y169.439
G0 X121.193 Y169.24
G1 F1500 E2976.61934
G1 X121.193 Y152.295 E2977.18294
G1 X113.807 Y152.294 E2977.42859
G1 X113.807 Y169.238 E2977.99215
G1 X121.193 Y169.24 E2978.23781
G0 F9000 X121.633 Y169.551
G1 F1500 E2971.73781
G0 F9000 X121.321 Y186.548
G0 X121.217 Y186.556
G0 X121.192 Y186.619
G0 X121.193 Y186.42
G1 F1500 E2978.23781
G1 X121.193 Y169.475 E2978.80141
G1 X113.807 Y169.474 E2979.04707
G1 X113.807 Y186.418 E2979.61063
G1 X121.193 Y186.42 E2979.85629
G0 F9000 X121.633 Y186.731
G1 F1500 E2973.35629
G0 F9000 X121.321 Y203.728
G0 X121.192 Y203.799
G0 X121.193 Y203.6
G1 F1500 E2979.85629
G1 X121.193 Y186.655 E2980.41988
G1 X113.807 Y186.654 E2980.66554
G1 X113.807 Y203.598 E2981.2291
G1 X121.193 Y203.6 E2981.47476
G0 F9000 X121.192 Y203.799
G0 X121.451 Y204.143
G0 X121.662 Y205.64
;TYPE:WALL-INNER
G1 F1500 X121.463 Y205.64 E2981.48138
G1 X113.338 Y205.639 E2981.75161
G1 X113.338 Y204.163 E2981.80071
G1 X113.338 Y203.998 E2981.80459
G1 X113.338 Y117.535 E2982.30191
G1 X113.338 Y117.465 E2982.30331
G1 X113.338 Y31.001 E2982.80063
G1 X113.338 Y30.836 E2982.80452
G1 X113.338 Y29.559 E2982.84699
G1 X113.338 Y29.36 E2982.85361
G1 X113.537 Y29.36 E2982.85789
G1 X121.662 Y29.361 E2983.12813
G1 X121.662 Y30.839 E2983.17729
G1 X121.662 Y31.004 E2983.18118
G1 X121.662 Y117.465 E2983.67848
G1 X121.662 Y117.535 E2983.67989
G1 X121.662 Y204 E2984.17721
G1 X121.662 Y205.441 E2984.22514
G1 X121.662 Y205.64 E2984.22942
G0 F9000 X122.062 Y206.04
;TYPE:WALL-OUTER
G1 F1500 X112.938 Y206.039 E2984.53289
G1 X112.938 Y28.96 E2990.42256
G1 X122.062 Y28.961 E2990.72602
G1 X122.062 Y206.04 E2996.61569
G0 F9000 X121.892 Y205.87
G0 X121.271 Y205.529
G0 X121.272 Y205.25
;TYPE:SKIN
G1 F1500 X113.728 Y205.249 E2996.86661
G1 X113.728 Y204.388 E2996.89525
G1 X121.272 Y204.39 E2997.14616
G1 X121.272 Y205.25 E2997.17476
G0 F9000 X120.745 Y205.089
G1 F1500 X121.111 Y204.722 E2997.192
G0 F9000 X120.72 Y204.548
G1 F1500 X120.179 Y205.089 E2997.21745
G0 F9000 X120.155 Y204.548
G1 F1500 X119.614 Y205.089 E2997.2429
G0 F9000 X119.589 Y204.548
G1 F1500 X119.048 Y205.089 E2997.26834
G0 F9000 X119.023 Y204.548
G1 F1500 X118.482 Y205.089 E2997.29379
G0 F9000 X118.458 Y204.548
G1 F1500 X117.917 Y205.089 E2997.31924
G0 F9000 X117.892 Y204.548
G1 F1500 X117.352 Y205.088 E2997.34464
G0 F9000 X117.327 Y204.547
G1 F1500 X116.786 Y205.088 E2997.37009
G0 F9000 X116.761 Y204.547
G1 F1500 X116.22 Y205.088 E2997.39553
G0 F9000 X116.196 Y204.547
G1 F1500 X115.655 Y205.088 E2997.42098
G0 F9000 X115.63 Y204.547
G1 F1500 X115.089 Y205.088 E2997.44643
G0 F9000 X115.064 Y204.547
G1 F1500 X114.523 Y205.088 E2997.47187
G0 F9000 X114.498 Y204.547
G1 F1500 X113.958 Y205.088 E2997.4973
G1 F1500 E2990.9973
G0 F9000 X113.957 Y205.529
G0 X113.52 Y205.457
G0 X113.448 Y30.611
G0 X113.728 Y30.611
G1 F1500 E2997.4973
G1 X113.728 Y29.75 E2997.52593
G1 X121.272 Y29.751 E2997.77685
G1 X121.272 Y30.612 E2997.80549
G1 X120.722 Y30.61 E2997.82378
G1 X113.728 Y30.611 E2998.0564
G0 F9000 X114.339 Y29.909
G1 F1500 X113.887 Y30.362 E2998.07768
G0 F9000 X114.363 Y30.451
G1 F1500 X114.905 Y29.909 E2998.10318
G0 F9000 X114.929 Y30.451
G1 F1500 X115.471 Y29.909 E2998.12867
G0 F9000 X115.495 Y30.451
G1 F1500 X116.036 Y29.909 E2998.15414
G0 F9000 X116.06 Y30.451
G1 F1500 X116.602 Y29.909 E2998.17964
G0 F9000 X116.626 Y30.451
G1 F1500 X117.168 Y29.909 E2998.20513
G0 F9000 X117.192 Y30.451
G1 F1500 X117.733 Y29.91 E2998.23058
G0 F9000 X117.758 Y30.45
G1 F1500 X118.298 Y29.91 E2998.25598
G0 F9000 X118.324 Y30.45
G1 F1500 X118.864 Y29.91 E2998.28138
G0 F9000 X118.89 Y30.45
G1 F1500 X119.43 Y29.91 E2998.30678
G0 F9000 X119.455 Y30.45
G1 F1500 X119.996 Y29.91 E2998.3322
G0 F9000 X120.021 Y30.45
G1 F1500 X120.561 Y29.91 E2998.3576
G0 F9000 X120.587 Y30.45
G1 F1500 X121.111 Y29.926 E2998.38225
G0 F9000 X121.562 Y29.926
;MESH:NONMESH
G0 F300 X121.562 Y29.926 Z2.89
G0 F9000 X121.428 Y31.404
;TIME_ELAPSED:3674.342632
;LAYER:8
;TYPE:WALL-INNER
;MESH:expander3.stl
G1 F1500 X120.683 Y31.4 E2998.40703
G1 X113.572 Y31.401 E2998.64354
G1 X113.407 Y31.401 E2998.64903
G1 X113.407 Y117.465 E3001.51153
G1 X121.593 Y117.465 E3001.7838
G1 X121.593 Y31.404 E3004.6462
G1 X121.428 Y31.404 E3004.65168
G1 F1500 E2998.15168
G0 F9000 X121.321 Y48.794
G0 X121.217 Y48.803
G0 X121.192 Y48.865
G0 X121.193 Y48.666
;TYPE:WALL-OUTER
G1 F1500 E3004.65168
G1 X121.193 Y31.802 E3005.21258
G1 X120.682 Y31.8 E3005.22958
G1 X113.807 Y31.801 E3005.45824
G1 X113.807 Y48.665 E3006.01914
G1 X121.193 Y48.666 E3006.2648
G0 F9000 X121.633 Y48.977
G1 F1500 E2999.7648
G0 F9000 X121.321 Y65.894
G0 X121.218 Y65.903
G0 X121.192 Y65.965
G0 X121.193 Y65.766
G1 F1500 E3006.2648
G1 X121.193 Y48.902 E3006.8257
G1 X120.682 Y48.9 E3006.8427
G1 X113.807 Y48.901 E3007.07136
G1 X113.807 Y65.765 E3007.63226
G1 X114.319 Y65.765 E3007.64929
G1 X121.193 Y65.766 E3007.87792
G0 F9000 X121.633 Y66.077
G1 F1500 E3001.37792
G0 F9000 X121.321 Y82.994
G0 X121.217 Y83.002
G0 X121.192 Y83.065
G0 X121.193 Y82.866
G1 F1500 E3007.87792
G1 X121.193 Y66.002 E3008.43882
G1 X120.682 Y66 E3008.45581
G1 X113.807 Y66.001 E3008.68448
G1 X113.807 Y82.865 E3009.24537
G1 X121.193 Y82.866 E3009.49103
G0 F9000 X121.633 Y83.177
G1 F1500 E3002.99103
G0 F9000 X121.321 Y100.094
G0 X121.217 Y100.102
G0 X121.192 Y100.165
G0 X121.193 Y99.966
G1 F1500 E3009.49103
G1 X121.193 Y83.102 E3010.05193
G1 X120.682 Y83.1 E3010.06893
G1 X113.807 Y83.101 E3010.29759
G1 X113.807 Y99.965 E3010.85849
G1 X121.193 Y99.966 E3011.10415
G0 F9000 X121.633 Y100.277
G1 F1500 E3004.60415
G0 F9000 X121.321 Y117.193
G0 X113.679 Y117.193
G0 X113.607 Y117.065
G0 X113.807 Y117.065
G1 F1500 E3011.10415
G1 X121.193 Y117.065 E3011.34981
G1 X121.193 Y100.202 E3011.91068
G1 X120.682 Y100.2 E3011.92767
G1 X113.807 Y100.201 E3012.15634
G1 X113.807 Y117.065 E3012.71723
G0 F9000 X113.607 Y117.065
G0 X113.664 Y117.168
G0 X121.593 Y117.535
;TYPE:WALL-INNER
G1 F1500 X113.407 Y117.535 E3012.765
G1 X113.407 Y203.598 E3015.62747
G1 X113.572 Y203.598 E3015.63296
G1 X121.593 Y203.6 E3015.89973
G1 X121.593 Y117.535 E3018.76227
G1 F1500 E3012.26227
G0 F9000 X121.393 Y134.8
G0 X121.193 Y134.8
;TYPE:WALL-OUTER
G1 F1500 E3018.76227
G1 X121.193 Y117.935 E3019.3232
G1 X113.807 Y117.935 E3019.56886
G1 X113.807 Y134.798 E3020.12973
G1 X114.318 Y134.8 E3020.14672
G1 X121.193 Y134.8 E3020.37539
G0 F9000 X121.633 Y135.111
G1 F1500 E3013.87539
G0 F9000 X121.321 Y152.028
G0 X121.218 Y152.037
G0 X121.192 Y152.099
G0 X121.193 Y151.9
G1 F1500 E3020.37539
G1 X121.193 Y135.035 E3020.93632
G1 X113.807 Y135.034 E3021.18198
G1 X113.807 Y151.898 E3021.74288
G1 X121.193 Y151.9 E3021.98854
G0 F9000 X121.633 Y152.211
G1 F1500 E3015.48854
G0 F9000 X121.321 Y169.128
G0 X121.218 Y169.137
G0 X121.192 Y169.199
G0 X121.193 Y169
G1 F1500 E3021.98854
G1 X121.193 Y152.135 E3022.54947
G1 X113.807 Y152.134 E3022.79513
G1 X113.807 Y168.998 E3023.35603
G1 X121.193 Y169 E3023.60168
G0 F9000 X121.633 Y169.311
G1 F1500 E3017.10168
G0 F9000 X121.321 Y186.228
G0 X121.217 Y186.236
G0 X121.192 Y186.299
G0 X121.193 Y186.1
G1 F1500 E3023.60168
G1 X121.193 Y169.235 E3024.16262
G1 X113.807 Y169.234 E3024.40828
G1 X113.807 Y186.098 E3024.96918
G1 X121.193 Y186.1 E3025.21483
G0 F9000 X121.633 Y186.411
G1 F1500 E3018.71483
G0 F9000 X121.321 Y203.328
G0 X121.192 Y203.399
G0 X121.193 Y203.2
G1 F1500 E3025.21483
G1 X121.193 Y186.335 E3025.77577
G1 X113.807 Y186.334 E3026.02143
G1 X113.807 Y203.198 E3026.58233
G1 X121.193 Y203.2 E3026.82798
G0 F9000 X121.192 Y203.399
G0 X121.451 Y203.743
G0 X121.662 Y205.24
;TYPE:WALL-INNER
G1 F1500 X121.463 Y205.24 E3026.8346
G1 X113.338 Y205.239 E3027.10484
G1 X113.338 Y203.763 E3027.15393
G1 X113.338 Y203.598 E3027.15782
G1 X113.338 Y117.535 E3027.65283
G1 X113.338 Y117.465 E3027.65424
G1 X113.338 Y31.401 E3028.14926
G1 X113.338 Y31.236 E3028.15314
G1 X113.338 Y29.959 E3028.19562
G1 X113.338 Y29.76 E3028.20224
G1 X113.537 Y29.76 E3028.20652
G1 X121.662 Y29.761 E3028.47676
G1 X121.662 Y31.239 E3028.52592
G1 X121.662 Y31.404 E3028.5298
G1 X121.662 Y117.465 E3029.0248
G1 X121.662 Y117.535 E3029.02621
G1 X121.662 Y203.6 E3029.52124
G1 X121.662 Y205.041 E3029.56916
G1 X121.662 Y205.24 E3029.57345
G0 F9000 X122.062 Y205.64
;TYPE:WALL-OUTER
G1 F1500 X112.938 Y205.639 E3029.87691
G1 X112.938 Y29.36 E3035.73997
G1 X122.062 Y29.361 E3036.04344
G1 X122.062 Y205.64 E3041.9065
G0 F9000 X121.892 Y205.47
G0 X121.271 Y205.129
G0 X121.272 Y204.85
;TYPE:SKIN
G1 F1500 X113.728 Y204.849 E3042.15742
G1 X113.728 Y203.988 E3042.18605
G1 X121.272 Y203.99 E3042.43697
G1 X121.272 Y204.85 E3042.46557
G0 F9000 X121.111 Y204.267
G1 F1500 X120.993 Y204.148 E3042.47115
G0 F9000 X120.966 Y204.688
G1 F1500 X120.427 Y204.148 E3042.49652
G0 F9000 X120.401 Y204.688
G1 F1500 X119.861 Y204.148 E3042.52192
G0 F9000 X119.835 Y204.688
G1 F1500 X119.295 Y204.148 E3042.54732
G0 F9000 X119.269 Y204.688
G1 F1500 X118.73 Y204.148 E3042.5727
G0 F9000 X118.704 Y204.688
G1 F1500 X118.164 Y204.148 E3042.5981
G0 F9000 X118.138 Y204.688
G1 F1500 X117.598 Y204.148 E3042.6235
G0 F9000 X117.572 Y204.688
G1 F1500 X117.032 Y204.148 E3042.6489
G0 F9000 X117.007 Y204.688
G1 F1500 X116.466 Y204.148 E3042.67432
G0 F9000 X116.441 Y204.688
G1 F1500 X115.901 Y204.148 E3042.69972
G0 F9000 X115.875 Y204.688
G1 F1500 X115.335 Y204.148 E3042.72512
G0 F9000 X115.31 Y204.688
G1 F1500 X114.769 Y204.148 E3042.75055
G0 F9000 X114.744 Y204.688
G1 F1500 X114.204 Y204.148 E3042.77595
G0 F9000 X113.887 Y204.396
G1 F1500 X114.178 Y204.688 E3042.78966
G1 F1500 E3036.28966
G0 F9000 X114.177 Y205.129
G0 X113.52 Y205.057
G0 X113.448 Y31.011
G0 X113.728 Y31.011
G1 F1500 E3042.78966
G1 X113.728 Y30.15 E3042.81829
G1 X121.272 Y30.151 E3043.06921
G1 X121.272 Y31.013 E3043.09788
G1 X120.684 Y31.01 E3043.11744
G1 X113.728 Y31.011 E3043.34879
G0 F9000 X114.005 Y30.849
G1 F1500 X113.887 Y30.731 E3043.35434
G0 F9000 X114.032 Y30.31
G1 F1500 X114.571 Y30.849 E3043.3797
G0 F9000 X114.597 Y30.31
G1 F1500 X115.136 Y30.849 E3043.40505
G0 F9000 X115.163 Y30.31
G1 F1500 X115.702 Y30.849 E3043.4304
G0 F9000 X115.729 Y30.31
G1 F1500 X116.268 Y30.849 E3043.45576
G0 F9000 X116.295 Y30.31
G1 F1500 X116.833 Y30.849 E3043.48109
G0 F9000 X116.86 Y30.31
G1 F1500 X117.399 Y30.849 E3043.50644
G0 F9000 X117.426 Y30.31
G1 F1500 X117.965 Y30.849 E3043.53179
G0 F9000 X117.992 Y30.31
G1 F1500 X118.53 Y30.849 E3043.55712
G0 F9000 X118.557 Y30.31
G1 F1500 X119.096 Y30.849 E3043.58247
G0 F9000 X119.123 Y30.31
G1 F1500 X119.662 Y30.849 E3043.60783
G0 F9000 X119.689 Y30.31
G1 F1500 X120.227 Y30.849 E3043.63316
G0 F9000 X120.254 Y30.31
G1 F1500 X120.793 Y30.849 E3043.65851
G0 F9000 X121.111 Y30.602
G1 F1500 X120.82 Y30.31 E3043.67222
G0 F9000 X120.821 Y29.86
;MESH:NONMESH
G0 F300 X120.821 Y29.86 Z3.09
G0 F9000 X121.48 Y29.943
G0 X121.48 Y30.667
G0 X121.428 Y31.803
;TIME_ELAPSED:3756.571144
;LAYER:9
;TYPE:WALL-INNER
;MESH:expander3.stl
G1 F1500 X120.647 Y31.8 E3043.6982
G1 X113.572 Y31.801 E3043.93351
G1 X113.407 Y31.801 E3043.939
G1 X113.407 Y117.465 E3046.7882
G1 X121.593 Y117.465 E3047.06046
G1 X121.593 Y31.803 E3049.90959
G1 X121.428 Y31.803 E3049.91508
G1 F1500 E3043.41508
G0 F9000 X121.321 Y49.114
G0 X121.217 Y49.122
G0 X121.192 Y49.185
G0 X121.193 Y48.986
;TYPE:WALL-OUTER
G1 F1500 E3049.91508
G1 X121.193 Y32.202 E3050.47332
G1 X120.646 Y32.2 E3050.49151
G1 X113.807 Y32.201 E3050.71898
G1 X113.807 Y48.985 E3051.27722
G1 X121.193 Y48.986 E3051.52288
G0 F9000 X121.633 Y49.297
G1 F1500 E3045.02288
G0 F9000 X121.321 Y66.134
G0 X121.217 Y66.142
G0 X121.192 Y66.205
G0 X121.193 Y66.006
G1 F1500 E3051.52288
G1 X121.193 Y49.222 E3052.08111
G1 X120.646 Y49.22 E3052.09931
G1 X113.807 Y49.221 E3052.32677
G1 X113.807 Y66.005 E3052.88501
G1 X114.355 Y66.005 E3052.90324
G1 X121.193 Y66.006 E3053.13067
G0 F9000 X121.633 Y66.317
G1 F1500 E3046.63067
G0 F9000 X121.321 Y83.154
G0 X121.217 Y83.163
G0 X121.192 Y83.225
G0 X121.193 Y83.026
G1 F1500 E3053.13067
G1 X121.193 Y66.242 E3053.68891
G1 X120.646 Y66.24 E3053.7071
G1 X113.807 Y66.241 E3053.93457
G1 X113.807 Y83.025 E3054.49281
G1 X121.193 Y83.026 E3054.73847
G0 F9000 X121.633 Y83.337
G1 F1500 E3048.23847
G0 F9000 X121.321 Y100.174
G0 X121.218 Y100.182
G0 X121.192 Y100.245
G0 X121.193 Y100.046
G1 F1500 E3054.73847
G1 X121.193 Y83.262 E3055.2967
G1 X120.646 Y83.26 E3055.3149
G1 X113.807 Y83.261 E3055.54236
G1 X113.807 Y100.045 E3056.1006
G1 X121.193 Y100.046 E3056.34626
G0 F9000 X121.633 Y100.357
G1 F1500 E3049.84626
G0 F9000 X121.321 Y117.193
G0 X113.679 Y117.193
G0 X113.607 Y117.065
G0 X113.807 Y117.065
G1 F1500 E3056.34626
G1 X121.193 Y117.065 E3056.59192
G1 X121.193 Y100.282 E3057.15013
G1 X120.646 Y100.28 E3057.16832
G1 X113.807 Y100.281 E3057.39578
G1 X113.807 Y117.065 E3057.95402
G0 F9000 X113.607 Y117.065
G0 X113.664 Y117.168
G0 X121.593 Y117.535
;TYPE:WALL-INNER
G1 F1500 X113.407 Y117.535 E3058.00179
G1 X113.407 Y203.198 E3060.85095
G1 X113.572 Y203.198 E3060.85644
G1 X121.593 Y203.2 E3061.12322
G1 X121.593 Y117.535 E3063.97245
G1 F1500 E3057.47245
G0 F9000 X121.393 Y134.72
G0 X121.193 Y134.72
;TYPE:WALL-OUTER
G1 F1500 E3063.97245
G1 X121.193 Y117.935 E3064.53072
G1 X113.807 Y117.935 E3064.77638
G1 X113.807 Y134.718 E3065.33458
G1 X114.354 Y134.72 E3065.35278
G1 X121.193 Y134.72 E3065.58024
G0 F9000 X121.633 Y135.031
G1 F1500 E3059.08024
G0 F9000 X121.321 Y151.868
G0 X121.218 Y151.876
G0 X121.192 Y151.939
G0 X121.193 Y151.74
G1 F1500 E3065.58024
G1 X121.193 Y134.955 E3066.13852
G1 X113.807 Y134.954 E3066.38417
G1 X113.807 Y151.738 E3066.94241
G1 X121.193 Y151.74 E3067.18807
G0 F9000 X121.633 Y152.051
G1 F1500 E3060.68807
G0 F9000 X121.321 Y168.888
G0 X121.218 Y168.897
G0 X121.192 Y168.959
G0 X121.193 Y168.76
G1 F1500 E3067.18807
G1 X121.193 Y151.975 E3067.74634
G1 X113.807 Y151.974 E3067.992
G1 X113.807 Y168.758 E3068.55024
G1 X121.193 Y168.76 E3068.7959
G0 F9000 X121.633 Y169.071
G1 F1500 E3062.2959
G0 F9000 X121.321 Y185.908
G0 X121.217 Y185.917
G0 X121.192 Y185.979
G0 X121.193 Y185.78
G1 F1500 E3068.7959
G1 X121.193 Y168.995 E3069.35417
G1 X113.807 Y168.994 E3069.59983
G1 X113.807 Y185.778 E3070.15807
G1 X121.193 Y185.78 E3070.40373
G0 F9000 X121.633 Y186.091
G1 F1500 E3063.90373
G0 F9000 X121.321 Y202.928
G0 X121.192 Y202.999
G0 X121.193 Y202.8
G1 F1500 E3070.40373
G1 X121.193 Y186.015 E3070.962
G1 X113.807 Y186.014 E3071.20766
G1 X113.807 Y202.798 E3071.7659
G1 X121.193 Y202.8 E3072.01156
G0 F9000 X121.192 Y202.999
G0 X121.451 Y203.343
G0 X121.662 Y204.84
;TYPE:WALL-INNER
G1 F1500 X121.463 Y204.84 E3072.01818
G1 X113.338 Y204.839 E3072.28841
G1 X113.338 Y203.363 E3072.33751
G1 X113.338 Y203.198 E3072.34139
G1 X113.338 Y117.535 E3072.8341
G1 X113.338 Y117.465 E3072.83551
G1 X113.338 Y31.801 E3073.32823
G1 X113.338 Y31.636 E3073.33212
G1 X113.338 Y30.359 E3073.37459
G1 X113.338 Y30.16 E3073.38121
G1 X113.537 Y30.16 E3073.38549
G1 X121.662 Y30.161 E3073.65573
G1 X121.662 Y31.638 E3073.70485
G1 X121.662 Y31.803 E3073.70874
G1 X121.662 Y117.465 E3074.20145
G1 X121.662 Y117.535 E3074.20285
G1 X121.662 Y203.2 E3074.69558
G1 X121.662 Y204.641 E3074.74351
G1 X121.662 Y204.84 E3074.74779
G0 F9000 X122.062 Y205.24
;TYPE:WALL-OUTER
G1 F1500 X112.938 Y205.239 E3075.05125
G1 X112.938 Y29.76 E3080.88771
G1 X122.062 Y29.761 E3081.19117
G1 X122.062 Y205.24 E3087.02763
G0 F9000 X121.892 Y205.07
G0 X121.271 Y204.729
G0 X121.272 Y204.45
;TYPE:SKIN
G1 F1500 X113.728 Y204.449 E3087.27854
G1 X113.728 Y203.588 E3087.30718
G1 X121.272 Y203.59 E3087.5581
G1 X121.272 Y204.45 E3087.5867
G0 F9000 X120.98 Y204.288
G1 F1500 X121.111 Y204.157 E3087.59286
G0 F9000 X120.954 Y203.748
G1 F1500 X120.414 Y204.288 E3087.61826
G0 F9000 X120.389 Y203.748
G1 F1500 X119.848 Y204.288 E3087.64368
G0 F9000 X119.823 Y203.748
G1 F1500 X119.283 Y204.288 E3087.66908
G0 F9000 X119.257 Y203.748
G1 F1500 X118.717 Y204.288 E3087.69448
G0 F9000 X118.692 Y203.747
G1 F1500 X118.151 Y204.288 E3087.71993
G0 F9000 X118.127 Y203.747
G1 F1500 X117.586 Y204.288 E3087.74538
G0 F9000 X117.561 Y203.747
G1 F1500 X117.02 Y204.288 E3087.77082
G0 F9000 X116.995 Y203.747
G1 F1500 X116.454 Y204.288 E3087.79627
G0 F9000 X116.43 Y203.747
G1 F1500 X115.889 Y204.288 E3087.82172
G0 F9000 X115.865 Y203.747
G1 F1500 X115.323 Y204.288 E3087.84719
G0 F9000 X115.299 Y203.747
G1 F1500 X114.757 Y204.288 E3087.87266
G0 F9000 X114.733 Y203.747
G1 F1500 X114.192 Y204.288 E3087.89811
G0 F9000 X113.888 Y204.027
G1 F1500 X114.168 Y203.747 E3087.91128
G1 F1500 E3081.41128
G0 F9000 X114.169 Y203.309
G0 X113.679 Y202.926
G0 X113.448 Y31.411
G0 X113.728 Y31.411
G1 F1500 E3087.91128
G1 X113.728 Y30.55 E3087.93991
G1 X121.272 Y30.551 E3088.19083
G1 X121.272 Y31.412 E3088.21947
G1 X120.649 Y31.41 E3088.24019
G1 X113.728 Y31.411 E3088.47038
G0 F9000 X114.105 Y30.71
G1 F1500 X113.887 Y30.928 E3088.48063
G0 F9000 X114.13 Y31.25
G1 F1500 X114.67 Y30.71 E3088.50603
G0 F9000 X114.696 Y31.25
G1 F1500 X115.236 Y30.71 E3088.53143
G0 F9000 X115.261 Y31.25
G1 F1500 X115.802 Y30.71 E3088.55686
G0 F9000 X115.827 Y31.25
G1 F1500 X116.367 Y30.71 E3088.58226
G0 F9000 X116.393 Y31.25
G1 F1500 X116.933 Y30.71 E3088.60766
G0 F9000 X116.958 Y31.25
G1 F1500 X117.499 Y30.71 E3088.63308
G0 F9000 X117.524 Y31.25
G1 F1500 X118.064 Y30.71 E3088.65848
G0 F9000 X118.09 Y31.25
G1 F1500 X118.63 Y30.71 E3088.68388
G0 F9000 X118.656 Y31.25
G1 F1500 X119.196 Y30.71 E3088.70928
G0 F9000 X119.221 Y31.25
G1 F1500 X119.761 Y30.71 E3088.73468
G0 F9000 X119.787 Y31.25
G1 F1500 X120.327 Y30.71 E3088.76008
G0 F9000 X120.353 Y31.25
G1 F1500 X120.893 Y30.71 E3088.78548
G0 F9000 X121.111 Y31.058
G1 F1500 X120.918 Y31.25 E3088.79454
G0 F9000 X120.916 Y31.701
;MESH:NONMESH
G0 F300 X120.916 Y31.701 Z3.29
G0 F9000 X121.428 Y32.203
;TIME_ELAPSED:3838.406931
;LAYER:10
;TYPE:WALL-INNER
;MESH:expander3.stl
G1 F1500 X120.61 Y32.2 E3088.82174
G1 X113.572 Y32.201 E3089.05583
G1 X113.407 Y32.201 E3089.06132
G1 X113.407 Y117.465 E3091.89721
G1 X121.593 Y117.465 E3092.16947
G1 X121.593 Y32.203 E3095.0053
G1 X121.428 Y32.203 E3095.01079
G1 F1500 E3088.51079
G0 F9000 X121.321 Y49.434
G0 X121.216 Y49.443
G0 X121.192 Y49.505
G0 X121.193 Y49.306
;TYPE:WALL-OUTER
G1 F1500 E3095.01079
G1 X121.193 Y32.602 E3095.56637
G1 X120.609 Y32.6 E3095.58579
G1 X113.807 Y32.601 E3095.81203
G1 X113.807 Y49.305 E3096.3676
G1 X121.193 Y49.306 E3096.61326
G0 F9000 X121.633 Y49.617
G1 F1500 E3090.11326
G0 F9000 X121.321 Y66.374
G0 X121.206 Y66.383
G0 X121.192 Y66.445
G0 X121.193 Y66.246
G1 F1500 E3096.61326
G1 X121.193 Y49.542 E3097.16884
G1 X120.609 Y49.54 E3097.18826
G1 X113.807 Y49.541 E3097.4145
G1 X113.807 Y66.245 E3097.97008
G1 X114.392 Y66.245 E3097.98953
G1 X121.193 Y66.246 E3098.21574
G0 F9000 X121.633 Y66.557
G1 F1500 E3091.71574
G0 F9000 X121.321 Y83.314
G0 X121.217 Y83.322
G0 X121.192 Y83.385
G0 X121.193 Y83.186
G1 F1500 E3098.21574
G1 X121.193 Y66.482 E3098.77131
G1 X120.609 Y66.48 E3098.79074
G1 X113.807 Y66.481 E3099.01697
G1 X113.807 Y83.185 E3099.57255
G1 X121.193 Y83.186 E3099.81821
G0 F9000 X121.633 Y83.497
G1 F1500 E3093.31821
G0 F9000 X121.321 Y100.254
G0 X121.217 Y100.263
G0 X121.192 Y100.325
G0 X121.193 Y100.126
G1 F1500 E3099.81821
G1 X121.193 Y83.422 E3100.37379
G1 X120.609 Y83.42 E3100.39321
G1 X113.807 Y83.421 E3100.61945
G1 X113.807 Y100.125 E3101.17502
G1 X121.193 Y100.126 E3101.42068
G0 F9000 X121.633 Y100.437
G1 F1500 E3094.92068
G0 F9000 X121.321 Y117.193
G0 X113.679 Y117.193
G0 X113.607 Y117.065
G0 X113.807 Y117.065
G1 F1500 E3101.42068
G1 X121.193 Y117.065 E3101.66634
G1 X121.193 Y100.362 E3102.22189
G1 X120.609 Y100.36 E3102.24131
G1 X113.807 Y100.361 E3102.46754
G1 X113.807 Y117.065 E3103.02312
G0 F9000 X113.607 Y117.065
G0 X113.664 Y117.168
G0 X121.593 Y117.535
;TYPE:WALL-INNER
G1 F1500 X113.407 Y117.535 E3103.07089
G1 X113.407 Y202.798 E3105.90675
G1 X113.572 Y202.798 E3105.91224
G1 X121.593 Y202.8 E3106.17901
G1 X121.593 Y117.535 E3109.01494
G1 F1500 E3102.51494
G0 F9000 X121.393 Y134.64
G0 X121.193 Y134.64
;TYPE:WALL-OUTER
G1 F1500 E3109.01494
G1 X121.193 Y117.935 E3109.57055
G1 X113.807 Y117.935 E3109.81621
G1 X113.807 Y134.638 E3110.37175
G1 X114.391 Y134.64 E3110.39118
G1 X121.193 Y134.64 E3110.61741
G0 F9000 X121.633 Y134.951
G1 F1500 E3104.11741
G0 F9000 X121.321 Y151.708
G0 X121.217 Y151.717
G0 X121.192 Y151.779
G0 X121.193 Y151.58
G1 F1500 E3110.61741
G1 X121.193 Y134.875 E3111.17302
G1 X113.807 Y134.874 E3111.41868
G1 X113.807 Y151.578 E3111.97426
G1 X121.193 Y151.58 E3112.21992
G0 F9000 X121.633 Y151.891
G1 F1500 E3105.71992
G0 F9000 X121.321 Y168.648
G0 X121.218 Y168.656
G0 X121.192 Y168.719
G0 X121.193 Y168.52
G1 F1500 E3112.21992
G1 X121.193 Y151.815 E3112.77553
G1 X113.807 Y151.814 E3113.02119
G1 X113.807 Y168.518 E3113.57677
G1 X121.193 Y168.52 E3113.82243
G0 F9000 X121.633 Y168.831
G1 F1500 E3107.32243
G0 F9000 X121.321 Y185.588
G0 X121.218 Y185.596
G0 X121.192 Y185.659
G0 X121.193 Y185.46
G1 F1500 E3113.82243
G1 X121.193 Y168.755 E3114.37804
G1 X113.807 Y168.754 E3114.6237
G1 X113.807 Y185.458 E3115.17927
G1 X121.193 Y185.46 E3115.42493
G0 F9000 X121.633 Y185.771
G1 F1500 E3108.92493
G0 F9000 X121.321 Y202.528
G0 X121.192 Y202.599
G0 X121.193 Y202.4
G1 F1500 E3115.42493
G1 X121.193 Y185.695 E3115.98054
G1 X113.807 Y185.694 E3116.2262
G1 X113.807 Y202.398 E3116.78178
G1 X121.193 Y202.4 E3117.02744
G0 F9000 X121.192 Y202.599
G0 X121.451 Y202.943
G0 X121.662 Y204.44
;TYPE:WALL-INNER
G1 F1500 X121.463 Y204.44 E3117.03406
G1 X113.338 Y204.439 E3117.3043
G1 X113.338 Y202.963 E3117.35339
G1 X113.338 Y202.798 E3117.35727
G1 X113.338 Y117.535 E3117.84769
G1 X113.338 Y117.465 E3117.84909
G1 X113.338 Y32.201 E3118.33951
G1 X113.338 Y32.036 E3118.3434
G1 X113.338 Y30.759 E3118.38587
G1 X113.338 Y30.56 E3118.39249
G1 X113.537 Y30.56 E3118.39677
G1 X121.662 Y30.561 E3118.66701
G1 X121.662 Y32.038 E3118.71614
G1 X121.662 Y32.203 E3118.72002
G1 X121.662 Y117.465 E3119.21043
G1 X121.662 Y117.535 E3119.21183
G1 X121.662 Y202.8 E3119.70226
G1 X121.662 Y204.241 E3119.75019
G1 X121.662 Y204.44 E3119.75447
G0 F9000 X122.062 Y204.84
;TYPE:WALL-OUTER
G1 F1500 X122.051 Y204.84 E3119.75483
G1 X112.938 Y204.839 E3120.05793
G1 X112.938 Y30.16 E3125.86778
G1 X122.062 Y30.161 E3126.17125
G1 X122.062 Y204.84 E3131.98109
G0 F9000 X121.892 Y204.67
G0 X121.271 Y204.329
G0 X121.272 Y204.05
;TYPE:SKIN
G1 F1500 X113.728 Y204.049 E3132.23201
G1 X113.728 Y203.188 E3132.26064
G1 X121.272 Y203.19 E3132.51156
G1 X121.272 Y204.05 E3132.54016
G0 F9000 X121.112 Y203.702
G1 F1500 X120.759 Y203.349 E3132.55677
G0 F9000 X120.732 Y203.888
G1 F1500 X120.194 Y203.349 E3132.5821
G0 F9000 X120.167 Y203.888
G1 F1500 X119.628 Y203.349 E3132.60745
G0 F9000 X119.601 Y203.888
G1 F1500 X119.061 Y203.349 E3132.63283
G0 F9000 X119.035 Y203.888
G1 F1500 X118.496 Y203.349 E3132.65818
G0 F9000 X118.47 Y203.888
G1 F1500 X117.93 Y203.349 E3132.68355
G0 F9000 X117.904 Y203.888
G1 F1500 X117.364 Y203.348 E3132.70895
G0 F9000 X117.338 Y203.888
G1 F1500 X116.798 Y203.348 E3132.73435
G0 F9000 X116.773 Y203.888
G1 F1500 X116.232 Y203.348 E3132.75978
G0 F9000 X116.207 Y203.888
G1 F1500 X115.666 Y203.347 E3132.78523
G0 F9000 X115.641 Y203.888
G1 F1500 X115.1 Y203.347 E3132.81067
G0 F9000 X115.075 Y203.888
G1 F1500 X114.535 Y203.347 E3132.8361
G0 F9000 X114.51 Y203.888
G1 F1500 X113.969 Y203.347 E3132.86154
G0 F9000 X113.888 Y203.832
G1 F1500 X113.944 Y203.888 E3132.86418
G1 F1500 E3126.36418
G0 F9000 X113.943 Y204.329
G0 X113.52 Y204.257
G0 X113.448 Y31.811
G0 X113.728 Y31.811
G1 F1500 E3132.86418
G1 X113.728 Y30.95 E3132.89281
G1 X121.272 Y30.951 E3133.14373
G1 X121.272 Y31.812 E3133.17237
G1 X120.612 Y31.81 E3133.19432
G1 X113.728 Y31.811 E3133.42328
G0 F9000 X114.24 Y31.65
G1 F1500 X113.887 Y31.297 E3133.43988
G0 F9000 X114.266 Y31.11
G1 F1500 X114.805 Y31.65 E3133.46526
G0 F9000 X114.832 Y31.11
G1 F1500 X115.371 Y31.65 E3133.49064
G0 F9000 X115.397 Y31.11
G1 F1500 X115.937 Y31.65 E3133.51604
G0 F9000 X115.963 Y31.11
G1 F1500 X116.502 Y31.65 E3133.54141
G0 F9000 X116.529 Y31.11
G1 F1500 X117.068 Y31.65 E3133.56679
G0 F9000 X117.094 Y31.11
G1 F1500 X117.634 Y31.65 E3133.59219
G0 F9000 X117.66 Y31.11
G1 F1500 X118.199 Y31.65 E3133.61757
G0 F9000 X118.226 Y31.11
G1 F1500 X118.765 Y31.65 E3133.64294
G0 F9000 X118.791 Y31.11
G1 F1500 X119.331 Y31.65 E3133.66834
G0 F9000 X119.357 Y31.11
G1 F1500 X119.897 Y31.65 E3133.69374
G0 F9000 X119.923 Y31.11
G1 F1500 X120.462 Y31.65 E3133.71912
G0 F9000 X120.488 Y31.11
G1 F1500 X121.028 Y31.65 E3133.74452
G0 F9000 X121.111 Y31.167
G1 F1500 X121.054 Y31.11 E3133.7472
G0 F9000 X121.055 Y30.66
;MESH:NONMESH
G0 F300 X121.055 Y30.66 Z3.49
G0 F9000 X121.48 Y30.743
G0 X121.48 Y31.467
G0 X121.428 Y32.602
;TIME_ELAPSED:3920.077119
;LAYER:11
;TYPE:WALL-INNER
;MESH:expander3.stl
G1 F1500 X120.572 Y32.6 E3133.77567
G1 X113.572 Y32.601 E3134.00849
G1 X113.407 Y32.601 E3134.01398
G1 X113.407 Y117.465 E3136.83657
G1 X121.593 Y117.465 E3137.10883
G1 X121.593 Y32.602 E3139.93139
G1 X121.428 Y32.602 E3139.93688
G1 F1500 E3133.43688
G0 F9000 X121.321 Y49.754
G0 X121.217 Y49.763
G0 X121.192 Y49.825
G0 X121.193 Y49.626
;TYPE:WALL-OUTER
G1 F1500 E3139.93688
G1 X121.193 Y33.001 E3140.48983
G1 X120.571 Y33 E3140.51052
G1 X113.807 Y33.001 E3140.73549
G1 X113.807 Y49.625 E3141.2884
G1 X121.193 Y49.626 E3141.53406
G0 F9000 X121.633 Y49.937
G1 F1500 E3135.03406
G0 F9000 X121.321 Y66.614
G0 X121.218 Y66.623
G0 X121.192 Y66.685
G0 X121.193 Y66.486
G1 F1500 E3141.53406
G1 X121.193 Y49.861 E3142.08701
G1 X120.571 Y49.86 E3142.1077
G1 X113.807 Y49.861 E3142.33267
G1 X113.807 Y66.485 E3142.88559
G1 X114.429 Y66.485 E3142.90628
G1 X121.193 Y66.486 E3143.13125
G0 F9000 X121.633 Y66.797
G1 F1500 E3136.63125
G0 F9000 X121.321 Y83.474
G0 X121.218 Y83.483
G0 X121.192 Y83.545
G0 X121.193 Y83.346
G1 F1500 E3143.13125
G1 X121.193 Y66.721 E3143.6842
G1 X120.571 Y66.72 E3143.70489
G1 X113.807 Y66.721 E3143.92986
G1 X113.807 Y83.345 E3144.48277
G1 X121.193 Y83.346 E3144.72843
G0 F9000 X121.633 Y83.657
G1 F1500 E3138.22843
G0 F9000 X121.321 Y100.334
G0 X121.217 Y100.342
G0 X121.192 Y100.405
G0 X121.193 Y100.206
G1 F1500 E3144.72843
G1 X121.193 Y83.581 E3145.28138
G1 X120.571 Y83.58 E3145.30207
G1 X113.807 Y83.581 E3145.52704
G1 X113.807 Y100.205 E3146.07996
G1 X121.193 Y100.206 E3146.32562
G0 F9000 X121.633 Y100.517
G1 F1500 E3139.82562
G0 F9000 X121.321 Y117.193
G0 X113.679 Y117.193
G0 X113.607 Y117.065
G0 X113.807 Y117.065
G1 F1500 E3146.32562
G1 X121.193 Y117.065 E3146.57128
G1 X121.193 Y100.441 E3147.12419
G1 X120.571 Y100.44 E3147.14488
G1 X113.807 Y100.441 E3147.36985
G1 X113.807 Y117.065 E3147.92277
G0 F9000 X113.607 Y117.065
G0 X113.664 Y117.168
G0 X121.593 Y117.535
;TYPE:WALL-INNER
G1 F1500 X113.407 Y117.535 E3147.97054
G1 X113.407 Y202.399 E3150.79312
G1 X121.593 Y202.399 E3151.06539
G1 X121.593 Y117.535 E3153.88798
G1 F1500 E3147.38798
G0 F9000 X121.393 Y134.559
G0 X121.193 Y134.559
;TYPE:WALL-OUTER
G1 F1500 E3153.88798
G1 X121.193 Y117.935 E3154.4409
G1 X113.807 Y117.935 E3154.68655
G1 X113.807 Y134.559 E3155.23947
G1 X114.429 Y134.56 E3155.26016
G1 X121.193 Y134.559 E3155.48513
G0 F9000 X121.633 Y134.87
G1 F1500 E3148.98513
G0 F9000 X121.393 Y151.419
G0 X121.193 Y151.419
G1 F1500 E3155.48513
G1 X121.193 Y134.795 E3156.03805
G1 X113.807 Y134.794 E3156.28371
G1 X113.807 Y151.419 E3156.83666
G1 X121.193 Y151.419 E3157.08232
G0 F9000 X121.633 Y151.73
G1 F1500 E3150.58232
G0 F9000 X121.393 Y168.279
G0 X121.193 Y168.279
G1 F1500 E3157.08232
G1 X121.193 Y151.655 E3157.63523
G1 X113.807 Y151.654 E3157.88089
G1 X113.807 Y168.279 E3158.43384
G1 X121.193 Y168.279 E3158.6795
G0 F9000 X121.633 Y168.59
G1 F1500 E3152.1795
G0 F9000 X121.393 Y185.139
G0 X121.193 Y185.139
G1 F1500 E3158.6795
G1 X121.193 Y168.515 E3159.23242
G1 X113.807 Y168.514 E3159.47808
G1 X113.807 Y185.139 E3160.03103
G1 X121.193 Y185.139 E3160.27669
G0 F9000 X121.633 Y185.45
G1 F1500 E3153.77669
G0 F9000 X121.393 Y201.999
G0 X121.193 Y201.999
G1 F1500 E3160.27669
G1 X121.193 Y185.375 E3160.8296
G1 X113.807 Y185.374 E3161.07526
G1 X113.807 Y201.999 E3161.62821
G1 X121.193 Y201.999 E3161.87387
G0 F9000 X121.393 Y201.999
G0 X121.662 Y204.04
;TYPE:WALL-INNER
G1 F1500 X121.463 Y204.04 E3161.88049
G1 X113.338 Y204.039 E3162.15073
G1 X113.338 Y202.399 E3162.20527
G1 X113.338 Y117.535 E3162.69339
G1 X113.338 Y117.465 E3162.6948
G1 X113.338 Y32.601 E3163.18292
G1 X113.338 Y32.436 E3163.1868
G1 X113.338 Y31.159 E3163.22927
G1 X113.338 Y30.96 E3163.23589
G1 X113.537 Y30.96 E3163.24018
G1 X121.662 Y30.961 E3163.51041
G1 X121.662 Y32.437 E3163.55951
G1 X121.662 Y32.602 E3163.56339
G1 X121.662 Y117.465 E3164.0515
G1 X121.662 Y117.535 E3164.05291
G1 X121.662 Y202.399 E3164.54103
G1 X121.662 Y203.841 E3164.58899
G1 X121.662 Y204.04 E3164.59327
G0 F9000 X122.062 Y204.44
;TYPE:WALL-OUTER
G1 F1500 X112.938 Y204.439 E3164.89674
G1 X112.938 Y30.56 E3170.67998
G1 X112.964 Y30.56 E3170.68084
G1 X122.062 Y30.561 E3170.98344
G1 X122.062 Y204.44 E3176.76668
G0 F9000 X121.892 Y204.27
G0 X121.271 Y203.929
G0 X121.272 Y203.65
;TYPE:SKIN
G1 F1500 X113.728 Y203.649 E3177.01759
G1 X113.728 Y202.789 E3177.0462
G1 X121.272 Y202.789 E3177.29711
G1 X121.272 Y203.65 E3177.32575
G0 F9000 X120.647 Y203.489
G1 F1500 X121.111 Y203.025 E3177.34757
G0 F9000 X120.623 Y202.948
G1 F1500 X120.082 Y203.489 E3177.37302
G0 F9000 X120.058 Y202.948
G1 F1500 X119.516 Y203.489 E3177.39849
G0 F9000 X119.492 Y202.948
G1 F1500 X118.95 Y203.489 E3177.42396
G0 F9000 X118.926 Y202.948
G1 F1500 X118.385 Y203.489 E3177.44941
G0 F9000 X118.361 Y202.948
G1 F1500 X117.819 Y203.489 E3177.47488
G0 F9000 X117.795 Y202.948
G1 F1500 X117.254 Y203.489 E3177.50033
G0 F9000 X117.229 Y202.948
G1 F1500 X116.688 Y203.489 E3177.52577
G0 F9000 X116.664 Y202.948
G1 F1500 X116.123 Y203.489 E3177.55122
G0 F9000 X116.098 Y202.948
G1 F1500 X115.557 Y203.489 E3177.57667
G0 F9000 X115.532 Y202.948
G1 F1500 X114.991 Y203.489 E3177.60211
G0 F9000 X114.967 Y202.948
G1 F1500 X114.426 Y203.489 E3177.62756
G0 F9000 X113.888 Y203.461
G1 F1500 X114.401 Y202.948 E3177.65169
G1 F1500 E3171.15169
G0 F9000 X114.401 Y202.509
G0 X113.679 Y202.127
G0 X113.448 Y32.211
G0 X113.728 Y32.211
G1 F1500 E3177.65169
G1 X113.728 Y31.35 E3177.68033
G1 X121.272 Y31.351 E3177.93124
G1 X121.272 Y32.211 E3177.95985
G1 X120.572 Y32.21 E3177.98313
G1 X113.728 Y32.211 E3178.21076
G0 F9000 X113.895 Y32.051
G1 F1500 X114.437 Y31.509 E3178.23626
G0 F9000 X114.461 Y32.051
G1 F1500 X115.003 Y31.509 E3178.26175
G0 F9000 X115.027 Y32.051
G1 F1500 X115.568 Y31.509 E3178.28722
G0 F9000 X115.592 Y32.051
G1 F1500 X116.134 Y31.509 E3178.31271
G0 F9000 X116.158 Y32.051
G1 F1500 X116.7 Y31.509 E3178.33821
G0 F9000 X116.724 Y32.051
G1 F1500 X117.265 Y31.509 E3178.36368
G0 F9000 X117.289 Y32.051
G1 F1500 X117.83 Y31.51 E3178.38913
G0 F9000 X117.855 Y32.051
G1 F1500 X118.396 Y31.51 E3178.41457
G0 F9000 X118.421 Y32.051
G1 F1500 X118.962 Y31.51 E3178.44002
G0 F9000 X118.986 Y32.051
G1 F1500 X119.527 Y31.51 E3178.46547
G0 F9000 X119.552 Y32.051
G1 F1500 X120.093 Y31.51 E3178.49091
G0 F9000 X120.118 Y32.051
G1 F1500 X120.659 Y31.51 E3178.51636
G0 F9000 X121.111 Y31.623
G1 F1500 X120.684 Y32.051 E3178.53647
G0 F9000 X120.683 Y32.501
;MESH:NONMESH
G0 F300 X120.683 Y32.501 Z3.69
G0 F9000 X121.428 Y33.002
;TIME_ELAPSED:4001.210755
;LAYER:12
;TYPE:WALL-INNER
;MESH:expander3.stl
G1 F1500 X120.536 Y33 E3178.56614
G1 X113.572 Y33.001 E3178.79776
G1 X113.407 Y33.001 E3178.80325
G1 X113.407 Y117.465 E3181.61253
G1 X121.593 Y117.465 E3181.8848
G1 X121.593 Y33.002 E3184.69405
G1 X121.428 Y33.002 E3184.69954
G1 F1500 E3178.19954
G0 F9000 X121.321 Y50.074
G0 X121.217 Y50.082
G0 X121.192 Y50.145
G0 X121.193 Y49.946
;TYPE:WALL-OUTER
G1 F1500 E3184.69954
G1 X121.193 Y33.401 E3185.24983
G1 X120.535 Y33.4 E3185.27171
G1 X113.807 Y33.401 E3185.49549
G1 X113.807 Y49.945 E3186.04574
G1 X121.193 Y49.946 E3186.2914
G0 F9000 X121.633 Y50.257
G1 F1500 E3179.7914
G0 F9000 X121.321 Y66.854
G0 X121.217 Y66.862
G0 X121.192 Y66.925
G0 X121.193 Y66.726
G1 F1500 E3186.2914
G1 X121.193 Y50.181 E3186.84169
G1 X120.535 Y50.18 E3186.86358
G1 X113.807 Y50.181 E3187.08735
G1 X113.807 Y66.725 E3187.63761
G1 X114.465 Y66.725 E3187.65949
G1 X121.193 Y66.726 E3187.88327
G0 F9000 X121.633 Y67.037
G1 F1500 E3181.38327
G0 F9000 X121.321 Y83.634
G0 X121.218 Y83.642
G0 X121.192 Y83.705
G0 X121.193 Y83.506
G1 F1500 E3187.88327
G1 X121.193 Y66.961 E3188.43355
G1 X120.535 Y66.96 E3188.45544
G1 X113.807 Y66.961 E3188.67921
G1 X113.807 Y83.505 E3189.22947
G1 X121.193 Y83.506 E3189.47513
G0 F9000 X121.633 Y83.817
G1 F1500 E3182.97513
G0 F9000 X121.321 Y100.414
G0 X121.218 Y100.422
G0 X121.192 Y100.485
G0 X121.193 Y100.286
G1 F1500 E3189.47513
G1 X121.193 Y83.741 E3190.02542
G1 X120.535 Y83.74 E3190.0473
G1 X113.807 Y83.741 E3190.27108
G1 X113.807 Y100.285 E3190.82133
G1 X121.193 Y100.286 E3191.06699
G0 F9000 X121.633 Y100.597
G1 F1500 E3184.56699
G0 F9000 X121.321 Y117.193
G0 X113.679 Y117.193
G0 X113.607 Y117.065
G0 X113.807 Y117.065
G1 F1500 E3191.06699
G1 X121.193 Y117.065 E3191.31265
G1 X121.193 Y100.521 E3191.86291
G1 X120.535 Y100.52 E3191.88479
G1 X113.807 Y100.521 E3192.10857
G1 X113.807 Y117.065 E3192.65882
G0 F9000 X113.607 Y117.065
G0 X113.664 Y117.168
G0 X121.593 Y117.535
;TYPE:WALL-INNER
G1 F1500 X113.407 Y117.535 E3192.70659
G1 X113.407 Y201.999 E3195.51587
G1 X121.593 Y201.999 E3195.78814
G1 X121.593 Y117.535 E3198.59742
G1 F1500 E3192.09742
G0 F9000 X121.393 Y134.479
G0 X121.193 Y134.479
;TYPE:WALL-OUTER
G1 F1500 E3198.59742
G1 X121.193 Y117.935 E3199.14768
G1 X113.807 Y117.935 E3199.39334
G1 X113.807 Y134.479 E3199.94359
G1 X114.465 Y134.48 E3199.96548
G1 X121.193 Y134.479 E3200.18925
G0 F9000 X121.633 Y134.79
G1 F1500 E3193.68925
G0 F9000 X121.393 Y151.259
G0 X121.193 Y151.259
G1 F1500 E3200.18925
G1 X121.193 Y134.715 E3200.73951
G1 X113.807 Y134.714 E3200.98517
G1 X113.807 Y151.259 E3201.53546
G1 X121.193 Y151.259 E3201.78112
G0 F9000 X121.633 Y151.57
G1 F1500 E3195.28112
G0 F9000 X121.393 Y168.039
G0 X121.193 Y168.039
G1 F1500 E3201.78112
G1 X121.193 Y151.495 E3202.33137
G1 X113.807 Y151.494 E3202.57703
G1 X113.807 Y168.039 E3203.12732
G1 X121.193 Y168.039 E3203.37298
G0 F9000 X121.633 Y168.35
G1 F1500 E3196.87298
G0 F9000 X121.393 Y184.819
G0 X121.193 Y184.819
G1 F1500 E3203.37298
G1 X121.193 Y168.275 E3203.92324
G1 X113.807 Y168.274 E3204.1689
G1 X113.807 Y184.819 E3204.71918
G1 X121.193 Y184.819 E3204.96484
G0 F9000 X121.633 Y185.13
G1 F1500 E3198.46484
G0 F9000 X121.393 Y201.599
G0 X121.193 Y201.599
G1 F1500 E3204.96484
G1 X121.193 Y185.055 E3205.5151
G1 X113.807 Y185.054 E3205.76076
G1 X113.807 Y201.599 E3206.31105
G1 X121.193 Y201.599 E3206.55671
G0 F9000 X121.393 Y201.599
G0 X121.662 Y203.64
;TYPE:WALL-INNER
G1 F1500 X121.463 Y203.64 E3206.56333
G1 X113.338 Y203.639 E3206.83356
G1 X113.338 Y201.999 E3206.88811
G1 X113.338 Y117.535 E3207.37393
G1 X113.338 Y117.465 E3207.37534
G1 X113.338 Y33.001 E3207.86115
G1 X113.338 Y32.836 E3207.86504
G1 X113.338 Y31.559 E3207.90751
G1 X113.338 Y31.36 E3207.91413
G1 X113.537 Y31.36 E3207.91841
G1 X121.662 Y31.361 E3208.18865
G1 X121.662 Y32.837 E3208.23774
G1 X121.662 Y33.002 E3208.24163
G1 X121.662 Y117.465 E3208.72744
G1 X121.662 Y117.535 E3208.72885
G1 X121.662 Y201.999 E3209.21466
G1 X121.662 Y203.441 E3209.26262
G1 X121.662 Y203.64 E3209.2669
G0 F9000 X122.062 Y204.04
;TYPE:WALL-OUTER
G1 F1500 X112.938 Y204.039 E3209.57037
G1 X112.938 Y30.96 E3215.327
G1 X113.008 Y30.96 E3215.32933
G1 X122.062 Y30.961 E3215.63047
G1 X122.062 Y204.04 E3221.3871
G0 F9000 X121.892 Y203.87
G0 X121.271 Y203.529
G0 X121.272 Y203.25
;TYPE:SKIN
G1 F1500 X113.728 Y203.249 E3221.63801
G1 X113.728 Y202.389 E3221.66662
G1 X121.272 Y202.389 E3221.91753
G1 X121.272 Y203.25 E3221.94617
G0 F9000 X121.064 Y203.088
G1 F1500 X120.523 Y202.547 E3221.97161
G0 F9000 X120.498 Y203.088
G1 F1500 X119.957 Y202.547 E3221.99706
G0 F9000 X119.933 Y203.088
G1 F1500 X119.392 Y202.547 E3222.02251
G0 F9000 X119.367 Y203.088
G1 F1500 X118.826 Y202.547 E3222.04795
G0 F9000 X118.801 Y203.088
G1 F1500 X118.26 Y202.547 E3222.0734
G0 F9000 X118.236 Y203.088
G1 F1500 X117.695 Y202.547 E3222.09885
G0 F9000 X117.67 Y203.088
G1 F1500 X117.129 Y202.547 E3222.1243
G0 F9000 X117.103 Y203.088
G1 F1500 X116.563 Y202.547 E3222.14972
G0 F9000 X116.538 Y203.088
G1 F1500 X115.998 Y202.547 E3222.17514
G0 F9000 X115.972 Y203.088
G1 F1500 X115.432 Y202.547 E3222.20057
G0 F9000 X115.406 Y203.088
G1 F1500 X114.866 Y202.547 E3222.22599
G0 F9000 X114.841 Y203.088
G1 F1500 X114.3 Y202.547 E3222.25144
G0 F9000 X113.888 Y202.7
G1 F1500 X114.275 Y203.088 E3222.26966
G1 F1500 E3215.76966
G0 F9000 X114.274 Y203.529
G0 X113.52 Y203.457
G0 X113.448 Y32.611
G0 X113.728 Y32.611
G1 F1500 E3222.26966
G1 X113.728 Y31.75 E3222.2983
G1 X121.272 Y31.751 E3222.54921
G1 X121.272 Y32.611 E3222.57782
G1 X120.536 Y32.61 E3222.6023
G1 X113.728 Y32.611 E3222.82873
G0 F9000 X113.934 Y31.91
G1 F1500 X114.474 Y32.45 E3222.85413
G0 F9000 X114.5 Y31.91
G1 F1500 X115.04 Y32.45 E3222.87953
G0 F9000 X115.066 Y31.91
G1 F1500 X115.606 Y32.45 E3222.90493
G0 F9000 X115.631 Y31.91
G1 F1500 X116.171 Y32.45 E3222.93033
G0 F9000 X116.197 Y31.91
G1 F1500 X116.737 Y32.45 E3222.95573
G0 F9000 X116.763 Y31.91
G1 F1500 X117.302 Y32.449 E3222.98109
G0 F9000 X117.328 Y31.91
G1 F1500 X117.868 Y32.449 E3223.00646
G0 F9000 X117.895 Y31.911
G1 F1500 X118.434 Y32.449 E3223.03179
G0 F9000 X118.46 Y31.911
G1 F1500 X118.999 Y32.449 E3223.05712
G0 F9000 X119.026 Y31.911
G1 F1500 X119.565 Y32.449 E3223.08245
G0 F9000 X119.592 Y31.911
G1 F1500 X120.131 Y32.449 E3223.10778
G0 F9000 X120.157 Y31.911
G1 F1500 X120.696 Y32.449 E3223.13311
G0 F9000 X121.111 Y32.298
G1 F1500 X120.723 Y31.911 E3223.15134
G0 F9000 X120.724 Y31.46
;MESH:NONMESH
G0 F300 X120.724 Y31.46 Z3.89
G0 F9000 X121.48 Y31.543
G0 X121.48 Y32.266
G0 X121.428 Y33.402
;TIME_ELAPSED:4082.181391
;LAYER:13
;TYPE:WALL-INNER
;MESH:expander3.stl
G1 F1500 X120.499 Y33.4 E3223.18223
G1 X113.572 Y33.401 E3223.41263
G1 X113.407 Y33.401 E3223.41812
G1 X113.407 Y117.465 E3226.2141
G1 X121.593 Y117.465 E3226.48636
G1 X121.593 Y33.402 E3229.28231
G1 X121.428 Y33.402 E3229.2878
G1 F1500 E3222.7878
G0 F9000 X121.321 Y50.394
G0 X121.217 Y50.402
G0 X121.192 Y50.465
G0 X121.193 Y50.266
;TYPE:WALL-OUTER
G1 F1500 E3229.2878
G1 X121.193 Y33.801 E3229.83543
G1 X120.498 Y33.8 E3229.85854
G1 X113.807 Y33.801 E3230.08109
G1 X113.807 Y50.265 E3230.62868
G1 X121.193 Y50.266 E3230.87434
G0 F9000 X121.633 Y50.577
G1 F1500 E3224.37434
G0 F9000 X121.321 Y67.094
G0 X121.218 Y67.102
G0 X121.192 Y67.165
G0 X121.193 Y66.966
G1 F1500 E3230.87434
G1 X121.193 Y50.501 E3231.42197
G1 X120.498 Y50.5 E3231.44508
G1 X113.807 Y50.501 E3231.66763
G1 X113.807 Y66.965 E3232.21522
G1 X114.502 Y66.965 E3232.23834
G1 X121.193 Y66.966 E3232.46088
G0 F9000 X121.633 Y67.277
G1 F1500 E3225.96088
G0 F9000 X121.321 Y83.794
G0 X121.217 Y83.802
G0 X121.192 Y83.865
G0 X121.193 Y83.666
G1 F1500 E3232.46088
G1 X121.193 Y67.201 E3233.00851
G1 X120.498 Y67.2 E3233.03163
G1 X113.807 Y67.201 E3233.25417
G1 X113.807 Y83.665 E3233.80176
G1 X121.193 Y83.666 E3234.04742
G0 F9000 X121.633 Y83.977
G1 F1500 E3227.54742
G0 F9000 X121.321 Y100.494
G0 X121.217 Y100.503
G0 X121.192 Y100.565
G0 X121.193 Y100.366
G1 F1500 E3234.04742
G1 X121.193 Y83.901 E3234.59505
G1 X120.498 Y83.9 E3234.61817
G1 X113.807 Y83.901 E3234.84071
G1 X113.807 Y100.365 E3235.38831
G1 X121.193 Y100.366 E3235.63396
G0 F9000 X121.633 Y100.677
G1 F1500 E3229.13396
G0 F9000 X121.321 Y117.193
G0 X113.679 Y117.193
G0 X113.607 Y117.065
G0 X113.807 Y117.065
G1 F1500 E3235.63396
G1 X121.193 Y117.065 E3235.87962
G1 X121.193 Y100.601 E3236.42722
G1 X120.498 Y100.6 E3236.45033
G1 X113.807 Y100.601 E3236.67288
G1 X113.807 Y117.065 E3237.22047
G0 F9000 X113.607 Y117.065
G0 X113.664 Y117.168
G0 X121.593 Y117.535
;TYPE:WALL-INNER
G1 F1500 X113.407 Y117.535 E3237.26824
G1 X113.407 Y201.599 E3240.06422
G1 X121.593 Y201.599 E3240.33649
G1 X121.593 Y117.535 E3243.13247
G1 F1500 E3236.63247
G0 F9000 X121.393 Y134.399
G0 X121.193 Y134.399
;TYPE:WALL-OUTER
G1 F1500 E3243.13247
G1 X121.193 Y117.935 E3243.68006
G1 X113.807 Y117.935 E3243.92572
G1 X113.807 Y134.399 E3244.47332
G1 X114.502 Y134.4 E3244.49643
G1 X121.193 Y134.399 E3244.71898
G0 F9000 X121.633 Y134.71
G1 F1500 E3238.21898
G0 F9000 X121.393 Y151.099
G0 X121.193 Y151.099
G1 F1500 E3244.71898
G1 X121.193 Y134.635 E3245.26657
G1 X113.807 Y134.634 E3245.51223
G1 X113.807 Y151.099 E3246.05986
G1 X121.193 Y151.099 E3246.30552
G0 F9000 X121.633 Y151.41
G1 F1500 E3239.80552
G0 F9000 X121.393 Y167.799
G0 X121.193 Y167.799
G1 F1500 E3246.30552
G1 X121.193 Y151.335 E3246.85311
G1 X113.807 Y151.334 E3247.09877
G1 X113.807 Y167.799 E3247.6464
G1 X121.193 Y167.799 E3247.89206
G0 F9000 X121.633 Y168.11
G1 F1500 E3241.39206
G0 F9000 X121.393 Y184.499
G0 X121.193 Y184.499
G1 F1500 E3247.89206
G1 X121.193 Y168.035 E3248.43965
G1 X113.807 Y168.034 E3248.68531
G1 X113.807 Y184.499 E3249.23294
G1 X121.193 Y184.499 E3249.4786
G0 F9000 X121.633 Y184.81
G1 F1500 E3242.9786
G0 F9000 X121.393 Y201.199
G0 X121.193 Y201.199
G1 F1500 E3249.4786
G1 X121.193 Y184.735 E3250.0262
G1 X113.807 Y184.734 E3250.27185
G1 X113.807 Y201.199 E3250.81948
G1 X121.193 Y201.199 E3251.06514
G0 F9000 X121.393 Y201.199
G0 X121.662 Y203.24
;TYPE:WALL-INNER
G1 F1500 X121.463 Y203.24 E3251.07176
G1 X113.338 Y203.239 E3251.342
G1 X113.338 Y201.599 E3251.39655
G1 X113.338 Y117.535 E3251.88006
G1 X113.338 Y117.465 E3251.88147
G1 X113.338 Y33.401 E3252.36498
G1 X113.338 Y33.236 E3252.36887
G1 X113.338 Y31.76 E3252.41796
G1 X121.662 Y31.76 E3252.69482
G1 X121.662 Y33.237 E3252.74394
G1 X121.662 Y33.402 E3252.74783
G1 X121.662 Y117.465 E3253.23134
G1 X121.662 Y117.535 E3253.23275
G1 X121.662 Y201.599 E3253.71626
[truncated: 1,140,795 more chars]
