# Supplementary material for: Active Humidity Control Chamber for Desorption Electrospray Ionization-Mass Spectrometry Imaging Applications
Source: J Am Soc Mass Spectrom. 2025 Aug 22;36(9):1995–9. doi: 10.1021/jasms.5c00111 (PMC12412154; doi:10.1021/jasms.5c00111)
Supplement: Supplementary file 2 [file js5c00111_si_002.zip › gasinlet.gcode]

;FLAVOR:Marlin
;TIME:4798
;Filament used: 3.54326m
;Layer height: 0.2
;MINX:97.866
;MINY:97.46
;MINZ:0.24
;MAXX:137.135
;MAXY:138.404
;MAXZ:35.89
;Generated with Cura_SteamEngine 4.6.1
M140 S60
M105
M190 S60
M104 S200
M105
M109 S200
M82 ;absolute extrusion mode
; Ender 3 Custom Start G-code
G92 E0 ; Reset Extruder
G28 ; Home all axes
G1 Z2.0 F3000 ; Move Z Axis up little to prevent scratching of Heat Bed
G1 X0.1 Y20 Z0.3 F5000.0 ; Move to start position
G1 X0.1 Y200.0 Z0.3 F1500.0 E15 ; Draw the first line
G1 X0.4 Y200.0 Z0.3 F5000.0 ; Move to side a little
G1 X0.4 Y20 Z0.3 F1500.0 E30 ; Draw the second line
G92 E0 ; Reset Extruder
G1 Z2.0 F3000 ; Move Z Axis up little to prevent scratching of Heat Bed
G1 X5 Y20 Z0.3 F5000.0 ; Move over to prevent blob squish
G92 E0
G92 E0
G1 F1500 E-6.5
;LAYER_COUNT:174
;LAYER:-6
M107
G0 F9000 X100.309 Y98.987 Z0.24
;TYPE:SUPPORT-INTERFACE
G1 F1500 E0
G1 F1125 X100.511 Y98.8 E0.02197
G1 X100.741 Y98.612 E0.04569
G1 X100.969 Y98.448 E0.0681
G1 X101.228 Y98.286 E0.09249
G1 X101.467 Y98.158 E0.11413
G1 X101.742 Y98.031 E0.13831
G1 X102.003 Y97.929 E0.16068
G1 X102.306 Y97.834 E0.18603
G1 X102.527 Y97.78 E0.20419
G1 X102.883 Y97.72 E0.23301
G1 X103.437 Y97.67 E0.27741
G1 X103.659 Y97.66 E0.29515
G1 X131.52 Y97.664 E2.51913
G1 X131.897 Y97.688 E2.54929
G1 X132.195 Y97.725 E2.57326
G1 X132.479 Y97.78 E2.59635
G1 X132.77 Y97.856 E2.62036
G1 X133.028 Y97.94 E2.64202
G1 X133.307 Y98.051 E2.66599
G1 X133.565 Y98.173 E2.68877
G1 X133.823 Y98.316 E2.71231
G1 X134.062 Y98.468 E2.73492
G1 X134.309 Y98.65 E2.75941
G1 X134.51 Y98.819 E2.78038
G1 X134.743 Y99.039 E2.80596
G1 X134.93 Y99.241 E2.82793
G1 X135.118 Y99.471 E2.85164
G1 X135.282 Y99.699 E2.87406
G1 X135.444 Y99.958 E2.89845
G1 X135.572 Y100.197 E2.92009
G1 X135.699 Y100.472 E2.94427
G1 X135.801 Y100.733 E2.96664
G1 X135.896 Y101.036 E2.99198
G1 X135.95 Y101.257 E3.01014
G1 X136.01 Y101.613 E3.03896
G1 X136.06 Y102.167 E3.08336
G1 X136.07 Y102.389 E3.1011
G1 X136.066 Y132.79 E5.52784
G1 X136.042 Y133.167 E5.558
G1 X136.005 Y133.465 E5.58197
G1 X135.95 Y133.749 E5.60506
G1 X135.874 Y134.04 E5.62907
G1 X135.79 Y134.298 E5.65073
G1 X135.679 Y134.577 E5.67469
G1 X135.557 Y134.835 E5.69748
G1 X135.414 Y135.093 E5.72102
G1 X135.262 Y135.332 E5.74363
G1 X135.089 Y135.567 E5.76693
G1 X134.908 Y135.784 E5.78948
G1 X134.694 Y136.01 E5.81433
G1 X134.489 Y136.2 E5.83664
G1 X134.259 Y136.388 E5.86035
G1 X134.031 Y136.552 E5.88277
G1 X133.772 Y136.714 E5.90716
G1 X133.533 Y136.842 E5.9288
G1 X133.258 Y136.969 E5.95298
G1 X132.997 Y137.071 E5.97535
G1 X132.694 Y137.166 E6.00069
G1 X132.473 Y137.22 E6.01885
G1 X132.117 Y137.28 E6.04767
G1 X131.563 Y137.33 E6.09207
G1 X131.341 Y137.34 E6.10981
G1 X103.606 Y137.34 E8.32374
G1 X103.103 Y137.312 E8.36395
G1 X102.805 Y137.275 E8.38792
G1 X102.521 Y137.22 E8.41102
G1 X102.23 Y137.144 E8.43502
G1 X101.97 Y137.059 E8.45686
G1 X101.693 Y136.949 E8.48065
G1 X101.434 Y136.826 E8.50354
G1 X101.177 Y136.684 E8.52698
G1 X100.938 Y136.532 E8.54959
G1 X100.691 Y136.35 E8.57408
G1 X100.49 Y136.181 E8.59504
G1 X100.257 Y135.961 E8.62062
G1 X100.07 Y135.759 E8.64259
G1 X99.878 Y135.524 E8.66682
G1 X99.718 Y135.301 E8.68872
G1 X99.556 Y135.042 E8.71311
G1 X99.428 Y134.803 E8.73475
G1 X99.301 Y134.528 E8.75893
G1 X99.199 Y134.267 E8.7813
G1 X99.104 Y133.964 E8.80665
G1 X99.048 Y133.735 E8.82547
G1 X98.99 Y133.387 E8.85363
G1 X98.94 Y132.833 E8.89803
G1 X98.93 Y132.611 E8.91577
G1 X98.934 Y102.21 E11.34251
G1 X98.958 Y101.833 E11.37266
G1 X98.995 Y101.535 E11.39663
G1 X99.05 Y101.251 E11.41972
G1 X99.126 Y100.96 E11.44373
G1 X99.21 Y100.702 E11.46539
G1 X99.321 Y100.423 E11.48936
G1 X99.443 Y100.165 E11.51214
G1 X99.589 Y99.902 E11.53615
G1 X99.738 Y99.668 E11.5583
G1 X99.92 Y99.421 E11.58279
G1 X100.089 Y99.22 E11.60375
G1 X100.309 Y98.987 E11.62933
G0 F9000 X100.8 Y98.569
G1 F1125 X100.8 Y136.43 E14.65156
G0 F9000 X102.4 Y137.188
G1 F1125 X102.4 Y97.811 E17.7948
G0 F9000 X104 Y97.661
G1 F1125 X104 Y137.34 E20.96215
G0 F9000 X105.6 Y137.34
G1 F1125 X105.6 Y97.661 E24.1295
G0 F9000 X107.2 Y97.661
G1 F1125 X107.2 Y137.34 E27.29685
G0 F9000 X108.8 Y137.34
G1 F1125 X108.8 Y97.661 E30.4642
G0 F9000 X110.4 Y97.661
G1 F1125 X110.4 Y137.34 E33.63155
G0 F9000 X112 Y137.34
G1 F1125 X112 Y97.662 E36.79882
G0 F9000 X113.6 Y97.662
G1 F1125 X113.6 Y137.34 E39.96609
G0 F9000 X115.2 Y137.34
G1 F1125 X115.2 Y97.662 E43.13336
G0 F9000 X116.8 Y97.662
G1 F1125 X116.8 Y137.34 E46.30063
G0 F9000 X118.4 Y137.34
G1 F1125 X118.4 Y97.663 E49.46782
G0 F9000 X120 Y97.663
G1 F1125 X120 Y137.34 E52.63501
G0 F9000 X121.6 Y137.34
G1 F1125 X121.6 Y97.663 E55.8022
G0 F9000 X123.2 Y97.663
G1 F1125 X123.2 Y137.34 E58.96939
G0 F9000 X124.8 Y137.34
G1 F1125 X124.8 Y97.664 E62.1365
G0 F9000 X126.4 Y97.664
G1 F1125 X126.4 Y137.34 E65.30361
G0 F9000 X128 Y137.34
G1 F1125 X128 Y97.664 E68.47072
G0 F9000 X129.6 Y97.664
G1 F1125 X129.6 Y137.34 E71.63783
G0 F9000 X131.2 Y137.34
G1 F1125 X131.2 Y97.664 E74.80493
G0 F9000 X132.8 Y97.866
G1 F1125 X132.8 Y137.133 E77.9394
G0 F9000 X134.4 Y136.273
G1 F1125 X134.4 Y98.727 E80.93648
G0 F9000 X136 Y101.554
G1 F1125 X136 Y133.491 E83.48583
G1 F1500 E76.98583
G0 F9000 X137.046 Y133.692
G0 X136.787 Y134.672
G0 X136.332 Y135.632
G0 X135.703 Y136.492
G0 X134.911 Y137.23
G0 X134.009 Y137.794
G0 X132.992 Y138.188
G0 X131.625 Y138.393
G0 X103.001 Y138.372
G0 X101.934 Y138.167
G0 X100.937 Y137.768
G0 X100.035 Y137.189
G0 X99.264 Y136.455
G0 X98.697 Y135.663
G0 X98.208 Y134.655
G0 X99.2 Y134.269
G1 F1500 E83.48583
G1 F1125 X99.2 Y100.732 E86.1629
G1 F1500 E79.6629
G0 F300 X99.2 Y100.732 Z0.54
G0 F9000 X98.01 Y101.018
G0 X97.866 Y102.313
G0 X97.877 Y132.895
G0 X98.042 Y134.002
G0 X98.193 Y134.616
G0 X99.412 Y134.767
;TIME_ELAPSED:67.014167
;LAYER:-5
M140 S60
;TYPE:SUPPORT
G1 F1500 E86.1629
G1 F1125 X101.501 Y136.856 E86.45768
G1 X101.434 Y136.825 E86.46505
G1 X101.177 Y136.683 E86.49434
G1 X100.938 Y136.531 E86.5226
G1 X100.691 Y136.349 E86.55322
G1 X100.489 Y136.18 E86.5795
G1 X100.257 Y135.96 E86.6114
G1 X100.07 Y135.758 E86.63887
G1 X99.878 Y135.523 E86.66915
G1 X99.718 Y135.299 E86.69661
G1 X99.555 Y135.041 E86.72706
G1 X99.428 Y134.802 E86.75407
G0 F9000 X101.501 Y136.856
G1 F1125 X101.693 Y136.948 E86.77531
G1 X101.97 Y137.058 E86.80505
G1 X102.229 Y137.142 E86.83222
G1 X102.521 Y137.219 E86.86235
G1 X102.805 Y137.274 E86.89122
G1 X103.103 Y137.311 E86.92118
G1 X103.385 Y137.326 E86.94936
G1 X98.944 Y132.885 E87.57603
G1 X98.94 Y132.832 E87.58133
G1 X98.929 Y132.61 E87.60351
G1 X98.929 Y131.456 E87.71866
G1 X104.812 Y137.339 E88.54881
G1 X106.226 Y137.339 E88.6899
G1 X98.929 Y130.042 E89.71959
G1 X98.929 Y128.628 E89.86068
G1 X107.64 Y137.339 E91.08989
G1 X109.054 Y137.339 E91.23098
G1 X98.93 Y127.214 E92.65966
G1 X98.93 Y125.8 E92.80075
G1 X110.469 Y137.339 E94.42903
G1 X111.883 Y137.339 E94.57012
G1 X98.93 Y124.386 E96.39792
G1 X98.93 Y122.972 E96.53901
G1 X113.297 Y137.339 E98.56635
G1 X114.711 Y137.339 E98.70744
G1 X98.931 Y121.558 E100.93424
G1 X98.931 Y120.144 E101.07533
G1 X116.126 Y137.339 E103.50173
G1 X117.54 Y137.339 E103.64282
G1 X98.931 Y118.73 E106.26875
G1 X98.932 Y117.316 E106.40984
G1 X118.954 Y137.339 E109.23523
G1 X120.368 Y137.339 E109.37632
G1 X98.932 Y115.902 E112.40124
G1 X98.932 Y114.488 E112.54233
G1 X121.782 Y137.339 E115.76678
G1 X123.197 Y137.339 E115.90797
G1 X98.932 Y113.074 E119.33203
G1 X98.932 Y111.66 E119.47312
G1 X124.611 Y137.339 E123.0967
G1 X126.025 Y137.339 E123.23779
G1 X98.932 Y110.246 E127.06091
G1 X98.932 Y108.832 E127.202
G1 X127.439 Y137.339 E131.22464
G1 X128.853 Y137.339 E131.36573
G1 X98.932 Y107.418 E135.58791
G1 X98.933 Y106.004 E135.729
G1 X130.268 Y137.339 E140.1507
G1 X131.341 Y137.339 E140.25777
G1 X131.563 Y137.329 E140.27994
G1 X131.663 Y137.32 E140.28996
G1 X98.933 Y104.59 E144.90852
G1 X98.933 Y103.176 E145.04961
G1 X132.867 Y137.11 E149.83806
G1 X132.996 Y137.069 E149.85157
G1 X133.257 Y136.968 E149.87949
G1 X133.532 Y136.84 E149.90976
G1 X133.771 Y136.713 E149.93676
G1 X133.841 Y136.669 E149.94501
G1 X98.963 Y101.791 E154.86667
G1 X98.994 Y101.534 E154.8925
G1 X99.05 Y101.25 E154.92139
G1 X99.126 Y100.959 E154.9514
G1 X99.209 Y100.701 E154.97844
G1 X99.231 Y100.646 E154.98435
G1 X134.642 Y136.056 E159.98115
G1 X134.693 Y136.009 E159.98808
G1 X134.908 Y135.783 E160.0192
G1 X135.089 Y135.565 E160.04747
G1 X135.261 Y135.331 E160.07645
G1 X135.289 Y135.289 E160.08149
G1 X99.709 Y99.709 E165.10221
G1 X99.737 Y99.668 E165.10716
G1 X99.919 Y99.421 E165.13778
G1 X100.088 Y99.219 E165.16406
G1 X100.308 Y98.987 E165.19596
G1 X100.356 Y98.942 E165.20252
G1 X135.768 Y134.353 E170.19947
G1 X135.789 Y134.297 E170.20544
G1 X135.873 Y134.04 E170.23241
G1 X135.949 Y133.748 E170.26252
G1 X136.004 Y133.464 E170.29139
G1 X136.036 Y133.208 E170.31713
G1 X101.157 Y98.329 E175.23893
G1 X101.227 Y98.285 E175.24718
G1 X101.466 Y98.158 E175.27419
G1 X101.741 Y98.03 E175.30445
G1 X102.002 Y97.929 E175.33238
G1 X102.131 Y97.889 E175.34585
G1 X136.065 Y131.823 E180.13431
G1 X136.065 Y130.408 E180.2755
G1 X103.336 Y97.679 E184.89391
G1 X103.436 Y97.67 E184.90393
G1 X103.658 Y97.66 E184.9261
G1 X104.732 Y97.661 E185.03327
G1 X136.065 Y128.994 E189.45469
G1 X136.066 Y127.581 E189.59568
G1 X106.146 Y97.661 E193.81772
G1 X107.56 Y97.661 E193.95881
G1 X136.066 Y126.166 E197.98124
G1 X136.066 Y124.752 E198.12233
G1 X108.975 Y97.661 E201.94516
G1 X110.389 Y97.662 E202.08625
G1 X136.066 Y123.338 E205.70949
G1 X136.067 Y121.925 E205.85048
G1 X111.804 Y97.662 E209.27425
G1 X113.218 Y97.662 E209.41534
G1 X136.067 Y120.51 E212.63951
G1 X136.067 Y119.096 E212.7806
G1 X114.632 Y97.662 E215.80524
G1 X116.047 Y97.662 E215.94642
G1 X136.067 Y117.682 E218.77146
G1 X136.067 Y116.268 E218.91255
G1 X117.461 Y97.662 E221.53806
G1 X118.875 Y97.662 E221.67915
G1 X136.067 Y114.854 E224.10513
G1 X136.067 Y113.44 E224.24622
G1 X120.29 Y97.662 E226.47259
G1 X121.705 Y97.663 E226.61378
G1 X136.068 Y112.026 E228.64056
G1 X136.068 Y110.612 E228.78164
G1 X123.119 Y97.663 E230.60889
G1 X124.533 Y97.663 E230.74998
G1 X136.068 Y109.198 E232.37769
G1 X136.068 Y107.784 E232.51878
G1 X125.948 Y97.664 E233.94682
G1 X127.362 Y97.664 E234.08791
G1 X136.069 Y106.37 E235.31649
G1 X136.069 Y104.956 E235.45758
G1 X128.776 Y97.664 E236.48663
G1 X130.191 Y97.664 E236.62782
G1 X136.069 Y103.542 E237.45727
G1 X136.069 Y102.388 E237.57242
G1 X136.058 Y102.167 E237.5945
G1 X136.054 Y102.113 E237.5999
G1 X131.611 Y97.67 E238.22685
G1 X131.896 Y97.688 E238.25535
G1 X132.193 Y97.724 E238.2852
G1 X132.477 Y97.78 E238.31408
G1 X132.769 Y97.856 E238.34419
G1 X133.027 Y97.94 E238.37126
G1 X133.305 Y98.05 E238.4011
G1 X133.496 Y98.141 E238.42221
G1 X135.587 Y100.231 E238.7172
G0 F9000 X135.57 Y100.197
G1 F1125 X135.443 Y99.958 E238.7442
G1 X135.28 Y99.699 E238.77474
G1 X135.117 Y99.47 E238.80279
G1 X134.928 Y99.241 E238.83241
G1 X134.742 Y99.038 E238.85988
G1 X134.509 Y98.818 E238.89186
G1 X134.307 Y98.649 E238.91814
G1 X134.061 Y98.468 E238.94861
G1 X133.822 Y98.316 E238.97687
G1 X133.563 Y98.173 E239.00639
G1 X133.496 Y98.141 E239.0138
G0 F300 X133.496 Y98.141 Z0.74
G0 F9000 X132.522 Y97.583
;TIME_ELAPSED:150.524575
;LAYER:-4
;TYPE:SUPPORT-INTERFACE
G1 F1500 X132.227 Y97.526 E239.0238
G1 X131.924 Y97.489 E239.03395
G1 X131.52 Y97.463 E239.04741
G1 X103.65 Y97.46 E239.97437
G1 X103.428 Y97.47 E239.98177
G1 X102.859 Y97.521 E240.00077
G1 X102.489 Y97.584 E240.01325
G1 X102.424 Y97.6 E240.01548
G1 X132.588 Y97.6 E241.01874
G1 X132.817 Y97.66 E241.02661
G1 X133.102 Y97.753 E241.03658
G1 X133.372 Y97.86 E241.04624
G1 X133.667 Y98 E241.0571
G1 X101.339 Y98 E242.13233
G1 X101.136 Y98.109 E242.14
G1 X100.852 Y98.286 E242.15113
G1 X100.694 Y98.4 E242.15761
G1 X134.308 Y98.4 E243.27561
G1 X134.435 Y98.494 E243.28087
G1 X134.656 Y98.68 E243.29048
G1 X134.784 Y98.8 E243.29631
G1 X100.218 Y98.8 E244.44598
G1 X100.154 Y98.859 E244.44888
G1 X99.951 Y99.074 E244.45871
G1 X99.845 Y99.2 E244.46419
G1 X135.156 Y99.2 E245.63864
G1 X135.278 Y99.35 E245.64507
G1 X135.444 Y99.581 E245.65453
G1 X135.456 Y99.6 E245.65528
G1 X99.545 Y99.6 E246.84968
G1 X99.408 Y99.815 E246.85816
G1 X99.306 Y100 E246.86519
G1 X135.694 Y100 E248.07546
G1 X135.754 Y100.112 E248.07968
G1 X135.888 Y100.4 E248.09025
G1 X99.115 Y100.4 E249.31332
G1 X99.024 Y100.628 E249.32149
G1 X98.968 Y100.8 E249.3275
G1 X136.033 Y100.8 E250.56029
G1 X136.087 Y100.975 E250.56638
G1 X136.143 Y101.2 E250.57409
G1 X98.856 Y101.2 E251.81426
G0 F9000 X98.855 Y101.202
G1 F1500 X98.796 Y101.509 E251.82466
G1 X98.785 Y101.6 E251.82771
G1 X136.211 Y101.6 E253.0725
G1 X136.246 Y102 E253.08586
G1 X98.748 Y102 E254.33305
G1 X98.734 Y102.21 E254.34005
G1 X98.734 Y102.4 E254.34637
G1 X136.269 Y102.4 E255.59479
G1 X136.269 Y102.8 E255.60809
G1 X98.734 Y102.8 E256.85651
G1 X98.734 Y103.2 E256.86981
G1 X136.269 Y103.2 E258.11823
G1 X136.269 Y103.6 E258.13154
G1 X98.734 Y103.6 E259.37996
G1 X98.734 Y104 E259.39326
G1 X136.269 Y104 E260.64168
G1 X136.269 Y104.4 E260.65498
G1 X98.734 Y104.4 E261.9034
G1 X98.734 Y104.8 E261.91671
G1 X136.269 Y104.8 E263.16513
G1 X136.269 Y105.2 E263.17843
G1 X98.734 Y105.2 E264.42685
G1 X98.734 Y105.6 E264.44015
G1 X136.269 Y105.6 E265.68857
G1 X136.269 Y106 E265.70188
G1 X98.734 Y106 E266.9503
G1 X98.734 Y106.4 E266.9636
G1 X136.269 Y106.4 E268.21202
G1 X136.269 Y106.8 E268.22532
G1 X98.734 Y106.8 E269.47374
G1 X98.734 Y107.2 E269.48705
G1 X136.269 Y107.2 E270.73547
G1 X136.269 Y107.6 E270.74877
G1 X98.734 Y107.6 E271.99719
G1 X98.734 Y108 E272.01049
G1 X136.269 Y108 E273.25891
G1 X136.269 Y108.4 E273.27222
G1 X98.734 Y108.4 E274.52064
G1 X98.734 Y108.8 E274.53394
G1 X136.269 Y108.8 E275.78236
G1 X136.269 Y109.2 E275.79566
G1 X98.734 Y109.2 E277.04408
G1 X98.734 Y109.6 E277.05739
G1 X136.269 Y109.6 E278.3058
G1 X136.268 Y110 E278.31911
G1 X98.733 Y110 E279.56753
G1 X98.733 Y110.4 E279.58083
G1 X136.268 Y110.4 E280.82925
G1 X136.268 Y110.8 E280.84256
G1 X98.733 Y110.8 E282.09097
G1 X98.733 Y111.2 E282.10428
G1 X136.268 Y111.2 E283.3527
G1 X136.268 Y111.6 E283.366
G1 X98.733 Y111.6 E284.61442
G1 X98.733 Y112 E284.62773
G1 X136.268 Y112 E285.87614
G1 X136.268 Y112.4 E285.88945
G1 X98.733 Y112.4 E287.13787
G1 X98.733 Y112.8 E287.15117
G1 X136.268 Y112.8 E288.39959
G1 X136.268 Y113.2 E288.41289
G1 X98.733 Y113.2 E289.66131
G1 X98.733 Y113.6 E289.67462
G1 X136.268 Y113.6 E290.92304
G1 X136.268 Y114 E290.93634
G1 X98.733 Y114 E292.18476
G1 X98.733 Y114.4 E292.19806
G1 X136.268 Y114.4 E293.44648
G1 X136.268 Y114.8 E293.45979
G1 X98.733 Y114.8 E294.70821
G1 X98.733 Y115.2 E294.72151
G1 X136.268 Y115.2 E295.96993
G1 X136.268 Y115.6 E295.98323
G1 X98.733 Y115.6 E297.23165
G1 X98.733 Y116 E297.24496
G1 X136.268 Y116 E298.49338
G1 X136.268 Y116.4 E298.50668
G1 X98.733 Y116.4 E299.7551
G1 X98.733 Y116.8 E299.7684
G1 X136.268 Y116.8 E301.01682
G1 X136.268 Y117.2 E301.03013
G1 X98.733 Y117.2 E302.27855
G1 X98.732 Y117.6 E302.29185
G1 X136.267 Y117.6 E303.54027
G1 X136.267 Y118 E303.55357
G1 X98.732 Y118 E304.80199
G1 X98.732 Y118.4 E304.8153
G1 X136.267 Y118.4 E306.06372
G1 X136.267 Y118.8 E306.07702
G1 X98.732 Y118.8 E307.32544
G1 X98.731 Y119.2 E307.33874
G1 X136.267 Y119.2 E308.5872
G1 X136.267 Y119.6 E308.6005
G1 X98.731 Y119.6 E309.84895
G1 X98.731 Y120 E309.86226
G1 X136.267 Y120 E311.11071
G1 X136.267 Y120.4 E311.12401
G1 X98.731 Y120.4 E312.37247
G1 X98.731 Y120.8 E312.38577
G1 X136.267 Y120.8 E313.63422
G1 X136.267 Y121.2 E313.64753
G1 X98.731 Y121.2 E314.89598
G1 X98.731 Y121.6 E314.90928
G1 X136.267 Y121.6 E316.15773
G1 X136.267 Y122 E316.17104
G1 X98.731 Y122 E317.41949
G1 X98.731 Y122.4 E317.4328
G1 X136.267 Y122.4 E318.68125
G1 X136.267 Y122.8 E318.69455
G1 X98.731 Y122.8 E319.943
G1 X98.731 Y123.2 E319.95631
G1 X136.267 Y123.2 E321.20476
G1 X136.267 Y123.6 E321.21806
G1 X98.731 Y123.6 E322.46652
G1 X98.731 Y124 E322.47982
G1 X136.267 Y124 E323.72827
G1 X136.267 Y124.4 E323.74158
G1 X98.731 Y124.4 E324.99003
G1 X98.731 Y124.8 E325.00333
G1 X136.267 Y124.8 E326.25179
G1 X136.266 Y125.2 E326.26509
G1 X98.73 Y125.2 E327.51354
G1 X98.73 Y125.6 E327.52685
G1 X136.266 Y125.6 E328.7753
G1 X136.266 Y126 E328.7886
G1 X98.73 Y126 E330.03706
G1 X98.73 Y126.4 E330.05036
G1 X136.266 Y126.4 E331.29881
G1 X136.266 Y126.8 E331.31212
G1 X98.73 Y126.8 E332.56057
G1 X98.73 Y127.2 E332.57387
G1 X136.266 Y127.2 E333.82233
G1 X136.266 Y127.6 E333.83563
G1 X98.73 Y127.6 E335.08408
G1 X98.73 Y128 E335.09739
G1 X136.266 Y128 E336.34584
G1 X136.266 Y128.4 E336.35914
G1 X98.73 Y128.4 E337.60759
G1 X98.73 Y128.8 E337.6209
G1 X136.266 Y128.8 E338.86935
G1 X136.266 Y129.2 E338.88266
G1 X98.73 Y129.2 E340.13111
G1 X98.73 Y129.6 E340.14441
G1 X136.266 Y129.6 E341.39286
G1 X136.266 Y130 E341.40617
G1 X98.73 Y130 E342.65462
G1 X98.73 Y130.4 E342.66792
G1 X136.266 Y130.4 E343.91638
G1 X136.266 Y130.8 E343.92968
G1 X98.73 Y130.8 E345.17813
G1 X98.73 Y131.2 E345.19144
G1 X136.266 Y131.2 E346.43989
G1 X136.266 Y131.6 E346.45319
G1 X98.73 Y131.6 E347.70165
G1 X98.73 Y132 E347.71495
G1 X136.266 Y132 E348.9634
G1 X136.266 Y132.4 E348.97671
G1 X98.73 Y132.4 E350.22516
G1 X98.729 Y132.629 E350.23278
G1 X98.737 Y132.8 E350.23847
G1 X136.265 Y132.8 E351.48666
G1 X136.24 Y133.194 E351.49979
G1 X136.239 Y133.2 E351.49999
G1 X98.771 Y133.2 E352.74618
G1 X98.79 Y133.411 E352.75323
G1 X98.821 Y133.6 E352.7596
G1 X136.183 Y133.6 E354.00226
G1 X136.147 Y133.79 E354.00869
G1 X136.091 Y134 E354.01592
G1 X98.906 Y134 E355.2527
G1 X98.912 Y134.024 E355.25352
G1 X99.01 Y134.336 E355.2644
G1 X99.034 Y134.4 E355.26667
G1 X135.964 Y134.4 E356.49497
G1 X135.87 Y134.639 E356.50351
G1 X135.794 Y134.8 E356.50943
G1 X99.204 Y134.8 E357.72642
G1 X99.245 Y134.887 E357.72962
G1 X99.378 Y135.134 E357.73895
G1 X99.419 Y135.2 E357.74154
G1 X135.582 Y135.2 E358.94432
G1 X135.43 Y135.44 E358.95377
G1 X135.312 Y135.6 E358.96038
G1 X99.685 Y135.6 E360.14534
G1 X99.721 Y135.649 E360.14736
G1 X99.916 Y135.888 E360.15762
G1 X100.02 Y136 E360.16271
G1 X134.979 Y136 E361.32545
G1 X134.846 Y136.141 E361.3319
G1 X134.621 Y136.35 E361.34211
G1 X134.559 Y136.4 E361.34476
G1 X100.439 Y136.4 E362.47959
G1 X100.564 Y136.505 E362.48502
G1 X100.825 Y136.697 E362.4958
G1 X100.986 Y136.8 E362.50216
G1 X134.009 Y136.8 E363.60051
G1 X133.865 Y136.89 E363.60615
G1 X133.617 Y137.024 E363.61553
G1 X133.333 Y137.156 E363.62595
G1 X133.218 Y137.2 E363.63004
G1 X101.78 Y137.2 E364.67567
G0 F9000 X101.896 Y137.246
G1 F1500 X102.18 Y137.338 E364.6856
G1 X102.477 Y137.416 E364.69582
G1 X102.772 Y137.473 E364.70581
G1 X103.075 Y137.51 E364.71596
G1 X103.479 Y137.536 E364.72943
G1 X131.35 Y137.54 E365.65642
G1 X131.572 Y137.53 E365.66381
G1 X132.141 Y137.479 E365.68281
G1 X132.511 Y137.416 E365.6953
G1 X132.755 Y137.357 E365.70365
G1 X133.066 Y137.259 E365.71449
G1 X133.218 Y137.2 E365.71991
G1 F1500 E359.21991
G0 F300 X133.218 Y137.2 Z0.94
G0 F9000 X133.531 Y138.005
G0 X132.687 Y138.264
G0 X131.373 Y138.404
G0 X103.001 Y138.372
G0 X101.934 Y138.167
G0 X100.937 Y137.768
G0 X100.035 Y137.189
G0 X99.264 Y136.455
G0 X98.634 Y135.574
G0 X98.193 Y134.616
G0 X97.934 Y133.521
G0 X97.866 Y132.643
G0 X97.898 Y101.731
G0 X97.941 Y101.381
G0 X98.799 Y101.487
;TIME_ELAPSED:308.709901
;LAYER:-3
;TYPE:SUPPORT-INTERFACE
G1 F1500 E365.71991
G1 X98.799 Y133.464 E366.78347
G1 X98.79 Y133.411 E366.78526
G1 X98.739 Y132.842 E366.80426
G1 X98.729 Y132.629 E366.81135
G1 X98.733 Y102.209 E367.82313
G1 X98.759 Y101.805 E367.83659
G1 X98.795 Y101.508 E367.84654
G1 F1500 E361.34654
G0 F9000 X97.898 Y101.731
G0 X97.877 Y132.895
G0 X97.934 Y133.521
G0 X98.799 Y133.464
G1 F1500 E367.84654
G1 X98.851 Y133.775 E367.85703
G1 X98.912 Y134.024 E367.86556
G1 X99.01 Y134.336 E367.87643
G1 X99.111 Y134.598 E367.88577
G1 X99.199 Y134.787 E367.89271
G1 X99.199 Y100.212 E369.04268
G1 X99.273 Y100.056 E369.04842
G1 X99.407 Y99.814 E369.05762
G1 X99.569 Y99.559 E369.06767
G1 X99.599 Y99.518 E369.06936
G1 X99.599 Y135.479 E370.26543
G1 X99.721 Y135.649 E370.27239
G1 X99.916 Y135.888 E370.28264
G1 X99.999 Y135.977 E370.28669
G1 X99.999 Y99.021 E371.51585
G1 X100.153 Y98.858 E371.52331
G1 X100.378 Y98.649 E371.53353
G1 X100.399 Y98.631 E371.53445
G1 X100.399 Y136.366 E372.78952
G1 X100.564 Y136.505 E372.79669
G1 X100.799 Y136.677 E372.80638
G1 X100.799 Y98.322 E374.08207
G1 X100.851 Y98.285 E374.08419
G1 X101.135 Y98.108 E374.09532
G1 X101.199 Y98.073 E374.09775
G1 X101.199 Y136.925 E375.38997
G1 X101.326 Y136.996 E375.39481
G1 X101.599 Y137.125 E375.40486
G1 X101.599 Y97.874 E376.71035
G1 X101.666 Y97.843 E376.7128
G1 X101.933 Y97.74 E376.72232
G1 X101.999 Y97.719 E376.72463
G1 X101.999 Y137.279 E378.0404
G1 X102.18 Y137.338 E378.04673
G1 X102.399 Y137.395 E378.05426
G1 X102.399 Y97.604 E379.37771
G1 X102.488 Y97.583 E379.38075
G1 X102.799 Y97.53 E379.39124
G1 X102.799 Y137.476 E380.71985
G1 X103.075 Y137.51 E380.7291
G1 X103.199 Y137.517 E380.73323
G1 X103.199 Y97.489 E382.06457
G1 X103.427 Y97.469 E382.07218
G1 X103.599 Y97.461 E382.07791
G1 X103.599 Y137.536 E383.41081
G1 X103.999 Y137.536 E383.42411
G1 X103.999 Y97.46 E384.75705
G1 X104.399 Y97.46 E384.77035
G1 X104.399 Y137.536 E386.10328
G1 X104.799 Y137.536 E386.11659
G1 X104.799 Y97.46 E387.44952
G1 X105.199 Y97.46 E387.46282
G1 X105.199 Y137.536 E388.79576
G1 X105.599 Y137.536 E388.80906
G1 X105.599 Y97.46 E390.142
G1 X105.999 Y97.46 E390.1553
G1 X105.999 Y137.536 E391.48823
G1 X106.399 Y137.536 E391.50154
G1 X106.399 Y97.46 E392.83447
G1 X106.799 Y97.46 E392.84777
G1 X106.799 Y137.536 E394.18071
G1 X107.199 Y137.536 E394.19401
G1 X107.199 Y97.46 E395.52694
G1 X107.599 Y97.46 E395.54025
G1 X107.599 Y137.536 E396.87318
G1 X107.999 Y137.536 E396.88649
G1 X107.999 Y97.46 E398.21942
G1 X108.399 Y97.46 E398.23272
G1 X108.399 Y137.536 E399.56566
G1 X108.799 Y137.536 E399.57896
G1 X108.799 Y97.46 E400.91189
G1 X109.199 Y97.46 E400.9252
G1 X109.199 Y137.536 E402.25813
G1 X109.599 Y137.536 E402.27143
G1 X109.599 Y97.46 E403.60437
G1 X109.999 Y97.46 E403.61767
G1 X109.999 Y137.536 E404.9506
G1 X110.399 Y137.536 E404.96391
G1 X110.399 Y97.46 E406.29684
G1 X110.799 Y97.461 E406.31015
G1 X110.799 Y137.536 E407.64305
G1 X111.199 Y137.536 E407.65635
G1 X111.199 Y97.461 E408.98925
G1 X111.599 Y97.461 E409.00255
G1 X111.599 Y137.536 E410.33545
G1 X111.999 Y137.536 E410.34876
G1 X111.999 Y97.461 E411.68166
G1 X112.399 Y97.461 E411.69496
G1 X112.399 Y137.536 E413.02786
G1 X112.799 Y137.537 E413.04117
G1 X112.799 Y97.461 E414.3741
G1 X113.199 Y97.461 E414.3874
G1 X113.199 Y137.537 E415.72034
G1 X113.599 Y137.537 E415.73364
G1 X113.599 Y97.461 E417.06657
G1 X113.999 Y97.461 E417.07988
G1 X113.999 Y137.537 E418.41281
G1 X114.399 Y137.537 E418.42611
G1 X114.399 Y97.461 E419.75905
G1 X114.799 Y97.461 E419.77235
G1 X114.799 Y137.537 E421.10529
G1 X115.199 Y137.537 E421.11859
G1 X115.199 Y97.461 E422.45152
G1 X115.599 Y97.461 E422.46483
G1 X115.599 Y137.537 E423.79776
G1 X115.999 Y137.537 E423.81106
G1 X115.999 Y97.461 E425.144
G1 X116.399 Y97.461 E425.1573
G1 X116.399 Y137.537 E426.49023
G1 X116.799 Y137.537 E426.50354
G1 X116.799 Y97.461 E427.83647
G1 X117.199 Y97.461 E427.84978
G1 X117.199 Y137.537 E429.18271
G1 X117.599 Y137.537 E429.19601
G1 X117.599 Y97.462 E430.52891
G1 X117.999 Y97.462 E430.54222
G1 X117.999 Y137.537 E431.87512
G1 X118.399 Y137.537 E431.88842
G1 X118.399 Y97.462 E433.22132
G1 X118.799 Y97.462 E433.23462
G1 X118.799 Y137.537 E434.56752
G1 X119.199 Y137.537 E434.58083
G1 X119.199 Y97.462 E435.91373
G1 X119.599 Y97.462 E435.92703
G1 X119.599 Y137.537 E437.25993
G1 X119.999 Y137.537 E437.27324
G1 X119.999 Y97.462 E438.60614
G1 X120.399 Y97.462 E438.61944
G1 X120.399 Y137.537 E439.95234
G1 X120.799 Y137.537 E439.96564
G1 X120.799 Y97.462 E441.29854
G1 X121.199 Y97.462 E441.31185
G1 X121.199 Y137.537 E442.64475
G1 X121.599 Y137.537 E442.65805
G1 X121.599 Y97.462 E443.99095
G1 X121.999 Y97.462 E444.00426
G1 X121.999 Y137.537 E445.33716
G1 X122.399 Y137.538 E445.35046
G1 X122.399 Y97.462 E446.68339
G1 X122.799 Y97.462 E446.6967
G1 X122.799 Y137.538 E448.02963
G1 X123.199 Y137.538 E448.04293
G1 X123.199 Y97.462 E449.37587
G1 X123.599 Y97.462 E449.38917
G1 X123.599 Y137.538 E450.72211
G1 X123.999 Y137.538 E450.73541
G1 X123.999 Y97.462 E452.06834
G1 X124.399 Y97.462 E452.08165
G1 X124.399 Y137.538 E453.41458
G1 X124.799 Y137.538 E453.42788
G1 X124.799 Y97.463 E454.76078
G1 X125.199 Y97.463 E454.77409
G1 X125.199 Y137.538 E456.10699
G1 X125.599 Y137.538 E456.12029
G1 X125.599 Y97.463 E457.45319
G1 X125.999 Y97.463 E457.4665
G1 X125.999 Y137.538 E458.7994
G1 X126.399 Y137.538 E458.8127
G1 X126.399 Y97.463 E460.1456
G1 X126.799 Y97.463 E460.1589
G1 X126.799 Y137.538 E461.4918
G1 X127.199 Y137.538 E461.50511
G1 X127.199 Y97.463 E462.83801
G1 X127.599 Y97.463 E462.85131
G1 X127.599 Y137.538 E464.18421
G1 X127.999 Y137.538 E464.19752
G1 X127.999 Y97.463 E465.53042
G1 X128.399 Y97.463 E465.54372
G1 X128.399 Y137.538 E466.87662
G1 X128.799 Y137.538 E466.88992
G1 X128.799 Y97.463 E468.22282
G1 X129.199 Y97.463 E468.23613
G1 X129.199 Y137.538 E469.56903
G1 X129.599 Y137.538 E469.58233
G1 X129.599 Y97.463 E470.91523
G1 X129.999 Y97.463 E470.92854
G1 X129.999 Y137.538 E472.26144
G1 X130.399 Y137.538 E472.27474
G1 X130.399 Y97.463 E473.60764
G1 X130.799 Y97.463 E473.62094
G1 X130.799 Y137.538 E474.95384
G1 X131.199 Y137.538 E474.96715
G1 X131.2 Y97.463 E476.30005
G1 X131.52 Y97.463 E476.31069
G1 X131.6 Y97.469 E476.31336
G1 X131.599 Y137.527 E477.64569
G1 X131.999 Y137.491 E477.65905
G1 X132 Y97.499 E478.98919
G1 X132.227 Y97.526 E478.99679
G1 X132.4 Y97.56 E479.00266
G1 X132.399 Y137.434 E480.32887
G1 X132.51 Y137.415 E480.33262
G1 X132.754 Y137.356 E480.34097
G1 X132.799 Y137.342 E480.34253
G1 X132.8 Y97.656 E481.6625
G1 X132.817 Y97.66 E481.66308
G1 X133.102 Y97.753 E481.67305
G1 X133.2 Y97.792 E481.67656
G1 X133.199 Y137.207 E482.9875
G1 X133.332 Y137.155 E482.99225
G1 X133.599 Y137.031 E483.00205
G1 X133.6 Y97.969 E484.30125
G1 X133.673 Y98.003 E484.30393
G1 X133.921 Y98.141 E484.31337
G1 X134 Y98.192 E484.3165
G1 X133.999 Y136.806 E485.60081
G1 X134.147 Y136.713 E485.60662
G1 X134.378 Y136.547 E485.61608
G1 X134.399 Y136.53 E485.61698
G1 X134.4 Y98.469 E486.88289
G1 X134.435 Y98.494 E486.88432
G1 X134.656 Y98.68 E486.89393
G1 X134.8 Y98.816 E486.90052
G1 X134.799 Y136.183 E488.14335
G1 X134.845 Y136.14 E488.14544
G1 X135.061 Y135.912 E488.15589
G1 X135.199 Y135.747 E488.16304
G1 X135.2 Y99.255 E489.37677
G1 X135.278 Y99.35 E489.38086
G1 X135.444 Y99.581 E489.39032
G1 X135.6 Y99.832 E489.40015
G1 X135.599 Y135.17 E490.5755
G1 X135.726 Y134.941 E490.58421
G1 X135.869 Y134.638 E490.59535
G1 X135.975 Y134.371 E490.60491
G1 X135.999 Y134.298 E490.60746
G1 X136 Y100.699 E491.72497
G1 X136.087 Y100.975 E491.7346
G1 X136.148 Y101.224 E491.74312
G1 X136.209 Y101.588 E491.7554
G1 X136.26 Y102.157 E491.7744
G1 X136.27 Y102.37 E491.78149
G1 X136.265 Y132.789 E492.79323
G1 X136.239 Y133.193 E492.8067
G1 X136.203 Y133.49 E492.81665
G1 X136.146 Y133.789 E492.82677
G1 X136.068 Y134.086 E492.83698
G1 F1500 E486.33698
G0 F300 X136.068 Y134.086 Z1.44
G0 F9000 X136.905 Y134.305
G0 X137.102 Y133.269
G0 X137.135 Y122.904
G0 X123.361 Y122.904
;TIME_ELAPSED:468.155503
;LAYER:0
;TYPE:WALL-INNER
;MESH:expander_adapter_5.stl
G1 F1500 E492.83698
G1 F1200 X124.003 Y122.924 E492.85835
G1 X124.644 Y122.868 E492.87975
G1 X125.274 Y122.737 E492.90115
G1 X125.883 Y122.533 E492.92251
G1 X126.464 Y122.256 E492.94392
G1 X127.008 Y121.914 E492.96529
G1 X127.507 Y121.509 E492.98667
G1 X127.957 Y121.049 E493.00807
G1 X128.348 Y120.537 E493.0295
G1 X128.673 Y119.984 E493.05083
G1 X128.934 Y119.396 E493.07223
G1 X129.123 Y118.781 E493.09363
G1 X129.237 Y118.149 E493.11499
G1 X129.276 Y117.508 E493.13635
G1 X129.24 Y116.866 E493.15773
G1 X129.128 Y116.231 E493.17918
G1 X128.94 Y115.616 E493.20057
G1 X128.681 Y115.029 E493.22191
G1 X128.356 Y114.474 E493.2433
G1 X127.965 Y113.961 E493.26475
G1 X127.517 Y113.5 E493.28613
G1 X127.019 Y113.095 E493.30748
G1 X126.476 Y112.752 E493.32884
G1 X125.897 Y112.474 E493.35021
G1 X125.287 Y112.269 E493.37161
G1 X124.659 Y112.135 E493.39297
G1 X124.018 Y112.077 E493.41437
G1 X123.376 Y112.093 E493.43573
G1 X122.739 Y112.187 E493.45715
G1 X122.118 Y112.356 E493.47856
G1 X121.523 Y112.597 E493.49991
G1 X120.959 Y112.907 E493.52131
G1 X120.436 Y113.281 E493.5427
G1 X119.961 Y113.715 E493.5641
G1 X119.54 Y114.202 E493.58551
G1 X119.182 Y114.735 E493.60686
G1 X118.888 Y115.307 E493.62826
G1 X118.662 Y115.908 E493.64961
G1 X118.511 Y116.533 E493.671
G1 X118.434 Y117.171 E493.69237
G1 X118.432 Y117.814 E493.71376
G1 X118.506 Y118.453 E493.73515
G1 X118.657 Y119.078 E493.75654
G1 X118.881 Y119.681 E493.77793
G1 X119.174 Y120.254 E493.79934
G1 X119.532 Y120.787 E493.82069
G1 X119.951 Y121.274 E493.84206
G1 X120.425 Y121.711 E493.8635
G1 X120.948 Y122.085 E493.88489
G1 X121.511 Y122.396 E493.90628
G1 X122.105 Y122.638 E493.92762
G1 X122.726 Y122.809 E493.94904
G1 X123.361 Y122.904 E493.97039
G0 F6000 X123.397 Y122.505
;TYPE:WALL-OUTER
G1 F1200 X123.992 Y122.523 E493.99019
G1 X124.586 Y122.472 E494.01002
G1 X125.169 Y122.35 E494.02983
G1 X125.733 Y122.161 E494.04962
G1 X126.271 Y121.905 E494.06943
G1 X126.775 Y121.588 E494.08924
G1 X127.237 Y121.213 E494.10903
G1 X127.654 Y120.787 E494.12885
G1 X128.015 Y120.313 E494.14867
G1 X128.317 Y119.801 E494.16844
G1 X128.559 Y119.256 E494.18828
G1 X128.734 Y118.687 E494.20808
G1 X128.839 Y118.101 E494.22788
G1 X128.875 Y117.507 E494.24767
G1 X128.842 Y116.912 E494.26749
G1 X128.738 Y116.325 E494.28732
G1 X128.564 Y115.756 E494.30711
G1 X128.324 Y115.211 E494.32691
G1 X128.023 Y114.697 E494.34672
G1 X127.662 Y114.223 E494.36654
G1 X127.246 Y113.796 E494.38637
G1 X126.785 Y113.42 E494.40616
G1 X126.282 Y113.103 E494.42593
G1 X125.746 Y112.845 E494.44572
G1 X125.181 Y112.655 E494.46554
G1 X124.599 Y112.531 E494.48533
G1 X124.005 Y112.477 E494.50517
G1 X123.41 Y112.492 E494.52497
G1 X122.821 Y112.579 E494.54477
G1 X122.246 Y112.736 E494.5646
G1 X121.695 Y112.959 E494.58437
G1 X121.172 Y113.246 E494.60421
G1 X120.688 Y113.592 E494.624
G1 X120.248 Y113.994 E494.64382
G1 X119.859 Y114.445 E494.66363
G1 X119.527 Y114.939 E494.68342
G1 X119.254 Y115.469 E494.70325
G1 X119.045 Y116.026 E494.72304
G1 X118.905 Y116.604 E494.74282
G1 X118.834 Y117.196 E494.76265
G1 X118.832 Y117.791 E494.78244
G1 X118.901 Y118.383 E494.80226
G1 X119.04 Y118.961 E494.82204
G1 X119.248 Y119.52 E494.84188
G1 X119.519 Y120.051 E494.8617
G1 X119.851 Y120.544 E494.88147
G1 X120.239 Y120.996 E494.90128
G1 X120.678 Y121.4 E494.92113
G1 X121.162 Y121.746 E494.94092
G1 X121.684 Y122.035 E494.96076
G1 X122.234 Y122.259 E494.98051
G1 X122.809 Y122.417 E495.00035
G1 X123.397 Y122.505 E495.02012
G0 F6000 X123.358 Y122.943
G1 F1500 E488.52012
G0 F6000 X120.846 Y122.247
G0 X121.625 Y121.015
G0 X113.569 Y120.886
G0 X114.419 Y122.069
G0 X111.303 Y122.924
;TYPE:WALL-INNER
G1 F1500 E495.02012
G1 F1200 X111.944 Y122.868 E495.04152
G1 X112.574 Y122.737 E495.06292
G1 X113.183 Y122.533 E495.08429
G1 X113.764 Y122.256 E495.10569
G1 X114.308 Y121.914 E495.12707
G1 X114.807 Y121.509 E495.14844
G1 X115.257 Y121.049 E495.16984
G1 X115.648 Y120.537 E495.19127
G1 X115.973 Y119.984 E495.21261
G1 X116.234 Y119.396 E495.234
G1 X116.423 Y118.781 E495.2554
G1 X116.537 Y118.149 E495.27676
G1 X116.576 Y117.508 E495.29812
G1 X116.54 Y116.866 E495.31951
G1 X116.428 Y116.231 E495.34095
G1 X116.24 Y115.616 E495.36234
G1 X115.981 Y115.029 E495.38368
G1 X115.656 Y114.474 E495.40507
G1 X115.265 Y113.961 E495.42653
G1 X114.817 Y113.5 E495.44791
G1 X114.319 Y113.095 E495.46926
G1 X113.776 Y112.752 E495.49062
G1 X113.197 Y112.474 E495.51198
G1 X112.587 Y112.269 E495.53339
G1 X111.959 Y112.135 E495.55474
G1 X111.318 Y112.077 E495.57615
G1 X110.676 Y112.093 E495.59751
G1 X110.039 Y112.187 E495.61893
G1 X109.418 Y112.356 E495.64033
G1 X108.823 Y112.597 E495.66168
G1 X108.259 Y112.907 E495.68309
G1 X107.736 Y113.281 E495.70447
G1 X107.261 Y113.715 E495.72587
G1 X106.84 Y114.202 E495.74728
G1 X106.482 Y114.735 E495.76864
G1 X106.188 Y115.307 E495.79003
G1 X105.962 Y115.908 E495.81139
G1 X105.811 Y116.533 E495.83277
G1 X105.734 Y117.171 E495.85415
G1 X105.732 Y117.814 E495.87553
G1 X105.806 Y118.453 E495.89693
G1 X105.957 Y119.078 E495.91831
G1 X106.181 Y119.681 E495.93971
G1 X106.474 Y120.254 E495.96111
G1 X106.832 Y120.787 E495.98247
G1 X107.251 Y121.274 E496.00384
G1 X107.725 Y121.711 E496.02528
G1 X108.248 Y122.085 E496.04666
G1 X108.811 Y122.396 E496.06806
G1 X109.405 Y122.638 E496.08939
G1 X110.026 Y122.809 E496.11081
G1 X110.661 Y122.904 E496.13217
G1 X111.303 Y122.924 E496.15353
G0 F6000 X111.292 Y122.523
;TYPE:WALL-OUTER
G1 F1200 X111.886 Y122.472 E496.17336
G1 X112.469 Y122.35 E496.19317
G1 X113.033 Y122.161 E496.21296
G1 X113.571 Y121.905 E496.23277
G1 X114.075 Y121.588 E496.25258
G1 X114.537 Y121.213 E496.27237
G1 X114.954 Y120.787 E496.29219
G1 X115.315 Y120.313 E496.31201
G1 X115.617 Y119.801 E496.33178
G1 X115.859 Y119.256 E496.35162
G1 X116.034 Y118.687 E496.37142
G1 X116.139 Y118.101 E496.39122
G1 X116.175 Y117.507 E496.41101
G1 X116.142 Y116.912 E496.43083
G1 X116.038 Y116.325 E496.45066
G1 X115.864 Y115.756 E496.47045
G1 X115.624 Y115.211 E496.49025
G1 X115.323 Y114.697 E496.51006
G1 X114.962 Y114.223 E496.52988
G1 X114.546 Y113.796 E496.54971
G1 X114.085 Y113.42 E496.5695
G1 X113.582 Y113.103 E496.58927
G1 X113.046 Y112.845 E496.60906
G1 X112.481 Y112.655 E496.62888
G1 X111.899 Y112.531 E496.64867
G1 X111.305 Y112.477 E496.66851
G1 X110.71 Y112.492 E496.68831
G1 X110.121 Y112.579 E496.70811
G1 X109.546 Y112.736 E496.72794
G1 X108.995 Y112.959 E496.74771
G1 X108.472 Y113.246 E496.76755
G1 X107.988 Y113.592 E496.78734
G1 X107.548 Y113.994 E496.80716
G1 X107.159 Y114.445 E496.82697
G1 X106.827 Y114.939 E496.84676
G1 X106.554 Y115.469 E496.86659
G1 X106.345 Y116.026 E496.88638
G1 X106.205 Y116.604 E496.90616
G1 X106.134 Y117.196 E496.92599
G1 X106.132 Y117.791 E496.94578
G1 X106.201 Y118.383 E496.9656
G1 X106.34 Y118.961 E496.98538
G1 X106.548 Y119.52 E497.00522
G1 X106.819 Y120.051 E497.02504
G1 X107.151 Y120.544 E497.04481
G1 X107.539 Y120.996 E497.06462
G1 X107.978 Y121.4 E497.08447
G1 X108.462 Y121.746 E497.10426
G1 X108.984 Y122.035 E497.1241
G1 X109.534 Y122.259 E497.14385
G1 X110.109 Y122.417 E497.16369
G1 X110.697 Y122.505 E497.18346
G1 X111.292 Y122.523 E497.20326
G0 F6000 X111.304 Y122.962
G1 F1500 E490.70326
G0 F6000 X109.986 Y122.996
G0 X110.292 Y121.57
G0 X102.865 Y122.996
G0 X104.34 Y122.996
G0 X104.13 Y132.14
;TYPE:WALL-INNER
G1 F1500 E497.20326
G1 F1200 X104.13 Y102.86 E498.17712
G1 X130.87 Y102.86 E499.06649
G1 X130.87 Y132.14 E500.04035
G1 X104.13 Y132.14 E500.92973
G0 F6000 X103.73 Y132.54
;TYPE:WALL-OUTER
G1 F1200 X103.73 Y102.46 E501.93019
G1 X131.27 Y102.46 E502.84617
G1 X131.27 Y132.54 E503.84664
G1 X103.73 Y132.54 E504.76262
G0 F6000 X104 Y132.27
G0 X104.24 Y131.75
G0 X104.52 Y131.75
;TYPE:SKIN
G1 F1200 X104.52 Y103.25 E505.71054
G1 X130.48 Y103.25 E506.57397
G1 X130.48 Y131.75 E507.52188
G1 X104.52 Y131.75 E508.38532
G1 F1500 E501.88532
G0 F6000 X104.24 Y131.75
G0 X104.34 Y122.496
G0 X102.865 Y122.496
G0 X108.925 Y121.015
G0 X108.146 Y122.247
G0 X108.763 Y122.496
G0 X108.643 Y122.749
G1 F1500 E508.38532
G1 F1200 X109.279 Y123.008 E508.40816
G1 X109.946 Y123.191 E508.43116
G1 X110.626 Y123.294 E508.45404
G1 X111.314 Y123.314 E508.47693
G1 X112.001 Y123.254 E508.49987
G1 X112.676 Y123.114 E508.52279
G1 X113.329 Y122.896 E508.54569
G1 X113.953 Y122.599 E508.56868
G1 X114.536 Y122.232 E508.59159
G1 X115.07 Y121.798 E508.61448
G1 X115.553 Y121.305 E508.63743
G1 X115.972 Y120.755 E508.66043
G1 X116.32 Y120.163 E508.68327
G1 X116.6 Y119.533 E508.7062
G1 X116.803 Y118.873 E508.72917
G1 X116.925 Y118.196 E508.75205
G1 X116.966 Y117.508 E508.77497
G1 X116.928 Y116.821 E508.79785
G1 X116.808 Y116.14 E508.82085
G1 X116.606 Y115.48 E508.84381
G1 X116.328 Y114.851 E508.86668
G1 X115.98 Y114.256 E508.88961
G1 X115.561 Y113.706 E508.91261
G1 X115.08 Y113.212 E508.93554
G1 X114.547 Y112.777 E508.95842
G1 X113.965 Y112.41 E508.9813
G1 X113.344 Y112.112 E509.00421
G1 X112.69 Y111.892 E509.02716
G1 X112.017 Y111.749 E509.05005
G1 X111.331 Y111.687 E509.07296
G1 X110.643 Y111.703 E509.09585
G1 X109.959 Y111.805 E509.11885
G1 X109.293 Y111.986 E509.1418
G1 X108.655 Y112.244 E509.16469
G1 X108.051 Y112.576 E509.18762
G1 X107.49 Y112.977 E509.21055
G1 X106.981 Y113.442 E509.23348
G1 X106.53 Y113.964 E509.25643
G1 X106.145 Y114.536 E509.27936
G1 X105.831 Y115.149 E509.30227
G1 X105.588 Y115.793 E509.32516
G1 X105.427 Y116.463 E509.34808
G1 X105.344 Y117.147 E509.371
G1 X105.342 Y117.836 E509.39391
G1 X105.422 Y118.521 E509.41685
G1 X105.583 Y119.193 E509.43983
G1 X105.824 Y119.839 E509.46277
G1 X106.137 Y120.453 E509.48569
G1 X106.522 Y121.023 E509.50857
G1 X106.97 Y121.545 E509.53145
G1 X107.479 Y122.014 E509.55447
G1 X108.039 Y122.415 E509.57737
G1 X108.643 Y122.749 E509.60033
G1 F1500 E503.10033
G0 F6000 X108.763 Y122.496
G0 X110.676 Y122.744
G0 X111.92 Y122.709
G0 X113.122 Y122.384
G0 X114.006 Y121.898
G0 X115.807 Y120.643
G0 X114.599 Y119.826
G0 X120.042 Y119.174
G0 X118.706 Y119.758
G0 X119.444 Y120.854
G0 X119.222 Y121.023
G1 F1500 E509.60033
G1 F1200 X119.67 Y121.545 E509.62321
G1 X120.179 Y122.014 E509.64623
G1 X120.739 Y122.415 E509.66914
G1 X121.343 Y122.749 E509.69209
G1 X121.979 Y123.008 E509.71493
G1 X122.646 Y123.191 E509.73794
G1 X123.326 Y123.294 E509.76081
G1 X124.014 Y123.314 E509.78371
G1 X124.701 Y123.254 E509.80664
G1 X125.376 Y123.114 E509.82957
G1 X126.029 Y122.896 E509.85247
G1 X126.653 Y122.599 E509.87545
G1 X127.236 Y122.232 E509.89837
G1 X127.77 Y121.798 E509.92125
G1 X128.253 Y121.305 E509.94421
G1 X128.672 Y120.755 E509.96721
G1 X129.02 Y120.163 E509.99005
G1 X129.3 Y119.533 E510.01298
G1 X129.503 Y118.873 E510.03594
G1 X129.625 Y118.196 E510.05882
G1 X129.666 Y117.508 E510.08175
G1 X129.628 Y116.821 E510.10463
G1 X129.508 Y116.14 E510.12763
G1 X129.306 Y115.48 E510.15059
G1 X129.028 Y114.851 E510.17346
G1 X128.68 Y114.256 E510.19639
G1 X128.261 Y113.706 E510.21938
G1 X127.78 Y113.212 E510.24231
G1 X127.247 Y112.777 E510.2652
G1 X126.665 Y112.41 E510.28808
G1 X126.044 Y112.112 E510.31099
G1 X125.39 Y111.892 E510.33394
G1 X124.717 Y111.749 E510.35682
G1 X124.031 Y111.687 E510.37973
G1 X123.343 Y111.703 E510.40262
G1 X122.659 Y111.805 E510.42562
G1 X121.993 Y111.986 E510.44858
G1 X121.355 Y112.244 E510.47147
G1 X120.751 Y112.576 E510.49439
G1 X120.19 Y112.977 E510.51733
G1 X119.681 Y113.442 E510.54026
G1 X119.23 Y113.964 E510.5632
G1 X118.845 Y114.536 E510.58614
G1 X118.531 Y115.149 E510.60904
G1 X118.288 Y115.793 E510.63194
G1 X118.127 Y116.463 E510.65486
G1 X118.044 Y117.147 E510.67777
G1 X118.042 Y117.836 E510.70069
G1 X118.122 Y118.521 E510.72363
G1 X118.283 Y119.193 E510.74661
G1 X118.524 Y119.839 E510.76954
G1 X118.837 Y120.453 E510.79246
G1 X119.222 Y121.023 E510.81534
G1 F1500 E504.31534
G0 F6000 X119.444 Y120.854
G0 X119.38 Y120.902
G0 X120.54 Y120.021
G0 X119.38 Y133.405
G0 X119.38 Y131.93
G0 X105.002 Y132.03
G0 X105.002 Y131.589
G1 F1500 E510.81534
G1 F1200 X104.679 Y131.266 E510.83054
G0 F6000 X104.679 Y130.7
G1 F1200 X105.568 Y131.589 E510.87235
G0 F6000 X106.133 Y131.589
G1 F1200 X104.679 Y130.135 E510.94074
G0 F6000 X104.679 Y129.569
G1 F1200 X106.699 Y131.589 E511.03576
G0 F6000 X107.265 Y131.589
G1 F1200 X104.679 Y129.003 E511.1574
G0 F6000 X104.679 Y128.438
G1 F1200 X107.83 Y131.589 E511.30561
G0 F6000 X108.396 Y131.589
G1 F1200 X104.679 Y127.872 E511.48044
G0 F6000 X104.679 Y127.306
G1 F1200 X108.962 Y131.589 E511.6819
G0 F6000 X109.528 Y131.589
G1 F1200 X104.679 Y126.741 E511.90996
G0 F6000 X104.679 Y126.175
G1 F1200 X110.093 Y131.589 E512.16462
G0 F6000 X110.659 Y131.589
G1 F1200 X104.679 Y125.609 E512.4459
G0 F6000 X104.679 Y125.044
G1 F1200 X111.225 Y131.589 E512.75378
G0 F6000 X111.79 Y131.589
G1 F1200 X104.679 Y124.478 E513.08826
G0 F6000 X104.679 Y123.912
G1 F1200 X112.356 Y131.589 E513.44936
G0 F6000 X112.922 Y131.589
G1 F1200 X104.679 Y123.346 E513.83709
G0 F6000 X104.679 Y122.781
G1 F1200 X113.487 Y131.589 E514.25139
G0 F6000 X114.053 Y131.589
G1 F1200 X104.679 Y122.215 E514.69231
G0 F6000 X104.679 Y121.649
G1 F1200 X114.619 Y131.589 E515.15986
G0 F6000 X115.184 Y131.589
G1 F1200 X104.679 Y121.084 E515.65398
G0 F6000 X104.679 Y120.518
G1 F1200 X115.75 Y131.589 E516.17473
G0 F6000 X116.316 Y131.589
G1 F1200 X104.679 Y119.952 E516.7221
G0 F6000 X104.679 Y119.387
G1 F1200 X106.358 Y121.065 E516.80105
G0 F6000 X106.723 Y120.821
G0 X106.039 Y119.619
G0 X105.628 Y119.77
G1 F1200 X104.679 Y118.821 E516.84569
G0 F6000 X104.679 Y118.255
G1 F1200 X105.356 Y118.933 E516.87756
G0 F6000 X105.228 Y118.239
G1 F1200 X104.679 Y117.69 E516.90338
G0 F6000 X105.182 Y117.627
G1 F1200 X104.679 Y117.124 E516.92704
G0 F6000 X105.192 Y117.071
G1 F1200 X104.679 Y116.558 E516.95117
G0 F6000 X104.679 Y115.993
G1 F1200 X105.253 Y116.567 E516.97817
G0 F6000 X105.35 Y116.098
G1 F1200 X104.679 Y115.427 E517.00973
G0 F6000 X104.679 Y114.861
G1 F1200 X105.469 Y115.652 E517.04691
G0 F6000 X105.624 Y115.241
G1 F1200 X104.679 Y114.296 E517.09136
G0 F6000 X104.679 Y113.73
G1 F1200 X105.802 Y114.853 E517.14419
G0 F6000 X105.993 Y114.479
G1 F1200 X104.679 Y113.164 E517.20602
G0 F6000 X104.679 Y112.598
G1 F1200 X106.218 Y114.138 E517.27843
G0 F6000 X106.453 Y113.807
G1 F1200 X104.679 Y112.033 E517.36187
G0 F6000 X104.679 Y111.467
G1 F1200 X106.715 Y113.504 E517.45766
G0 F6000 X106.991 Y113.214
G1 F1200 X104.679 Y110.901 E517.56644
G0 F6000 X104.679 Y110.336
G1 F1200 X107.287 Y112.944 E517.68911
G0 F6000 X107.605 Y112.696
G1 F1200 X104.679 Y109.77 E517.82674
G0 F6000 X104.679 Y109.204
G1 F1200 X107.934 Y112.46 E517.97987
G0 F6000 X108.296 Y112.256
G1 F1200 X104.679 Y108.639 E518.15
G0 F6000 X104.679 Y108.073
G1 F1200 X108.67 Y112.064 E518.33772
G0 F6000 X109.072 Y111.901
G1 F1200 X104.679 Y107.507 E518.54438
G0 F6000 X104.679 Y106.942
G1 F1200 X109.499 Y111.762 E518.7711
G0 F6000 X109.947 Y111.644
G1 F1200 X104.679 Y106.376 E519.01889
G0 F6000 X104.679 Y105.81
G1 F1200 X110.439 Y111.57 E519.28982
G0 F6000 X110.968 Y111.534
G1 F1200 X104.679 Y105.245 E519.58564
G0 F6000 X104.679 Y104.679
G1 F1200 X111.545 Y111.545 E519.90859
G0 F6000 X112.187 Y111.621
G1 F1200 X104.679 Y104.113 E520.26175
G0 F6000 X104.679 Y103.548
G1 F1200 X112.938 Y111.807 E520.65022
G0 F6000 X112.798 Y112.222
G0 X113.706 Y112.596
G0 X113.897 Y112.2
G1 F1200 X105.107 Y103.41 E521.06368
G0 F6000 X105.672 Y103.41
G1 F1200 X118.109 Y115.846 E521.64865
G0 F6000 X118.255 Y115.426
G1 F1200 X106.238 Y103.41 E522.21387
G0 F6000 X106.804 Y103.41
G1 F1200 X118.417 Y115.022 E522.76009
G0 F6000 X118.607 Y114.648
G1 F1200 X107.369 Y103.41 E523.28869
G0 F6000 X107.935 Y103.41
G1 F1200 X118.816 Y114.291 E523.8005
G0 F6000 X119.043 Y113.952
G1 F1200 X108.501 Y103.41 E524.29636
G0 F6000 X109.066 Y103.41
G1 F1200 X119.297 Y113.64 E524.77757
G0 F6000 X119.559 Y113.337
G1 F1200 X109.632 Y103.41 E525.24451
G0 F6000 X110.198 Y103.41
G1 F1200 X119.853 Y113.065 E525.69865
G0 F6000 X120.156 Y112.802
G1 F1200 X110.764 Y103.41 E526.14042
G0 F6000 X111.329 Y103.41
G1 F1200 X120.486 Y112.566 E526.57112
G0 F6000 X120.832 Y112.347
G1 F1200 X111.895 Y103.41 E526.99149
G0 F6000 X112.461 Y103.41
G1 F1200 X121.197 Y112.146 E527.4024
G0 F6000 X121.591 Y111.974
G1 F1200 X113.026 Y103.41 E527.80525
G0 F6000 X113.592 Y103.41
G1 F1200 X122 Y111.818 E528.20073
G0 F6000 X122.445 Y111.697
G1 F1200 X114.158 Y103.41 E528.59053
G0 F6000 X114.723 Y103.41
G1 F1200 X122.918 Y111.604 E528.97597
G0 F6000 X123.419 Y111.54
G1 F1200 X115.289 Y103.41 E529.35838
G0 F6000 X115.855 Y103.41
G1 F1200 X123.972 Y111.527 E529.74018
G0 F6000 X124.587 Y111.577
G1 F1200 X116.42 Y103.41 E530.12433
G0 F6000 X116.986 Y103.41
G1 F1200 X125.281 Y111.705 E530.5145
G0 F6000 X126.106 Y111.964
G1 F1200 X117.552 Y103.41 E530.91686
G0 F6000 X118.117 Y103.41
G1 F1200 X127.419 Y112.711 E531.35437
G0 F6000 X127.141 Y113.051
G0 X128.263 Y114.169
G0 X128.612 Y113.904
G1 F1200 X130.319 Y115.611 E531.43466
G0 F6000 X130.319 Y115.046
G1 F1200 X118.683 Y103.41 E531.98199
G0 F6000 X119.249 Y103.41
G1 F1200 X130.319 Y114.48 E532.50269
G0 F6000 X130.319 Y113.914
G1 F1200 X119.815 Y103.41 E532.99676
G0 F6000 X120.38 Y103.41
G1 F1200 X130.319 Y113.349 E533.46426
G0 F6000 X130.319 Y112.783
G1 F1200 X120.946 Y103.41 E533.90514
G0 F6000 X121.512 Y103.41
G1 F1200 X130.319 Y112.217 E534.31939
G0 F6000 X130.319 Y111.652
G1 F1200 X122.077 Y103.41 E534.70707
G0 F6000 X122.643 Y103.41
G1 F1200 X130.319 Y111.086 E535.06813
G0 F6000 X130.319 Y110.52
G1 F1200 X123.209 Y103.41 E535.40256
G0 F6000 X123.774 Y103.41
G1 F1200 X130.319 Y109.955 E535.71042
G0 F6000 X130.319 Y109.389
G1 F1200 X124.34 Y103.41 E535.99165
G0 F6000 X124.906 Y103.41
G1 F1200 X130.319 Y108.823 E536.24626
G0 F6000 X130.319 Y108.258
G1 F1200 X125.471 Y103.41 E536.4743
G0 F6000 X126.037 Y103.41
G1 F1200 X130.319 Y107.692 E536.67571
G0 F6000 X130.319 Y107.126
G1 F1200 X126.603 Y103.41 E536.8505
G0 F6000 X127.168 Y103.41
G1 F1200 X130.319 Y106.56 E536.99869
G0 F6000 X130.319 Y105.995
G1 F1200 X127.734 Y103.41 E537.12028
G0 F6000 X128.3 Y103.41
G1 F1200 X130.319 Y105.429 E537.21525
G0 F6000 X130.319 Y104.863
G1 F1200 X128.865 Y103.41 E537.28361
G0 F6000 X129.431 Y103.41
G1 F1200 X130.319 Y104.298 E537.32538
G0 F6000 X130.319 Y103.732
G1 F1200 X129.997 Y103.41 E537.34053
G1 F1500 E530.84053
G0 F6000 X129.997 Y102.97
G0 X128.965 Y103.07
G0 X128.965 Y101.595
G0 X127.305 Y115.181
G0 X128.515 Y114.368
G0 X128.965 Y115.4
G0 X129.367 Y115.225
G1 F1500 E537.34053
G1 F1200 X130.319 Y116.177 E537.38531
G0 F6000 X130.319 Y116.743
G1 F1200 X129.656 Y116.08 E537.41649
G0 F6000 X129.78 Y116.77
G1 F1200 X130.319 Y117.309 E537.44185
G0 F6000 X129.817 Y117.372
G1 F1200 X130.319 Y117.874 E537.46546
G0 F6000 X129.8 Y117.92
G1 F1200 X130.319 Y118.44 E537.48989
G0 F6000 X130.319 Y119.006
G1 F1200 X129.744 Y118.43 E537.51696
G0 F6000 X129.658 Y118.91
G1 F1200 X130.319 Y119.571 E537.54806
G0 F6000 X130.319 Y120.137
G1 F1200 X129.524 Y119.342 E537.58545
G0 F6000 X129.373 Y119.757
G1 F1200 X130.319 Y120.703 E537.62995
G0 F6000 X130.319 Y121.268
G1 F1200 X129.199 Y120.148 E537.68263
G0 F6000 X128.998 Y120.513
G1 F1200 X130.319 Y121.834 E537.74476
G0 F6000 X130.319 Y122.4
G1 F1200 X128.786 Y120.867 E537.81687
G0 F6000 X128.542 Y121.188
G1 F1200 X130.319 Y122.965 E537.90046
G0 F6000 X130.319 Y123.531
G1 F1200 X128.286 Y121.497 E537.99611
G0 F6000 X128.006 Y121.783
G1 F1200 X130.319 Y124.097 E538.10493
G0 F6000 X130.319 Y124.662
G1 F1200 X127.71 Y122.053 E538.22764
G0 F6000 X127.398 Y122.306
G1 F1200 X130.319 Y125.228 E538.36506
G0 F6000 X130.319 Y125.794
G1 F1200 X127.058 Y122.533 E538.51845
G0 F6000 X126.709 Y122.75
G1 F1200 X130.319 Y126.359 E538.68823
G0 F6000 X130.319 Y126.925
G1 F1200 X126.326 Y122.932 E538.87605
G0 F6000 X125.927 Y123.098
G1 F1200 X130.319 Y127.491 E539.08266
G0 F6000 X130.319 Y128.057
G1 F1200 X125.502 Y123.24 E539.30924
G0 F6000 X125.043 Y123.346
G1 F1200 X130.319 Y128.622 E539.5574
G0 F6000 X130.319 Y129.188
G1 F1200 X124.558 Y123.426 E539.82841
G0 F6000 X124.038 Y123.472
G1 F1200 X130.319 Y129.754 E540.12387
G0 F6000 X130.319 Y130.319
G1 F1200 X123.458 Y123.458 E540.44659
G0 F6000 X122.811 Y123.376
G1 F1200 X130.319 Y130.885 E540.79977
G0 F6000 X130.319 Y131.451
G1 F1200 X122.065 Y123.196 E541.18803
G0 F6000 X122.182 Y122.774
G0 X121.313 Y122.413
G0 X121.1 Y122.797
G1 F1200 X129.892 Y131.589 E541.60158
G0 F6000 X129.327 Y131.589
G1 F1200 X116.885 Y119.148 E542.18679
G0 F6000 X116.752 Y119.58
G1 F1200 X128.761 Y131.589 E542.75166
G0 F6000 X128.195 Y131.589
G1 F1200 X116.578 Y119.972 E543.29809
G0 F6000 X116.393 Y120.353
G1 F1200 X127.629 Y131.589 E543.82659
G0 F6000 X127.064 Y131.589
G1 F1200 X116.184 Y120.709 E544.33835
G0 F6000 X115.952 Y121.043
G1 F1200 X126.498 Y131.589 E544.83441
G0 F6000 X125.932 Y131.589
G1 F1200 X115.707 Y121.364 E545.31536
G0 F6000 X115.432 Y121.654
G1 F1200 X125.367 Y131.589 E545.78267
G0 F6000 X124.801 Y131.589
G1 F1200 X115.15 Y121.938 E546.23662
G0 F6000 X114.838 Y122.192
G1 F1200 X124.235 Y131.589 E546.67863
G0 F6000 X123.67 Y131.589
G1 F1200 X114.515 Y122.434 E547.10925
G0 F6000 X114.168 Y122.653
G1 F1200 X123.104 Y131.589 E547.52957
G0 F6000 X122.538 Y131.589
G1 F1200 X113.798 Y122.849 E547.94068
G0 F6000 X113.414 Y123.031
G1 F1200 X121.973 Y131.589 E548.34324
G0 F6000 X121.407 Y131.589
G1 F1200 X112.993 Y123.175 E548.73901
G0 F6000 X112.553 Y123.301
G1 F1200 X120.841 Y131.589 E549.12885
G0 F6000 X120.276 Y131.589
G1 F1200 X112.085 Y123.399 E549.51411
G0 F6000 X111.572 Y123.451
G1 F1200 X119.71 Y131.589 E549.8969
G0 F6000 X119.144 Y131.589
G1 F1200 X111.02 Y123.465 E550.27902
G0 F6000 X110.412 Y123.423
G1 F1200 X118.578 Y131.589 E550.66313
G0 F6000 X118.013 Y131.589
G1 F1200 X109.716 Y123.293 E551.05337
G0 F6000 X108.873 Y123.015
G1 F1200 X117.447 Y131.589 E551.45666
G0 F6000 X116.881 Y131.589
G1 F1200 X107.556 Y122.264 E551.89528
G0 F6000 X107.811 Y121.908
G0 X110.06 Y122.652
G0 X111.299 Y122.762
G0 X112.531 Y122.581
G0 X113.687 Y122.116
G0 X114.698 Y121.39
G0 X115.432 Y120.542
G0 X116.565 Y118.616
G0 X116.997 Y118.694
G1 F1200 X118.556 Y120.253 E551.96861
G0 F6000 X118.948 Y120.054
G0 X118.555 Y119.121
G0 X118.141 Y119.273
G1 F1200 X117.084 Y118.215 E552.01836
G0 F6000 X117.115 Y117.68
G1 F1200 X117.963 Y118.528 E552.05824
G0 F6000 X117.887 Y117.887
G1 F1200 X117.103 Y117.103 E552.09512
G0 F6000 X117.026 Y116.461
G1 F1200 X117.883 Y117.318 E552.13543
G0 F6000 X117.926 Y116.794
G1 F1200 X116.844 Y115.713 E552.1863
G0 F6000 X116.424 Y115.841
G0 X116.079 Y114.978
G0 X116.461 Y114.764
G1 F1200 X118 Y116.303 E552.25869
G0 F6000 X118.342 Y116.387
;MESH:NONMESH
G0 F300 X118.342 Y116.387 Z1.49
G0 F6000 X118.427 Y116.408
G0 X118.665 Y118.424
G0 X119.029 Y119.617
G0 X119.312 Y120.173
G0 X120.067 Y121.162
G0 X121.034 Y121.948
G0 X121.943 Y122.383
G0 X123.35 Y122.902
;TIME_ELAPSED:577.676651
;LAYER:1
M106 S85
;TYPE:WALL-INNER
;MESH:expander_adapter_5.stl
G1 F1350 X123.992 Y122.924 E552.28006
G1 X124.634 Y122.87 E552.30149
G1 X125.262 Y122.739 E552.32282
G1 X125.873 Y122.536 E552.34424
G1 X126.454 Y122.26 E552.36563
G1 X126.998 Y121.919 E552.38698
G1 X127.498 Y121.516 E552.40834
G1 X127.949 Y121.057 E552.42975
G1 X128.341 Y120.546 E552.45117
G1 X128.668 Y119.994 E552.47251
G1 X128.93 Y119.407 E552.49389
G1 X129.12 Y118.792 E552.5153
G1 X129.235 Y118.159 E552.53669
G1 X129.275 Y117.519 E552.55802
G1 X129.241 Y116.877 E552.57941
G1 X129.13 Y116.242 E552.60085
G1 X128.943 Y115.627 E552.62223
G1 X128.686 Y115.038 E552.6436
G1 X128.362 Y114.484 E552.66495
G1 X127.972 Y113.971 E552.68638
G1 X127.525 Y113.509 E552.70776
G1 X127.028 Y113.102 E552.72913
G1 X126.486 Y112.758 E552.75048
G1 X125.907 Y112.479 E552.77185
G1 X125.297 Y112.272 E552.79328
G1 X124.67 Y112.137 E552.81461
G1 X124.03 Y112.078 E552.83599
G1 X123.386 Y112.093 E552.85741
G1 X122.75 Y112.186 E552.87879
G1 X122.128 Y112.353 E552.90021
G1 X121.533 Y112.593 E552.92155
G1 X120.969 Y112.901 E552.94292
G1 X120.445 Y113.274 E552.96432
G1 X119.968 Y113.707 E552.98574
G1 X119.548 Y114.194 E553.00713
G1 X119.187 Y114.726 E553.02852
G1 X118.893 Y115.297 E553.04988
G1 X118.666 Y115.899 E553.07128
G1 X118.514 Y116.522 E553.09261
G1 X118.435 Y117.159 E553.11395
G1 X118.432 Y117.803 E553.13537
G1 X118.505 Y118.442 E553.15677
G1 X118.653 Y119.067 E553.17813
G1 X118.877 Y119.671 E553.19955
G1 X119.168 Y120.244 E553.22093
G1 X119.526 Y120.778 E553.24231
G1 X119.943 Y121.267 E553.26369
G1 X120.417 Y121.703 E553.28511
G1 X120.939 Y122.078 E553.30649
G1 X121.5 Y122.391 E553.32785
G1 X122.095 Y122.634 E553.34923
G1 X122.715 Y122.806 E553.37063
G1 X123.35 Y122.902 E553.39199
G0 F7500 X123.387 Y122.503
;TYPE:WALL-OUTER
G1 F1350 X123.982 Y122.523 E553.41179
G1 X124.576 Y122.473 E553.43162
G1 X125.158 Y122.352 E553.45139
G1 X125.724 Y122.164 E553.47122
G1 X126.261 Y121.909 E553.491
G1 X126.765 Y121.593 E553.51078
G1 X127.229 Y121.219 E553.5306
G1 X127.646 Y120.794 E553.55041
G1 X128.009 Y120.321 E553.57024
G1 X128.312 Y119.81 E553.59
G1 X128.555 Y119.266 E553.60981
G1 X128.731 Y118.697 E553.62962
G1 X128.837 Y118.111 E553.64943
G1 X128.874 Y117.517 E553.66922
G1 X128.843 Y116.922 E553.68904
G1 X128.74 Y116.335 E553.70886
G1 X128.567 Y115.766 E553.72864
G1 X128.329 Y115.22 E553.74845
G1 X128.029 Y114.707 E553.76822
G1 X127.668 Y114.232 E553.78806
G1 X127.254 Y113.804 E553.80787
G1 X126.793 Y113.427 E553.82768
G1 X126.291 Y113.108 E553.84746
G1 X125.755 Y112.85 E553.86724
G1 X125.19 Y112.658 E553.88709
G1 X124.609 Y112.533 E553.90686
G1 X124.016 Y112.478 E553.92666
G1 X123.42 Y112.492 E553.94649
G1 X122.831 Y112.578 E553.96629
G1 X122.255 Y112.733 E553.98613
G1 X121.704 Y112.955 E554.00589
G1 X121.182 Y113.241 E554.02569
G1 X120.696 Y113.586 E554.04551
G1 X120.255 Y113.987 E554.06533
G1 X119.866 Y114.438 E554.08514
G1 X119.532 Y114.931 E554.10495
G1 X119.259 Y115.46 E554.12475
G1 X119.049 Y116.017 E554.14455
G1 X118.908 Y116.594 E554.1643
G1 X118.835 Y117.185 E554.18411
G1 X118.832 Y117.781 E554.20393
G1 X118.9 Y118.373 E554.22375
G1 X119.037 Y118.951 E554.24351
G1 X119.244 Y119.51 E554.26333
G1 X119.514 Y120.041 E554.28315
G1 X119.845 Y120.536 E554.30295
G1 X120.232 Y120.989 E554.32277
G1 X120.67 Y121.392 E554.34257
G1 X121.154 Y121.74 E554.36239
G1 X121.674 Y122.03 E554.3822
G1 X122.224 Y122.255 E554.40196
G1 X122.799 Y122.414 E554.4218
G1 X123.387 Y122.503 E554.44158
G0 F7500 X123.347 Y122.941
G1 F1500 E547.94158
G0 F7500 X120.836 Y122.24
G0 X121.616 Y121.009
G0 X113.57 Y120.883
G0 X114.409 Y122.074
G0 X111.292 Y122.924
;TYPE:WALL-INNER
G1 F1500 E554.44158
G1 F1350 X111.934 Y122.87 E554.46301
G1 X112.562 Y122.739 E554.48435
G1 X113.173 Y122.536 E554.50576
G1 X113.754 Y122.26 E554.52716
G1 X114.298 Y121.919 E554.54851
G1 X114.798 Y121.516 E554.56987
G1 X115.249 Y121.057 E554.59127
G1 X115.641 Y120.546 E554.61269
G1 X115.968 Y119.994 E554.63403
G1 X116.23 Y119.407 E554.65541
G1 X116.42 Y118.792 E554.67682
G1 X116.535 Y118.159 E554.69822
G1 X116.575 Y117.519 E554.71955
G1 X116.541 Y116.877 E554.74093
G1 X116.43 Y116.242 E554.76237
G1 X116.243 Y115.627 E554.78375
G1 X115.986 Y115.038 E554.80512
G1 X115.662 Y114.484 E554.82647
G1 X115.272 Y113.971 E554.8479
G1 X114.825 Y113.509 E554.86929
G1 X114.328 Y113.102 E554.89065
G1 X113.786 Y112.758 E554.912
G1 X113.207 Y112.479 E554.93338
G1 X112.597 Y112.272 E554.9548
G1 X111.97 Y112.137 E554.97614
G1 X111.33 Y112.078 E554.99751
G1 X110.686 Y112.093 E555.01894
G1 X110.05 Y112.186 E555.04032
G1 X109.428 Y112.353 E555.06174
G1 X108.833 Y112.593 E555.08308
G1 X108.269 Y112.901 E555.10445
G1 X107.745 Y113.274 E555.12584
G1 X107.268 Y113.707 E555.14727
G1 X106.848 Y114.194 E555.16866
G1 X106.487 Y114.726 E555.19004
G1 X106.193 Y115.297 E555.2114
G1 X105.966 Y115.899 E555.2328
G1 X105.814 Y116.522 E555.25413
G1 X105.735 Y117.159 E555.27548
G1 X105.732 Y117.803 E555.2969
G1 X105.805 Y118.442 E555.31829
G1 X105.953 Y119.067 E555.33965
G1 X106.177 Y119.671 E555.36108
G1 X106.468 Y120.244 E555.38245
G1 X106.826 Y120.778 E555.40384
G1 X107.243 Y121.267 E555.42521
G1 X107.717 Y121.703 E555.44663
G1 X108.239 Y122.078 E555.46801
G1 X108.8 Y122.391 E555.48938
G1 X109.395 Y122.634 E555.51075
G1 X110.015 Y122.806 E555.53215
G1 X110.65 Y122.902 E555.55351
G1 X111.292 Y122.924 E555.57488
G0 F7500 X111.282 Y122.523
;TYPE:WALL-OUTER
G1 F1350 X111.876 Y122.473 E555.59471
G1 X112.458 Y122.352 E555.61448
G1 X113.024 Y122.164 E555.63431
G1 X113.561 Y121.909 E555.65409
G1 X114.065 Y121.593 E555.67387
G1 X114.529 Y121.219 E555.69369
G1 X114.946 Y120.794 E555.7135
G1 X115.309 Y120.321 E555.73333
G1 X115.612 Y119.81 E555.75309
G1 X115.855 Y119.266 E555.7729
G1 X116.031 Y118.697 E555.79271
G1 X116.137 Y118.111 E555.81252
G1 X116.174 Y117.517 E555.83231
G1 X116.143 Y116.922 E555.85213
G1 X116.04 Y116.335 E555.87195
G1 X115.867 Y115.766 E555.89173
G1 X115.629 Y115.22 E555.91154
G1 X115.329 Y114.707 E555.93131
G1 X114.968 Y114.232 E555.95115
G1 X114.554 Y113.804 E555.97096
G1 X114.093 Y113.427 E555.99077
G1 X113.591 Y113.108 E556.01055
G1 X113.055 Y112.85 E556.03033
G1 X112.49 Y112.658 E556.05018
G1 X111.909 Y112.533 E556.06995
G1 X111.316 Y112.478 E556.08976
G1 X110.72 Y112.492 E556.10958
G1 X110.131 Y112.578 E556.12938
G1 X109.555 Y112.733 E556.14922
G1 X109.004 Y112.955 E556.16898
G1 X108.482 Y113.241 E556.18878
G1 X107.996 Y113.586 E556.2086
G1 X107.555 Y113.987 E556.22842
G1 X107.166 Y114.438 E556.24823
G1 X106.832 Y114.931 E556.26804
G1 X106.559 Y115.46 E556.28784
G1 X106.349 Y116.017 E556.30764
G1 X106.208 Y116.594 E556.32739
G1 X106.135 Y117.185 E556.3472
G1 X106.132 Y117.781 E556.36702
G1 X106.2 Y118.373 E556.38684
G1 X106.337 Y118.951 E556.4066
G1 X106.544 Y119.51 E556.42643
G1 X106.814 Y120.041 E556.44624
G1 X107.145 Y120.536 E556.46604
G1 X107.532 Y120.989 E556.48586
G1 X107.97 Y121.392 E556.50566
G1 X108.454 Y121.74 E556.52548
G1 X108.974 Y122.03 E556.54529
G1 X109.524 Y122.255 E556.56505
G1 X110.099 Y122.414 E556.58489
G1 X110.687 Y122.503 E556.60467
G1 X111.282 Y122.523 E556.62447
G0 F7500 X111.293 Y122.962
G1 F1500 E550.12447
G0 F7500 X109.975 Y122.993
G0 X110.277 Y121.566
G0 X102.865 Y122.993
G0 X104.34 Y122.993
G0 X104.13 Y132.14
;TYPE:WALL-INNER
G1 F1500 E556.62447
G1 F1350 X104.13 Y102.86 E557.59833
G1 X130.87 Y102.86 E558.48771
G1 X130.87 Y132.14 E559.46156
G1 X104.13 Y132.14 E560.35094
G0 F7500 X103.73 Y132.54
;TYPE:WALL-OUTER
G1 F1350 X103.73 Y102.46 E561.3514
G1 X131.27 Y102.46 E562.26739
G1 X131.27 Y132.54 E563.26785
G1 X103.73 Y132.54 E564.18384
G0 F7500 X104 Y132.27
G0 X104.24 Y131.75
G0 X104.52 Y131.75
;TYPE:SKIN
G1 F1350 X104.52 Y103.25 E565.13175
G1 X130.48 Y103.25 E565.99518
G1 X130.48 Y131.75 E566.9431
G1 X104.52 Y131.75 E567.80653
G1 F1500 E561.30653
G0 F7500 X104.24 Y131.75
G0 X104.34 Y122.491
G0 X102.865 Y122.491
G0 X108.916 Y121.009
G0 X108.136 Y122.24
G0 X108.752 Y122.491
G0 X108.63 Y122.743
G1 F1500 E567.80653
G1 F1350 X109.269 Y123.004 E567.82949
G1 X109.933 Y123.188 E567.85241
G1 X110.615 Y123.291 E567.87535
G1 X111.302 Y123.314 E567.89821
G1 X111.99 Y123.256 E567.92117
G1 X112.663 Y123.116 E567.94404
G1 X113.319 Y122.899 E567.96702
G1 X113.942 Y122.603 E567.98996
G1 X114.524 Y122.237 E568.01283
G1 X115.061 Y121.805 E568.03575
G1 X115.544 Y121.313 E568.05868
G1 X115.965 Y120.765 E568.08166
G1 X116.315 Y120.174 E568.10451
G1 X116.596 Y119.545 E568.12742
G1 X116.8 Y118.885 E568.1504
G1 X116.923 Y118.206 E568.17335
G1 X116.965 Y117.521 E568.19618
G1 X116.929 Y116.833 E568.21909
G1 X116.81 Y116.152 E568.24208
G1 X116.61 Y115.492 E568.26502
G1 X116.335 Y114.861 E568.28792
G1 X115.987 Y114.267 E568.31081
G1 X115.568 Y113.716 E568.33384
G1 X115.09 Y113.222 E568.3567
G1 X114.556 Y112.786 E568.37963
G1 X113.975 Y112.417 E568.40252
G1 X113.355 Y112.118 E568.42541
G1 X112.701 Y111.896 E568.44839
G1 X112.029 Y111.751 E568.47125
G1 X111.344 Y111.688 E568.49413
G1 X110.653 Y111.703 E568.51712
G1 X109.97 Y111.804 E568.54008
G1 X109.304 Y111.982 E568.56301
G1 X108.666 Y112.24 E568.5859
G1 X108.062 Y112.57 E568.60879
G1 X107.5 Y112.97 E568.63174
G1 X106.989 Y113.434 E568.65469
G1 X106.538 Y113.956 E568.67764
G1 X106.151 Y114.527 E568.70058
G1 X105.836 Y115.139 E568.72347
G1 X105.593 Y115.784 E568.7464
G1 X105.43 Y116.452 E568.76927
G1 X105.345 Y117.134 E568.79213
G1 X105.342 Y117.824 E568.81508
G1 X105.421 Y118.51 E568.83804
G1 X105.579 Y119.18 E568.86094
G1 X105.819 Y119.827 E568.88389
G1 X106.131 Y120.441 E568.9068
G1 X106.514 Y121.014 E568.92972
G1 X106.962 Y121.538 E568.95265
G1 X107.47 Y122.006 E568.97562
G1 X108.03 Y122.408 E568.99855
G1 X108.63 Y122.743 E569.02141
G1 F1500 E562.52141
G0 F7500 X108.752 Y122.491
G0 X110.666 Y122.741
G0 X111.91 Y122.71
G0 X113.113 Y122.387
G0 X113.995 Y121.902
G0 X115.799 Y120.653
G0 X114.588 Y119.841
G0 X120.038 Y119.164
G0 X118.702 Y119.747
G0 X119.438 Y120.846
G0 X119.214 Y121.014
G1 F1500 E569.02141
G1 F1350 X119.662 Y121.538 E569.04434
G1 X120.17 Y122.006 E569.06731
G1 X120.73 Y122.408 E569.09024
G1 X121.33 Y122.743 E569.11309
G1 X121.969 Y123.004 E569.13605
G1 X122.633 Y123.188 E569.15897
G1 X123.315 Y123.291 E569.18191
G1 X124.002 Y123.314 E569.20477
G1 X124.69 Y123.256 E569.22774
G1 X125.363 Y123.116 E569.2506
G1 X126.019 Y122.899 E569.27358
G1 X126.642 Y122.603 E569.29652
G1 X127.224 Y122.237 E569.31939
G1 X127.761 Y121.805 E569.34231
G1 X128.244 Y121.313 E569.36524
G1 X128.665 Y120.765 E569.38823
G1 X129.015 Y120.174 E569.41107
G1 X129.296 Y119.545 E569.43399
G1 X129.5 Y118.885 E569.45696
G1 X129.623 Y118.206 E569.47991
G1 X129.665 Y117.521 E569.50274
G1 X129.629 Y116.833 E569.52565
G1 X129.51 Y116.152 E569.54865
G1 X129.31 Y115.492 E569.57158
G1 X129.035 Y114.861 E569.59448
G1 X128.687 Y114.267 E569.61738
G1 X128.268 Y113.716 E569.6404
G1 X127.79 Y113.222 E569.66326
G1 X127.256 Y112.786 E569.68619
G1 X126.675 Y112.417 E569.70908
G1 X126.055 Y112.118 E569.73198
G1 X125.401 Y111.896 E569.75495
G1 X124.729 Y111.751 E569.77781
G1 X124.044 Y111.688 E569.80069
G1 X123.353 Y111.703 E569.82368
G1 X122.67 Y111.804 E569.84664
G1 X122.004 Y111.982 E569.86957
G1 X121.366 Y112.24 E569.89246
G1 X120.762 Y112.57 E569.91535
G1 X120.2 Y112.97 E569.9383
G1 X119.689 Y113.434 E569.96126
G1 X119.238 Y113.956 E569.9842
G1 X118.851 Y114.527 E570.00714
G1 X118.536 Y115.139 E570.03004
G1 X118.293 Y115.784 E570.05296
G1 X118.13 Y116.452 E570.07583
G1 X118.045 Y117.134 E570.09869
G1 X118.042 Y117.824 E570.12164
G1 X118.121 Y118.51 E570.14461
G1 X118.279 Y119.18 E570.1675
G1 X118.519 Y119.827 E570.19045
G1 X118.831 Y120.441 E570.21336
G1 X119.214 Y121.014 E570.23628
G1 F1500 E563.73628
G0 F7500 X119.438 Y120.846
G0 X122.675 Y122.993
G0 X122.977 Y121.566
G0 X122.675 Y133.405
G0 X122.675 Y131.93
G0 X129.756 Y132.03
G0 X129.756 Y131.589
G1 F1500 E570.23628
G1 F1350 X130.319 Y131.026 E570.26277
G0 F7500 X130.319 Y130.461
G1 F1350 X129.191 Y131.589 E570.31582
G0 F7500 X128.625 Y131.589
G1 F1350 X130.319 Y129.895 E570.3955
G0 F7500 X130.319 Y129.329
G1 F1350 X128.059 Y131.589 E570.50181
G0 F7500 X127.494 Y131.589
G1 F1350 X130.319 Y128.764 E570.63469
G0 F7500 X130.319 Y128.198
G1 F1350 X126.928 Y131.589 E570.79419
G0 F7500 X126.362 Y131.589
G1 F1350 X130.319 Y127.632 E570.98031
G0 F7500 X130.319 Y127.067
G1 F1350 X125.797 Y131.589 E571.19301
G0 F7500 X125.231 Y131.589
G1 F1350 X130.319 Y126.501 E571.43234
G0 F7500 X130.319 Y125.935
G1 F1350 X124.665 Y131.589 E571.69829
G0 F7500 X124.1 Y131.589
G1 F1350 X130.319 Y125.37 E571.99081
G0 F7500 X130.319 Y124.804
G1 F1350 X123.534 Y131.589 E572.30995
G0 F7500 X122.968 Y131.589
G1 F1350 X130.319 Y124.238 E572.65572
G0 F7500 X130.319 Y123.672
G1 F1350 X122.403 Y131.589 E573.02809
G0 F7500 X121.837 Y131.589
G1 F1350 X130.319 Y123.107 E573.42706
G0 F7500 X130.319 Y122.541
G1 F1350 X121.271 Y131.589 E573.85265
G0 F7500 X120.705 Y131.589
G1 F1350 X130.319 Y121.975 E574.30486
G0 F7500 X130.319 Y121.41
G1 F1350 X120.14 Y131.589 E574.78365
G0 F7500 X119.574 Y131.589
G1 F1350 X130.319 Y120.844 E575.28906
G0 F7500 X130.319 Y120.278
G1 F1350 X119.008 Y131.589 E575.8211
G0 F7500 X118.443 Y131.589
G1 F1350 X130.319 Y119.713 E576.37971
G0 F7500 X130.319 Y119.147
G1 F1350 X129.067 Y120.399 E576.4386
G0 F7500 X128.69 Y120.174
G0 X129.091 Y119.261
G0 X129.51 Y119.39
G1 F1350 X130.319 Y118.581 E576.47665
G0 F7500 X130.319 Y118.016
G1 F1350 X129.709 Y118.626 E576.50534
G0 F7500 X129.796 Y117.973
G1 F1350 X130.319 Y117.45 E576.52994
G0 F7500 X129.817 Y117.386
G1 F1350 X130.319 Y116.884 E576.55356
G0 F7500 X129.789 Y116.849
G1 F1350 X130.319 Y116.319 E576.57848
G0 F7500 X130.319 Y115.753
G1 F1350 X129.709 Y116.363 E576.60718
G0 F7500 X129.602 Y115.905
G1 F1350 X130.319 Y115.187 E576.64093
G0 F7500 X130.319 Y114.622
G1 F1350 X129.47 Y115.471 E576.68086
G0 F7500 X129.302 Y115.073
G1 F1350 X130.319 Y114.056 E576.7287
G0 F7500 X130.319 Y113.49
G1 F1350 X129.12 Y114.689 E576.78509
G0 F7500 X128.911 Y114.333
G1 F1350 X130.319 Y112.924 E576.85135
G0 F7500 X130.319 Y112.359
G1 F1350 X128.682 Y113.996 E576.92835
G0 F7500 X128.438 Y113.675
G1 F1350 X130.319 Y111.793 E577.01685
G0 F7500 X130.319 Y111.227
G1 F1350 X128.166 Y113.381 E577.11814
G0 F7500 X127.886 Y113.095
G1 F1350 X130.319 Y110.662 E577.23258
G0 F7500 X130.319 Y110.096
G1 F1350 X127.575 Y112.84 E577.36165
G0 F7500 X127.254 Y112.596
G1 F1350 X130.319 Y109.53 E577.50584
G0 F7500 X130.319 Y108.965
G1 F1350 X126.907 Y112.376 E577.66631
G0 F7500 X126.543 Y112.176
G1 F1350 X130.319 Y108.399 E577.84394
G0 F7500 X130.319 Y107.833
G1 F1350 X126.161 Y111.992 E578.03955
G0 F7500 X125.743 Y111.844
G1 F1350 X130.319 Y107.268 E578.25479
G0 F7500 X130.319 Y106.702
G1 F1350 X125.309 Y111.712 E578.49044
G0 F7500 X124.843 Y111.613
G1 F1350 X130.319 Y106.136 E578.74804
G0 F7500 X130.319 Y105.571
G1 F1350 X124.335 Y111.555 E579.02951
G0 F7500 X123.791 Y111.534
G1 F1350 X130.319 Y105.005 E579.33659
G0 F7500 X130.319 Y104.439
G1 F1350 X123.194 Y111.565 E579.67175
G0 F7500 X122.512 Y111.681
G1 F1350 X130.319 Y103.873 E580.03899
G0 F7500 X130.218 Y103.409
G1 F1350 X121.693 Y111.935 E580.44001
G0 F7500 X121.857 Y112.343
G0 X120.762 Y112.913
G0 X120.507 Y112.554
G1 F1350 X129.652 Y103.409 E580.87016
G0 F7500 X129.087 Y103.409
G1 F1350 X116.829 Y115.667 E581.44674
G0 F7500 X116.678 Y115.252
G1 F1350 X128.521 Y103.409 E582.0038
G0 F7500 X127.955 Y103.409
G1 F1350 X116.507 Y114.857 E582.54227
G0 F7500 X116.305 Y114.494
G1 F1350 X127.39 Y103.409 E583.06368
G0 F7500 X126.824 Y103.409
G1 F1350 X116.092 Y114.141 E583.56848
G0 F7500 X115.848 Y113.82
G1 F1350 X126.258 Y103.409 E584.05816
G0 F7500 X125.693 Y103.409
G1 F1350 X115.592 Y113.51 E584.53328
G0 F7500 X115.314 Y113.222
G1 F1350 X125.127 Y103.409 E584.99485
G0 F7500 X124.561 Y103.409
G1 F1350 X115.015 Y112.955 E585.44387
G0 F7500 X114.704 Y112.701
G1 F1350 X123.996 Y103.409 E585.88093
G0 F7500 X123.43 Y103.409
G1 F1350 X114.363 Y112.475 E586.30739
G0 F7500 X114.015 Y112.258
G1 F1350 X122.864 Y103.409 E586.72362
G0 F7500 X122.299 Y103.409
G1 F1350 X113.633 Y112.075 E587.13124
G0 F7500 X113.233 Y111.908
G1 F1350 X121.733 Y103.409 E587.53104
G0 F7500 X121.167 Y103.409
G1 F1350 X112.811 Y111.765 E587.92408
G0 F7500 X112.353 Y111.657
G1 F1350 X120.602 Y103.409 E588.31206
G0 F7500 X120.036 Y103.409
G1 F1350 X111.869 Y111.576 E588.69621
G0 F7500 X111.351 Y111.528
G1 F1350 X119.47 Y103.409 E589.0781
G0 F7500 X118.904 Y103.409
G1 F1350 X110.773 Y111.54 E589.46056
G0 F7500 X110.129 Y111.618
G1 F1350 X118.339 Y103.409 E589.84671
G0 F7500 X117.773 Y103.409
G1 F1350 X109.39 Y111.792 E590.24102
G0 F7500 X109.503 Y112.218
G0 X108.642 Y112.571
G0 X108.432 Y112.184
G1 F1350 X117.207 Y103.409 E590.65377
G0 F7500 X116.642 Y103.409
G1 F1350 X104.68 Y115.371 E591.21643
G0 F7500 X104.68 Y114.805
G1 F1350 X116.076 Y103.409 E591.75246
G0 F7500 X115.51 Y103.409
G1 F1350 X104.68 Y114.24 E592.26189
G0 F7500 X104.68 Y113.674
G1 F1350 X114.945 Y103.409 E592.74473
G0 F7500 X114.379 Y103.409
G1 F1350 X104.68 Y113.108 E593.20094
G0 F7500 X104.68 Y112.543
G1 F1350 X113.813 Y103.409 E593.63055
G0 F7500 X113.248 Y103.409
G1 F1350 X104.68 Y111.977 E594.03356
G0 F7500 X104.68 Y111.411
G1 F1350 X112.682 Y103.409 E594.40995
G0 F7500 X112.116 Y103.409
G1 F1350 X104.68 Y110.846 E594.75974
G0 F7500 X104.68 Y110.28
G1 F1350 X111.551 Y103.409 E595.08293
G0 F7500 X110.985 Y103.409
G1 F1350 X104.68 Y109.714 E595.3795
G0 F7500 X104.68 Y109.149
G1 F1350 X110.419 Y103.409 E595.64947
G0 F7500 X109.853 Y103.409
G1 F1350 X104.68 Y108.583 E595.89281
G0 F7500 X104.68 Y108.017
G1 F1350 X109.288 Y103.409 E596.10956
G0 F7500 X108.722 Y103.409
G1 F1350 X104.68 Y107.451 E596.29968
G0 F7500 X104.68 Y106.886
G1 F1350 X108.156 Y103.409 E596.46321
G0 F7500 X107.591 Y103.409
G1 F1350 X104.68 Y106.32 E596.60013
G0 F7500 X104.68 Y105.754
G1 F1350 X107.025 Y103.409 E596.71043
G0 F7500 X106.459 Y103.409
G1 F1350 X104.68 Y105.189 E596.79414
G0 F7500 X104.68 Y104.623
G1 F1350 X105.894 Y103.409 E596.85124
G0 F7500 X105.328 Y103.409
G1 F1350 X104.68 Y104.057 E596.88172
G0 F7500 X104.68 Y103.492
G1 F1350 X104.762 Y103.409 E596.8856
G1 F1500 E590.3856
G0 F7500 X104.762 Y102.97
G0 X104.312 Y103.042
G0 X104.34 Y114.973
G0 X106.019 Y115.22
G0 X106.236 Y114.973
G0 X105.844 Y114.772
G1 F1500 E596.8856
G1 F1350 X104.68 Y115.937 E596.94037
G0 F7500 X104.68 Y116.502
G1 F1350 X105.438 Y115.744 E596.97603
G0 F7500 X105.264 Y116.484
G1 F1350 X104.68 Y117.068 E597.0035
G0 F7500 X105.184 Y117.13
G1 F1350 X104.68 Y117.634 E597.0272
G0 F7500 X105.182 Y117.697
G1 F1350 X104.68 Y118.199 E597.05082
G0 F7500 X105.226 Y118.219
G1 F1350 X104.68 Y118.765 E597.0765
G0 F7500 X104.68 Y119.331
G1 F1350 X105.303 Y118.708 E597.1058
G0 F7500 X105.41 Y119.166
G1 F1350 X104.68 Y119.897 E597.14016
G0 F7500 X104.68 Y120.462
G1 F1350 X105.558 Y119.584 E597.18146
G0 F7500 X105.72 Y119.987
G1 F1350 X104.68 Y121.028 E597.2304
G0 F7500 X104.68 Y121.594
G1 F1350 X105.911 Y120.363 E597.28831
G0 F7500 X106.122 Y120.717
G1 F1350 X104.68 Y122.159 E597.35613
G0 F7500 X104.68 Y122.725
G1 F1350 X106.348 Y121.056 E597.43461
G0 F7500 X106.604 Y121.367
G1 F1350 X104.68 Y123.291 E597.52511
G0 F7500 X104.68 Y123.856
G1 F1350 X106.868 Y121.668 E597.62803
G0 F7500 X107.162 Y121.939
G1 F1350 X104.68 Y124.422 E597.7448
G0 F7500 X104.68 Y124.988
G1 F1350 X107.468 Y122.2 E597.87594
G0 F7500 X107.797 Y122.436
G1 F1350 X104.68 Y125.553 E598.02255
G0 F7500 X104.68 Y126.119
G1 F1350 X108.144 Y122.654 E598.18551
G0 F7500 X108.507 Y122.857
G1 F1350 X104.68 Y126.685 E598.36555
G0 F7500 X104.68 Y127.25
G1 F1350 X108.903 Y123.027 E598.56418
G0 F7500 X109.315 Y123.181
G1 F1350 X104.68 Y127.816 E598.7822
G0 F7500 X104.68 Y128.382
G1 F1350 X109.758 Y123.303 E599.02108
G0 F7500 X110.234 Y123.393
G1 F1350 X104.68 Y128.947 E599.28232
G0 F7500 X104.68 Y129.513
G1 F1350 X110.739 Y123.453 E599.56734
G0 F7500 X111.287 Y123.472
G1 F1350 X104.68 Y130.079 E599.87811
G0 F7500 X104.68 Y130.645
G1 F1350 X111.902 Y123.422 E600.21784
G0 F7500 X112.598 Y123.291
G1 F1350 X104.68 Y131.21 E600.5903
G0 F7500 X104.866 Y131.589
G1 F1350 X113.437 Y123.018 E600.99345
G0 F7500 X113.25 Y122.621
G0 X114.54 Y121.866
G0 X114.814 Y122.207
G1 F1350 X105.432 Y131.589 E601.43475
G0 F7500 X105.998 Y131.589
G1 F1350 X118.189 Y119.398 E602.00818
G0 F7500 X118.342 Y119.81
G1 F1350 X106.563 Y131.589 E602.56223
G0 F7500 X107.129 Y131.589
G1 F1350 X118.525 Y120.193 E603.09826
G0 F7500 X118.72 Y120.564
G1 F1350 X107.695 Y131.589 E603.61684
G0 F7500 X108.26 Y131.589
G1 F1350 X118.947 Y120.903 E604.1195
G0 F7500 X119.187 Y121.229
G1 F1350 X108.826 Y131.589 E604.60683
G0 F7500 X109.392 Y131.589
G1 F1350 X119.447 Y121.534 E605.07979
G0 F7500 X119.73 Y121.817
G1 F1350 X109.957 Y131.589 E605.53945
G0 F7500 X110.523 Y131.589
G1 F1350 X120.024 Y122.089 E605.98633
G0 F7500 X120.348 Y122.33
G1 F1350 X111.089 Y131.589 E606.42184
G0 F7500 X111.654 Y131.589
G1 F1350 X120.682 Y122.562 E606.84647
G0 F7500 X121.044 Y122.765
G1 F1350 X112.22 Y131.589 E607.26152
G0 F7500 X112.786 Y131.589
G1 F1350 X121.422 Y122.953 E607.66773
G0 F7500 X121.825 Y123.116
G1 F1350 X113.352 Y131.589 E608.06628
G0 F7500 X113.917 Y131.589
G1 F1350 X122.258 Y123.248 E608.45861
G0 F7500 X122.713 Y123.359
G1 F1350 X114.483 Y131.589 E608.84573
G0 F7500 X115.049 Y131.589
G1 F1350 X123.204 Y123.433 E609.22934
G0 F7500 X123.74 Y123.464
G1 F1350 X115.614 Y131.589 E609.61154
G0 F7500 X116.18 Y131.589
G1 F1350 X124.323 Y123.446 E609.99456
G0 F7500 X124.976 Y123.359
G1 F1350 X116.746 Y131.589 E610.38167
G0 F7500 X117.311 Y131.589
G1 F1350 X125.743 Y123.158 E610.77826
G0 F7500 X125.605 Y122.741
G0 X126.507 Y122.357
G0 X126.732 Y122.734
G1 F1350 X117.877 Y131.589 E611.19478
G1 F1500 E604.69478
G0 F7500 X117.877 Y132.03
G0 X115.517 Y131.93
G0 X115.517 Y133.405
G0 X113.943 Y120.583
G0 X114.926 Y121.658
G0 X115.517 Y120.89
G0 X115.864 Y121.157
G1 F1500 E611.19478
G1 F1350 X118.062 Y118.96 E611.29814
G0 F7500 X117.958 Y118.497
G1 F1350 X116.657 Y119.798 E611.35933
G0 F7500 X116.951 Y118.939
G1 F1350 X117.899 Y117.991 E611.40393
G0 F7500 X117.882 Y117.442
G1 F1350 X117.079 Y118.245 E611.4417
G0 F7500 X117.118 Y117.641
G1 F1350 X117.919 Y116.84 E611.47937
G0 F7500 X118.037 Y116.156
G1 F1350 X117.102 Y117.091 E611.52335
G0 F7500 X117.047 Y116.58
G1 F1350 X118.289 Y115.339 E611.58175
G0 F7500 X118.7 Y115.495
G0 X119.275 Y114.4
G0 X118.91 Y114.151
G1 F1350 X116.961 Y116.1 E611.67342
G0 F7500 X116.624 Y116.196
G1 F1500 E605.17342
;MESH:NONMESH
G0 F300 X116.624 Y116.196 Z1.69
G0 F7500 X116.538 Y116.22
G0 X116.731 Y116.855
G0 X118.244 Y117.147
G0 X119.024 Y119.606
G0 X119.654 Y120.681
G0 X120.518 Y121.578
G0 X121.464 Y122.18
G0 X123.339 Y122.9
;TIME_ELAPSED:678.867483
;LAYER:2
M106 S170
;TYPE:WALL-INNER
;MESH:expander_adapter_5.stl
G1 F1500 E611.67342
G1 X123.981 Y122.923 E611.69479
G1 X124.621 Y122.871 E611.71615
G1 X125.253 Y122.742 E611.7376
G1 X125.862 Y122.539 E611.75895
G1 X126.444 Y122.266 E611.78033
G1 X126.989 Y121.925 E611.80172
G1 X127.489 Y121.525 E611.82301
G1 X127.941 Y121.065 E611.84446
G1 X128.334 Y120.555 E611.86588
G1 X128.663 Y120.003 E611.88725
G1 X128.925 Y119.417 E611.9086
G1 X129.116 Y118.803 E611.92999
G1 X129.234 Y118.172 E611.95134
G1 X129.275 Y117.529 E611.97277
G1 X129.241 Y116.888 E611.99412
G1 X129.131 Y116.254 E612.01552
G1 X128.946 Y115.638 E612.03691
G1 X128.691 Y115.049 E612.05826
G1 X128.368 Y114.494 E612.07962
G1 X127.979 Y113.98 E612.10106
G1 X127.533 Y113.517 E612.12244
G1 X127.036 Y113.11 E612.1438
G1 X126.495 Y112.763 E612.16518
G1 X125.916 Y112.484 E612.18656
G1 X125.309 Y112.275 E612.20791
G1 X124.68 Y112.139 E612.22931
G1 X124.041 Y112.079 E612.25066
G1 X123.398 Y112.092 E612.27205
G1 X122.761 Y112.183 E612.29345
G1 X122.139 Y112.35 E612.31487
G1 X121.543 Y112.589 E612.33623
G1 X120.979 Y112.896 E612.35759
G1 X120.454 Y113.267 E612.37897
G1 X119.977 Y113.7 E612.4004
G1 X119.555 Y114.185 E612.42178
G1 X119.194 Y114.716 E612.44314
G1 X118.897 Y115.287 E612.46454
G1 X118.67 Y115.888 E612.48591
G1 X118.516 Y116.511 E612.50726
G1 X118.436 Y117.149 E612.52864
G1 X118.432 Y117.792 E612.55003
G1 X118.504 Y118.43 E612.57138
G1 X118.651 Y119.057 E612.5928
G1 X118.873 Y119.661 E612.61421
G1 X119.164 Y120.234 E612.63558
G1 X119.519 Y120.768 E612.65691
G1 X119.936 Y121.259 E612.67833
G1 X120.409 Y121.695 E612.69973
G1 X120.93 Y122.072 E612.72112
G1 X121.491 Y122.385 E612.74249
G1 X122.085 Y122.63 E612.76386
G1 X122.705 Y122.803 E612.78527
G1 X123.339 Y122.9 E612.8066
G0 F9000 X123.376 Y122.501
;TYPE:WALL-OUTER
G1 F1500 X123.972 Y122.522 E612.82643
G1 X124.565 Y122.474 E612.84622
G1 X125.149 Y122.355 E612.86604
G1 X125.713 Y122.167 E612.88582
G1 X126.252 Y121.914 E612.90562
G1 X126.757 Y121.598 E612.92544
G1 X127.221 Y121.227 E612.94519
G1 X127.639 Y120.802 E612.96502
G1 X128.003 Y120.33 E612.98485
G1 X128.307 Y119.819 E613.00462
G1 X128.55 Y119.275 E613.02444
G1 X128.727 Y118.707 E613.04423
G1 X128.836 Y118.122 E613.06402
G1 X128.874 Y117.527 E613.08385
G1 X128.843 Y116.933 E613.10363
G1 X128.741 Y116.346 E613.12345
G1 X128.57 Y115.776 E613.14324
G1 X128.333 Y115.23 E613.16304
G1 X128.034 Y114.716 E613.18282
G1 X127.674 Y114.24 E613.20267
G1 X127.261 Y113.811 E613.22247
G1 X126.801 Y113.434 E613.24225
G1 X126.3 Y113.113 E613.26204
G1 X125.764 Y112.855 E613.28183
G1 X125.201 Y112.661 E613.30164
G1 X124.619 Y112.535 E613.32144
G1 X124.026 Y112.479 E613.34125
G1 X123.431 Y112.491 E613.36105
G1 X122.842 Y112.576 E613.38084
G1 X122.266 Y112.73 E613.40067
G1 X121.714 Y112.952 E613.42046
G1 X121.191 Y113.236 E613.44025
G1 X120.705 Y113.58 E613.46006
G1 X120.263 Y113.98 E613.47988
G1 X119.872 Y114.43 E613.49971
G1 X119.538 Y114.921 E613.51946
G1 X119.263 Y115.45 E613.53929
G1 X119.053 Y116.007 E613.55909
G1 X118.91 Y116.584 E613.57886
G1 X118.836 Y117.175 E613.59867
G1 X118.832 Y117.771 E613.6185
G1 X118.899 Y118.362 E613.63828
G1 X119.035 Y118.942 E613.65809
G1 X119.24 Y119.501 E613.6779
G1 X119.51 Y120.032 E613.69771
G1 X119.839 Y120.527 E613.71748
G1 X120.225 Y120.981 E613.7373
G1 X120.663 Y121.385 E613.75712
G1 X121.145 Y121.734 E613.77691
G1 X121.665 Y122.024 E613.79671
G1 X122.215 Y122.251 E613.8165
G1 X122.789 Y122.411 E613.83632
G1 X123.376 Y122.501 E613.85607
G0 F9000 X123.335 Y122.939
G1 F1500 E607.35607
G0 F9000 X120.827 Y122.233
G0 X121.604 Y121
G0 X113.553 Y120.894
G0 X114.4 Y122.081
G0 X111.281 Y122.923
;TYPE:WALL-INNER
G1 F1500 E613.85607
G1 X111.921 Y122.871 E613.87743
G1 X112.553 Y122.742 E613.89888
G1 X113.162 Y122.539 E613.92024
G1 X113.744 Y122.266 E613.94162
G1 X114.289 Y121.925 E613.963
G1 X114.789 Y121.525 E613.9843
G1 X115.241 Y121.065 E614.00575
G1 X115.634 Y120.555 E614.02716
G1 X115.963 Y120.003 E614.04853
G1 X116.225 Y119.417 E614.06988
G1 X116.416 Y118.803 E614.09127
G1 X116.534 Y118.172 E614.11262
G1 X116.575 Y117.529 E614.13405
G1 X116.541 Y116.888 E614.1554
G1 X116.431 Y116.254 E614.1768
G1 X116.246 Y115.638 E614.19819
G1 X115.991 Y115.049 E614.21954
G1 X115.668 Y114.494 E614.2409
G1 X115.279 Y113.98 E614.26234
G1 X114.833 Y113.517 E614.28372
G1 X114.336 Y113.11 E614.30509
G1 X113.795 Y112.763 E614.32646
G1 X113.216 Y112.484 E614.34784
G1 X112.609 Y112.275 E614.36919
G1 X111.98 Y112.139 E614.3906
G1 X111.341 Y112.079 E614.41194
G1 X110.698 Y112.092 E614.43333
G1 X110.061 Y112.183 E614.45474
G1 X109.439 Y112.35 E614.47616
G1 X108.843 Y112.589 E614.49751
G1 X108.279 Y112.896 E614.51887
G1 X107.754 Y113.267 E614.54025
G1 X107.277 Y113.7 E614.56168
G1 X106.855 Y114.185 E614.58306
G1 X106.494 Y114.716 E614.60442
G1 X106.197 Y115.287 E614.62583
G1 X105.97 Y115.888 E614.64719
G1 X105.816 Y116.511 E614.66854
G1 X105.736 Y117.149 E614.68992
G1 X105.732 Y117.792 E614.71131
G1 X105.804 Y118.43 E614.73267
G1 X105.951 Y119.057 E614.75409
G1 X106.173 Y119.661 E614.77549
G1 X106.464 Y120.234 E614.79686
G1 X106.819 Y120.768 E614.81819
G1 X107.236 Y121.259 E614.83962
G1 X107.709 Y121.695 E614.86101
G1 X108.23 Y122.072 E614.8824
G1 X108.791 Y122.385 E614.90377
G1 X109.385 Y122.63 E614.92514
G1 X110.005 Y122.803 E614.94655
G1 X110.639 Y122.9 E614.96788
G1 X111.281 Y122.923 E614.98925
G0 F9000 X111.272 Y122.522
;TYPE:WALL-OUTER
G1 F1500 X111.865 Y122.474 E615.00904
G1 X112.449 Y122.355 E615.02886
G1 X113.013 Y122.167 E615.04863
G1 X113.552 Y121.914 E615.06844
G1 X114.057 Y121.598 E615.08825
G1 X114.521 Y121.227 E615.10801
G1 X114.939 Y120.802 E615.12784
G1 X115.303 Y120.33 E615.14766
G1 X115.607 Y119.819 E615.16744
G1 X115.85 Y119.275 E615.18725
G1 X116.027 Y118.707 E615.20704
G1 X116.136 Y118.122 E615.22683
G1 X116.174 Y117.527 E615.24666
G1 X116.143 Y116.933 E615.26645
G1 X116.041 Y116.346 E615.28626
G1 X115.87 Y115.776 E615.30606
G1 X115.633 Y115.23 E615.32585
G1 X115.334 Y114.716 E615.34563
G1 X114.974 Y114.24 E615.36548
G1 X114.561 Y113.811 E615.38529
G1 X114.101 Y113.434 E615.40507
G1 X113.6 Y113.113 E615.42486
G1 X113.064 Y112.855 E615.44464
G1 X112.501 Y112.661 E615.46445
G1 X111.919 Y112.535 E615.48426
G1 X111.326 Y112.479 E615.50407
G1 X110.731 Y112.491 E615.52386
G1 X110.142 Y112.576 E615.54365
G1 X109.566 Y112.73 E615.56348
G1 X109.014 Y112.952 E615.58327
G1 X108.491 Y113.236 E615.60307
G1 X108.005 Y113.58 E615.62287
G1 X107.563 Y113.98 E615.6427
G1 X107.172 Y114.43 E615.66253
G1 X106.838 Y114.921 E615.68228
G1 X106.563 Y115.45 E615.70211
G1 X106.353 Y116.007 E615.72191
G1 X106.21 Y116.584 E615.74168
G1 X106.136 Y117.175 E615.76149
G1 X106.132 Y117.771 E615.78131
G1 X106.199 Y118.362 E615.80109
G1 X106.335 Y118.942 E615.82091
G1 X106.54 Y119.501 E615.84071
G1 X106.81 Y120.032 E615.86052
G1 X107.139 Y120.527 E615.88029
G1 X107.525 Y120.981 E615.90011
G1 X107.963 Y121.385 E615.91993
G1 X108.445 Y121.734 E615.93972
G1 X108.965 Y122.024 E615.95953
G1 X109.515 Y122.251 E615.97932
G1 X110.089 Y122.411 E615.99914
G1 X110.676 Y122.501 E616.01889
G1 X111.272 Y122.522 E616.03872
G0 F9000 X111.282 Y122.961
G1 F1500 E609.53872
G0 F9000 X109.965 Y122.99
G0 X110.266 Y121.563
G0 X102.865 Y122.99
G0 X104.34 Y122.99
G0 X104.13 Y132.14
;TYPE:WALL-INNER
G1 F1500 E616.03872
G1 X104.13 Y102.86 E617.01258
G1 X130.87 Y102.86 E617.90196
G1 X130.87 Y132.14 E618.87581
G1 X104.13 Y132.14 E619.76519
G0 F9000 X103.73 Y132.54
;TYPE:WALL-OUTER
G1 F1500 X103.73 Y102.46 E620.76565
G1 X131.27 Y102.46 E621.68164
G1 X131.27 Y132.54 E622.6821
G1 X103.73 Y132.54 E623.59809
G0 F9000 X104 Y132.27
G0 X104.24 Y131.75
G0 X104.52 Y131.75
;TYPE:SKIN
G1 F1500 X104.52 Y103.25 E624.546
G1 X130.48 Y103.25 E625.40943
G1 X130.48 Y131.75 E626.35735
G1 X104.52 Y131.75 E627.22078
G1 F1500 E620.72078
G0 F9000 X104.24 Y131.75
G0 X104.34 Y122.484
G0 X102.865 Y122.484
G0 X108.904 Y121
G0 X108.127 Y122.233
G0 X108.742 Y122.484
G0 X108.621 Y122.736
G1 F1500 E627.22078
G1 X109.258 Y122.999 E627.2437
G1 X109.923 Y123.185 E627.26667
G1 X110.602 Y123.288 E627.28951
G1 X111.29 Y123.313 E627.31241
G1 X111.976 Y123.257 E627.3353
G1 X112.654 Y123.12 E627.35831
G1 X113.307 Y122.902 E627.38121
G1 X113.931 Y122.609 E627.40413
G1 X114.515 Y122.243 E627.42706
G1 X115.051 Y121.815 E627.44987
G1 X115.535 Y121.322 E627.47285
G1 X115.957 Y120.775 E627.49583
G1 X116.31 Y120.183 E627.51875
G1 X116.59 Y119.555 E627.54162
G1 X116.795 Y118.897 E627.56454
G1 X116.922 Y118.221 E627.58742
G1 X116.965 Y117.531 E627.61042
G1 X116.929 Y116.845 E627.63326
G1 X116.811 Y116.164 E627.65625
G1 X116.613 Y115.504 E627.67917
G1 X116.34 Y114.873 E627.70204
G1 X115.993 Y114.277 E627.72497
G1 X115.576 Y113.726 E627.74796
G1 X115.098 Y113.23 E627.77087
G1 X114.566 Y112.794 E627.79375
G1 X113.986 Y112.422 E627.81666
G1 X113.364 Y112.123 E627.83962
G1 X112.714 Y111.899 E627.86248
G1 X112.04 Y111.753 E627.88542
G1 X111.355 Y111.689 E627.9083
G1 X110.667 Y111.702 E627.93119
G1 X109.983 Y111.801 E627.95418
G1 X109.316 Y111.979 E627.97714
G1 X108.677 Y112.236 E628.00005
G1 X108.072 Y112.564 E628.02294
G1 X107.51 Y112.963 E628.04586
G1 X106.998 Y113.427 E628.06884
G1 X106.545 Y113.947 E628.09178
G1 X106.159 Y114.515 E628.11462
G1 X105.84 Y115.127 E628.13758
G1 X105.597 Y115.771 E628.16047
G1 X105.432 Y116.439 E628.18335
G1 X105.346 Y117.124 E628.20632
G1 X105.342 Y117.813 E628.22923
G1 X105.419 Y118.496 E628.25209
G1 X105.577 Y119.17 E628.27512
G1 X105.815 Y119.817 E628.29805
G1 X106.127 Y120.431 E628.32095
G1 X106.507 Y121.003 E628.3438
G1 X106.954 Y121.53 E628.36678
G1 X107.462 Y121.997 E628.38973
G1 X108.02 Y122.402 E628.41266
G1 X108.621 Y122.736 E628.43553
G1 F1500 E621.93553
G0 F9000 X108.742 Y122.484
G0 X110.654 Y122.739
G0 X111.898 Y122.711
G0 X113.101 Y122.39
G0 X113.987 Y121.907
G0 X115.792 Y120.662
G0 X114.584 Y119.846
G0 X120.035 Y119.159
G0 X118.698 Y119.738
G0 X119.431 Y120.835
G0 X119.207 Y121.003
G1 F1500 E628.43553
G1 X119.654 Y121.53 E628.45852
G1 X120.162 Y121.997 E628.48147
G1 X120.72 Y122.402 E628.5044
G1 X121.321 Y122.736 E628.52727
G1 X121.958 Y122.999 E628.55019
G1 X122.623 Y123.185 E628.57316
G1 X123.302 Y123.288 E628.596
G1 X123.99 Y123.313 E628.6189
G1 X124.676 Y123.257 E628.64179
G1 X125.354 Y123.12 E628.66479
G1 X126.007 Y122.902 E628.68769
G1 X126.631 Y122.609 E628.71062
G1 X127.215 Y122.243 E628.73354
G1 X127.751 Y121.815 E628.75636
G1 X128.235 Y121.322 E628.77934
G1 X128.657 Y120.775 E628.80231
G1 X129.01 Y120.183 E628.82524
G1 X129.29 Y119.555 E628.84811
G1 X129.495 Y118.897 E628.87103
G1 X129.622 Y118.221 E628.89391
G1 X129.665 Y117.531 E628.9169
G1 X129.629 Y116.845 E628.93975
G1 X129.511 Y116.164 E628.96274
G1 X129.313 Y115.504 E628.98566
G1 X129.04 Y114.873 E629.00852
G1 X128.693 Y114.277 E629.03146
G1 X128.276 Y113.726 E629.05444
G1 X127.798 Y113.23 E629.07735
G1 X127.266 Y112.794 E629.10023
G1 X126.686 Y112.422 E629.12315
G1 X126.064 Y112.123 E629.1461
G1 X125.414 Y111.899 E629.16897
G1 X124.74 Y111.753 E629.19191
G1 X124.055 Y111.689 E629.21479
G1 X123.367 Y111.702 E629.23768
G1 X122.683 Y111.801 E629.26066
G1 X122.016 Y111.979 E629.28362
G1 X121.377 Y112.236 E629.30653
G1 X120.772 Y112.564 E629.32942
G1 X120.21 Y112.963 E629.35235
G1 X119.698 Y113.427 E629.37533
G1 X119.245 Y113.947 E629.39827
G1 X118.859 Y114.515 E629.42111
G1 X118.54 Y115.127 E629.44406
G1 X118.297 Y115.771 E629.46695
G1 X118.132 Y116.439 E629.48984
G1 X118.046 Y117.124 E629.5128
G1 X118.042 Y117.813 E629.53572
G1 X118.119 Y118.496 E629.55858
G1 X118.277 Y119.17 E629.5816
G1 X118.515 Y119.817 E629.60453
G1 X118.827 Y120.431 E629.62744
G1 X119.207 Y121.003 E629.65028
G1 F1500 E623.15028
G0 F9000 X119.431 Y120.835
G0 X119.366 Y120.883
G0 X120.528 Y120.003
G0 X119.366 Y133.405
G0 X119.366 Y131.93
G0 X105.002 Y132.03
G0 X105.002 Y131.589
G1 F1500 E629.65028
G1 X104.679 Y131.266 E629.66547
G0 F9000 X104.679 Y130.7
G1 F1500 X105.568 Y131.589 E629.70729
G0 F9000 X106.133 Y131.589
G1 F1500 X104.679 Y130.135 E629.77568
G0 F9000 X104.679 Y129.569
G1 F1500 X106.699 Y131.589 E629.8707
G0 F9000 X107.265 Y131.589
G1 F1500 X104.679 Y129.003 E629.99233
G0 F9000 X104.679 Y128.438
G1 F1500 X107.83 Y131.589 E630.14055
G0 F9000 X108.396 Y131.589
G1 F1500 X104.679 Y127.872 E630.31538
G0 F9000 X104.679 Y127.306
G1 F1500 X108.962 Y131.589 E630.51684
G0 F9000 X109.528 Y131.589
G1 F1500 X104.679 Y126.741 E630.7449
G0 F9000 X104.679 Y126.175
G1 F1500 X110.093 Y131.589 E630.99956
G0 F9000 X110.659 Y131.589
G1 F1500 X104.679 Y125.609 E631.28084
G0 F9000 X104.679 Y125.044
G1 F1500 X111.225 Y131.589 E631.58872
G0 F9000 X111.79 Y131.589
G1 F1500 X104.679 Y124.478 E631.9232
G0 F9000 X104.679 Y123.912
G1 F1500 X112.356 Y131.589 E632.2843
G0 F9000 X112.922 Y131.589
G1 F1500 X104.679 Y123.346 E632.67203
G0 F9000 X104.679 Y122.781
G1 F1500 X113.487 Y131.589 E633.08633
G0 F9000 X114.053 Y131.589
G1 F1500 X104.679 Y122.215 E633.52725
G0 F9000 X104.679 Y121.649
G1 F1500 X114.619 Y131.589 E633.9948
G0 F9000 X115.184 Y131.589
G1 F1500 X104.679 Y121.084 E634.48892
G0 F9000 X104.679 Y120.518
G1 F1500 X115.75 Y131.589 E635.00967
G0 F9000 X116.316 Y131.589
G1 F1500 X104.679 Y119.952 E635.55704
G0 F9000 X104.679 Y119.387
G1 F1500 X106.358 Y121.066 E635.63601
G0 F9000 X106.724 Y120.824
G0 X106.04 Y119.619
G0 X105.628 Y119.77
G1 F1500 X104.679 Y118.821 E635.68065
G0 F9000 X104.679 Y118.255
G1 F1500 X105.358 Y118.934 E635.71259
G0 F9000 X105.23 Y118.24
G1 F1500 X104.679 Y117.69 E635.73848
G0 F9000 X105.183 Y117.628
G1 F1500 X104.679 Y117.124 E635.76219
G0 F9000 X105.192 Y117.071
G1 F1500 X104.679 Y116.558 E635.78632
G0 F9000 X104.679 Y115.993
G1 F1500 X105.254 Y116.568 E635.81337
G0 F9000 X105.351 Y116.099
G1 F1500 X104.679 Y115.427 E635.84497
G0 F9000 X104.679 Y114.861
G1 F1500 X105.47 Y115.652 E635.88218
G0 F9000 X105.625 Y115.242
G1 F1500 X104.679 Y114.296 E635.92668
G0 F9000 X104.679 Y113.73
G1 F1500 X105.801 Y114.852 E635.97945
G0 F9000 X105.996 Y114.481
G1 F1500 X104.679 Y113.164 E636.0414
G0 F9000 X104.679 Y112.598
G1 F1500 X106.22 Y114.139 E636.11388
G0 F9000 X106.454 Y113.808
G1 F1500 X104.679 Y112.033 E636.19738
G0 F9000 X104.679 Y111.467
G1 F1500 X106.717 Y113.505 E636.29324
G0 F9000 X106.993 Y113.215
G1 F1500 X104.679 Y110.901 E636.40208
G0 F9000 X104.679 Y110.336
G1 F1500 X107.289 Y112.946 E636.52485
G0 F9000 X107.606 Y112.697
G1 F1500 X104.679 Y109.77 E636.66252
G0 F9000 X104.679 Y109.204
G1 F1500 X107.937 Y112.462 E636.81577
G0 F9000 X108.298 Y112.258
G1 F1500 X104.679 Y108.639 E636.986
G0 F9000 X104.679 Y108.073
G1 F1500 X108.67 Y112.065 E637.17374
G0 F9000 X109.074 Y111.902
G1 F1500 X104.679 Y107.507 E637.38047
G0 F9000 X104.679 Y106.942
G1 F1500 X109.5 Y111.763 E637.60724
G0 F9000 X109.947 Y111.644
G1 F1500 X104.679 Y106.376 E637.85503
G0 F9000 X104.679 Y105.81
G1 F1500 X110.44 Y111.572 E638.12603
G0 F9000 X110.969 Y111.534
G1 F1500 X104.679 Y105.245 E638.42187
G0 F9000 X104.679 Y104.679
G1 F1500 X111.545 Y111.545 E638.74483
G0 F9000 X112.186 Y111.621
G1 F1500 X104.679 Y104.113 E639.09796
G0 F9000 X104.679 Y103.548
G1 F1500 X112.939 Y111.807 E639.48646
G0 F9000 X112.796 Y112.221
G0 X113.709 Y112.598
G0 X113.9 Y112.202
G1 F1500 X105.107 Y103.41 E639.90003
G0 F9000 X105.672 Y103.41
G1 F1500 X118.112 Y115.85 E640.48517
G0 F9000 X118.255 Y115.426
G1 F1500 X106.238 Y103.41 E641.05039
G0 F9000 X106.804 Y103.41
G1 F1500 X118.414 Y115.02 E641.59649
G0 F9000 X118.607 Y114.648
G1 F1500 X107.369 Y103.41 E642.12509
G0 F9000 X107.935 Y103.41
G1 F1500 X118.816 Y114.291 E642.6369
G0 F9000 X119.045 Y113.954
G1 F1500 X108.501 Y103.41 E643.13285
G0 F9000 X109.066 Y103.41
G1 F1500 X119.298 Y113.641 E643.61411
G0 F9000 X119.562 Y113.34
G1 F1500 X109.632 Y103.41 E644.08119
G0 F9000 X110.198 Y103.41
G1 F1500 X119.856 Y113.067 E644.53545
G0 F9000 X120.157 Y112.803
G1 F1500 X110.764 Y103.41 E644.97727
G0 F9000 X111.329 Y103.41
G1 F1500 X120.488 Y112.568 E645.40805
G0 F9000 X120.833 Y112.347
G1 F1500 X111.895 Y103.41 E645.82845
G0 F9000 X112.461 Y103.41
G1 F1500 X121.2 Y112.149 E646.2395
G0 F9000 X121.593 Y111.976
G1 F1500 X113.026 Y103.41 E646.64244
G0 F9000 X113.592 Y103.41
G1 F1500 X121.999 Y111.817 E647.03788
G0 F9000 X122.446 Y111.698
G1 F1500 X114.158 Y103.41 E647.42773
G0 F9000 X114.723 Y103.41
G1 F1500 X122.918 Y111.604 E647.81317
G0 F9000 X123.419 Y111.54
G1 F1500 X115.289 Y103.41 E648.19558
G0 F9000 X115.855 Y103.41
G1 F1500 X123.974 Y111.529 E648.57747
G0 F9000 X124.588 Y111.577
G1 F1500 X116.42 Y103.41 E648.96165
G0 F9000 X116.986 Y103.41
G1 F1500 X125.283 Y111.706 E649.35189
G0 F9000 X126.113 Y111.971
G1 F1500 X117.552 Y103.41 E649.75457
G0 F9000 X118.117 Y103.41
G1 F1500 X127.431 Y112.724 E650.19267
G0 F9000 X127.153 Y113.063
G0 X128.256 Y114.162
G0 X128.606 Y113.898
G1 F1500 X130.319 Y115.611 E650.27325
G0 F9000 X130.319 Y115.046
G1 F1500 X118.683 Y103.41 E650.82057
G0 F9000 X119.249 Y103.41
G1 F1500 X130.319 Y114.48 E651.34127
G0 F9000 X130.319 Y113.914
G1 F1500 X119.815 Y103.41 E651.83535
G0 F9000 X120.38 Y103.41
G1 F1500 X130.319 Y113.349 E652.30285
G0 F9000 X130.319 Y112.783
G1 F1500 X120.946 Y103.41 E652.74372
G0 F9000 X121.512 Y103.41
G1 F1500 X130.319 Y112.217 E653.15798
G0 F9000 X130.319 Y111.652
G1 F1500 X122.077 Y103.41 E653.54566
G0 F9000 X122.643 Y103.41
G1 F1500 X130.319 Y111.086 E653.90671
G0 F9000 X130.319 Y110.52
G1 F1500 X123.209 Y103.41 E654.24114
G0 F9000 X123.774 Y103.41
G1 F1500 X130.319 Y109.955 E654.549
G0 F9000 X130.319 Y109.389
G1 F1500 X124.34 Y103.41 E654.83023
G0 F9000 X124.906 Y103.41
G1 F1500 X130.319 Y108.823 E655.08484
G0 F9000 X130.319 Y108.258
G1 F1500 X125.471 Y103.41 E655.31288
G0 F9000 X126.037 Y103.41
G1 F1500 X130.319 Y107.692 E655.51429
G0 F9000 X130.319 Y107.126
G1 F1500 X126.603 Y103.41 E655.68908
G0 F9000 X127.168 Y103.41
G1 F1500 X130.319 Y106.56 E655.83727
G0 F9000 X130.319 Y105.995
G1 F1500 X127.734 Y103.41 E655.95886
G0 F9000 X128.3 Y103.41
G1 F1500 X130.319 Y105.429 E656.05383
G0 F9000 X130.319 Y104.863
G1 F1500 X128.865 Y103.41 E656.1222
G0 F9000 X129.431 Y103.41
G1 F1500 X130.319 Y104.298 E656.16397
G0 F9000 X130.319 Y103.732
G1 F1500 X129.997 Y103.41 E656.17911
G1 F1500 E649.67911
G0 F9000 X129.997 Y102.97
G0 X128.961 Y103.07
G0 X128.961 Y101.595
G0 X127.316 Y115.201
G0 X128.527 Y114.388
G0 X128.961 Y115.393
G0 X129.363 Y115.221
G1 F1500 E656.17911
G1 X130.319 Y116.177 E656.22408
G0 F9000 X130.319 Y116.743
G1 F1500 X129.65 Y116.074 E656.25555
G0 F9000 X129.776 Y116.765
G1 F1500 X130.319 Y117.309 E656.28111
G0 F9000 X129.815 Y117.37
G1 F1500 X130.319 Y117.874 E656.30482
G0 F9000 X129.8 Y117.92
G1 F1500 X130.319 Y118.44 E656.32925
G0 F9000 X130.319 Y119.006
G1 F1500 X129.744 Y118.431 E656.3563
G0 F9000 X129.654 Y118.906
G1 F1500 X130.319 Y119.571 E656.38758
G0 F9000 X130.319 Y120.137
G1 F1500 X129.522 Y119.34 E656.42507
G0 F9000 X129.372 Y119.756
G1 F1500 X130.319 Y120.703 E656.46961
G0 F9000 X130.319 Y121.268
G1 F1500 X129.199 Y120.148 E656.52229
G0 F9000 X128.998 Y120.512
G1 F1500 X130.319 Y121.834 E656.58445
G0 F9000 X130.319 Y122.4
G1 F1500 X128.786 Y120.867 E656.65656
G0 F9000 X128.54 Y121.186
G1 F1500 X130.319 Y122.965 E656.74024
G0 F9000 X130.319 Y123.531
G1 F1500 X128.285 Y121.497 E656.83591
G0 F9000 X128.005 Y121.782
G1 F1500 X130.319 Y124.097 E656.94478
G0 F9000 X130.319 Y124.662
G1 F1500 X127.709 Y122.052 E657.06755
G0 F9000 X127.395 Y122.304
G1 F1500 X130.319 Y125.228 E657.20508
G0 F9000 X130.319 Y125.794
G1 F1500 X127.056 Y122.53 E657.35859
G0 F9000 X126.709 Y122.749
G1 F1500 X130.319 Y126.359 E657.52839
G0 F9000 X130.319 Y126.925
G1 F1500 X126.324 Y122.93 E657.7163
G0 F9000 X125.926 Y123.098
G1 F1500 X130.319 Y127.491 E657.92294
G0 F9000 X130.319 Y128.057
G1 F1500 X125.502 Y123.239 E658.14954
G0 F9000 X125.043 Y123.346
G1 F1500 X130.319 Y128.622 E658.3977
G0 F9000 X130.319 Y129.188
G1 F1500 X124.558 Y123.426 E658.66871
G0 F9000 X124.035 Y123.47
G1 F1500 X130.319 Y129.754 E658.96429
G0 F9000 X130.319 Y130.319
G1 F1500 X123.452 Y123.452 E659.28729
G0 F9000 X122.808 Y123.373
G1 F1500 X130.319 Y130.885 E659.64061
G0 F9000 X130.319 Y131.451
G1 F1500 X122.061 Y123.192 E660.02906
G0 F9000 X122.178 Y122.771
G0 X121.31 Y122.411
G0 X121.096 Y122.794
G1 F1500 X129.892 Y131.589 E660.44277
G0 F9000 X129.327 Y131.589
G1 F1500 X116.884 Y119.146 E661.02806
G0 F9000 X116.748 Y119.577
G1 F1500 X128.761 Y131.589 E661.59309
G0 F9000 X128.195 Y131.589
G1 F1500 X116.577 Y119.971 E662.13956
G0 F9000 X116.394 Y120.353
G1 F1500 X127.629 Y131.589 E662.66805
G0 F9000 X127.064 Y131.589
G1 F1500 X116.182 Y120.708 E663.17988
G0 F9000 X115.951 Y121.042
G1 F1500 X126.498 Y131.589 E663.67598
G0 F9000 X125.932 Y131.589
G1 F1500 X115.704 Y121.361 E664.15707
G0 F9000 X115.431 Y121.654
G1 F1500 X125.367 Y131.589 E664.62441
G0 F9000 X124.801 Y131.589
G1 F1500 X115.151 Y121.939 E665.07831
G0 F9000 X114.836 Y122.19
G1 F1500 X124.235 Y131.589 E665.52041
G0 F9000 X123.67 Y131.589
G1 F1500 X114.513 Y122.432 E665.95113
G0 F9000 X114.165 Y122.651
G1 F1500 X123.104 Y131.589 E666.37157
G0 F9000 X122.538 Y131.589
G1 F1500 X113.797 Y122.848 E666.78272
G0 F9000 X113.412 Y123.028
G1 F1500 X121.973 Y131.589 E667.1854
G0 F9000 X121.407 Y131.589
G1 F1500 X112.992 Y123.175 E667.58119
G0 F9000 X112.555 Y123.303
G1 F1500 X120.841 Y131.589 E667.97094
G0 F9000 X120.276 Y131.589
G1 F1500 X112.084 Y123.397 E668.35627
G0 F9000 X111.57 Y123.449
G1 F1500 X119.71 Y131.589 E668.73915
G0 F9000 X119.144 Y131.589
G1 F1500 X111.017 Y123.462 E669.12142
G0 F9000 X110.408 Y123.419
G1 F1500 X118.578 Y131.589 E669.50571
G0 F9000 X118.013 Y131.589
G1 F1500 X109.715 Y123.291 E669.89602
G0 F9000 X108.867 Y123.009
G1 F1500 X117.447 Y131.589 E670.2996
G0 F9000 X116.881 Y131.589
G1 F1500 X107.55 Y122.258 E670.7385
G0 F9000 X107.807 Y121.902
G0 X110.039 Y122.646
G0 X111.277 Y122.761
G0 X112.511 Y122.587
G0 X113.667 Y122.125
G0 X114.681 Y121.405
G0 X115.419 Y120.559
G0 X116.565 Y118.611
G0 X116.995 Y118.692
G1 F1500 X118.559 Y120.256 E670.81207
G0 F9000 X118.951 Y120.058
G0 X118.559 Y119.127
G0 X118.146 Y119.278
G1 F1500 X117.082 Y118.213 E670.86214
G0 F9000 X117.115 Y117.68
G1 F1500 X117.963 Y118.528 E670.90203
G0 F9000 X117.889 Y117.889
G1 F1500 X117.101 Y117.101 E670.93909
G0 F9000 X117.023 Y116.457
G1 F1500 X117.884 Y117.318 E670.97959
G0 F9000 X117.925 Y116.794
G1 F1500 X116.84 Y115.709 E671.03062
G0 F9000 X116.421 Y115.834
G0 X116.081 Y114.984
G0 X116.461 Y114.764
G1 F1500 X118 Y116.303 E671.10301
G0 F9000 X118.341 Y116.386
;MESH:NONMESH
G0 F300 X118.341 Y116.386 Z1.89
G0 F9000 X118.428 Y116.407
G0 X118.663 Y118.402
G0 X119.02 Y119.596
G0 X119.648 Y120.672
G0 X120.511 Y121.57
G0 X121.456 Y122.173
G0 X123.328 Y122.899
;TIME_ELAPSED:772.286943
;LAYER:3
M106 S255
;TYPE:WALL-INNER
;MESH:expander_adapter_5.stl
G1 F1500 X123.969 Y122.923 E671.12435
G1 X124.611 Y122.872 E671.14577
G1 X125.241 Y122.744 E671.16715
G1 X125.852 Y122.542 E671.18855
G1 X126.433 Y122.27 E671.20989
G1 X126.979 Y121.932 E671.23125
G1 X127.481 Y121.531 E671.25262
G1 X127.934 Y121.073 E671.27404
G1 X128.327 Y120.564 E671.29543
G1 X128.657 Y120.013 E671.3168
G1 X128.921 Y119.426 E671.3382
G1 X129.113 Y118.813 E671.35957
G1 X129.232 Y118.181 E671.38096
G1 X129.274 Y117.541 E671.40229
G1 X129.242 Y116.899 E671.42367
G1 X129.133 Y116.264 E671.4451
G1 X128.95 Y115.649 E671.46644
G1 X128.695 Y115.059 E671.48782
G1 X128.373 Y114.503 E671.50919
G1 X127.986 Y113.988 E671.53061
G1 X127.54 Y113.524 E671.55202
G1 X127.045 Y113.116 E671.57336
G1 X126.505 Y112.77 E671.59469
G1 X125.927 Y112.489 E671.61606
G1 X125.318 Y112.278 E671.6375
G1 X124.691 Y112.141 E671.65884
G1 X124.053 Y112.08 E671.68016
G1 X123.409 Y112.092 E671.70158
G1 X122.772 Y112.182 E671.72298
G1 X122.15 Y112.348 E671.74439
G1 X121.553 Y112.585 E671.76576
G1 X120.989 Y112.89 E671.78708
G1 X120.463 Y113.261 E671.80849
G1 X119.985 Y113.691 E671.82988
G1 X119.562 Y114.176 E671.85128
G1 X119.2 Y114.707 E671.87266
G1 X118.903 Y115.277 E671.89403
G1 X118.674 Y115.877 E671.91539
G1 X118.518 Y116.5 E671.93675
G1 X118.437 Y117.137 E671.95811
G1 X118.432 Y117.781 E671.97953
G1 X118.503 Y118.42 E672.00092
G1 X118.649 Y119.045 E672.02226
G1 X118.869 Y119.649 E672.04364
G1 X119.158 Y120.223 E672.06502
G1 X119.513 Y120.759 E672.0864
G1 X119.928 Y121.249 E672.10776
G1 X120.4 Y121.687 E672.12917
G1 X120.921 Y122.066 E672.1506
G1 X121.481 Y122.38 E672.17196
G1 X122.073 Y122.625 E672.19327
G1 X122.693 Y122.801 E672.2147
G1 X123.328 Y122.899 E672.23607
G0 F9000 X123.366 Y122.5
;TYPE:WALL-OUTER
G1 F1500 X123.961 Y122.522 E672.25588
G1 X124.555 Y122.475 E672.27569
G1 X125.138 Y122.357 E672.29548
G1 X125.704 Y122.17 E672.3153
G1 X126.242 Y121.918 E672.33506
G1 X126.748 Y121.605 E672.35485
G1 X127.213 Y121.233 E672.37466
G1 X127.632 Y120.809 E672.39449
G1 X127.996 Y120.338 E672.41428
G1 X128.302 Y119.828 E672.43407
G1 X128.546 Y119.284 E672.4539
G1 X128.724 Y118.716 E672.47369
G1 X128.834 Y118.131 E672.49349
G1 X128.873 Y117.538 E672.51326
G1 X128.844 Y116.943 E672.53307
G1 X128.743 Y116.355 E672.55291
G1 X128.573 Y115.786 E672.57267
G1 X128.337 Y115.239 E672.59248
G1 X128.039 Y114.724 E672.61227
G1 X127.681 Y114.248 E672.63208
G1 X127.268 Y113.818 E672.65191
G1 X126.809 Y113.44 E672.67169
G1 X126.309 Y113.119 E672.69145
G1 X125.774 Y112.859 E672.71123
G1 X125.21 Y112.664 E672.73108
G1 X124.629 Y112.537 E672.75086
G1 X124.037 Y112.48 E672.77064
G1 X123.441 Y112.491 E672.79047
G1 X122.852 Y112.575 E672.81026
G1 X122.276 Y112.728 E672.83008
G1 X121.723 Y112.948 E672.84988
G1 X121.2 Y113.231 E672.86965
G1 X120.713 Y113.574 E672.88947
G1 X120.271 Y113.972 E672.90925
G1 X119.879 Y114.421 E672.92907
G1 X119.544 Y114.913 E672.94887
G1 X119.268 Y115.441 E672.96869
G1 X119.056 Y115.997 E672.98848
G1 X118.912 Y116.574 E673.00826
G1 X118.837 Y117.164 E673.02804
G1 X118.832 Y117.76 E673.04786
G1 X118.898 Y118.352 E673.06767
G1 X119.033 Y118.931 E673.08745
G1 X119.237 Y119.49 E673.10724
G1 X119.505 Y120.022 E673.12705
G1 X119.833 Y120.518 E673.14683
G1 X120.218 Y120.972 E673.16663
G1 X120.655 Y121.378 E673.18647
G1 X121.137 Y121.729 E673.2063
G1 X121.656 Y122.019 E673.22607
G1 X122.205 Y122.247 E673.24585
G1 X122.778 Y122.409 E673.26565
G1 X123.366 Y122.5 E673.28544
G0 F9000 X123.325 Y122.938
G1 F1500 E666.78544
G0 F9000 X120.817 Y122.227
G0 X121.606 Y121.002
G0 X113.551 Y120.895
G0 X114.389 Y122.088
G0 X111.269 Y122.923
;TYPE:WALL-INNER
G1 F1500 E673.28544
G1 X111.911 Y122.872 E673.30686
G1 X112.541 Y122.744 E673.32824
G1 X113.152 Y122.542 E673.34965
G1 X113.733 Y122.27 E673.37098
G1 X114.279 Y121.932 E673.39234
G1 X114.781 Y121.531 E673.41371
G1 X115.234 Y121.073 E673.43514
G1 X115.627 Y120.564 E673.45653
G1 X115.957 Y120.013 E673.47789
G1 X116.221 Y119.426 E673.49929
G1 X116.413 Y118.813 E673.52066
G1 X116.532 Y118.181 E673.54205
G1 X116.574 Y117.541 E673.56338
G1 X116.542 Y116.899 E673.58476
G1 X116.433 Y116.264 E673.60619
G1 X116.25 Y115.649 E673.62753
G1 X115.995 Y115.059 E673.64891
G1 X115.673 Y114.503 E673.67028
G1 X115.286 Y113.988 E673.69171
G1 X114.84 Y113.524 E673.71311
G1 X114.345 Y113.116 E673.73445
G1 X113.805 Y112.77 E673.75578
G1 X113.227 Y112.489 E673.77715
G1 X112.618 Y112.278 E673.79859
G1 X111.991 Y112.141 E673.81994
G1 X111.353 Y112.08 E673.84125
G1 X110.709 Y112.092 E673.86268
G1 X110.072 Y112.182 E673.88407
G1 X109.45 Y112.348 E673.90549
G1 X108.853 Y112.585 E673.92685
G1 X108.289 Y112.89 E673.94818
G1 X107.763 Y113.261 E673.96958
G1 X107.285 Y113.691 E673.99097
G1 X106.862 Y114.176 E674.01237
G1 X106.5 Y114.707 E674.03375
G1 X106.203 Y115.277 E674.05513
G1 X105.974 Y115.877 E674.07649
G1 X105.818 Y116.5 E674.09785
G1 X105.737 Y117.137 E674.1192
G1 X105.732 Y117.781 E674.14062
G1 X105.803 Y118.42 E674.16201
G1 X105.949 Y119.045 E674.18336
G1 X106.169 Y119.649 E674.20474
G1 X106.458 Y120.223 E674.22611
G1 X106.813 Y120.759 E674.24749
G1 X107.228 Y121.249 E674.26885
G1 X107.7 Y121.687 E674.29027
G1 X108.221 Y122.066 E674.3117
G1 X108.781 Y122.38 E674.33305
G1 X109.373 Y122.625 E674.35436
G1 X109.993 Y122.801 E674.3758
G1 X110.628 Y122.899 E674.39717
G1 X111.269 Y122.923 E674.4185
G0 F9000 X111.261 Y122.522
;TYPE:WALL-OUTER
G1 F1500 X111.855 Y122.475 E674.43832
G1 X112.438 Y122.357 E674.4581
G1 X113.004 Y122.17 E674.47793
G1 X113.542 Y121.918 E674.49769
G1 X114.048 Y121.605 E674.51748
G1 X114.513 Y121.233 E674.53728
G1 X114.932 Y120.809 E674.55711
G1 X115.296 Y120.338 E674.57691
G1 X115.602 Y119.828 E674.59669
G1 X115.846 Y119.284 E674.61652
G1 X116.024 Y118.716 E674.63632
G1 X116.134 Y118.131 E674.65612
G1 X116.173 Y117.538 E674.67588
G1 X116.144 Y116.943 E674.6957
G1 X116.043 Y116.355 E674.71554
G1 X115.873 Y115.786 E674.73529
G1 X115.637 Y115.239 E674.7551
G1 X115.339 Y114.724 E674.77489
G1 X114.981 Y114.248 E674.7947
G1 X114.568 Y113.818 E674.81453
G1 X114.109 Y113.44 E674.83431
G1 X113.609 Y113.119 E674.85407
G1 X113.074 Y112.859 E674.87386
G1 X112.51 Y112.664 E674.89371
G1 X111.929 Y112.537 E674.91349
G1 X111.337 Y112.48 E674.93327
G1 X110.741 Y112.491 E674.95309
G1 X110.152 Y112.575 E674.97288
G1 X109.576 Y112.728 E674.9927
G1 X109.023 Y112.948 E675.0125
G1 X108.5 Y113.231 E675.03228
G1 X108.013 Y113.574 E675.05209
G1 X107.571 Y113.972 E675.07187
G1 X107.179 Y114.421 E675.0917
G1 X106.844 Y114.913 E675.11149
G1 X106.568 Y115.441 E675.13131
G1 X106.356 Y115.997 E675.1511
G1 X106.212 Y116.574 E675.17088
G1 X106.137 Y117.164 E675.19066
G1 X106.132 Y117.76 E675.21049
G1 X106.198 Y118.352 E675.2303
G1 X106.333 Y118.931 E675.25007
G1 X106.537 Y119.49 E675.26986
G1 X106.805 Y120.022 E675.28968
G1 X107.133 Y120.518 E675.30945
G1 X107.518 Y120.972 E675.32925
G1 X107.955 Y121.378 E675.34909
G1 X108.437 Y121.729 E675.36892
G1 X108.956 Y122.019 E675.3887
G1 X109.505 Y122.247 E675.40847
G1 X110.078 Y122.409 E675.42828
G1 X110.666 Y122.5 E675.44807
G1 X111.261 Y122.522 E675.46787
G0 F9000 X111.27 Y122.961
G1 F1500 E668.96787
G0 F9000 X109.952 Y122.988
G0 X110.264 Y121.562
G0 X102.865 Y122.988
G0 X104.34 Y122.988
G0 X104.13 Y132.14
;TYPE:WALL-INNER
G1 F1500 E675.46787
G1 X104.13 Y102.86 E676.44173
G1 X130.87 Y102.86 E677.3311
G1 X130.87 Y132.14 E678.30496
G1 X104.13 Y132.14 E679.19433
G0 F9000 X103.73 Y132.54
;TYPE:WALL-OUTER
G1 F1500 X103.73 Y102.46 E680.1948
G1 X131.27 Y102.46 E681.11078
G1 X131.27 Y132.54 E682.11125
G1 X103.73 Y132.54 E683.02723
G0 F9000 X104 Y132.27
G0 X104.24 Y131.75
G0 X104.52 Y131.75
;TYPE:SKIN
G1 F1500 X104.52 Y103.25 E683.97515
G1 X130.48 Y103.25 E684.83858
G1 X130.48 Y131.75 E685.78649
G1 X104.52 Y131.75 E686.64993
G1 F1500 E680.14993
G0 F9000 X104.24 Y131.75
G0 X104.34 Y122.48
G0 X102.865 Y122.48
G0 X108.906 Y121.002
G0 X108.117 Y122.227
G0 X108.733 Y122.48
G0 X108.611 Y122.731
G1 F1500 E686.64993
G1 X109.244 Y122.994 E686.67272
G1 X109.909 Y123.183 E686.69572
G1 X110.591 Y123.287 E686.71866
G1 X111.277 Y123.313 E686.7415
G1 X111.965 Y123.258 E686.76445
G1 X112.641 Y123.122 E686.78739
G1 X113.296 Y122.905 E686.81034
G1 X113.919 Y122.613 E686.83322
G1 X114.504 Y122.252 E686.85608
G1 X115.042 Y121.822 E686.87899
G1 X115.528 Y121.33 E686.90199
G1 X115.95 Y120.784 E686.92495
G1 X116.304 Y120.194 E686.94783
G1 X116.586 Y119.565 E686.97076
G1 X116.792 Y118.908 E686.99366
G1 X116.92 Y118.23 E687.01661
G1 X116.964 Y117.544 E687.03947
G1 X116.93 Y116.856 E687.06238
G1 X116.813 Y116.175 E687.08536
G1 X116.617 Y115.516 E687.10823
G1 X116.344 Y114.883 E687.13116
G1 X115.999 Y114.287 E687.15406
G1 X115.584 Y113.735 E687.17703
G1 X115.105 Y113.237 E687.20001
G1 X114.575 Y112.8 E687.22286
G1 X113.996 Y112.429 E687.24573
G1 X113.377 Y112.128 E687.26863
G1 X112.724 Y111.902 E687.29161
G1 X112.051 Y111.755 E687.31452
G1 X111.368 Y111.69 E687.33734
G1 X110.678 Y111.702 E687.36029
G1 X109.994 Y111.799 E687.38327
G1 X109.327 Y111.977 E687.40623
G1 X108.687 Y112.231 E687.42913
G1 X108.083 Y112.558 E687.45198
G1 X107.519 Y112.955 E687.47492
G1 X107.006 Y113.416 E687.49786
G1 X106.552 Y113.938 E687.52087
G1 X106.165 Y114.506 E687.54373
G1 X105.846 Y115.117 E687.56665
G1 X105.601 Y115.76 E687.58954
G1 X105.434 Y116.428 E687.61244
G1 X105.347 Y117.111 E687.63534
G1 X105.342 Y117.801 E687.65829
G1 X105.418 Y118.486 E687.68121
G1 X105.575 Y119.156 E687.7041
G1 X105.81 Y119.803 E687.727
G1 X106.12 Y120.42 E687.74996
G1 X106.501 Y120.993 E687.77285
G1 X106.945 Y121.518 E687.79572
G1 X107.452 Y121.989 E687.81873
G1 X108.01 Y122.395 E687.84169
G1 X108.611 Y122.731 E687.86459
G1 F1500 E681.36459
G0 F9000 X108.733 Y122.48
G0 X110.644 Y122.738
G0 X111.888 Y122.712
G0 X113.092 Y122.393
G0 X113.977 Y121.915
G0 X115.785 Y120.672
G0 X114.582 Y119.848
G0 X120.032 Y119.148
G0 X118.694 Y119.725
G0 X119.425 Y120.825
G0 X119.201 Y120.993
G1 F1500 E687.86459
G1 X119.645 Y121.518 E687.88746
G1 X120.152 Y121.989 E687.91047
G1 X120.71 Y122.395 E687.93342
G1 X121.311 Y122.731 E687.95633
G1 X121.944 Y122.994 E687.97912
G1 X122.609 Y123.183 E688.00212
G1 X123.291 Y123.287 E688.02506
G1 X123.977 Y123.313 E688.0479
G1 X124.665 Y123.258 E688.07085
G1 X125.341 Y123.122 E688.09379
G1 X125.996 Y122.905 E688.11674
G1 X126.619 Y122.613 E688.13962
G1 X127.204 Y122.252 E688.16248
G1 X127.742 Y121.822 E688.18539
G1 X128.228 Y121.33 E688.20839
G1 X128.65 Y120.784 E688.23134
G1 X129.004 Y120.194 E688.25423
G1 X129.286 Y119.565 E688.27716
G1 X129.492 Y118.908 E688.30006
G1 X129.62 Y118.23 E688.32301
G1 X129.664 Y117.544 E688.34587
G1 X129.63 Y116.856 E688.36878
G1 X129.513 Y116.175 E688.39176
G1 X129.317 Y115.516 E688.41463
G1 X129.044 Y114.883 E688.43756
G1 X128.699 Y114.287 E688.46046
G1 X128.284 Y113.735 E688.48343
G1 X127.805 Y113.237 E688.50641
G1 X127.275 Y112.8 E688.52926
G1 X126.696 Y112.429 E688.55213
G1 X126.077 Y112.128 E688.57503
G1 X125.424 Y111.902 E688.59801
G1 X124.751 Y111.755 E688.62092
G1 X124.068 Y111.69 E688.64374
G1 X123.378 Y111.702 E688.66669
G1 X122.694 Y111.799 E688.68967
G1 X122.027 Y111.977 E688.71263
G1 X121.387 Y112.231 E688.73553
G1 X120.783 Y112.558 E688.75838
G1 X120.219 Y112.955 E688.78132
G1 X119.706 Y113.416 E688.80426
G1 X119.252 Y113.938 E688.82727
G1 X118.865 Y114.506 E688.85013
G1 X118.546 Y115.117 E688.87305
G1 X118.301 Y115.76 E688.89594
G1 X118.134 Y116.428 E688.91884
G1 X118.047 Y117.111 E688.94174
G1 X118.042 Y117.801 E688.96469
G1 X118.118 Y118.486 E688.98761
G1 X118.275 Y119.156 E689.0105
G1 X118.51 Y119.803 E689.0334
G1 X118.82 Y120.42 E689.05636
G1 X119.201 Y120.993 E689.07925
G1 F1500 E682.57925
G0 F9000 X119.425 Y120.825
G0 X122.652 Y122.988
G0 X122.964 Y121.562
G0 X122.652 Y133.405
G0 X122.652 Y131.93
G0 X129.756 Y132.03
G0 X129.756 Y131.589
G1 F1500 E689.07925
G1 X130.319 Y131.026 E689.10573
G0 F9000 X130.319 Y130.461
G1 F1500 X129.191 Y131.589 E689.15879
G0 F9000 X128.625 Y131.589
G1 F1500 X130.319 Y129.895 E689.23847
G0 F9000 X130.319 Y129.329
G1 F1500 X128.059 Y131.589 E689.34477
G0 F9000 X127.494 Y131.589
G1 F1500 X130.319 Y128.764 E689.47765
G0 F9000 X130.319 Y128.198
G1 F1500 X126.928 Y131.589 E689.63715
G0 F9000 X126.362 Y131.589
G1 F1500 X130.319 Y127.632 E689.82328
G0 F9000 X130.319 Y127.067
G1 F1500 X125.797 Y131.589 E690.03598
G0 F9000 X125.231 Y131.589
G1 F1500 X130.319 Y126.501 E690.2753
G0 F9000 X130.319 Y125.935
G1 F1500 X124.665 Y131.589 E690.54125
G0 F9000 X124.1 Y131.589
G1 F1500 X130.319 Y125.37 E690.83377
G0 F9000 X130.319 Y124.804
G1 F1500 X123.534 Y131.589 E691.15292
G0 F9000 X122.968 Y131.589
G1 F1500 X130.319 Y124.238 E691.49869
G0 F9000 X130.319 Y123.672
G1 F1500 X122.403 Y131.589 E691.87105
G0 F9000 X121.837 Y131.589
G1 F1500 X130.319 Y123.107 E692.27002
G0 F9000 X130.319 Y122.541
G1 F1500 X121.271 Y131.589 E692.69561
G0 F9000 X120.705 Y131.589
G1 F1500 X130.319 Y121.975 E693.14783
G0 F9000 X130.319 Y121.41
G1 F1500 X120.14 Y131.589 E693.62661
G0 F9000 X119.574 Y131.589
G1 F1500 X130.319 Y120.844 E694.13203
G0 F9000 X130.319 Y120.278
G1 F1500 X119.008 Y131.589 E694.66406
G0 F9000 X118.443 Y131.589
G1 F1500 X130.319 Y119.713 E695.22267
G0 F9000 X130.319 Y119.147
G1 F1500 X129.065 Y120.401 E695.28166
G0 F9000 X128.689 Y120.175
G0 X129.088 Y119.265
G0 X129.505 Y119.395
G1 F1500 X130.319 Y118.581 E695.31994
G0 F9000 X130.319 Y118.016
G1 F1500 X129.707 Y118.628 E695.34873
G0 F9000 X129.796 Y117.973
G1 F1500 X130.319 Y117.45 E695.37333
G0 F9000 X129.816 Y117.388
G1 F1500 X130.319 Y116.884 E695.39701
G0 F9000 X129.789 Y116.849
G1 F1500 X130.319 Y116.319 E695.42194
G0 F9000 X130.319 Y115.753
G1 F1500 X129.708 Y116.365 E695.45071
G0 F9000 X129.6 Y115.906
G1 F1500 X130.319 Y115.187 E695.48453
G0 F9000 X130.319 Y114.622
G1 F1500 X129.47 Y115.471 E695.52446
G0 F9000 X129.3 Y115.075
G1 F1500 X130.319 Y114.056 E695.57239
G0 F9000 X130.319 Y113.49
G1 F1500 X129.118 Y114.692 E695.62891
G0 F9000 X128.911 Y114.333
G1 F1500 X130.319 Y112.924 E695.69516
G0 F9000 X130.319 Y112.359
G1 F1500 X128.681 Y113.997 E695.7722
G0 F9000 X128.438 Y113.674
G1 F1500 X130.319 Y111.793 E695.86068
G0 F9000 X130.319 Y111.227
G1 F1500 X128.165 Y113.381 E695.962
G0 F9000 X127.884 Y113.097
G1 F1500 X130.319 Y110.662 E696.07653
G0 F9000 X130.319 Y110.096
G1 F1500 X127.574 Y112.841 E696.20565
G0 F9000 X127.253 Y112.597
G1 F1500 X130.319 Y109.53 E696.34989
G0 F9000 X130.319 Y108.965
G1 F1500 X126.907 Y112.376 E696.51035
G0 F9000 X126.542 Y112.176
G1 F1500 X130.319 Y108.399 E696.68801
G0 F9000 X130.319 Y107.833
G1 F1500 X126.161 Y111.992 E696.88362
G0 F9000 X125.744 Y111.843
G1 F1500 X130.319 Y107.268 E697.09881
G0 F9000 X130.319 Y106.702
G1 F1500 X125.308 Y111.713 E697.33451
G0 F9000 X124.844 Y111.611
G1 F1500 X130.319 Y106.136 E697.59204
G0 F9000 X130.319 Y105.571
G1 F1500 X124.335 Y111.555 E697.87351
G0 F9000 X123.79 Y111.534
G1 F1500 X130.319 Y105.005 E698.18061
G0 F9000 X130.319 Y104.439
G1 F1500 X123.192 Y111.567 E698.51587
G0 F9000 X122.51 Y111.683
G1 F1500 X130.319 Y103.873 E698.8832
G0 F9000 X130.218 Y103.409
G1 F1500 X121.689 Y111.938 E699.28438
G0 F9000 X121.85 Y112.347
G0 X120.758 Y112.917
G0 X120.504 Y112.557
G1 F1500 X129.652 Y103.409 E699.71468
G0 F9000 X129.087 Y103.409
G1 F1500 X116.828 Y115.667 E700.29128
G0 F9000 X116.677 Y115.253
G1 F1500 X128.521 Y103.409 E700.84838
G0 F9000 X127.955 Y103.409
G1 F1500 X116.507 Y114.858 E701.38689
G0 F9000 X116.304 Y114.495
G1 F1500 X127.39 Y103.409 E701.90834
G0 F9000 X126.824 Y103.409
G1 F1500 X116.091 Y114.142 E702.41318
G0 F9000 X115.848 Y113.819
G1 F1500 X126.258 Y103.409 E702.90284
G0 F9000 X125.693 Y103.409
G1 F1500 X115.591 Y113.511 E703.37801
G0 F9000 X115.313 Y113.223
G1 F1500 X125.127 Y103.409 E703.83963
G0 F9000 X124.561 Y103.409
G1 F1500 X115.014 Y112.956 E704.28869
G0 F9000 X114.704 Y112.7
G1 F1500 X123.996 Y103.409 E704.72573
G0 F9000 X123.43 Y103.409
G1 F1500 X114.363 Y112.475 E705.15219
G0 F9000 X114.013 Y112.26
G1 F1500 X122.864 Y103.409 E705.56852
G0 F9000 X122.299 Y103.409
G1 F1500 X113.633 Y112.075 E705.97614
G0 F9000 X113.233 Y111.909
G1 F1500 X121.733 Y103.409 E706.37595
G0 F9000 X121.167 Y103.409
G1 F1500 X112.813 Y111.763 E706.7689
G0 F9000 X112.353 Y111.657
G1 F1500 X120.602 Y103.409 E707.15688
G0 F9000 X120.036 Y103.409
G1 F1500 X111.868 Y111.577 E707.54108
G0 F9000 X111.349 Y111.53
G1 F1500 X119.47 Y103.409 E707.92307
G0 F9000 X118.904 Y103.409
G1 F1500 X110.773 Y111.54 E708.30552
G0 F9000 X110.13 Y111.618
G1 F1500 X118.339 Y103.409 E708.69165
G0 F9000 X117.773 Y103.409
G1 F1500 X109.388 Y111.794 E709.08606
G0 F9000 X109.5 Y112.22
G0 X108.639 Y112.574
G0 X108.43 Y112.186
G1 F1500 X117.207 Y103.409 E709.4989
G0 F9000 X116.642 Y103.409
G1 F1500 X104.68 Y115.371 E710.06155
G0 F9000 X104.68 Y114.805
G1 F1500 X116.076 Y103.409 E710.59759
G0 F9000 X115.51 Y103.409
G1 F1500 X104.68 Y114.24 E711.10702
G0 F9000 X104.68 Y113.674
G1 F1500 X114.945 Y103.409 E711.58985
G0 F9000 X114.379 Y103.409
G1 F1500 X104.68 Y113.108 E712.04607
G0 F9000 X104.68 Y112.543
G1 F1500 X113.813 Y103.409 E712.47568
G0 F9000 X113.248 Y103.409
G1 F1500 X104.68 Y111.977 E712.87869
G0 F9000 X104.68 Y111.411
G1 F1500 X112.682 Y103.409 E713.25508
G0 F9000 X112.116 Y103.409
G1 F1500 X104.68 Y110.846 E713.60487
G0 F9000 X104.68 Y110.28
G1 F1500 X111.551 Y103.409 E713.92806
G0 F9000 X110.985 Y103.409
G1 F1500 X104.68 Y109.714 E714.22463
G0 F9000 X104.68 Y109.149
G1 F1500 X110.419 Y103.409 E714.4946
G0 F9000 X109.853 Y103.409
G1 F1500 X104.68 Y108.583 E714.73794
G0 F9000 X104.68 Y108.017
G1 F1500 X109.288 Y103.409 E714.95469
G0 F9000 X108.722 Y103.409
G1 F1500 X104.68 Y107.451 E715.14481
G0 F9000 X104.68 Y106.886
G1 F1500 X108.156 Y103.409 E715.30834
G0 F9000 X107.591 Y103.409
G1 F1500 X104.68 Y106.32 E715.44526
G0 F9000 X104.68 Y105.754
G1 F1500 X107.025 Y103.409 E715.55556
G0 F9000 X106.459 Y103.409
G1 F1500 X104.68 Y105.189 E715.63926
G0 F9000 X104.68 Y104.623
G1 F1500 X105.894 Y103.409 E715.69637
G0 F9000 X105.328 Y103.409
G1 F1500 X104.68 Y104.057 E715.72685
G0 F9000 X104.68 Y103.492
G1 F1500 X104.762 Y103.409 E715.73073
G1 F1500 E709.23073
G0 F9000 X104.762 Y102.97
G0 X104.34 Y114.977
G0 X105.887 Y115.57
G0 X106.234 Y114.977
G0 X105.844 Y114.772
G1 F1500 E715.73073
G1 X104.68 Y115.937 E715.7855
G0 F9000 X104.68 Y116.502
G1 F1500 X105.44 Y115.742 E715.82125
G0 F9000 X105.265 Y116.483
G1 F1500 X104.68 Y117.068 E715.84877
G0 F9000 X105.186 Y117.127
G1 F1500 X104.68 Y117.634 E715.87259
G0 F9000 X105.182 Y117.697
G1 F1500 X104.68 Y118.199 E715.8962
G0 F9000 X105.226 Y118.219
G1 F1500 X104.68 Y118.765 E715.92189
G0 F9000 X104.68 Y119.331
G1 F1500 X105.305 Y118.706 E715.95128
G0 F9000 X105.412 Y119.164
G1 F1500 X104.68 Y119.897 E715.98574
G0 F9000 X104.68 Y120.462
G1 F1500 X105.56 Y119.582 E716.02713
G0 F9000 X105.723 Y119.985
G1 F1500 X104.68 Y121.028 E716.07619
G0 F9000 X104.68 Y121.594
G1 F1500 X105.911 Y120.362 E716.13412
G0 F9000 X106.123 Y120.715
G1 F1500 X104.68 Y122.159 E716.20201
G0 F9000 X104.68 Y122.725
G1 F1500 X106.35 Y121.055 E716.28057
G0 F9000 X106.606 Y121.364
G1 F1500 X104.68 Y123.291 E716.37118
G0 F9000 X104.68 Y123.856
G1 F1500 X106.87 Y121.666 E716.47419
G0 F9000 X107.164 Y121.938
G1 F1500 X104.68 Y124.422 E716.59103
G0 F9000 X104.68 Y124.988
G1 F1500 X107.469 Y122.198 E716.72224
G0 F9000 X107.797 Y122.436
G1 F1500 X104.68 Y125.553 E716.86886
G0 F9000 X104.68 Y126.119
G1 F1500 X108.146 Y122.653 E717.03189
G0 F9000 X108.509 Y122.856
G1 F1500 X104.68 Y126.685 E717.21199
G0 F9000 X104.68 Y127.25
G1 F1500 X108.905 Y123.025 E717.41072
G0 F9000 X109.316 Y123.18
G1 F1500 X104.68 Y127.816 E717.62879
G0 F9000 X104.68 Y128.382
G1 F1500 X109.756 Y123.305 E717.86757
G0 F9000 X110.235 Y123.392
G1 F1500 X104.68 Y128.947 E718.12886
G0 F9000 X104.68 Y129.513
G1 F1500 X110.742 Y123.45 E718.41402
G0 F9000 X111.288 Y123.471
G1 F1500 X104.68 Y130.079 E718.72484
G0 F9000 X104.68 Y130.645
G1 F1500 X111.903 Y123.421 E719.06461
G0 F9000 X112.597 Y123.293
G1 F1500 X104.68 Y131.21 E719.437
G0 F9000 X104.866 Y131.589
G1 F1500 X113.445 Y123.011 E719.84051
G0 F9000 X113.26 Y122.613
G0 X114.537 Y121.867
G0 X114.81 Y122.211
G1 F1500 X105.432 Y131.589 E720.28162
G0 F9000 X105.998 Y131.589
G1 F1500 X118.192 Y119.395 E720.85519
G0 F9000 X118.342 Y119.81
G1 F1500 X106.563 Y131.589 E721.40924
G0 F9000 X107.129 Y131.589
G1 F1500 X118.527 Y120.191 E721.94537
G0 F9000 X118.722 Y120.562
G1 F1500 X107.695 Y131.589 E722.46404
G0 F9000 X108.26 Y131.589
G1 F1500 X118.948 Y120.901 E722.96677
G0 F9000 X119.189 Y121.226
G1 F1500 X108.826 Y131.589 E723.45422
G0 F9000 X109.392 Y131.589
G1 F1500 X119.448 Y121.533 E723.92722
G0 F9000 X119.732 Y121.815
G1 F1500 X109.957 Y131.589 E724.38698
G0 F9000 X110.523 Y131.589
G1 F1500 X120.025 Y122.088 E724.8339
G0 F9000 X120.349 Y122.329
G1 F1500 X111.089 Y131.589 E725.26947
G0 F9000 X111.654 Y131.589
G1 F1500 X120.682 Y122.562 E725.69409
G0 F9000 X121.045 Y122.765
G1 F1500 X112.22 Y131.589 E726.10917
G0 F9000 X112.786 Y131.589
G1 F1500 X121.425 Y122.95 E726.51552
G0 F9000 X121.825 Y123.116
G1 F1500 X113.352 Y131.589 E726.91406
G0 F9000 X113.917 Y131.589
G1 F1500 X122.258 Y123.249 E727.30638
G0 F9000 X122.713 Y123.359
G1 F1500 X114.483 Y131.589 E727.69349
G0 F9000 X115.049 Y131.589
G1 F1500 X123.204 Y123.433 E728.0771
G0 F9000 X123.741 Y123.462
G1 F1500 X115.614 Y131.589 E728.45937
G0 F9000 X116.18 Y131.589
G1 F1500 X124.324 Y123.445 E728.84244
G0 F9000 X124.977 Y123.358
G1 F1500 X116.746 Y131.589 E729.2296
G0 F9000 X117.311 Y131.589
G1 F1500 X125.745 Y123.156 E729.62628
G0 F9000 X125.608 Y122.738
G0 X126.516 Y122.348
G0 X126.745 Y122.721
G1 F1500 X117.877 Y131.589 E730.04341
G1 F1500 E723.54341
G0 F9000 X117.877 Y132.03
G0 X115.511 Y131.93
G0 X115.511 Y133.405
G0 X113.932 Y120.592
G0 X114.909 Y121.673
G0 X115.511 Y120.895
G0 X115.858 Y121.164
G1 F1500 E730.04341
G1 X118.064 Y118.957 E730.1472
G0 F9000 X117.958 Y118.498
G1 F1500 X116.653 Y119.802 E730.20855
G0 F9000 X116.948 Y118.942
G1 F1500 X117.901 Y117.989 E730.25338
G0 F9000 X117.883 Y117.441
G1 F1500 X117.079 Y118.245 E730.2912
G0 F9000 X117.118 Y117.641
G1 F1500 X117.919 Y116.84 E730.32888
G0 F9000 X118.035 Y116.157
G1 F1500 X117.101 Y117.092 E730.37283
G0 F9000 X117.045 Y116.582
G1 F1500 X118.289 Y115.339 E730.43132
G0 F9000 X118.7 Y115.496
G0 X119.279 Y114.395
G0 X118.916 Y114.146
G1 F1500 X116.959 Y116.102 E730.52335
G0 F9000 X116.633 Y116.247
G1 F1500 E724.02335
;MESH:NONMESH
G0 F300 X116.633 Y116.247 Z2.09
G0 F9000 X116.544 Y116.26
G0 X116.732 Y116.878
G0 X118.246 Y117.124
G0 X119.017 Y119.585
G0 X119.641 Y120.661
G0 X120.503 Y121.563
G0 X121.447 Y122.166
G0 X123.317 Y122.897
;TIME_ELAPSED:866.384471
;LAYER:4
;TYPE:WALL-INNER
;MESH:expander_adapter_5.stl
G1 F1500 E730.52335
G1 X123.958 Y122.923 E730.54469
G1 X124.6 Y122.873 E730.5661
G1 X125.23 Y122.746 E730.58748
G1 X125.841 Y122.546 E730.60886
G1 X126.423 Y122.275 E730.63022
G1 X126.969 Y121.938 E730.65156
G1 X127.473 Y121.537 E730.67298
G1 X127.925 Y121.081 E730.69433
G1 X128.32 Y120.573 E730.71574
G1 X128.651 Y120.023 E730.73709
G1 X128.916 Y119.437 E730.75848
G1 X129.11 Y118.825 E730.77983
G1 X129.229 Y118.192 E730.80125
G1 X129.273 Y117.552 E730.82259
G1 X129.243 Y116.911 E730.84393
G1 X129.135 Y116.275 E730.86539
G1 X128.953 Y115.66 E730.88672
G1 X128.699 Y115.068 E730.90815
G1 X128.378 Y114.513 E730.92947
G1 X127.993 Y113.998 E730.95086
G1 X127.549 Y113.532 E730.97227
G1 X127.053 Y113.123 E730.99365
G1 X126.514 Y112.775 E731.01499
G1 X125.937 Y112.493 E731.03635
G1 X125.33 Y112.281 E731.05773
G1 X124.702 Y112.143 E731.07912
G1 X124.063 Y112.081 E731.10047
G1 X123.421 Y112.091 E731.12183
G1 X122.783 Y112.18 E731.14325
G1 X122.16 Y112.344 E731.16468
G1 X121.565 Y112.58 E731.18597
G1 X120.998 Y112.885 E731.20738
G1 X120.473 Y113.254 E731.22873
G1 X119.994 Y113.684 E731.25014
G1 X119.57 Y114.168 E731.27154
G1 X119.206 Y114.698 E731.29292
G1 X118.908 Y115.266 E731.31426
G1 X118.678 Y115.867 E731.33566
G1 X118.521 Y116.489 E731.35699
G1 X118.438 Y117.126 E731.37836
G1 X118.432 Y117.77 E731.39978
G1 X118.501 Y118.408 E731.42112
G1 X118.646 Y119.035 E731.44253
G1 X118.865 Y119.639 E731.4639
G1 X119.153 Y120.214 E731.48529
G1 X119.507 Y120.75 E731.50665
G1 X119.922 Y121.241 E731.52803
G1 X120.392 Y121.68 E731.54943
G1 X120.911 Y122.06 E731.57082
G1 X121.471 Y122.374 E731.59217
G1 X122.063 Y122.621 E731.61351
G1 X122.683 Y122.797 E731.63494
G1 X123.317 Y122.897 E731.65629
G0 F9000 X123.356 Y122.498
;TYPE:WALL-OUTER
G1 F1500 X123.951 Y122.522 E731.6761
G1 X124.545 Y122.476 E731.69591
G1 X125.128 Y122.359 E731.71569
G1 X125.694 Y122.173 E731.73551
G1 X126.233 Y121.922 E731.75528
G1 X126.739 Y121.61 E731.77505
G1 X127.205 Y121.239 E731.79487
G1 X127.624 Y120.816 E731.81467
G1 X127.99 Y120.346 E731.83448
G1 X128.296 Y119.837 E731.85423
G1 X128.542 Y119.294 E731.87406
G1 X128.721 Y118.727 E731.89384
G1 X128.832 Y118.141 E731.91367
G1 X128.872 Y117.548 E731.93344
G1 X128.845 Y116.954 E731.95322
G1 X128.745 Y116.366 E731.97306
G1 X128.576 Y115.796 E731.99283
G1 X128.341 Y115.248 E732.01266
G1 X128.044 Y114.734 E732.03241
G1 X127.687 Y114.257 E732.05222
G1 X127.276 Y113.825 E732.07206
G1 X126.817 Y113.446 E732.09185
G1 X126.317 Y113.124 E732.11163
G1 X125.783 Y112.863 E732.1314
G1 X125.221 Y112.667 E732.1512
G1 X124.639 Y112.539 E732.17102
G1 X124.047 Y112.481 E732.1908
G1 X123.452 Y112.491 E732.2106
G1 X122.862 Y112.573 E732.23041
G1 X122.285 Y112.725 E732.25025
G1 X121.734 Y112.943 E732.26996
G1 X121.209 Y113.226 E732.2898
G1 X120.722 Y113.568 E732.30959
G1 X120.279 Y113.966 E732.3294
G1 X119.886 Y114.414 E732.34922
G1 X119.549 Y114.905 E732.36903
G1 X119.273 Y115.431 E732.38879
G1 X119.06 Y115.988 E732.40862
G1 X118.915 Y116.564 E732.42838
G1 X118.838 Y117.154 E732.44817
G1 X118.832 Y117.75 E732.46799
G1 X118.896 Y118.341 E732.48776
G1 X119.03 Y118.921 E732.50756
G1 X119.233 Y119.481 E732.52737
G1 X119.5 Y120.013 E732.54717
G1 X119.828 Y120.51 E732.56698
G1 X120.212 Y120.965 E732.58678
G1 X120.647 Y121.371 E732.60657
G1 X121.128 Y121.723 E732.62639
G1 X121.647 Y122.014 E732.64618
G1 X122.195 Y122.243 E732.66594
G1 X122.769 Y122.406 E732.68578
G1 X123.356 Y122.498 E732.70555
G0 F9000 X123.314 Y122.935
G0 X111.258 Y122.923
;TYPE:WALL-INNER
G1 F1500 X111.9 Y122.873 E732.72696
G1 X112.53 Y122.746 E732.74834
G1 X113.141 Y122.546 E732.76972
G1 X113.723 Y122.275 E732.79107
G1 X114.269 Y121.938 E732.81242
G1 X114.773 Y121.537 E732.83384
G1 X115.225 Y121.081 E732.85519
G1 X115.62 Y120.573 E732.87659
G1 X115.951 Y120.023 E732.89795
G1 X116.216 Y119.437 E732.91934
G1 X116.41 Y118.825 E732.94069
G1 X116.529 Y118.192 E732.96211
G1 X116.573 Y117.552 E732.98345
G1 X116.543 Y116.911 E733.00479
G1 X116.435 Y116.275 E733.02625
G1 X116.253 Y115.66 E733.04758
G1 X115.999 Y115.068 E733.06901
G1 X115.678 Y114.513 E733.09033
G1 X115.293 Y113.998 E733.11172
G1 X114.849 Y113.532 E733.13312
G1 X114.353 Y113.123 E733.15451
G1 X113.814 Y112.775 E733.17585
G1 X113.237 Y112.493 E733.19721
G1 X112.63 Y112.281 E733.21859
G1 X112.002 Y112.143 E733.23998
G1 X111.363 Y112.081 E733.26133
G1 X110.721 Y112.091 E733.28269
G1 X110.083 Y112.18 E733.30411
G1 X109.46 Y112.344 E733.32554
G1 X108.865 Y112.58 E733.34683
G1 X108.298 Y112.885 E733.36824
G1 X107.773 Y113.254 E733.38958
G1 X107.294 Y113.684 E733.41099
G1 X106.87 Y114.168 E733.4324
G1 X106.506 Y114.698 E733.45378
G1 X106.208 Y115.266 E733.47511
G1 X105.978 Y115.867 E733.49652
G1 X105.821 Y116.489 E733.51785
G1 X105.738 Y117.126 E733.53922
G1 X105.732 Y117.77 E733.56064
G1 X105.801 Y118.408 E733.58198
G1 X105.946 Y119.035 E733.60339
G1 X106.165 Y119.639 E733.62476
G1 X106.453 Y120.214 E733.64615
G1 X106.807 Y120.75 E733.66751
G1 X107.222 Y121.241 E733.68889
G1 X107.692 Y121.68 E733.71028
G1 X108.211 Y122.06 E733.73168
G1 X108.771 Y122.374 E733.75303
G1 X109.363 Y122.621 E733.77437
G1 X109.983 Y122.797 E733.7958
G1 X110.617 Y122.897 E733.81715
G1 X111.258 Y122.923 E733.83849
G0 F9000 X111.251 Y122.522
;TYPE:WALL-OUTER
G1 F1500 X111.845 Y122.476 E733.8583
G1 X112.428 Y122.359 E733.87808
G1 X112.994 Y122.173 E733.8979
G1 X113.533 Y121.922 E733.91767
G1 X114.039 Y121.61 E733.93744
G1 X114.505 Y121.239 E733.95726
G1 X114.924 Y120.816 E733.97706
G1 X115.29 Y120.346 E733.99687
G1 X115.596 Y119.837 E734.01662
G1 X115.842 Y119.294 E734.03645
G1 X116.021 Y118.727 E734.05623
G1 X116.132 Y118.141 E734.07607
G1 X116.172 Y117.548 E734.09583
G1 X116.145 Y116.954 E734.11561
G1 X116.045 Y116.366 E734.13545
G1 X115.876 Y115.796 E734.15522
G1 X115.641 Y115.248 E734.17505
G1 X115.344 Y114.734 E734.1948
G1 X114.987 Y114.257 E734.21461
G1 X114.576 Y113.825 E734.23445
G1 X114.117 Y113.446 E734.25424
G1 X113.617 Y113.124 E734.27403
G1 X113.083 Y112.863 E734.29379
G1 X112.521 Y112.667 E734.31359
G1 X111.939 Y112.539 E734.33341
G1 X111.347 Y112.481 E734.35319
G1 X110.752 Y112.491 E734.37299
G1 X110.162 Y112.573 E734.3928
G1 X109.585 Y112.725 E734.41265
G1 X109.034 Y112.943 E734.43235
G1 X108.509 Y113.226 E734.45219
G1 X108.022 Y113.568 E734.47198
G1 X107.579 Y113.966 E734.49179
G1 X107.186 Y114.414 E734.51161
G1 X106.849 Y114.905 E734.53142
G1 X106.573 Y115.431 E734.55118
G1 X106.36 Y115.988 E734.57101
G1 X106.215 Y116.564 E734.59077
G1 X106.138 Y117.154 E734.61056
G1 X106.132 Y117.75 E734.63038
G1 X106.196 Y118.341 E734.65015
G1 X106.33 Y118.921 E734.66995
G1 X106.533 Y119.481 E734.68976
G1 X106.8 Y120.013 E734.70956
G1 X107.128 Y120.51 E734.72937
G1 X107.512 Y120.965 E734.74917
G1 X107.947 Y121.371 E734.76896
G1 X108.428 Y121.723 E734.78878
G1 X108.947 Y122.014 E734.80857
G1 X109.495 Y122.243 E734.82833
G1 X110.069 Y122.406 E734.84817
G1 X110.656 Y122.498 E734.86794
G1 X111.251 Y122.522 E734.88774
G0 F9000 X111.259 Y122.961
G0 X104.13 Y132.14
;TYPE:WALL-INNER
G1 F1500 X104.13 Y102.86 E735.8616
G1 X130.87 Y102.86 E736.75097
G1 X130.87 Y132.14 E737.72483
G1 X104.13 Y132.14 E738.61421
G0 F9000 X103.73 Y132.54
;TYPE:WALL-OUTER
G1 F1500 X103.73 Y102.46 E739.61467
G1 X131.27 Y102.46 E740.53066
G1 X131.27 Y132.54 E741.53112
G1 X103.73 Y132.54 E742.44711
G0 F9000 X104 Y132.27
G0 X105.857 Y132.059
;TYPE:FILL
G1 F3000 X108.473 Y122.297 E742.78325
G0 F9000 X107.58 Y121.686
G1 F3000 X104.209 Y122.589 E742.89932
G0 F9000 X104.209 Y119.091
G1 F3000 X117.177 Y132.059 E743.50929
G0 F9000 X118.28 Y132.06
G1 F3000 X120.932 Y122.162 E743.85012
G0 F9000 X122.718 Y122.641
G0 X124.968 Y122.879
G1 F3000 X130.79 Y128.701 E744.12396
G0 F9000 X130.789 Y127.891
G1 F3000 X115.231 Y132.059 E744.65967
G0 F9000 X112.069 Y132.059
G1 F3000 X114.89 Y121.529 E745.02225
G0 F9000 X115.011 Y121.408
G1 F3000 X125.662 Y132.059 E745.52324
G0 F9000 X124.492 Y132.059
G1 F3000 X127.234 Y121.826 E745.8756
G0 F9000 X130.788 Y121.679
G1 F3000 X104.21 Y128.801 E746.79078
G0 F9000 X104.209 Y127.576
G1 F3000 X108.692 Y132.059 E747.00164
G0 F9000 X116.328 Y119.342
G1 F3000 X118.5 Y118.76 E747.07643
G0 F9000 X118.465 Y116.376
G1 F3000 X105.029 Y102.94 E747.70842
G0 F9000 X104.21 Y103.954
G1 F3000 X107.999 Y102.939 E747.83889
G0 F9000 X107.448 Y102.938
G1 F3000 X104.209 Y115.027 E748.25515
G0 F9000 X104.209 Y116.378
G1 F3000 X105.875 Y115.931 E748.31252
G0 F9000 X107.234 Y113.631
G1 F3000 X104.209 Y110.606 E748.45481
G0 F9000 X104.21 Y110.166
G1 F3000 X130.788 Y103.044 E749.36998
G0 F9000 X130.79 Y103.245
G1 F3000 X130.485 Y102.94 E749.38433
G0 F9000 X126.083 Y102.938
G1 F3000 X123.653 Y112.006 E749.69657
G0 F9000 X122.693 Y112.119
G1 F3000 X113.514 Y102.94 E750.12833
G0 F9000 X113.66 Y102.939
G1 F3000 X111.231 Y112.003 E750.44043
G0 F9000 X112.98 Y112.578
G0 X114.932 Y113.504
G1 F3000 X130.789 Y109.256 E750.98644
G0 F9000 X130.789 Y108.557
G1 F3000 X128.945 Y115.44 E751.22344
G0 F9000 X129.111 Y115.917
G1 F3000 X130.788 Y115.467 E751.28119
G0 F9000 X129.223 Y118.648
G1 F3000 X130.79 Y120.215 E751.3549
G0 F9000 X130.79 Y111.73
G1 F3000 X121.999 Y102.94 E751.76838
G0 F9000 X119.872 Y102.938
G1 F3000 X116.402 Y115.885 E752.21419
G0 F9000 X119.636 Y120.653
G0 X120.121 Y121.163
G0 X130.789 Y131.739
G1 F3000 X130.703 Y132.06 E752.22525
G0 F9000 X130.67 Y131.94
;MESH:NONMESH
G0 F300 X130.67 Y131.94 Z2.29
G0 F9000 X123.368 Y122.906
;TIME_ELAPSED:893.672872
;LAYER:5
;TYPE:WALL-INNER
;MESH:expander_adapter_5.stl
G1 F1500 X124.011 Y122.925 E752.24664
G1 X124.652 Y122.867 E752.26805
G1 X125.281 Y122.735 E752.28942
G1 X125.89 Y122.529 E752.31081
G1 X126.471 Y122.252 E752.33221
G1 X127.014 Y121.91 E752.35356
G1 X127.512 Y121.505 E752.37491
G1 X127.961 Y121.044 E752.39631
G1 X128.352 Y120.531 E752.41777
G1 X128.677 Y119.978 E752.4391
G1 X128.938 Y119.39 E752.4605
G1 X129.126 Y118.775 E752.48189
G1 X129.239 Y118.142 E752.50327
G1 X129.277 Y117.5 E752.52466
G1 X129.239 Y116.858 E752.54605
G1 X129.126 Y116.225 E752.56744
G1 X128.938 Y115.61 E752.58883
G1 X128.677 Y115.022 E752.61023
G1 X128.352 Y114.469 E752.63156
G1 X127.961 Y113.956 E752.65301
G1 X127.512 Y113.495 E752.67442
G1 X127.014 Y113.09 E752.69577
G1 X126.471 Y112.748 E752.71711
G1 X125.89 Y112.471 E752.73852
G1 X125.281 Y112.265 E752.7599
G1 X124.652 Y112.133 E752.78128
G1 X124.011 Y112.075 E752.80268
G1 X123.368 Y112.094 E752.82408
G1 X122.732 Y112.189 E752.84547
G1 X122.112 Y112.358 E752.86684
G1 X121.516 Y112.6 E752.88824
G1 X120.953 Y112.911 E752.90963
G1 X120.431 Y113.285 E752.93099
G1 X119.955 Y113.72 E752.95243
G1 X119.536 Y114.208 E752.97383
G1 X119.177 Y114.74 E752.99517
G1 X118.884 Y115.312 E753.01655
G1 X118.659 Y115.915 E753.03796
G1 X118.509 Y116.54 E753.05933
G1 X118.432 Y117.178 E753.08071
G1 X118.432 Y117.822 E753.10213
G1 X118.509 Y118.46 E753.1235
G1 X118.659 Y119.085 E753.14488
G1 X118.884 Y119.688 E753.16629
G1 X119.177 Y120.26 E753.18766
G1 X119.536 Y120.792 E753.20901
G1 X119.955 Y121.28 E753.2304
G1 X120.431 Y121.715 E753.25185
G1 X120.953 Y122.089 E753.27321
G1 X121.516 Y122.4 E753.2946
G1 X122.112 Y122.642 E753.31599
G1 X122.732 Y122.811 E753.33737
G1 X123.368 Y122.906 E753.35875
G0 F9000 X123.403 Y122.507
;TYPE:WALL-OUTER
G1 F1500 X123.999 Y122.524 E753.37859
G1 X124.593 Y122.471 E753.39842
G1 X125.175 Y122.348 E753.41821
G1 X125.739 Y122.158 E753.438
G1 X126.277 Y121.901 E753.45783
G1 X126.78 Y121.584 E753.47761
G1 X127.242 Y121.209 E753.4974
G1 X127.658 Y120.782 E753.51722
G1 X128.019 Y120.308 E753.53704
G1 X128.321 Y119.795 E753.55684
G1 X128.562 Y119.25 E753.57666
G1 X128.736 Y118.681 E753.59645
G1 X128.841 Y118.095 E753.61625
G1 X128.876 Y117.5 E753.63608
G1 X128.841 Y116.905 E753.6559
G1 X128.736 Y116.319 E753.6757
G1 X128.562 Y115.75 E753.69549
G1 X128.321 Y115.205 E753.71531
G1 X128.019 Y114.692 E753.73511
G1 X127.658 Y114.218 E753.75493
G1 X127.242 Y113.791 E753.77475
G1 X126.78 Y113.416 E753.79455
G1 X126.277 Y113.099 E753.81432
G1 X125.739 Y112.842 E753.83415
G1 X125.175 Y112.652 E753.85395
G1 X124.593 Y112.529 E753.87373
G1 X123.999 Y112.476 E753.89357
G1 X123.403 Y112.493 E753.9134
G1 X122.815 Y112.581 E753.93317
G1 X122.24 Y112.738 E753.953
G1 X121.689 Y112.962 E753.97278
G1 X121.167 Y113.25 E753.99261
G1 X120.683 Y113.596 E754.0124
G1 X120.243 Y113.999 E754.03224
G1 X119.855 Y114.451 E754.05205
G1 X119.522 Y114.944 E754.07184
G1 X119.251 Y115.474 E754.09164
G1 X119.042 Y116.032 E754.11146
G1 X118.903 Y116.611 E754.13126
G1 X118.832 Y117.202 E754.15106
G1 X118.832 Y117.798 E754.17089
G1 X118.903 Y118.389 E754.19068
G1 X119.042 Y118.968 E754.21049
G1 X119.251 Y119.526 E754.23031
G1 X119.522 Y120.056 E754.2501
G1 X119.855 Y120.549 E754.26989
G1 X120.243 Y121.001 E754.2897
G1 X120.683 Y121.404 E754.30955
G1 X121.167 Y121.75 E754.32934
G1 X121.689 Y122.038 E754.34917
G1 X122.24 Y122.262 E754.36895
G1 X122.815 Y122.419 E754.38877
G1 X123.403 Y122.507 E754.40855
G0 F9000 X123.365 Y122.945
G0 X111.311 Y122.925
;TYPE:WALL-INNER
G1 F1500 X111.952 Y122.867 E754.42996
G1 X112.581 Y122.735 E754.45133
G1 X113.19 Y122.529 E754.47272
G1 X113.771 Y122.252 E754.49412
G1 X114.314 Y121.91 E754.51547
G1 X114.812 Y121.505 E754.53682
G1 X115.261 Y121.044 E754.55822
G1 X115.652 Y120.531 E754.57967
G1 X115.977 Y119.978 E754.60101
G1 X116.238 Y119.39 E754.62241
G1 X116.426 Y118.775 E754.64379
G1 X116.539 Y118.142 E754.66518
G1 X116.577 Y117.5 E754.68657
G1 X116.539 Y116.858 E754.70796
G1 X116.426 Y116.225 E754.72935
G1 X116.238 Y115.61 E754.75074
G1 X115.977 Y115.022 E754.77213
G1 X115.652 Y114.469 E754.79347
G1 X115.261 Y113.956 E754.81492
G1 X114.812 Y113.495 E754.83633
G1 X114.314 Y113.09 E754.85768
G1 X113.771 Y112.748 E754.87902
G1 X113.19 Y112.471 E754.90043
G1 X112.581 Y112.265 E754.92181
G1 X111.952 Y112.133 E754.94319
G1 X111.311 Y112.075 E754.96459
G1 X110.668 Y112.094 E754.98599
G1 X110.032 Y112.189 E755.00738
G1 X109.412 Y112.358 E755.02875
G1 X108.816 Y112.6 E755.05015
G1 X108.253 Y112.911 E755.07154
G1 X107.731 Y113.285 E755.0929
G1 X107.255 Y113.72 E755.11434
G1 X106.836 Y114.208 E755.13574
G1 X106.477 Y114.74 E755.15708
G1 X106.184 Y115.312 E755.17846
G1 X105.959 Y115.915 E755.19986
G1 X105.809 Y116.54 E755.22124
G1 X105.732 Y117.178 E755.24262
G1 X105.732 Y117.822 E755.26404
G1 X105.809 Y118.46 E755.28541
G1 X105.959 Y119.085 E755.30679
G1 X106.184 Y119.688 E755.32819
G1 X106.477 Y120.26 E755.34957
G1 X106.836 Y120.792 E755.37092
G1 X107.255 Y121.28 E755.39231
G1 X107.731 Y121.715 E755.41376
G1 X108.253 Y122.089 E755.43511
G1 X108.816 Y122.4 E755.45651
G1 X109.412 Y122.642 E755.4779
G1 X110.032 Y122.811 E755.49927
G1 X110.668 Y122.906 E755.52066
G1 X111.311 Y122.925 E755.54206
G0 F9000 X111.299 Y122.524
;TYPE:WALL-OUTER
G1 F1500 X111.893 Y122.471 E755.56189
G1 X112.475 Y122.348 E755.58168
G1 X113.039 Y122.158 E755.60147
G1 X113.577 Y121.901 E755.6213
G1 X114.08 Y121.584 E755.64108
G1 X114.542 Y121.209 E755.66087
G1 X114.958 Y120.782 E755.6807
G1 X115.319 Y120.308 E755.70051
G1 X115.621 Y119.795 E755.72031
G1 X115.862 Y119.25 E755.74013
G1 X116.036 Y118.681 E755.75992
G1 X116.141 Y118.095 E755.77973
G1 X116.176 Y117.5 E755.79955
G1 X116.141 Y116.905 E755.81937
G1 X116.036 Y116.319 E755.83917
G1 X115.862 Y115.75 E755.85896
G1 X115.621 Y115.205 E755.87878
G1 X115.319 Y114.692 E755.89858
G1 X114.958 Y114.218 E755.9184
G1 X114.542 Y113.791 E755.93823
G1 X114.08 Y113.416 E755.95802
G1 X113.577 Y113.099 E755.97779
G1 X113.039 Y112.842 E755.99763
G1 X112.475 Y112.652 E756.01742
G1 X111.893 Y112.529 E756.0372
G1 X111.299 Y112.476 E756.05704
G1 X110.703 Y112.493 E756.07687
G1 X110.115 Y112.581 E756.09665
G1 X109.54 Y112.738 E756.11647
G1 X108.989 Y112.962 E756.13625
G1 X108.467 Y113.25 E756.15608
G1 X107.983 Y113.596 E756.17587
G1 X107.543 Y113.999 E756.19572
G1 X107.155 Y114.451 E756.21553
G1 X106.822 Y114.944 E756.23532
G1 X106.551 Y115.474 E756.25511
G1 X106.342 Y116.032 E756.27493
G1 X106.203 Y116.611 E756.29474
G1 X106.132 Y117.202 E756.31454
G1 X106.132 Y117.798 E756.33436
G1 X106.203 Y118.389 E756.35416
G1 X106.342 Y118.968 E756.37396
G1 X106.551 Y119.526 E756.39378
G1 X106.822 Y120.056 E756.41358
G1 X107.155 Y120.549 E756.43337
G1 X107.543 Y121.001 E756.45318
G1 X107.983 Y121.404 E756.47302
G1 X108.467 Y121.75 E756.49281
G1 X108.989 Y122.038 E756.51264
G1 X109.54 Y122.262 E756.53242
G1 X110.115 Y122.419 E756.55225
G1 X110.703 Y122.507 E756.57202
G1 X111.299 Y122.524 E756.59185
G0 F9000 X111.312 Y122.963
G0 X104.13 Y132.14
;TYPE:WALL-INNER
G1 F1500 X104.13 Y102.86 E757.56571
G1 X130.87 Y102.86 E758.45509
G1 X130.87 Y132.14 E759.42894
G1 X104.13 Y132.14 E760.31832
G0 F9000 X103.73 Y132.54
;TYPE:WALL-OUTER
G1 F1500 X103.73 Y102.46 E761.31878
G1 X131.27 Y102.46 E762.23477
G1 X131.27 Y132.54 E763.23523
G1 X103.73 Y132.54 E764.15122
G0 F9000 X104 Y132.27
G0 X105.71 Y132.059
;TYPE:FILL
G1 F3000 X108.344 Y122.23 E764.48967
G0 F9000 X107.709 Y121.799
G1 F3000 X104.209 Y122.736 E764.61018
G0 F9000 X104.209 Y118.89
G1 F3000 X117.378 Y132.059 E765.22961
G0 F9000 X118.133 Y132.06
G1 F3000 X120.806 Y122.083 E765.57315
G0 F9000 X119.78 Y120.834
G0 X118.531 Y118.899
G1 F3000 X116.273 Y119.504 E765.6509
G0 F9000 X115.112 Y121.308
G1 F3000 X125.863 Y132.059 E766.15659
G0 F9000 X124.345 Y132.059
G1 F3000 X127.044 Y121.986 E766.50344
G0 F9000 X125.137 Y122.847
G1 F3000 X130.79 Y128.5 E766.76934
G0 F9000 X130.788 Y128.038
G1 F3000 X115.779 Y132.059 E767.28614
G0 F9000 X111.922 Y132.059
G1 F3000 X114.698 Y121.699 E767.64287
G0 F9000 X118.504 Y116.215
G1 F3000 X105.23 Y102.94 E768.26727
G0 F9000 X104.21 Y104.101
G1 F3000 X108.548 Y102.939 E768.41663
G0 F9000 X107.301 Y102.938
G1 F3000 X104.209 Y114.479 E768.81403
G0 F9000 X104.209 Y116.525
G1 F3000 X105.833 Y116.089 E768.86995
G0 F9000 X107.338 Y113.534
G1 F3000 X104.209 Y110.405 E769.01713
G0 F9000 X104.21 Y110.313
G1 F3000 X130.788 Y103.191 E769.93231
G0 F9000 X130.79 Y103.044
G1 F3000 X130.686 Y102.94 E769.9372
G0 F9000 X125.936 Y102.939
G1 F3000 X123.505 Y112.01 E770.24955
G0 F9000 X122.864 Y112.089
G1 F3000 X113.715 Y102.94 E770.67989
G0 F9000 X113.513 Y102.938
G1 F3000 X111.085 Y112.001 E770.99196
G0 F9000 X113.129 Y112.619
G0 X115.044 Y113.621
G1 F3000 X130.789 Y109.403 E771.5341
G0 F9000 X130.789 Y108.009
G1 F3000 X128.855 Y115.228 E771.78268
G0 F9000 X129.156 Y116.052
G1 F3000 X130.788 Y115.614 E771.83888
G0 F9000 X129.259 Y118.484
G1 F3000 X130.79 Y120.015 E771.91089
G0 F9000 X130.788 Y121.826
G1 F3000 X104.21 Y128.948 E772.82607
G0 F9000 X104.209 Y127.376
G1 F3000 X108.893 Y132.059 E773.04636
G0 F9000 X115.834 Y119.904
G0 X116.269 Y118.737
G0 X116.387 Y117.736
G0 X116.325 Y115.625
G1 F3000 X119.725 Y102.938 E773.48322
G0 F9000 X122.2 Y102.94
G1 F3000 X130.79 Y111.529 E773.88725
G0 F9000 X130.789 Y131.191
G1 F3000 X130.556 Y132.06 E773.91717
G0 F9000 X130.556 Y131.94
;MESH:NONMESH
G0 F300 X130.556 Y131.94 Z2.49
G0 F9000 X123.368 Y122.906
;TIME_ELAPSED:920.745694
;LAYER:6
;TYPE:WALL-INNER
;MESH:expander_adapter_5.stl
G1 F1500 X124.011 Y122.925 E773.93857
G1 X124.652 Y122.867 E773.95998
G1 X125.281 Y122.735 E773.98135
G1 X125.89 Y122.529 E774.00273
G1 X126.471 Y122.252 E774.02414
G1 X127.014 Y121.91 E774.04549
G1 X127.512 Y121.505 E774.06684
G1 X127.961 Y121.044 E774.08824
G1 X128.352 Y120.531 E774.10969
G1 X128.677 Y119.978 E774.13103
G1 X128.938 Y119.39 E774.15242
G1 X129.126 Y118.775 E774.17381
G1 X129.239 Y118.142 E774.1952
G1 X129.277 Y117.5 E774.21659
G1 X129.239 Y116.858 E774.23798
G1 X129.126 Y116.225 E774.25937
G1 X128.938 Y115.61 E774.28076
G1 X128.677 Y115.022 E774.30215
G1 X128.352 Y114.469 E774.32349
G1 X127.961 Y113.956 E774.34494
G1 X127.512 Y113.495 E774.36634
G1 X127.014 Y113.09 E774.38769
G1 X126.471 Y112.748 E774.40904
G1 X125.89 Y112.471 E774.43045
G1 X125.281 Y112.265 E774.45183
G1 X124.652 Y112.133 E774.47321
G1 X124.011 Y112.075 E774.49461
G1 X123.368 Y112.094 E774.51601
G1 X122.732 Y112.189 E774.5374
G1 X122.112 Y112.358 E774.55877
G1 X121.516 Y112.6 E774.58016
G1 X120.953 Y112.911 E774.60156
G1 X120.431 Y113.285 E774.62291
G1 X119.955 Y113.72 E774.64436
G1 X119.536 Y114.208 E774.66575
G1 X119.177 Y114.74 E774.6871
G1 X118.884 Y115.312 E774.70848
G1 X118.659 Y115.915 E774.72988
G1 X118.509 Y116.54 E774.75126
G1 X118.432 Y117.178 E774.77263
G1 X118.432 Y117.822 E774.79405
G1 X118.509 Y118.46 E774.81543
G1 X118.659 Y119.085 E774.83681
G1 X118.884 Y119.688 E774.85821
G1 X119.177 Y120.26 E774.87959
G1 X119.536 Y120.792 E774.90093
G1 X119.955 Y121.28 E774.92233
G1 X120.431 Y121.715 E774.94377
G1 X120.953 Y122.089 E774.96513
G1 X121.516 Y122.4 E774.98653
G1 X122.112 Y122.642 E775.00792
G1 X122.732 Y122.811 E775.02929
G1 X123.368 Y122.906 E775.05068
G0 F9000 X123.403 Y122.507
;TYPE:WALL-OUTER
G1 F1500 X123.999 Y122.524 E775.07051
G1 X124.593 Y122.471 E775.09035
G1 X125.175 Y122.348 E775.11013
G1 X125.739 Y122.158 E775.12993
G1 X126.277 Y121.901 E775.14976
G1 X126.78 Y121.584 E775.16953
G1 X127.242 Y121.209 E775.18932
G1 X127.658 Y120.782 E775.20915
G1 X128.019 Y120.308 E775.22897
G1 X128.321 Y119.795 E775.24877
G1 X128.562 Y119.25 E775.26859
G1 X128.736 Y118.681 E775.28838
G1 X128.841 Y118.095 E775.30818
G1 X128.876 Y117.5 E775.328
G1 X128.841 Y116.905 E775.34783
G1 X128.736 Y116.319 E775.36763
G1 X128.562 Y115.75 E775.38742
G1 X128.321 Y115.205 E775.40724
G1 X128.019 Y114.692 E775.42704
G1 X127.658 Y114.218 E775.44685
G1 X127.242 Y113.791 E775.46668
G1 X126.78 Y113.416 E775.48647
G1 X126.277 Y113.099 E775.50625
G1 X125.739 Y112.842 E775.52608
G1 X125.175 Y112.652 E775.54587
G1 X124.593 Y112.529 E775.56566
G1 X123.999 Y112.476 E775.58549
G1 X123.403 Y112.493 E775.60532
G1 X122.815 Y112.581 E775.6251
G1 X122.24 Y112.738 E775.64492
G1 X121.689 Y112.962 E775.66471
G1 X121.167 Y113.25 E775.68454
G1 X120.683 Y113.596 E775.70432
G1 X120.243 Y113.999 E775.72417
G1 X119.855 Y114.451 E775.74398
G1 X119.522 Y114.944 E775.76377
G1 X119.251 Y115.474 E775.78357
G1 X119.042 Y116.032 E775.80339
G1 X118.903 Y116.611 E775.82319
G1 X118.832 Y117.202 E775.84299
G1 X118.832 Y117.798 E775.86281
G1 X118.903 Y118.389 E775.88261
G1 X119.042 Y118.968 E775.90242
G1 X119.251 Y119.526 E775.92223
G1 X119.522 Y120.056 E775.94203
G1 X119.855 Y120.549 E775.96182
G1 X120.243 Y121.001 E775.98163
G1 X120.683 Y121.404 E776.00148
G1 X121.167 Y121.75 E776.02127
G1 X121.689 Y122.038 E776.04109
G1 X122.24 Y122.262 E776.06088
G1 X122.815 Y122.419 E776.0807
G1 X123.403 Y122.507 E776.10048
G0 F9000 X123.365 Y122.945
G0 X111.311 Y122.925
;TYPE:WALL-INNER
G1 F1500 X111.952 Y122.867 E776.12188
G1 X112.581 Y122.735 E776.14326
G1 X113.19 Y122.529 E776.16464
G1 X113.771 Y122.252 E776.18605
G1 X114.314 Y121.91 E776.20739
G1 X114.812 Y121.505 E776.22874
G1 X115.261 Y121.044 E776.25015
G1 X115.652 Y120.531 E776.2716
G1 X115.977 Y119.978 E776.29294
G1 X116.238 Y119.39 E776.31433
G1 X116.426 Y118.775 E776.33572
G1 X116.539 Y118.142 E776.35711
G1 X116.577 Y117.5 E776.3785
G1 X116.539 Y116.858 E776.39989
G1 X116.426 Y116.225 E776.42128
G1 X116.238 Y115.61 E776.44267
G1 X115.977 Y115.022 E776.46406
G1 X115.652 Y114.469 E776.4854
G1 X115.261 Y113.956 E776.50685
G1 X114.812 Y113.495 E776.52825
G1 X114.314 Y113.09 E776.5496
G1 X113.771 Y112.748 E776.57095
G1 X113.19 Y112.471 E776.59235
G1 X112.581 Y112.265 E776.61374
G1 X111.952 Y112.133 E776.63511
G1 X111.311 Y112.075 E776.65652
G1 X110.668 Y112.094 E776.67792
G1 X110.032 Y112.189 E776.6993
G1 X109.412 Y112.358 E776.72068
G1 X108.816 Y112.6 E776.74207
G1 X108.253 Y112.911 E776.76347
G1 X107.731 Y113.285 E776.78482
G1 X107.255 Y113.72 E776.80627
G1 X106.836 Y114.208 E776.82766
G1 X106.477 Y114.74 E776.84901
G1 X106.184 Y115.312 E776.87039
G1 X105.959 Y115.915 E776.89179
G1 X105.809 Y116.54 E776.91317
G1 X105.732 Y117.178 E776.93454
G1 X105.732 Y117.822 E776.95596
G1 X105.809 Y118.46 E776.97734
G1 X105.959 Y119.085 E776.99872
G1 X106.184 Y119.688 E777.02012
G1 X106.477 Y120.26 E777.0415
G1 X106.836 Y120.792 E777.06284
G1 X107.255 Y121.28 E777.08424
G1 X107.731 Y121.715 E777.10568
G1 X108.253 Y122.089 E777.12704
G1 X108.816 Y122.4 E777.14843
G1 X109.412 Y122.642 E777.16983
G1 X110.032 Y122.811 E777.1912
G1 X110.668 Y122.906 E777.21259
G1 X111.311 Y122.925 E777.23399
G0 F9000 X111.299 Y122.524
;TYPE:WALL-OUTER
G1 F1500 X111.893 Y122.471 E777.25382
G1 X112.475 Y122.348 E777.27361
G1 X113.039 Y122.158 E777.2934
G1 X113.577 Y121.901 E777.31323
G1 X114.08 Y121.584 E777.33301
G1 X114.542 Y121.209 E777.3528
G1 X114.958 Y120.782 E777.37263
G1 X115.319 Y120.308 E777.39244
G1 X115.621 Y119.795 E777.41224
G1 X115.862 Y119.25 E777.43206
G1 X116.036 Y118.681 E777.45185
G1 X116.141 Y118.095 E777.47165
G1 X116.176 Y117.5 E777.49148
G1 X116.141 Y116.905 E777.5113
G1 X116.036 Y116.319 E777.5311
G1 X115.862 Y115.75 E777.55089
G1 X115.621 Y115.205 E777.57071
G1 X115.319 Y114.692 E777.59051
G1 X114.958 Y114.218 E777.61033
G1 X114.542 Y113.791 E777.63016
G1 X114.08 Y113.416 E777.64995
G1 X113.577 Y113.099 E777.66972
G1 X113.039 Y112.842 E777.68955
G1 X112.475 Y112.652 E777.70935
G1 X111.893 Y112.529 E777.72913
G1 X111.299 Y112.476 E777.74897
G1 X110.703 Y112.493 E777.7688
G1 X110.115 Y112.581 E777.78857
G1 X109.54 Y112.738 E777.8084
G1 X108.989 Y112.962 E777.82818
G1 X108.467 Y113.25 E777.84801
G1 X107.983 Y113.596 E777.8678
G1 X107.543 Y113.999 E777.88764
G1 X107.155 Y114.451 E777.90746
G1 X106.822 Y114.944 E777.92724
G1 X106.551 Y115.474 E777.94704
G1 X106.342 Y116.032 E777.96686
G1 X106.203 Y116.611 E777.98666
G1 X106.132 Y117.202 E778.00646
G1 X106.132 Y117.798 E778.02629
G1 X106.203 Y118.389 E778.04608
G1 X106.342 Y118.968 E778.06589
G1 X106.551 Y119.526 E778.08571
G1 X106.822 Y120.056 E778.10551
G1 X107.155 Y120.549 E778.12529
G1 X107.543 Y121.001 E778.14511
G1 X107.983 Y121.404 E778.16495
G1 X108.467 Y121.75 E778.18474
G1 X108.989 Y122.038 E778.20457
G1 X109.54 Y122.262 E778.22435
G1 X110.115 Y122.419 E778.24418
G1 X110.703 Y122.507 E778.26395
G1 X111.299 Y122.524 E778.28378
G0 F9000 X111.312 Y122.963
G0 X104.13 Y132.14
;TYPE:WALL-INNER
G1 F1500 X104.13 Y102.86 E779.25764
G1 X130.87 Y102.86 E780.14701
G1 X130.87 Y132.14 E781.12087
G1 X104.13 Y132.14 E782.01025
G0 F9000 X103.73 Y132.54
;TYPE:WALL-OUTER
G1 F1500 X103.73 Y102.46 E783.01071
G1 X131.27 Y102.46 E783.9267
G1 X131.27 Y132.54 E784.92716
G1 X103.73 Y132.54 E785.84314
G0 F9000 X104 Y132.27
G0 X105.564 Y132.059
;TYPE:FILL
G1 F3000 X108.217 Y122.16 E786.18401
G0 F9000 X107.857 Y121.905
G1 F3000 X104.21 Y122.882 E786.30958
G0 F9000 X104.209 Y118.691
G1 F3000 X117.577 Y132.059 E786.93837
G0 F9000 X117.987 Y132.06
G1 F3000 X120.684 Y121.996 E787.28491
G0 F9000 X119.576 Y120.524
G0 X118.564 Y119.036
G1 F3000 X116.2 Y119.669 E787.36631
G0 F9000 X115.211 Y121.207
G1 F3000 X126.062 Y132.059 E787.87673
G0 F9000 X124.199 Y132.059
G1 F3000 X126.869 Y122.095 E788.21983
G0 F9000 X125.302 Y122.813
G1 F3000 X130.79 Y128.3 E788.47794
G0 F9000 X130.789 Y128.184
G1 F3000 X116.324 Y132.059 E788.97602
G0 F9000 X111.776 Y132.059
G1 F3000 X114.511 Y121.852 E789.32748
G0 F9000 X118.542 Y116.053
G1 F3000 X105.429 Y102.94 E789.94427
G0 F9000 X107.155 Y102.938
G1 F3000 X104.209 Y113.934 E790.3229
G0 F9000 X104.209 Y116.671
G1 F3000 X105.795 Y116.246 E790.37751
G0 F9000 X107.443 Y113.439
G1 F3000 X104.209 Y110.206 E790.52961
G0 F9000 X104.209 Y110.459
G1 F3000 X130.789 Y103.337 E791.44484
G0 F9000 X130.789 Y107.464
G1 F3000 X128.764 Y115.023 E791.70512
G0 F9000 X129.197 Y116.187
G1 F3000 X130.788 Y115.76 E791.75991
G0 F9000 X129.289 Y118.315
G1 F3000 X130.79 Y119.815 E791.83049
G0 F9000 X130.788 Y121.972
G1 F3000 X104.209 Y129.094 E792.7457
G0 F9000 X104.209 Y127.176
G1 F3000 X109.092 Y132.059 E792.97538
G0 F9000 X115.834 Y119.904
G0 X116.269 Y118.737
G0 X116.401 Y117.624
G0 X116.236 Y115.411
G1 F3000 X119.579 Y102.938 E793.40488
G0 F9000 X122.4 Y102.94
G1 F3000 X130.79 Y111.33 E793.79952
G0 F9000 X130.788 Y109.549
G1 F3000 X115.157 Y113.737 E794.33774
G0 F9000 X113.129 Y112.619
G0 X110.937 Y112.006
G1 F3000 X113.367 Y102.938 E794.64999
G0 F9000 X113.914 Y102.94
G1 F3000 X123.037 Y112.063 E795.0791
G0 F9000 X123.358 Y112.016
G1 F3000 X125.79 Y102.938 E795.39169
G0 F9000 X109.092 Y102.939
G1 F3000 X104.21 Y104.247 E795.55979
G1 F1500 E789.05979
G0 F9000 X114.703 Y113.614
G0 X115.518 Y114.558
G0 X119.665 Y120.695
G0 X120.367 Y121.42
G0 X130.789 Y130.646
G1 F1500 E795.55979
G1 F3000 X130.41 Y132.06 E795.60848
G0 F9000 X130.41 Y131.94
;MESH:NONMESH
G0 F300 X130.41 Y131.94 Z2.69
G0 F9000 X123.368 Y122.906
;TIME_ELAPSED:948.843592
;LAYER:7
;TYPE:WALL-INNER
;MESH:expander_adapter_5.stl
G1 F1500 X124.011 Y122.925 E795.62988
G1 X124.652 Y122.867 E795.65128
G1 X125.281 Y122.735 E795.67266
G1 X125.89 Y122.529 E795.69404
G1 X126.471 Y122.252 E795.71545
G1 X127.014 Y121.91 E795.73679
G1 X127.512 Y121.505 E795.75814
G1 X127.961 Y121.044 E795.77955
G1 X128.352 Y120.531 E795.801
G1 X128.677 Y119.978 E795.82233
G1 X128.938 Y119.39 E795.84373
G1 X129.126 Y118.775 E795.86512
G1 X129.239 Y118.142 E795.88651
G1 X129.277 Y117.5 E795.9079
G1 X129.239 Y116.858 E795.92929
G1 X129.126 Y116.225 E795.95067
G1 X128.938 Y115.61 E795.97206
G1 X128.677 Y115.022 E795.99346
G1 X128.352 Y114.469 E796.0148
G1 X127.961 Y113.956 E796.03625
G1 X127.512 Y113.495 E796.05765
G1 X127.014 Y113.09 E796.079
G1 X126.471 Y112.748 E796.10035
G1 X125.89 Y112.471 E796.12175
G1 X125.281 Y112.265 E796.14314
G1 X124.652 Y112.133 E796.16451
G1 X124.011 Y112.075 E796.18592
G1 X123.368 Y112.094 E796.20732
G1 X122.732 Y112.189 E796.2287
G1 X122.112 Y112.358 E796.25008
G1 X121.516 Y112.6 E796.27147
G1 X120.953 Y112.911 E796.29286
G1 X120.431 Y113.285 E796.31422
G1 X119.955 Y113.72 E796.33567
G1 X119.536 Y114.208 E796.35706
G1 X119.177 Y114.74 E796.37841
G1 X118.884 Y115.312 E796.39978
G1 X118.659 Y115.915 E796.42119
G1 X118.509 Y116.54 E796.44257
G1 X118.432 Y117.178 E796.46394
G1 X118.432 Y117.822 E796.48536
G1 X118.509 Y118.46 E796.50674
G1 X118.659 Y119.085 E796.52811
G1 X118.884 Y119.688 E796.54952
G1 X119.177 Y120.26 E796.5709
G1 X119.536 Y120.792 E796.59224
G1 X119.955 Y121.28 E796.61364
G1 X120.431 Y121.715 E796.63508
G1 X120.953 Y122.089 E796.65644
G1 X121.516 Y122.4 E796.67783
G1 X122.112 Y122.642 E796.69923
G1 X122.732 Y122.811 E796.7206
G1 X123.368 Y122.906 E796.74199
G0 F9000 X123.403 Y122.507
;TYPE:WALL-OUTER
G1 F1500 X123.999 Y122.524 E796.76182
G1 X124.593 Y122.471 E796.78166
G1 X125.175 Y122.348 E796.80144
G1 X125.739 Y122.158 E796.82124
G1 X126.277 Y121.901 E796.84107
G1 X126.78 Y121.584 E796.86084
G1 X127.242 Y121.209 E796.88063
G1 X127.658 Y120.782 E796.90046
G1 X128.019 Y120.308 E796.92028
G1 X128.321 Y119.795 E796.94008
G1 X128.562 Y119.25 E796.9599
G1 X128.736 Y118.681 E796.97969
G1 X128.841 Y118.095 E796.99949
G1 X128.876 Y117.5 E797.01931
G1 X128.841 Y116.905 E797.03914
G1 X128.736 Y116.319 E797.05894
G1 X128.562 Y115.75 E797.07873
G1 X128.321 Y115.205 E797.09855
G1 X128.019 Y114.692 E797.11835
G1 X127.658 Y114.218 E797.13816
G1 X127.242 Y113.791 E797.15799
G1 X126.78 Y113.416 E797.17778
G1 X126.277 Y113.099 E797.19756
G1 X125.739 Y112.842 E797.21739
G1 X125.175 Y112.652 E797.23718
G1 X124.593 Y112.529 E797.25697
G1 X123.999 Y112.476 E797.2768
G1 X123.403 Y112.493 E797.29663
G1 X122.815 Y112.581 E797.31641
G1 X122.24 Y112.738 E797.33623
G1 X121.689 Y112.962 E797.35601
G1 X121.167 Y113.25 E797.37584
G1 X120.683 Y113.596 E797.39563
G1 X120.243 Y113.999 E797.41548
G1 X119.855 Y114.451 E797.43529
G1 X119.522 Y114.944 E797.45508
G1 X119.251 Y115.474 E797.47488
G1 X119.042 Y116.032 E797.49469
G1 X118.903 Y116.611 E797.5145
G1 X118.832 Y117.202 E797.5343
G1 X118.832 Y117.798 E797.55412
G1 X118.903 Y118.389 E797.57392
G1 X119.042 Y118.968 E797.59372
G1 X119.251 Y119.526 E797.61354
G1 X119.522 Y120.056 E797.63334
G1 X119.855 Y120.549 E797.65313
G1 X120.243 Y121.001 E797.67294
G1 X120.683 Y121.404 E797.69279
G1 X121.167 Y121.75 E797.71257
G1 X121.689 Y122.038 E797.7324
G1 X122.24 Y122.262 E797.75219
G1 X122.815 Y122.419 E797.77201
G1 X123.403 Y122.507 E797.79178
G0 F9000 X123.365 Y122.945
G0 X111.311 Y122.925
;TYPE:WALL-INNER
G1 F1500 X111.952 Y122.867 E797.81319
G1 X112.581 Y122.735 E797.83457
G1 X113.19 Y122.529 E797.85595
G1 X113.771 Y122.252 E797.87736
G1 X114.314 Y121.91 E797.8987
G1 X114.812 Y121.505 E797.92005
G1 X115.261 Y121.044 E797.94146
G1 X115.652 Y120.531 E797.96291
G1 X115.977 Y119.978 E797.98424
G1 X116.238 Y119.39 E798.00564
G1 X116.426 Y118.775 E798.02703
G1 X116.539 Y118.142 E798.04842
G1 X116.577 Y117.5 E798.06981
G1 X116.539 Y116.858 E798.0912
G1 X116.426 Y116.225 E798.11258
G1 X116.238 Y115.61 E798.13397
G1 X115.977 Y115.022 E798.15537
G1 X115.652 Y114.469 E798.1767
G1 X115.261 Y113.956 E798.19816
G1 X114.812 Y113.495 E798.21956
G1 X114.314 Y113.09 E798.24091
G1 X113.771 Y112.748 E798.26225
G1 X113.19 Y112.471 E798.28366
G1 X112.581 Y112.265 E798.30505
G1 X111.952 Y112.133 E798.32642
G1 X111.311 Y112.075 E798.34783
G1 X110.668 Y112.094 E798.36922
G1 X110.032 Y112.189 E798.39061
G1 X109.412 Y112.358 E798.41199
G1 X108.816 Y112.6 E798.43338
G1 X108.253 Y112.911 E798.45477
G1 X107.731 Y113.285 E798.47613
G1 X107.255 Y113.72 E798.49758
G1 X106.836 Y114.208 E798.51897
G1 X106.477 Y114.74 E798.54032
G1 X106.184 Y115.312 E798.56169
G1 X105.959 Y115.915 E798.5831
G1 X105.809 Y116.54 E798.60448
G1 X105.732 Y117.178 E798.62585
G1 X105.732 Y117.822 E798.64727
G1 X105.809 Y118.46 E798.66865
G1 X105.959 Y119.085 E798.69002
G1 X106.184 Y119.688 E798.71143
G1 X106.477 Y120.26 E798.7328
G1 X106.836 Y120.792 E798.75415
G1 X107.255 Y121.28 E798.77554
G1 X107.731 Y121.715 E798.79699
G1 X108.253 Y122.089 E798.81835
G1 X108.816 Y122.4 E798.83974
G1 X109.412 Y122.642 E798.86114
G1 X110.032 Y122.811 E798.88251
G1 X110.668 Y122.906 E798.9039
G1 X111.311 Y122.925 E798.92529
G0 F9000 X111.299 Y122.524
;TYPE:WALL-OUTER
G1 F1500 X111.893 Y122.471 E798.94513
G1 X112.475 Y122.348 E798.96491
G1 X113.039 Y122.158 E798.98471
G1 X113.577 Y121.901 E799.00454
G1 X114.08 Y121.584 E799.02431
G1 X114.542 Y121.209 E799.04411
G1 X114.958 Y120.782 E799.06393
G1 X115.319 Y120.308 E799.08375
G1 X115.621 Y119.795 E799.10355
G1 X115.862 Y119.25 E799.12337
G1 X116.036 Y118.681 E799.14316
G1 X116.141 Y118.095 E799.16296
G1 X116.176 Y117.5 E799.18278
G1 X116.141 Y116.905 E799.20261
G1 X116.036 Y116.319 E799.22241
G1 X115.862 Y115.75 E799.2422
G1 X115.621 Y115.205 E799.26202
G1 X115.319 Y114.692 E799.28182
G1 X114.958 Y114.218 E799.30164
G1 X114.542 Y113.791 E799.32146
G1 X114.08 Y113.416 E799.34125
G1 X113.577 Y113.099 E799.36103
G1 X113.039 Y112.842 E799.38086
G1 X112.475 Y112.652 E799.40065
G1 X111.893 Y112.529 E799.42044
G1 X111.299 Y112.476 E799.44027
G1 X110.703 Y112.493 E799.46011
G1 X110.115 Y112.581 E799.47988
G1 X109.54 Y112.738 E799.49971
G1 X108.989 Y112.962 E799.51949
G1 X108.467 Y113.25 E799.53932
G1 X107.983 Y113.596 E799.55911
G1 X107.543 Y113.999 E799.57895
G1 X107.155 Y114.451 E799.59876
G1 X106.822 Y114.944 E799.61855
G1 X106.551 Y115.474 E799.63835
G1 X106.342 Y116.032 E799.65817
G1 X106.203 Y116.611 E799.67797
G1 X106.132 Y117.202 E799.69777
G1 X106.132 Y117.798 E799.71759
G1 X106.203 Y118.389 E799.73739
G1 X106.342 Y118.968 E799.7572
G1 X106.551 Y119.526 E799.77701
G1 X106.822 Y120.056 E799.79681
G1 X107.155 Y120.549 E799.8166
G1 X107.543 Y121.001 E799.83641
G1 X107.983 Y121.404 E799.85626
G1 X108.467 Y121.75 E799.87605
G1 X108.989 Y122.038 E799.89588
G1 X109.54 Y122.262 E799.91566
G1 X110.115 Y122.419 E799.93548
G1 X110.703 Y122.507 E799.95526
G1 X111.299 Y122.524 E799.97509
G0 F9000 X111.312 Y122.963
G0 X104.13 Y132.14
;TYPE:WALL-INNER
G1 F1500 X104.13 Y102.86 E800.94895
G1 X130.87 Y102.86 E801.83832
G1 X130.87 Y132.14 E802.81218
G1 X104.13 Y132.14 E803.70155
G0 F9000 X103.73 Y132.54
;TYPE:WALL-OUTER
G1 F1500 X103.73 Y102.46 E804.70202
G1 X131.27 Y102.46 E805.618
G1 X131.27 Y132.54 E806.61847
G1 X103.73 Y132.54 E807.53445
G0 F9000 X104 Y132.27
G0 X105.417 Y132.059
;TYPE:FILL
G1 F3000 X108.093 Y122.074 E807.87828
G0 F9000 X108.006 Y122.012
G1 F3000 X104.21 Y123.029 E808.00898
G0 F9000 X104.209 Y126.975
G1 F3000 X109.293 Y132.059 E808.24812
G0 F9000 X111.629 Y132.059
G1 F3000 X114.325 Y121.997 E808.59459
G0 F9000 X115.31 Y121.106
G1 F3000 X126.263 Y132.059 E809.10978
G0 F9000 X124.052 Y132.059
G1 F3000 X126.692 Y122.206 E809.44905
G0 F9000 X125.452 Y122.762
G1 F3000 X130.79 Y128.1 E809.70014
G0 F9000 X130.789 Y128.331
G1 F3000 X116.872 Y132.059 E810.17934
G0 F9000 X117.778 Y132.059
G1 F3000 X104.209 Y118.49 E810.81758
G0 F9000 X104.209 Y116.818
G1 F3000 X105.757 Y116.403 E810.87089
G0 F9000 X104.209 Y113.385
G1 F3000 X107.008 Y102.938 E811.23061
G0 F9000 X105.63 Y102.94
G1 F3000 X118.581 Y115.891 E811.83979
G0 F9000 X116.145 Y115.205
G1 F3000 X119.432 Y102.938 E812.26218
G0 F9000 X122.601 Y102.94
G1 F3000 X130.79 Y111.129 E812.64737
G0 F9000 X130.788 Y109.696
G1 F3000 X115.271 Y113.854 E813.18167
G0 F9000 X113.693 Y112.889
G0 X112.758 Y112.511
G0 X110.789 Y112.011
G1 F3000 X113.22 Y102.938 E813.49409
G0 F9000 X114.115 Y102.94
G1 F3000 X123.212 Y112.037 E813.92198
G0 F9000 X123.205 Y112.038
G1 F3000 X125.643 Y102.938 E814.23532
G0 F9000 X130.789 Y103.484
G1 F3000 X104.209 Y110.606 E815.15056
G0 F9000 X104.209 Y110.005
G1 F3000 X107.548 Y113.343 E815.3076
G0 F9000 X104.21 Y104.394
G1 F3000 X109.641 Y102.939 E815.4946
G0 F9000 X116.087 Y115.667
G0 X116.379 Y116.877
G0 X116.379 Y117.885
G0 X116.125 Y119.836
G1 F3000 X118.605 Y119.172 E815.57999
G0 F9000 X120.56 Y121.908
G1 F3000 X117.84 Y132.06 E815.92956
G0 F9000 X130.263 Y132.06
G1 F3000 X130.789 Y130.097 E815.99715
G0 F9000 X130.788 Y122.119
G1 F3000 X104.209 Y129.241 E816.91236
G0 F9000 X125.829 Y122.381
G0 X126.92 Y121.779
G0 X127.84 Y120.939
G0 X128.401 Y120.102
G0 X129.318 Y118.143
G1 F3000 X130.79 Y119.614 E816.98157
G0 F9000 X129.225 Y116.326
G1 F3000 X130.788 Y115.907 E817.03539
G0 F9000 X128.665 Y114.844
G1 F3000 X130.789 Y106.915 E817.30841
G0 F9000 X130.67 Y106.915
;MESH:NONMESH
G0 F300 X130.67 Y106.915 Z2.89
G0 F9000 X128.969 Y118.737
G0 X128.534 Y119.904
G0 X127.84 Y120.939
G0 X126.92 Y121.779
G0 X125.829 Y122.381
G0 X124.857 Y122.645
G0 X123.368 Y122.906
;TIME_ELAPSED:976.686720
;LAYER:8
;TYPE:WALL-INNER
;MESH:expander_adapter_5.stl
G1 F1500 X124.011 Y122.925 E817.32981
G1 X124.652 Y122.867 E817.35121
G1 X125.281 Y122.735 E817.37259
G1 X125.89 Y122.529 E817.39397
G1 X126.471 Y122.252 E817.41538
G1 X127.014 Y121.91 E817.43673
G1 X127.512 Y121.505 E817.45808
G1 X127.961 Y121.044 E817.47948
G1 X128.352 Y120.531 E817.50093
G1 X128.677 Y119.978 E817.52227
G1 X128.938 Y119.39 E817.54366
G1 X129.126 Y118.775 E817.56505
G1 X129.239 Y118.142 E817.58644
G1 X129.277 Y117.5 E817.60783
G1 X129.239 Y116.858 E817.62922
G1 X129.126 Y116.225 E817.65061
G1 X128.938 Y115.61 E817.672
G1 X128.677 Y115.022 E817.69339
G1 X128.352 Y114.469 E817.71473
G1 X127.961 Y113.956 E817.73618
G1 X127.512 Y113.495 E817.75758
G1 X127.014 Y113.09 E817.77893
G1 X126.471 Y112.748 E817.80028
G1 X125.89 Y112.471 E817.82169
G1 X125.281 Y112.265 E817.84307
G1 X124.652 Y112.133 E817.86444
G1 X124.011 Y112.075 E817.88585
G1 X123.368 Y112.094 E817.90725
G1 X122.732 Y112.189 E817.92864
G1 X122.112 Y112.358 E817.95001
G1 X121.516 Y112.6 E817.9714
G1 X120.953 Y112.911 E817.9928
G1 X120.431 Y113.285 E818.01415
G1 X119.955 Y113.72 E818.0356
G1 X119.536 Y114.208 E818.05699
G1 X119.177 Y114.74 E818.07834
G1 X118.884 Y115.312 E818.09972
G1 X118.659 Y115.915 E818.12112
G1 X118.509 Y116.54 E818.1425
G1 X118.432 Y117.178 E818.16387
G1 X118.432 Y117.822 E818.18529
G1 X118.509 Y118.46 E818.20667
G1 X118.659 Y119.085 E818.22805
G1 X118.884 Y119.688 E818.24945
G1 X119.177 Y120.26 E818.27083
G1 X119.536 Y120.792 E818.29217
G1 X119.955 Y121.28 E818.31357
G1 X120.431 Y121.715 E818.33501
G1 X120.953 Y122.089 E818.35637
G1 X121.516 Y122.4 E818.37776
G1 X122.112 Y122.642 E818.39916
G1 X122.732 Y122.811 E818.42053
G1 X123.368 Y122.906 E818.44192
G0 F9000 X123.403 Y122.507
;TYPE:WALL-OUTER
G1 F1500 X123.999 Y122.524 E818.46175
G1 X124.593 Y122.471 E818.48159
G1 X125.175 Y122.348 E818.50137
G1 X125.739 Y122.158 E818.52117
G1 X126.277 Y121.901 E818.541
G1 X126.78 Y121.584 E818.56077
G1 X127.242 Y121.209 E818.58056
G1 X127.658 Y120.782 E818.60039
G1 X128.019 Y120.308 E818.62021
G1 X128.321 Y119.795 E818.64001
G1 X128.562 Y119.25 E818.65983
G1 X128.736 Y118.681 E818.67962
G1 X128.841 Y118.095 E818.69942
G1 X128.876 Y117.5 E818.71924
G1 X128.841 Y116.905 E818.73907
G1 X128.736 Y116.319 E818.75887
G1 X128.562 Y115.75 E818.77866
G1 X128.321 Y115.205 E818.79848
G1 X128.019 Y114.692 E818.81828
G1 X127.658 Y114.218 E818.83809
G1 X127.242 Y113.791 E818.85792
G1 X126.78 Y113.416 E818.87771
G1 X126.277 Y113.099 E818.89749
G1 X125.739 Y112.842 E818.91732
G1 X125.175 Y112.652 E818.93711
G1 X124.593 Y112.529 E818.9569
G1 X123.999 Y112.476 E818.97673
G1 X123.403 Y112.493 E818.99656
G1 X122.815 Y112.581 E819.01634
G1 X122.24 Y112.738 E819.03616
G1 X121.689 Y112.962 E819.05595
G1 X121.167 Y113.25 E819.07578
G1 X120.683 Y113.596 E819.09556
G1 X120.243 Y113.999 E819.11541
G1 X119.855 Y114.451 E819.13522
G1 X119.522 Y114.944 E819.15501
G1 X119.251 Y115.474 E819.17481
G1 X119.042 Y116.032 E819.19463
G1 X118.903 Y116.611 E819.21443
G1 X118.832 Y117.202 E819.23423
G1 X118.832 Y117.798 E819.25405
G1 X118.903 Y118.389 E819.27385
G1 X119.042 Y118.968 E819.29365
G1 X119.251 Y119.526 E819.31347
G1 X119.522 Y120.056 E819.33327
G1 X119.855 Y120.549 E819.35306
G1 X120.243 Y121.001 E819.37287
G1 X120.683 Y121.404 E819.39272
G1 X121.167 Y121.75 E819.41251
G1 X121.689 Y122.038 E819.43233
G1 X122.24 Y122.262 E819.45212
G1 X122.815 Y122.419 E819.47194
G1 X123.403 Y122.507 E819.49172
G0 F9000 X123.365 Y122.945
G0 X111.311 Y122.925
;TYPE:WALL-INNER
G1 F1500 X111.952 Y122.867 E819.51312
G1 X112.581 Y122.735 E819.5345
G1 X113.19 Y122.529 E819.55588
G1 X113.771 Y122.252 E819.57729
G1 X114.314 Y121.91 E819.59863
G1 X114.812 Y121.505 E819.61998
G1 X115.261 Y121.044 E819.64139
G1 X115.652 Y120.531 E819.66284
G1 X115.977 Y119.978 E819.68417
G1 X116.238 Y119.39 E819.70557
G1 X116.426 Y118.775 E819.72696
G1 X116.539 Y118.142 E819.74835
G1 X116.577 Y117.5 E819.76974
G1 X116.539 Y116.858 E819.79113
G1 X116.426 Y116.225 E819.81252
G1 X116.238 Y115.61 E819.8339
G1 X115.977 Y115.022 E819.8553
G1 X115.652 Y114.469 E819.87664
G1 X115.261 Y113.956 E819.89809
G1 X114.812 Y113.495 E819.91949
G1 X114.314 Y113.09 E819.94084
G1 X113.771 Y112.748 E819.96219
G1 X113.19 Y112.471 E819.98359
G1 X112.581 Y112.265 E820.00498
G1 X111.952 Y112.133 E820.02635
G1 X111.311 Y112.075 E820.04776
G1 X110.668 Y112.094 E820.06916
G1 X110.032 Y112.189 E820.09054
G1 X109.412 Y112.358 E820.11192
G1 X108.816 Y112.6 E820.13331
G1 X108.253 Y112.911 E820.1547
G1 X107.731 Y113.285 E820.17606
G1 X107.255 Y113.72 E820.19751
G1 X106.836 Y114.208 E820.2189
G1 X106.477 Y114.74 E820.24025
G1 X106.184 Y115.312 E820.26162
G1 X105.959 Y115.915 E820.28303
G1 X105.809 Y116.54 E820.30441
G1 X105.732 Y117.178 E820.32578
G1 X105.732 Y117.822 E820.3472
G1 X105.809 Y118.46 E820.36858
G1 X105.959 Y119.085 E820.38995
G1 X106.184 Y119.688 E820.41136
G1 X106.477 Y120.26 E820.43274
G1 X106.836 Y120.792 E820.45408
G1 X107.255 Y121.28 E820.47548
G1 X107.731 Y121.715 E820.49692
G1 X108.253 Y122.089 E820.51828
G1 X108.816 Y122.4 E820.53967
G1 X109.412 Y122.642 E820.56107
G1 X110.032 Y122.811 E820.58244
G1 X110.668 Y122.906 E820.60383
G1 X111.311 Y122.925 E820.62523
G0 F9000 X111.299 Y122.524
;TYPE:WALL-OUTER
G1 F1500 X111.893 Y122.471 E820.64506
G1 X112.475 Y122.348 E820.66485
G1 X113.039 Y122.158 E820.68464
G1 X113.577 Y121.901 E820.70447
G1 X114.08 Y121.584 E820.72425
G1 X114.542 Y121.209 E820.74404
G1 X114.958 Y120.782 E820.76386
G1 X115.319 Y120.308 E820.78368
G1 X115.621 Y119.795 E820.80348
G1 X115.862 Y119.25 E820.8233
G1 X116.036 Y118.681 E820.84309
G1 X116.141 Y118.095 E820.86289
G1 X116.176 Y117.5 E820.88272
G1 X116.141 Y116.905 E820.90254
G1 X116.036 Y116.319 E820.92234
G1 X115.862 Y115.75 E820.94213
G1 X115.621 Y115.205 E820.96195
G1 X115.319 Y114.692 E820.98175
G1 X114.958 Y114.218 E821.00157
G1 X114.542 Y113.791 E821.0214
G1 X114.08 Y113.416 E821.04119
G1 X113.577 Y113.099 E821.06096
G1 X113.039 Y112.842 E821.08079
G1 X112.475 Y112.652 E821.10059
G1 X111.893 Y112.529 E821.12037
G1 X111.299 Y112.476 E821.14021
G1 X110.703 Y112.493 E821.16004
G1 X110.115 Y112.581 E821.17981
G1 X109.54 Y112.738 E821.19964
G1 X108.989 Y112.962 E821.21942
G1 X108.467 Y113.25 E821.23925
G1 X107.983 Y113.596 E821.25904
G1 X107.543 Y113.999 E821.27888
G1 X107.155 Y114.451 E821.29869
G1 X106.822 Y114.944 E821.31848
G1 X106.551 Y115.474 E821.33828
G1 X106.342 Y116.032 E821.3581
G1 X106.203 Y116.611 E821.3779
G1 X106.132 Y117.202 E821.3977
G1 X106.132 Y117.798 E821.41753
G1 X106.203 Y118.389 E821.43732
G1 X106.342 Y118.968 E821.45713
G1 X106.551 Y119.526 E821.47695
G1 X106.822 Y120.056 E821.49674
G1 X107.155 Y120.549 E821.51653
G1 X107.543 Y121.001 E821.53634
G1 X107.983 Y121.404 E821.55619
G1 X108.467 Y121.75 E821.57598
G1 X108.989 Y122.038 E821.59581
G1 X109.54 Y122.262 E821.61559
G1 X110.115 Y122.419 E821.63541
G1 X110.703 Y122.507 E821.65519
G1 X111.299 Y122.524 E821.67502
G0 F9000 X111.312 Y122.963
G0 X104.13 Y132.14
;TYPE:WALL-INNER
G1 F1500 X104.13 Y102.86 E822.64888
G1 X130.87 Y102.86 E823.53825
G1 X130.87 Y132.14 E824.51211
G1 X104.13 Y132.14 E825.40149
G0 F9000 X103.73 Y132.54
;TYPE:WALL-OUTER
G1 F1500 X103.73 Y102.46 E826.40195
G1 X131.27 Y102.46 E827.31794
G1 X131.27 Y132.54 E828.3184
G1 X103.73 Y132.54 E829.23438
G0 F9000 X104 Y132.27
G0 X105.271 Y132.06
;TYPE:FILL
G1 F3000 X107.97 Y121.986 E829.58126
G0 F9000 X108.154 Y122.118
G1 F3000 X104.21 Y123.175 E829.71707
G0 F9000 X106.857 Y120.939
G1 F3000 X104.209 Y118.291 E829.84162
G0 F9000 X104.21 Y116.963
G1 F3000 X105.724 Y116.557 E829.89376
G0 F9000 X106.444 Y115.153
G0 X107.652 Y113.248
G1 F3000 X104.209 Y109.805 E830.05571
G0 F9000 X104.209 Y110.752
G1 F3000 X130.789 Y103.63 E830.97095
G0 F9000 X130.789 Y106.371
G1 F3000 X128.565 Y114.673 E831.25681
G0 F9000 X129.25 Y116.465
G1 F3000 X130.788 Y116.053 E831.30977
G0 F9000 X129.329 Y117.954
G1 F3000 X130.79 Y119.415 E831.37849
G0 F9000 X130.789 Y122.265
G1 F3000 X104.209 Y129.387 E832.29373
G0 F9000 X104.209 Y126.776
G1 F3000 X109.492 Y132.059 E832.54222
G0 F9000 X111.483 Y132.059
G1 F3000 X114.149 Y122.107 E832.8849
G0 F9000 X115.398 Y120.994
G1 F3000 X126.463 Y132.059 E833.40536
G0 F9000 X123.906 Y132.06
G1 F3000 X126.517 Y122.316 E833.74088
G0 F9000 X125.601 Y122.712
G1 F3000 X130.79 Y127.9 E833.98494
G0 F9000 X130.788 Y128.477
G1 F3000 X117.417 Y132.059 E834.44534
G0 F9000 X117.694 Y132.059
G1 F3000 X120.438 Y121.82 E834.79791
G0 F9000 X118.655 Y119.304
G1 F3000 X116.052 Y120.002 E834.88754
G0 F9000 X118.635 Y115.746
G1 F3000 X105.829 Y102.94 E835.4899
G0 F9000 X106.862 Y102.938
G1 F3000 X104.209 Y112.841 E835.83089
G0 F9000 X110.641 Y112.018
G1 F3000 X113.074 Y102.938 E836.14354
G0 F9000 X114.315 Y102.94
G1 F3000 X123.388 Y112.014 E836.57033
G0 F9000 X123.053 Y112.06
G1 F3000 X125.497 Y102.938 E836.88443
G0 F9000 X122.8 Y102.94
G1 F3000 X130.79 Y110.93 E837.26026
G0 F9000 X130.788 Y109.842
G1 F3000 X115.373 Y113.972 E837.79104
G0 F9000 X116.054 Y115
G1 F3000 X119.285 Y102.939 E838.20634
G0 F9000 X110.186 Y102.939
G1 F3000 X104.209 Y104.54 E838.41214
G0 F9000 X105.967 Y118.431
G0 X106.332 Y119.623
G0 X106.69 Y120.229
G0 X107.738 Y121.819
G1 F3000 X117.977 Y132.059 E838.89378
G0 F9000 X130.118 Y132.059
G1 F3000 X130.789 Y129.552 E838.9801
G0 F9000 X130.67 Y129.552
;MESH:NONMESH
G0 F300 X130.67 Y129.552 Z3.09
G0 F9000 X123.368 Y122.906
;TIME_ELAPSED:1003.953243
;LAYER:9
;TYPE:WALL-INNER
;MESH:expander_adapter_5.stl
G1 F1500 X124.011 Y122.925 E839.00149
G1 X124.652 Y122.867 E839.0229
G1 X125.281 Y122.735 E839.04427
G1 X125.89 Y122.529 E839.06566
G1 X126.471 Y122.252 E839.08706
G1 X127.014 Y121.91 E839.10841
G1 X127.512 Y121.505 E839.12976
G1 X127.961 Y121.044 E839.15116
G1 X128.352 Y120.531 E839.17262
G1 X128.677 Y119.978 E839.19395
G1 X128.938 Y119.39 E839.21535
G1 X129.126 Y118.775 E839.23674
G1 X129.239 Y118.142 E839.25812
G1 X129.277 Y117.5 E839.27951
G1 X129.239 Y116.858 E839.3009
G1 X129.126 Y116.225 E839.32229
G1 X128.938 Y115.61 E839.34368
G1 X128.677 Y115.022 E839.36508
G1 X128.352 Y114.469 E839.38641
G1 X127.961 Y113.956 E839.40786
G1 X127.512 Y113.495 E839.42927
G1 X127.014 Y113.09 E839.45062
G1 X126.471 Y112.748 E839.47196
G1 X125.89 Y112.471 E839.49337
G1 X125.281 Y112.265 E839.51475
G1 X124.652 Y112.133 E839.53613
G1 X124.011 Y112.075 E839.55753
G1 X123.368 Y112.094 E839.57893
G1 X122.732 Y112.189 E839.60032
G1 X122.112 Y112.358 E839.62169
G1 X121.516 Y112.6 E839.64309
G1 X120.953 Y112.911 E839.66448
G1 X120.431 Y113.285 E839.68584
G1 X119.955 Y113.72 E839.70728
G1 X119.536 Y114.208 E839.72868
G1 X119.177 Y114.74 E839.75002
G1 X118.884 Y115.312 E839.7714
G1 X118.659 Y115.915 E839.79281
G1 X118.509 Y116.54 E839.81418
G1 X118.432 Y117.178 E839.83556
G1 X118.432 Y117.822 E839.85698
G1 X118.509 Y118.46 E839.87835
G1 X118.659 Y119.085 E839.89973
G1 X118.884 Y119.688 E839.92114
G1 X119.177 Y120.26 E839.94251
G1 X119.536 Y120.792 E839.96386
G1 X119.955 Y121.28 E839.98525
G1 X120.431 Y121.715 E840.0067
G1 X120.953 Y122.089 E840.02806
G1 X121.516 Y122.4 E840.04945
G1 X122.112 Y122.642 E840.07084
G1 X122.732 Y122.811 E840.09222
G1 X123.368 Y122.906 E840.1136
G0 F9000 X123.403 Y122.507
;TYPE:WALL-OUTER
G1 F1500 X123.999 Y122.524 E840.13344
G1 X124.593 Y122.471 E840.15327
G1 X125.175 Y122.348 E840.17306
G1 X125.739 Y122.158 E840.19285
G1 X126.277 Y121.901 E840.21268
G1 X126.78 Y121.584 E840.23246
G1 X127.242 Y121.209 E840.25225
G1 X127.658 Y120.782 E840.27207
G1 X128.019 Y120.308 E840.29189
G1 X128.321 Y119.795 E840.31169
G1 X128.562 Y119.25 E840.33151
G1 X128.736 Y118.681 E840.3513
G1 X128.841 Y118.095 E840.3711
G1 X128.876 Y117.5 E840.39093
G1 X128.841 Y116.905 E840.41075
G1 X128.736 Y116.319 E840.43055
G1 X128.562 Y115.75 E840.45034
G1 X128.321 Y115.205 E840.47016
G1 X128.019 Y114.692 E840.48996
G1 X127.658 Y114.218 E840.50978
G1 X127.242 Y113.791 E840.5296
G1 X126.78 Y113.416 E840.5494
G1 X126.277 Y113.099 E840.56917
G1 X125.739 Y112.842 E840.589
G1 X125.175 Y112.652 E840.6088
G1 X124.593 Y112.529 E840.62858
G1 X123.999 Y112.476 E840.64842
G1 X123.403 Y112.493 E840.66825
G1 X122.815 Y112.581 E840.68802
G1 X122.24 Y112.738 E840.70785
G1 X121.689 Y112.962 E840.72763
G1 X121.167 Y113.25 E840.74746
G1 X120.683 Y113.596 E840.76725
G1 X120.243 Y113.999 E840.78709
G1 X119.855 Y114.451 E840.8069
G1 X119.522 Y114.944 E840.82669
G1 X119.251 Y115.474 E840.84649
G1 X119.042 Y116.032 E840.86631
G1 X118.903 Y116.611 E840.88611
G1 X118.832 Y117.202 E840.90591
G1 X118.832 Y117.798 E840.92573
G1 X118.903 Y118.389 E840.94553
G1 X119.042 Y118.968 E840.96534
G1 X119.251 Y119.526 E840.98516
G1 X119.522 Y120.056 E841.00495
G1 X119.855 Y120.549 E841.02474
G1 X120.243 Y121.001 E841.04455
G1 X120.683 Y121.404 E841.0644
G1 X121.167 Y121.75 E841.08419
G1 X121.689 Y122.038 E841.10402
G1 X122.24 Y122.262 E841.1238
G1 X122.815 Y122.419 E841.14362
G1 X123.403 Y122.507 E841.1634
G0 F9000 X123.365 Y122.945
G0 X111.311 Y122.925
;TYPE:WALL-INNER
G1 F1500 X111.952 Y122.867 E841.18481
G1 X112.581 Y122.735 E841.20618
G1 X113.19 Y122.529 E841.22757
G1 X113.771 Y122.252 E841.24897
G1 X114.314 Y121.91 E841.27032
G1 X114.812 Y121.505 E841.29167
G1 X115.261 Y121.044 E841.31307
G1 X115.652 Y120.531 E841.33452
G1 X115.977 Y119.978 E841.35586
G1 X116.238 Y119.39 E841.37726
G1 X116.426 Y118.775 E841.39864
G1 X116.539 Y118.142 E841.42003
G1 X116.577 Y117.5 E841.44142
G1 X116.539 Y116.858 E841.46281
G1 X116.426 Y116.225 E841.4842
G1 X116.238 Y115.61 E841.50559
G1 X115.977 Y115.022 E841.52698
G1 X115.652 Y114.469 E841.54832
G1 X115.261 Y113.956 E841.56977
G1 X114.812 Y113.495 E841.59118
G1 X114.314 Y113.09 E841.61253
G1 X113.771 Y112.748 E841.63387
G1 X113.19 Y112.471 E841.65528
G1 X112.581 Y112.265 E841.67666
G1 X111.952 Y112.133 E841.69804
G1 X111.311 Y112.075 E841.71944
G1 X110.668 Y112.094 E841.74084
G1 X110.032 Y112.189 E841.76223
G1 X109.412 Y112.358 E841.7836
G1 X108.816 Y112.6 E841.805
G1 X108.253 Y112.911 E841.82639
G1 X107.731 Y113.285 E841.84775
G1 X107.255 Y113.72 E841.86919
G1 X106.836 Y114.208 E841.89059
G1 X106.477 Y114.74 E841.91193
G1 X106.184 Y115.312 E841.93331
G1 X105.959 Y115.915 E841.95471
G1 X105.809 Y116.54 E841.97609
G1 X105.732 Y117.178 E841.99747
G1 X105.732 Y117.822 E842.01889
G1 X105.809 Y118.46 E842.04026
G1 X105.959 Y119.085 E842.06164
G1 X106.184 Y119.688 E842.08304
G1 X106.477 Y120.26 E842.10442
G1 X106.836 Y120.792 E842.12577
G1 X107.255 Y121.28 E842.14716
G1 X107.731 Y121.715 E842.16861
G1 X108.253 Y122.089 E842.18996
G1 X108.816 Y122.4 E842.21136
G1 X109.412 Y122.642 E842.23275
G1 X110.032 Y122.811 E842.25412
G1 X110.668 Y122.906 E842.27551
G1 X111.311 Y122.925 E842.29691
G0 F9000 X111.299 Y122.524
;TYPE:WALL-OUTER
G1 F1500 X111.893 Y122.471 E842.31674
G1 X112.475 Y122.348 E842.33653
G1 X113.039 Y122.158 E842.35632
G1 X113.577 Y121.901 E842.37615
G1 X114.08 Y121.584 E842.39593
G1 X114.542 Y121.209 E842.41572
G1 X114.958 Y120.782 E842.43555
G1 X115.319 Y120.308 E842.45536
G1 X115.621 Y119.795 E842.47516
G1 X115.862 Y119.25 E842.49498
G1 X116.036 Y118.681 E842.51477
G1 X116.141 Y118.095 E842.53458
G1 X116.176 Y117.5 E842.5544
G1 X116.141 Y116.905 E842.57422
G1 X116.036 Y116.319 E842.59402
G1 X115.862 Y115.75 E842.61381
G1 X115.621 Y115.205 E842.63363
G1 X115.319 Y114.692 E842.65343
G1 X114.958 Y114.218 E842.67325
G1 X114.542 Y113.791 E842.69308
G1 X114.08 Y113.416 E842.71287
G1 X113.577 Y113.099 E842.73264
G1 X113.039 Y112.842 E842.75248
G1 X112.475 Y112.652 E842.77227
G1 X111.893 Y112.529 E842.79205
G1 X111.299 Y112.476 E842.81189
G1 X110.703 Y112.493 E842.83172
G1 X110.115 Y112.581 E842.8515
G1 X109.54 Y112.738 E842.87132
G1 X108.989 Y112.962 E842.8911
G1 X108.467 Y113.25 E842.91093
G1 X107.983 Y113.596 E842.93072
G1 X107.543 Y113.999 E842.95057
G1 X107.155 Y114.451 E842.97038
G1 X106.822 Y114.944 E842.99017
G1 X106.551 Y115.474 E843.00996
G1 X106.342 Y116.032 E843.02978
G1 X106.203 Y116.611 E843.04959
G1 X106.132 Y117.202 E843.06939
G1 X106.132 Y117.798 E843.08921
G1 X106.203 Y118.389 E843.10901
G1 X106.342 Y118.968 E843.12881
G1 X106.551 Y119.526 E843.14863
G1 X106.822 Y120.056 E843.16843
G1 X107.155 Y120.549 E843.18822
G1 X107.543 Y121.001 E843.20803
G1 X107.983 Y121.404 E843.22787
G1 X108.467 Y121.75 E843.24766
G1 X108.989 Y122.038 E843.26749
G1 X109.54 Y122.262 E843.28727
G1 X110.115 Y122.419 E843.3071
G1 X110.703 Y122.507 E843.32687
G1 X111.299 Y122.524 E843.3467
G0 F9000 X111.312 Y122.963
G0 X104.13 Y132.14
;TYPE:WALL-INNER
G1 F1500 X104.13 Y102.86 E844.32056
G1 X130.87 Y102.86 E845.20994
G1 X130.87 Y132.14 E846.18379
G1 X104.13 Y132.14 E847.07317
G0 F9000 X103.73 Y132.54
;TYPE:WALL-OUTER
G1 F1500 X103.73 Y102.46 E848.07363
G1 X131.27 Y102.46 E848.98962
G1 X131.27 Y132.54 E849.99008
G1 X103.73 Y132.54 E850.90607
G0 F9000 X104 Y132.27
G0 X105.125 Y132.059
;TYPE:FILL
G1 F3000 X107.848 Y121.898 E851.25595
G0 F9000 X108.322 Y122.219
G1 F3000 X104.209 Y123.321 E851.39757
G0 F9000 X104.209 Y126.577
G1 F3000 X109.692 Y132.059 E851.65545
G0 F9000 X111.337 Y132.059
G1 F3000 X113.974 Y122.217 E851.99435
G0 F9000 X115.484 Y120.881
G1 F3000 X126.662 Y132.059 E852.52012
G0 F9000 X123.76 Y132.06
G1 F3000 X126.349 Y122.397 E852.85285
G0 F9000 X125.749 Y122.661
G1 F3000 X130.79 Y127.701 E853.08994
G0 F9000 X130.788 Y128.623
G1 F3000 X117.962 Y132.059 E853.53158
G0 F9000 X118.177 Y132.059
G1 F3000 X108.354 Y122.236 E853.99362
G0 F9000 X106.399 Y120.28
G1 F3000 X104.209 Y118.091 E854.09661
G0 F9000 X104.21 Y117.109
G1 F3000 X105.707 Y116.708 E854.14816
G0 F9000 X106.524 Y115.011
G0 X107.764 Y113.161
G1 F3000 X104.209 Y109.606 E854.31537
G0 F9000 X104.209 Y110.898
G1 F3000 X130.788 Y103.776 E855.23058
G0 F9000 X130.789 Y105.825
G1 F3000 X128.464 Y114.502 E855.52936
G0 F9000 X129.275 Y116.605
G1 F3000 X130.789 Y116.199 E855.58149
G0 F9000 X129.34 Y117.766
G1 F3000 X130.79 Y119.216 E855.6497
G0 F9000 X130.788 Y122.411
G1 F3000 X104.209 Y129.533 E856.5649
G0 F9000 X117.548 Y132.059
G1 F3000 X120.318 Y121.721 E856.92088
G0 F9000 X118.704 Y119.437
G1 F3000 X115.953 Y120.174 E857.0156
G0 F9000 X118.689 Y115.6
G1 F3000 X106.029 Y102.94 E857.61109
G0 F9000 X106.716 Y102.938
G1 F3000 X104.209 Y112.295 E857.93328
G0 F9000 X110.489 Y112.04
G1 F3000 X112.928 Y102.938 E858.2467
G0 F9000 X114.514 Y102.94
G1 F3000 X123.581 Y112.007 E858.67318
G0 F9000 X123.053 Y112.06
G1 F3000 X130.788 Y109.988 E858.93952
G0 F9000 X130.79 Y110.73
G1 F3000 X122.999 Y102.94 E859.30596
G0 F9000 X125.351 Y102.938
G1 F3000 X122.901 Y112.083 E859.62085
G0 F9000 X121.801 Y112.396
G1 F3000 X115.466 Y114.093 E859.83898
G0 F9000 X115.954 Y114.825
G1 F3000 X119.14 Y102.938 E860.2483
G0 F9000 X110.731 Y102.939
G1 F3000 X104.209 Y104.686 E860.47287
G1 F1500 E853.97287
G0 F9000 X114.703 Y113.614
G0 X118.612 Y117.863
G0 X118.667 Y118.431
G0 X118.812 Y119.038
G0 X119.315 Y120.178
G0 X120.071 Y121.167
G0 X120.331 Y121.406
G0 X130.789 Y129.007
G1 F1500 E860.47287
G1 F3000 X129.972 Y132.06 E860.57798
G0 F9000 X129.972 Y131.94
;MESH:NONMESH
G0 F300 X129.972 Y131.94 Z3.29
G0 F9000 X123.368 Y122.906
;TIME_ELAPSED:1032.138856
;LAYER:10
;TYPE:WALL-INNER
;MESH:expander_adapter_5.stl
G1 F1500 X124.011 Y122.925 E860.59938
G1 X124.652 Y122.867 E860.62079
G1 X125.281 Y122.735 E860.64216
G1 X125.89 Y122.529 E860.66355
G1 X126.471 Y122.252 E860.68495
G1 X127.014 Y121.91 E860.7063
G1 X127.512 Y121.505 E860.72765
G1 X127.961 Y121.044 E860.74905
G1 X128.352 Y120.531 E860.7705
G1 X128.677 Y119.978 E860.79184
G1 X128.938 Y119.39 E860.81324
G1 X129.126 Y118.775 E860.83463
G1 X129.239 Y118.142 E860.85601
G1 X129.277 Y117.5 E860.8774
G1 X129.239 Y116.858 E860.89879
G1 X129.126 Y116.225 E860.92018
G1 X128.938 Y115.61 E860.94157
G1 X128.677 Y115.022 E860.96297
G1 X128.352 Y114.469 E860.9843
G1 X127.961 Y113.956 E861.00575
G1 X127.512 Y113.495 E861.02716
G1 X127.014 Y113.09 E861.04851
G1 X126.471 Y112.748 E861.06985
G1 X125.89 Y112.471 E861.09126
G1 X125.281 Y112.265 E861.11264
G1 X124.652 Y112.133 E861.13402
G1 X124.011 Y112.075 E861.15542
G1 X123.368 Y112.094 E861.17682
G1 X122.732 Y112.189 E861.19821
G1 X122.112 Y112.358 E861.21958
G1 X121.516 Y112.6 E861.24098
G1 X120.953 Y112.911 E861.26237
G1 X120.431 Y113.285 E861.28373
G1 X119.955 Y113.72 E861.30517
G1 X119.536 Y114.208 E861.32657
G1 X119.177 Y114.74 E861.34791
G1 X118.884 Y115.312 E861.36929
G1 X118.659 Y115.915 E861.3907
G1 X118.509 Y116.54 E861.41207
G1 X118.432 Y117.178 E861.43345
G1 X118.432 Y117.822 E861.45487
G1 X118.509 Y118.46 E861.47624
G1 X118.659 Y119.085 E861.49762
G1 X118.884 Y119.688 E861.51902
G1 X119.177 Y120.26 E861.5404
G1 X119.536 Y120.792 E861.56175
G1 X119.955 Y121.28 E861.58314
G1 X120.431 Y121.715 E861.60459
G1 X120.953 Y122.089 E861.62594
G1 X121.516 Y122.4 E861.64734
G1 X122.112 Y122.642 E861.66873
G1 X122.732 Y122.811 E861.69011
G1 X123.368 Y122.906 E861.71149
G0 F9000 X123.403 Y122.507
;TYPE:WALL-OUTER
G1 F1500 X123.999 Y122.524 E861.73132
G1 X124.593 Y122.471 E861.75116
G1 X125.175 Y122.348 E861.77094
G1 X125.739 Y122.158 E861.79074
G1 X126.277 Y121.901 E861.81057
G1 X126.78 Y121.584 E861.83035
G1 X127.242 Y121.209 E861.85014
G1 X127.658 Y120.782 E861.86996
G1 X128.019 Y120.308 E861.88978
G1 X128.321 Y119.795 E861.90958
G1 X128.562 Y119.25 E861.9294
G1 X128.736 Y118.681 E861.94919
G1 X128.841 Y118.095 E861.96899
G1 X128.876 Y117.5 E861.98882
G1 X128.841 Y116.905 E862.00864
G1 X128.736 Y116.319 E862.02844
G1 X128.562 Y115.75 E862.04823
G1 X128.321 Y115.205 E862.06805
G1 X128.019 Y114.692 E862.08785
G1 X127.658 Y114.218 E862.10767
G1 X127.242 Y113.791 E862.12749
G1 X126.78 Y113.416 E862.14729
G1 X126.277 Y113.099 E862.16706
G1 X125.739 Y112.842 E862.18689
G1 X125.175 Y112.652 E862.20669
G1 X124.593 Y112.529 E862.22647
G1 X123.999 Y112.476 E862.24631
G1 X123.403 Y112.493 E862.26614
G1 X122.815 Y112.581 E862.28591
G1 X122.24 Y112.738 E862.30574
G1 X121.689 Y112.962 E862.32552
G1 X121.167 Y113.25 E862.34535
G1 X120.683 Y113.596 E862.36514
G1 X120.243 Y113.999 E862.38498
G1 X119.855 Y114.451 E862.40479
G1 X119.522 Y114.944 E862.42458
G1 X119.251 Y115.474 E862.44438
G1 X119.042 Y116.032 E862.4642
G1 X118.903 Y116.611 E862.484
G1 X118.832 Y117.202 E862.5038
G1 X118.832 Y117.798 E862.52362
G1 X118.903 Y118.389 E862.54342
G1 X119.042 Y118.968 E862.56323
G1 X119.251 Y119.526 E862.58305
G1 X119.522 Y120.056 E862.60284
G1 X119.855 Y120.549 E862.62263
G1 X120.243 Y121.001 E862.64244
G1 X120.683 Y121.404 E862.66229
G1 X121.167 Y121.75 E862.68208
G1 X121.689 Y122.038 E862.70191
G1 X122.24 Y122.262 E862.72169
G1 X122.815 Y122.419 E862.74151
G1 X123.403 Y122.507 E862.76129
G0 F9000 X123.365 Y122.945
G0 X111.311 Y122.925
;TYPE:WALL-INNER
G1 F1500 X111.952 Y122.867 E862.7827
G1 X112.581 Y122.735 E862.80407
G1 X113.19 Y122.529 E862.82545
G1 X113.771 Y122.252 E862.84686
G1 X114.314 Y121.91 E862.86821
G1 X114.812 Y121.505 E862.88956
G1 X115.261 Y121.044 E862.91096
G1 X115.652 Y120.531 E862.93241
G1 X115.977 Y119.978 E862.95375
G1 X116.238 Y119.39 E862.97514
G1 X116.426 Y118.775 E862.99653
G1 X116.539 Y118.142 E863.01792
G1 X116.577 Y117.5 E863.03931
G1 X116.539 Y116.858 E863.0607
G1 X116.426 Y116.225 E863.08209
G1 X116.238 Y115.61 E863.10348
G1 X115.977 Y115.022 E863.12487
G1 X115.652 Y114.469 E863.14621
G1 X115.261 Y113.956 E863.16766
G1 X114.812 Y113.495 E863.18907
G1 X114.314 Y113.09 E863.21041
G1 X113.771 Y112.748 E863.23176
G1 X113.19 Y112.471 E863.25317
G1 X112.581 Y112.265 E863.27455
G1 X111.952 Y112.133 E863.29593
G1 X111.311 Y112.075 E863.31733
G1 X110.668 Y112.094 E863.33873
G1 X110.032 Y112.189 E863.36012
G1 X109.412 Y112.358 E863.38149
G1 X108.816 Y112.6 E863.40288
G1 X108.253 Y112.911 E863.42428
G1 X107.731 Y113.285 E863.44564
G1 X107.255 Y113.72 E863.46708
G1 X106.836 Y114.208 E863.48848
G1 X106.477 Y114.74 E863.50982
G1 X106.184 Y115.312 E863.5312
G1 X105.959 Y115.915 E863.5526
G1 X105.809 Y116.54 E863.57398
G1 X105.732 Y117.178 E863.59536
G1 X105.732 Y117.822 E863.61678
G1 X105.809 Y118.46 E863.63815
G1 X105.959 Y119.085 E863.65953
G1 X106.184 Y119.688 E863.68093
G1 X106.477 Y120.26 E863.70231
G1 X106.836 Y120.792 E863.72366
G1 X107.255 Y121.28 E863.74505
G1 X107.731 Y121.715 E863.7665
G1 X108.253 Y122.089 E863.78785
G1 X108.816 Y122.4 E863.80925
G1 X109.412 Y122.642 E863.83064
G1 X110.032 Y122.811 E863.85201
G1 X110.668 Y122.906 E863.8734
G1 X111.311 Y122.925 E863.8948
G0 F9000 X111.299 Y122.524
;TYPE:WALL-OUTER
G1 F1500 X111.893 Y122.471 E863.91463
G1 X112.475 Y122.348 E863.93442
G1 X113.039 Y122.158 E863.95421
G1 X113.577 Y121.901 E863.97404
G1 X114.08 Y121.584 E863.99382
G1 X114.542 Y121.209 E864.01361
G1 X114.958 Y120.782 E864.03344
G1 X115.319 Y120.308 E864.05325
G1 X115.621 Y119.795 E864.07305
G1 X115.862 Y119.25 E864.09287
G1 X116.036 Y118.681 E864.11266
G1 X116.141 Y118.095 E864.13246
G1 X116.176 Y117.5 E864.15229
G1 X116.141 Y116.905 E864.17211
G1 X116.036 Y116.319 E864.19191
G1 X115.862 Y115.75 E864.2117
G1 X115.621 Y115.205 E864.23152
G1 X115.319 Y114.692 E864.25132
G1 X114.958 Y114.218 E864.27114
G1 X114.542 Y113.791 E864.29097
G1 X114.08 Y113.416 E864.31076
G1 X113.577 Y113.099 E864.33053
G1 X113.039 Y112.842 E864.35036
G1 X112.475 Y112.652 E864.37016
G1 X111.893 Y112.529 E864.38994
G1 X111.299 Y112.476 E864.40978
G1 X110.703 Y112.493 E864.42961
G1 X110.115 Y112.581 E864.44938
G1 X109.54 Y112.738 E864.46921
G1 X108.989 Y112.962 E864.48899
G1 X108.467 Y113.25 E864.50882
G1 X107.983 Y113.596 E864.52861
G1 X107.543 Y113.999 E864.54845
G1 X107.155 Y114.451 E864.56827
G1 X106.822 Y114.944 E864.58805
G1 X106.551 Y115.474 E864.60785
G1 X106.342 Y116.032 E864.62767
G1 X106.203 Y116.611 E864.64748
G1 X106.132 Y117.202 E864.66727
G1 X106.132 Y117.798 E864.6871
G1 X106.203 Y118.389 E864.7069
G1 X106.342 Y118.968 E864.7267
G1 X106.551 Y119.526 E864.74652
G1 X106.822 Y120.056 E864.76632
G1 X107.155 Y120.549 E864.7861
G1 X107.543 Y121.001 E864.80592
G1 X107.983 Y121.404 E864.82576
G1 X108.467 Y121.75 E864.84555
G1 X108.989 Y122.038 E864.86538
G1 X109.54 Y122.262 E864.88516
G1 X110.115 Y122.419 E864.90499
G1 X110.703 Y122.507 E864.92476
G1 X111.299 Y122.524 E864.94459
G0 F9000 X111.312 Y122.963
G0 X104.13 Y132.14
;TYPE:WALL-INNER
G1 F1500 X104.13 Y102.86 E865.91845
G1 X130.87 Y102.86 E866.80783
G1 X130.87 Y132.14 E867.78168
G1 X104.13 Y132.14 E868.67106
G0 F9000 X103.73 Y132.54
;TYPE:WALL-OUTER
G1 F1500 X103.73 Y102.46 E869.67152
G1 X131.27 Y102.46 E870.58751
G1 X131.27 Y132.54 E871.58797
G1 X103.73 Y132.54 E872.50396
G0 F9000 X104 Y132.27
G0 X104.978 Y132.059
;TYPE:FILL
G1 F3000 X107.724 Y121.81 E872.85686
G0 F9000 X108.502 Y122.318
G1 F3000 X104.209 Y123.468 E873.00468
G0 F9000 X104.209 Y126.376
G1 F3000 X109.892 Y132.059 E873.27199
G0 F9000 X111.19 Y132.059
G1 F3000 X113.798 Y122.326 E873.60714
G0 F9000 X115.571 Y120.767
G1 F3000 X126.863 Y132.059 E874.13828
G0 F9000 X129.825 Y132.06
G1 F3000 X130.789 Y128.459 E874.26226
G0 F9000 X130.788 Y128.77
G1 F3000 X118.51 Y132.059 E874.68503
G0 F9000 X118.378 Y132.059
G1 F3000 X108.798 Y122.479 E875.13564
G0 F9000 X107.643 Y121.417
G0 X106.186 Y119.868
G1 F3000 X104.209 Y117.89 E875.22866
G0 F9000 X104.21 Y117.256
G1 F3000 X105.689 Y116.86 E875.27958
G0 F9000 X106.615 Y114.822
G0 X107.881 Y113.076
G1 F3000 X104.209 Y109.405 E875.45228
G0 F9000 X104.209 Y111.045
G1 F3000 X130.788 Y103.923 E876.36749
G0 F9000 X130.789 Y105.277
G1 F3000 X128.36 Y114.345 E876.67972
G0 F9000 X129.3 Y116.745
G1 F3000 X130.789 Y116.346 E876.73099
G0 F9000 X129.351 Y117.577
G1 F3000 X130.79 Y119.015 E876.79866
G0 F9000 X130.788 Y122.558
G1 F3000 X104.209 Y129.68 E877.71386
G0 F9000 X117.401 Y132.059
G1 F3000 X120.2 Y121.613 E878.07356
G0 F9000 X118.753 Y119.571
G1 F3000 X115.852 Y120.349 E878.17345
G0 F9000 X118.743 Y115.454
G1 F3000 X106.23 Y102.94 E878.76205
G0 F9000 X106.569 Y102.938
G1 F3000 X104.209 Y111.747 E879.06537
G0 F9000 X110.336 Y112.063
G1 F3000 X112.781 Y102.938 E879.37958
G0 F9000 X111.279 Y102.939
G1 F3000 X104.209 Y104.833 E879.62302
G0 F9000 X114.715 Y102.94
G1 F3000 X123.776 Y112.002 E880.04924
G0 F9000 X123.829 Y111.999
G1 F3000 X130.788 Y110.135 E880.28886
G0 F9000 X130.79 Y110.529
G1 F3000 X123.2 Y102.94 E880.64584
G0 F9000 X125.204 Y102.938
G1 F3000 X122.748 Y112.106 E880.96153
G0 F9000 X121.119 Y112.725
G1 F3000 X115.558 Y114.215 E881.15301
G0 F9000 X115.854 Y114.653
G1 F3000 X118.992 Y102.939 E881.55636
G0 F9000 X128.218 Y114.558
G0 X128.787 Y115.667
G0 X129.079 Y116.877
G0 X129.079 Y118.123
G0 X128.787 Y119.333
G0 X128.218 Y120.442
G0 X127.559 Y121.206
G0 X126.181 Y122.477
G1 F3000 X123.613 Y132.06 E881.88633
G0 F9000 X130.79 Y127.5
G1 F3000 X125.899 Y122.61 E882.11637
G0 F9000 X125.937 Y122.725
;MESH:NONMESH
G0 F300 X125.937 Y122.725 Z3.49
G0 F9000 X123.368 Y122.906
;TIME_ELAPSED:1059.523608
;LAYER:11
;TYPE:WALL-INNER
;MESH:expander_adapter_5.stl
G1 F1500 X124.011 Y122.925 E882.13776
G1 X124.652 Y122.867 E882.15917
G1 X125.281 Y122.735 E882.18055
G1 X125.89 Y122.529 E882.20193
G1 X126.471 Y122.252 E882.22334
G1 X127.014 Y121.91 E882.24468
G1 X127.512 Y121.505 E882.26603
G1 X127.961 Y121.044 E882.28743
G1 X128.352 Y120.531 E882.30889
G1 X128.677 Y119.978 E882.33022
G1 X128.938 Y119.39 E882.35162
G1 X129.126 Y118.775 E882.37301
G1 X129.239 Y118.142 E882.39439
G1 X129.277 Y117.5 E882.41579
G1 X129.239 Y116.858 E882.43718
G1 X129.126 Y116.225 E882.45856
G1 X128.938 Y115.61 E882.47995
G1 X128.677 Y115.022 E882.50135
G1 X128.352 Y114.469 E882.52268
G1 X127.961 Y113.956 E882.54414
G1 X127.512 Y113.495 E882.56554
G1 X127.014 Y113.09 E882.58689
G1 X126.471 Y112.748 E882.60823
G1 X125.89 Y112.471 E882.62964
G1 X125.281 Y112.265 E882.65102
G1 X124.652 Y112.133 E882.6724
G1 X124.011 Y112.075 E882.69381
G1 X123.368 Y112.094 E882.7152
G1 X122.732 Y112.189 E882.73659
G1 X122.112 Y112.358 E882.75796
G1 X121.516 Y112.6 E882.77936
G1 X120.953 Y112.911 E882.80075
G1 X120.431 Y113.285 E882.82211
G1 X119.955 Y113.72 E882.84356
G1 X119.536 Y114.208 E882.86495
G1 X119.177 Y114.74 E882.8863
G1 X118.884 Y115.312 E882.90767
G1 X118.659 Y115.915 E882.92908
G1 X118.509 Y116.54 E882.95046
G1 X118.432 Y117.178 E882.97183
G1 X118.432 Y117.822 E882.99325
G1 X118.509 Y118.46 E883.01462
G1 X118.659 Y119.085 E883.036
G1 X118.884 Y119.688 E883.05741
G1 X119.177 Y120.26 E883.07878
G1 X119.536 Y120.792 E883.10013
G1 X119.955 Y121.28 E883.12152
G1 X120.431 Y121.715 E883.14297
G1 X120.953 Y122.089 E883.16433
G1 X121.516 Y122.4 E883.18572
G1 X122.112 Y122.642 E883.20712
G1 X122.732 Y122.811 E883.22849
G1 X123.368 Y122.906 E883.24988
G0 F9000 X123.403 Y122.507
;TYPE:WALL-OUTER
G1 F1500 X123.999 Y122.524 E883.26971
G1 X124.593 Y122.471 E883.28954
G1 X125.175 Y122.348 E883.30933
G1 X125.739 Y122.158 E883.32912
G1 X126.277 Y121.901 E883.34895
G1 X126.78 Y121.584 E883.36873
G1 X127.242 Y121.209 E883.38852
G1 X127.658 Y120.782 E883.40835
G1 X128.019 Y120.308 E883.42816
G1 X128.321 Y119.795 E883.44796
G1 X128.562 Y119.25 E883.46778
G1 X128.736 Y118.681 E883.48757
G1 X128.841 Y118.095 E883.50737
G1 X128.876 Y117.5 E883.5272
G1 X128.841 Y116.905 E883.54702
G1 X128.736 Y116.319 E883.56682
G1 X128.562 Y115.75 E883.58661
G1 X128.321 Y115.205 E883.60643
G1 X128.019 Y114.692 E883.62623
G1 X127.658 Y114.218 E883.64605
G1 X127.242 Y113.791 E883.66588
G1 X126.78 Y113.416 E883.68567
G1 X126.277 Y113.099 E883.70544
G1 X125.739 Y112.842 E883.72527
G1 X125.175 Y112.652 E883.74507
G1 X124.593 Y112.529 E883.76485
G1 X123.999 Y112.476 E883.78469
G1 X123.403 Y112.493 E883.80452
G1 X122.815 Y112.581 E883.82429
G1 X122.24 Y112.738 E883.84412
G1 X121.689 Y112.962 E883.8639
G1 X121.167 Y113.25 E883.88373
G1 X120.683 Y113.596 E883.90352
G1 X120.243 Y113.999 E883.92336
G1 X119.855 Y114.451 E883.94318
G1 X119.522 Y114.944 E883.96296
G1 X119.251 Y115.474 E883.98276
G1 X119.042 Y116.032 E884.00258
G1 X118.903 Y116.611 E884.02239
G1 X118.832 Y117.202 E884.04218
G1 X118.832 Y117.798 E884.06201
G1 X118.903 Y118.389 E884.08181
G1 X119.042 Y118.968 E884.10161
G1 X119.251 Y119.526 E884.12143
G1 X119.522 Y120.056 E884.14123
G1 X119.855 Y120.549 E884.16101
G1 X120.243 Y121.001 E884.18083
G1 X120.683 Y121.404 E884.20067
G1 X121.167 Y121.75 E884.22046
G1 X121.689 Y122.038 E884.24029
G1 X122.24 Y122.262 E884.26007
G1 X122.815 Y122.419 E884.2799
G1 X123.403 Y122.507 E884.29967
G0 F9000 X123.365 Y122.945
G0 X111.311 Y122.925
;TYPE:WALL-INNER
G1 F1500 X111.952 Y122.867 E884.32108
G1 X112.581 Y122.735 E884.34246
G1 X113.19 Y122.529 E884.36384
G1 X113.771 Y122.252 E884.38525
G1 X114.314 Y121.91 E884.40659
G1 X114.812 Y121.505 E884.42794
G1 X115.261 Y121.044 E884.44934
G1 X115.652 Y120.531 E884.4708
G1 X115.977 Y119.978 E884.49213
G1 X116.238 Y119.39 E884.51353
G1 X116.426 Y118.775 E884.53492
G1 X116.539 Y118.142 E884.5563
G1 X116.577 Y117.5 E884.57769
G1 X116.539 Y116.858 E884.59908
G1 X116.426 Y116.225 E884.62047
G1 X116.238 Y115.61 E884.64186
G1 X115.977 Y115.022 E884.66326
G1 X115.652 Y114.469 E884.68459
G1 X115.261 Y113.956 E884.70604
G1 X114.812 Y113.495 E884.72745
G1 X114.314 Y113.09 E884.7488
G1 X113.771 Y112.748 E884.77014
G1 X113.19 Y112.471 E884.79155
G1 X112.581 Y112.265 E884.81293
G1 X111.952 Y112.133 E884.83431
G1 X111.311 Y112.075 E884.85572
G1 X110.668 Y112.094 E884.87711
G1 X110.032 Y112.189 E884.8985
G1 X109.412 Y112.358 E884.91987
G1 X108.816 Y112.6 E884.94127
G1 X108.253 Y112.911 E884.96266
G1 X107.731 Y113.285 E884.98402
G1 X107.255 Y113.72 E885.00547
G1 X106.836 Y114.208 E885.02686
G1 X106.477 Y114.74 E885.0482
G1 X106.184 Y115.312 E885.06958
G1 X105.959 Y115.915 E885.09099
G1 X105.809 Y116.54 E885.11236
G1 X105.732 Y117.178 E885.13374
G1 X105.732 Y117.822 E885.15516
G1 X105.809 Y118.46 E885.17653
G1 X105.959 Y119.085 E885.19791
G1 X106.184 Y119.688 E885.21932
G1 X106.477 Y120.26 E885.24069
G1 X106.836 Y120.792 E885.26204
G1 X107.255 Y121.28 E885.28343
G1 X107.731 Y121.715 E885.30488
G1 X108.253 Y122.089 E885.32624
G1 X108.816 Y122.4 E885.34763
G1 X109.412 Y122.642 E885.36902
G1 X110.032 Y122.811 E885.3904
G1 X110.668 Y122.906 E885.41179
G1 X111.311 Y122.925 E885.43318
G0 F9000 X111.299 Y122.524
;TYPE:WALL-OUTER
G1 F1500 X111.893 Y122.471 E885.45302
G1 X112.475 Y122.348 E885.4728
G1 X113.039 Y122.158 E885.4926
G1 X113.577 Y121.901 E885.51243
G1 X114.08 Y121.584 E885.5322
G1 X114.542 Y121.209 E885.55199
G1 X114.958 Y120.782 E885.57182
G1 X115.319 Y120.308 E885.59164
G1 X115.621 Y119.795 E885.61144
G1 X115.862 Y119.25 E885.63126
G1 X116.036 Y118.681 E885.65105
G1 X116.141 Y118.095 E885.67085
G1 X116.176 Y117.5 E885.69067
G1 X116.141 Y116.905 E885.7105
G1 X116.036 Y116.319 E885.7303
G1 X115.862 Y115.75 E885.75009
G1 X115.621 Y115.205 E885.76991
G1 X115.319 Y114.692 E885.78971
G1 X114.958 Y114.218 E885.80952
G1 X114.542 Y113.791 E885.82935
G1 X114.08 Y113.416 E885.84914
G1 X113.577 Y113.099 E885.86892
G1 X113.039 Y112.842 E885.88875
G1 X112.475 Y112.652 E885.90854
G1 X111.893 Y112.529 E885.92833
G1 X111.299 Y112.476 E885.94816
G1 X110.703 Y112.493 E885.96799
G1 X110.115 Y112.581 E885.98777
G1 X109.54 Y112.738 E886.00759
G1 X108.989 Y112.962 E886.02738
G1 X108.467 Y113.25 E886.0472
G1 X107.983 Y113.596 E886.06699
G1 X107.543 Y113.999 E886.08684
G1 X107.155 Y114.451 E886.10665
G1 X106.822 Y114.944 E886.12644
G1 X106.551 Y115.474 E886.14624
G1 X106.342 Y116.032 E886.16605
G1 X106.203 Y116.611 E886.18586
G1 X106.132 Y117.202 E886.20566
G1 X106.132 Y117.798 E886.22548
G1 X106.203 Y118.389 E886.24528
G1 X106.342 Y118.968 E886.26508
G1 X106.551 Y119.526 E886.2849
G1 X106.822 Y120.056 E886.3047
G1 X107.155 Y120.549 E886.32449
G1 X107.543 Y121.001 E886.3443
G1 X107.983 Y121.404 E886.36415
G1 X108.467 Y121.75 E886.38393
G1 X108.989 Y122.038 E886.40376
G1 X109.54 Y122.262 E886.42355
G1 X110.115 Y122.419 E886.44337
G1 X110.703 Y122.507 E886.46315
G1 X111.299 Y122.524 E886.48298
G0 F9000 X111.312 Y122.963
G0 X104.13 Y132.14
;TYPE:WALL-INNER
G1 F1500 X104.13 Y102.86 E887.45683
G1 X130.87 Y102.86 E888.34621
G1 X130.87 Y132.14 E889.32007
G1 X104.13 Y132.14 E890.20944
G0 F9000 X103.73 Y132.54
;TYPE:WALL-OUTER
G1 F1500 X103.73 Y102.46 E891.20991
G1 X131.27 Y102.46 E892.12589
G1 X131.27 Y132.54 E893.12636
G1 X103.73 Y132.54 E894.04234
G0 F9000 X104 Y132.27
G0 X104.832 Y132.059
;TYPE:FILL
G1 F3000 X107.606 Y121.708 E894.39876
G0 F9000 X108.68 Y122.416
G1 F3000 X104.209 Y123.614 E894.55272
G0 F9000 X104.209 Y126.176
G1 F3000 X110.092 Y132.059 E894.82943
G0 F9000 X111.044 Y132.06
G1 F3000 X113.63 Y122.405 E895.16188
G0 F9000 X115.658 Y120.655
G1 F3000 X127.062 Y132.059 E895.69829
G0 F9000 X129.678 Y132.06
G1 F3000 X130.789 Y127.914 E895.84105
G0 F9000 X130.79 Y127.301
G1 F3000 X126.036 Y122.547 E896.06466
G0 F9000 X126.013 Y122.556
G1 F3000 X123.467 Y132.06 E896.39191
G0 F9000 X119.055 Y132.06
G1 F3000 X130.788 Y128.916 E896.79592
G0 F9000 X130.788 Y122.704
G1 F3000 X104.209 Y129.826 E897.71113
G0 F9000 X109.134 Y122.615
G1 F3000 X118.577 Y132.059 E898.15532
G0 F9000 X117.255 Y132.059
G1 F3000 X120.083 Y121.505 E898.51874
G0 F9000 X118.803 Y119.704
G1 F3000 X115.75 Y120.522 E898.62386
G0 F9000 X118.798 Y115.309
G1 F3000 X106.429 Y102.94 E899.20566
G0 F9000 X106.423 Y102.938
G1 F3000 X104.209 Y111.202 E899.49021
G0 F9000 X104.21 Y111.191
G1 F3000 X130.788 Y104.069 E900.40539
G0 F9000 X130.789 Y104.732
G1 F3000 X128.251 Y114.204 E900.73154
G0 F9000 X129.32 Y116.886
G1 F3000 X130.789 Y116.492 E900.78213
G0 F9000 X129.348 Y117.374
G1 F3000 X130.79 Y118.815 E900.84993
G0 F9000 X130.79 Y110.33
G1 F3000 X123.4 Y102.94 E901.19754
G0 F9000 X125.058 Y102.939
G1 F3000 X122.592 Y112.144 E901.51449
G0 F9000 X123.969 Y111.995
G1 F3000 X114.914 Y102.94 E901.94041
G0 F9000 X112.635 Y102.938
G1 F3000 X110.184 Y112.086 E902.25541
G0 F9000 X107.997 Y112.993
G1 F3000 X104.209 Y109.206 E902.43356
G0 F9000 X104.209 Y104.979
G1 F3000 X111.824 Y102.939 E902.69577
G0 F9000 X118.847 Y102.938
G1 F3000 X115.753 Y114.483 E903.0933
G0 F9000 X115.652 Y114.336
G1 F3000 X120.716 Y112.979 E903.26768
G0 F9000 X122.376 Y112.467
G0 X124.3 Y112.019
G1 F3000 X130.788 Y110.281 E903.49108
G0 F9000 X110.066 Y112.346
G0 X108.886 Y112.745
G0 X107.832 Y113.409
G0 X106.965 Y114.305
G0 X106.453 Y115.172
G0 X105.67 Y117.011
G1 F3000 X104.209 Y117.402 E903.54138
G0 F9000 X104.209 Y117.691
G1 F3000 X106.033 Y119.515 E903.62717
G0 F9000 X105.922 Y119.555
;MESH:NONMESH
G0 F300 X105.922 Y119.555 Z3.69
G0 F9000 X107.371 Y121.167
G0 X108.339 Y121.952
G0 X109.464 Y122.489
G0 X110.56 Y122.72
G0 X123.368 Y122.906
;TIME_ELAPSED:1087.019649
;LAYER:12
;TYPE:WALL-INNER
;MESH:expander_adapter_5.stl
G1 F1500 X124.011 Y122.925 E903.64857
G1 X124.652 Y122.867 E903.66998
G1 X125.281 Y122.735 E903.69135
G1 X125.89 Y122.529 E903.71274
G1 X126.471 Y122.252 E903.73414
G1 X127.014 Y121.91 E903.75549
G1 X127.512 Y121.505 E903.77684
G1 X127.961 Y121.044 E903.79824
G1 X128.352 Y120.531 E903.81969
G1 X128.677 Y119.978 E903.84103
G1 X128.938 Y119.39 E903.86243
G1 X129.126 Y118.775 E903.88382
G1 X129.239 Y118.142 E903.9052
G1 X129.277 Y117.5 E903.92659
G1 X129.239 Y116.858 E903.94798
G1 X129.126 Y116.225 E903.96937
G1 X128.938 Y115.61 E903.99076
G1 X128.677 Y115.022 E904.01216
G1 X128.352 Y114.469 E904.03349
G1 X127.961 Y113.956 E904.05494
G1 X127.512 Y113.495 E904.07635
G1 X127.014 Y113.09 E904.0977
G1 X126.471 Y112.748 E904.11904
G1 X125.89 Y112.471 E904.14045
G1 X125.281 Y112.265 E904.16183
G1 X124.652 Y112.133 E904.18321
G1 X124.011 Y112.075 E904.20461
G1 X123.368 Y112.094 E904.22601
G1 X122.732 Y112.189 E904.2474
G1 X122.112 Y112.358 E904.26877
G1 X121.516 Y112.6 E904.29017
G1 X120.953 Y112.911 E904.31156
G1 X120.431 Y113.285 E904.33292
G1 X119.955 Y113.72 E904.35436
G1 X119.536 Y114.208 E904.37576
G1 X119.177 Y114.74 E904.3971
G1 X118.884 Y115.312 E904.41848
G1 X118.659 Y115.915 E904.43989
G1 X118.509 Y116.54 E904.46126
G1 X118.432 Y117.178 E904.48264
G1 X118.432 Y117.822 E904.50406
G1 X118.509 Y118.46 E904.52543
G1 X118.659 Y119.085 E904.54681
G1 X118.884 Y119.688 E904.56821
G1 X119.177 Y120.26 E904.58959
G1 X119.536 Y120.792 E904.61094
G1 X119.955 Y121.28 E904.63233
G1 X120.431 Y121.715 E904.65378
G1 X120.953 Y122.089 E904.67513
G1 X121.516 Y122.4 E904.69653
G1 X122.112 Y122.642 E904.71792
G1 X122.732 Y122.811 E904.7393
G1 X123.368 Y122.906 E904.76068
G0 F9000 X123.403 Y122.507
;TYPE:WALL-OUTER
G1 F1500 X123.999 Y122.524 E904.78051
G1 X124.593 Y122.471 E904.80035
G1 X125.175 Y122.348 E904.82013
G1 X125.739 Y122.158 E904.83993
G1 X126.277 Y121.901 E904.85976
G1 X126.78 Y121.584 E904.87954
G1 X127.242 Y121.209 E904.89933
G1 X127.658 Y120.782 E904.91915
G1 X128.019 Y120.308 E904.93897
G1 X128.321 Y119.795 E904.95877
G1 X128.562 Y119.25 E904.97859
G1 X128.736 Y118.681 E904.99838
G1 X128.841 Y118.095 E905.01818
G1 X128.876 Y117.5 E905.03801
G1 X128.841 Y116.905 E905.05783
G1 X128.736 Y116.319 E905.07763
G1 X128.562 Y115.75 E905.09742
G1 X128.321 Y115.205 E905.11724
G1 X128.019 Y114.692 E905.13704
G1 X127.658 Y114.218 E905.15686
G1 X127.242 Y113.791 E905.17668
G1 X126.78 Y113.416 E905.19648
G1 X126.277 Y113.099 E905.21625
G1 X125.739 Y112.842 E905.23608
G1 X125.175 Y112.652 E905.25588
G1 X124.593 Y112.529 E905.27566
G1 X123.999 Y112.476 E905.2955
G1 X123.403 Y112.493 E905.31533
G1 X122.815 Y112.581 E905.3351
G1 X122.24 Y112.738 E905.35493
G1 X121.689 Y112.962 E905.37471
G1 X121.167 Y113.25 E905.39454
G1 X120.683 Y113.596 E905.41433
G1 X120.243 Y113.999 E905.43417
G1 X119.855 Y114.451 E905.45398
G1 X119.522 Y114.944 E905.47377
G1 X119.251 Y115.474 E905.49357
G1 X119.042 Y116.032 E905.51339
G1 X118.903 Y116.611 E905.53319
G1 X118.832 Y117.202 E905.55299
G1 X118.832 Y117.798 E905.57281
G1 X118.903 Y118.389 E905.59261
G1 X119.042 Y118.968 E905.61242
G1 X119.251 Y119.526 E905.63224
G1 X119.522 Y120.056 E905.65203
G1 X119.855 Y120.549 E905.67182
G1 X120.243 Y121.001 E905.69163
G1 X120.683 Y121.404 E905.71148
G1 X121.167 Y121.75 E905.73127
G1 X121.689 Y122.038 E905.7511
G1 X122.24 Y122.262 E905.77088
G1 X122.815 Y122.419 E905.7907
G1 X123.403 Y122.507 E905.81048
G0 F9000 X123.365 Y122.945
G0 X111.311 Y122.925
;TYPE:WALL-INNER
G1 F1500 X111.952 Y122.867 E905.83189
G1 X112.581 Y122.735 E905.85326
G1 X113.19 Y122.529 E905.87465
G1 X113.771 Y122.252 E905.89605
G1 X114.314 Y121.91 E905.9174
G1 X114.812 Y121.505 E905.93875
G1 X115.261 Y121.044 E905.96015
G1 X115.652 Y120.531 E905.9816
G1 X115.977 Y119.978 E906.00294
G1 X116.238 Y119.39 E906.02433
G1 X116.426 Y118.775 E906.04572
G1 X116.539 Y118.142 E906.06711
G1 X116.577 Y117.5 E906.0885
G1 X116.539 Y116.858 E906.10989
G1 X116.426 Y116.225 E906.13128
G1 X116.238 Y115.61 E906.15267
G1 X115.977 Y115.022 E906.17406
G1 X115.652 Y114.469 E906.1954
G1 X115.261 Y113.956 E906.21685
G1 X114.812 Y113.495 E906.23826
G1 X114.314 Y113.09 E906.25961
G1 X113.771 Y112.748 E906.28095
G1 X113.19 Y112.471 E906.30236
G1 X112.581 Y112.265 E906.32374
G1 X111.952 Y112.133 E906.34512
G1 X111.311 Y112.075 E906.36652
G1 X110.668 Y112.094 E906.38792
G1 X110.032 Y112.189 E906.40931
G1 X109.412 Y112.358 E906.43068
G1 X108.816 Y112.6 E906.45208
G1 X108.253 Y112.911 E906.47347
G1 X107.731 Y113.285 E906.49483
G1 X107.255 Y113.72 E906.51627
G1 X106.836 Y114.208 E906.53767
G1 X106.477 Y114.74 E906.55901
G1 X106.184 Y115.312 E906.58039
G1 X105.959 Y115.915 E906.60179
G1 X105.809 Y116.54 E906.62317
G1 X105.732 Y117.178 E906.64455
G1 X105.732 Y117.822 E906.66597
G1 X105.809 Y118.46 E906.68734
G1 X105.959 Y119.085 E906.70872
G1 X106.184 Y119.688 E906.73012
G1 X106.477 Y120.26 E906.7515
G1 X106.836 Y120.792 E906.77285
G1 X107.255 Y121.28 E906.79424
G1 X107.731 Y121.715 E906.81569
G1 X108.253 Y122.089 E906.83704
G1 X108.816 Y122.4 E906.85844
G1 X109.412 Y122.642 E906.87983
G1 X110.032 Y122.811 E906.9012
G1 X110.668 Y122.906 E906.92259
G1 X111.311 Y122.925 E906.94399
G0 F9000 X111.299 Y122.524
;TYPE:WALL-OUTER
G1 F1500 X111.893 Y122.471 E906.96382
G1 X112.475 Y122.348 E906.98361
G1 X113.039 Y122.158 E907.0034
G1 X113.577 Y121.901 E907.02323
G1 X114.08 Y121.584 E907.04301
G1 X114.542 Y121.209 E907.0628
G1 X114.958 Y120.782 E907.08263
G1 X115.319 Y120.308 E907.10244
G1 X115.621 Y119.795 E907.12224
G1 X115.862 Y119.25 E907.14206
G1 X116.036 Y118.681 E907.16185
G1 X116.141 Y118.095 E907.18165
G1 X116.176 Y117.5 E907.20148
G1 X116.141 Y116.905 E907.2213
G1 X116.036 Y116.319 E907.2411
G1 X115.862 Y115.75 E907.26089
G1 X115.621 Y115.205 E907.28071
G1 X115.319 Y114.692 E907.30051
G1 X114.958 Y114.218 E907.32033
G1 X114.542 Y113.791 E907.34016
G1 X114.08 Y113.416 E907.35995
G1 X113.577 Y113.099 E907.37972
G1 X113.039 Y112.842 E907.39955
G1 X112.475 Y112.652 E907.41935
G1 X111.893 Y112.529 E907.43913
G1 X111.299 Y112.476 E907.45897
G1 X110.703 Y112.493 E907.4788
G1 X110.115 Y112.581 E907.49858
G1 X109.54 Y112.738 E907.5184
G1 X108.989 Y112.962 E907.53818
G1 X108.467 Y113.25 E907.55801
G1 X107.983 Y113.596 E907.5778
G1 X107.543 Y113.999 E907.59764
G1 X107.155 Y114.451 E907.61746
G1 X106.822 Y114.944 E907.63725
G1 X106.551 Y115.474 E907.65704
G1 X106.342 Y116.032 E907.67686
G1 X106.203 Y116.611 E907.69667
G1 X106.132 Y117.202 E907.71646
G1 X106.132 Y117.798 E907.73629
G1 X106.203 Y118.389 E907.75609
G1 X106.342 Y118.968 E907.77589
G1 X106.551 Y119.526 E907.79571
G1 X106.822 Y120.056 E907.81551
G1 X107.155 Y120.549 E907.83529
G1 X107.543 Y121.001 E907.85511
G1 X107.983 Y121.404 E907.87495
G1 X108.467 Y121.75 E907.89474
G1 X108.989 Y122.038 E907.91457
G1 X109.54 Y122.262 E907.93435
G1 X110.115 Y122.419 E907.95418
G1 X110.703 Y122.507 E907.97395
G1 X111.299 Y122.524 E907.99378
G0 F9000 X111.312 Y122.963
G0 X104.13 Y132.14
;TYPE:WALL-INNER
G1 F1500 X104.13 Y102.86 E908.96764
G1 X130.87 Y102.86 E909.85702
G1 X130.87 Y132.14 E910.83087
G1 X104.13 Y132.14 E911.72025
G0 F9000 X103.73 Y132.54
;TYPE:WALL-OUTER
G1 F1500 X103.73 Y102.46 E912.72071
G1 X131.27 Y102.46 E913.6367
G1 X131.27 Y132.54 E914.63716
G1 X103.73 Y132.54 E915.55315
G0 F9000 X104 Y132.27
G0 X104.685 Y132.059
;TYPE:FILL
G1 F3000 X107.488 Y121.6 E915.91329
G0 F9000 X108.877 Y122.511
G1 F3000 X104.209 Y123.761 E916.07402
G0 F9000 X104.209 Y125.976
G1 F3000 X110.293 Y132.059 E916.36017
G0 F9000 X110.897 Y132.06
G1 F3000 X113.462 Y122.485 E916.68986
G0 F9000 X115.622 Y120.703
G1 F3000 X118.868 Y119.833 E916.80164
G0 F9000 X119.965 Y121.396
G1 F3000 X117.108 Y132.059 E917.1688
G0 F9000 X118.778 Y132.059
G1 F3000 X109.455 Y122.736 E917.60732
G0 F9000 X107.832 Y121.591
G0 X107.13 Y120.866
G0 X105.914 Y119.195
G1 F3000 X104.209 Y117.49 E917.68752
G0 F9000 X104.21 Y117.549
G1 F3000 X105.652 Y117.163 E917.73717
G0 F9000 X106.332 Y115.377
G0 X106.844 Y114.51
G0 X108.113 Y112.909
G1 F3000 X104.209 Y109.005 E917.9208
G0 F9000 X104.209 Y110.653
G1 F3000 X106.276 Y102.938 E918.18646
G0 F9000 X106.63 Y102.94
G1 F3000 X118.863 Y115.174 E918.76188
G0 F9000 X120.39 Y113.214
G1 F3000 X115.739 Y114.46 E918.92203
G0 F9000 X115.647 Y114.329
G1 F3000 X118.7 Y102.938 E919.31427
G0 F9000 X115.115 Y102.94
G1 F3000 X124.184 Y112.009 E919.74085
G0 F9000 X124.696 Y112.06
G1 F3000 X130.788 Y110.428 E919.95061
G0 F9000 X130.79 Y110.129
G1 F3000 X123.6 Y102.94 E920.28878
G0 F9000 X124.911 Y102.939
G1 F3000 X122.433 Y112.186 E920.60719
G0 F9000 X124.628 Y112.292
G0 X125.829 Y112.619
G0 X126.446 Y112.959
G0 X128.143 Y114.061
G1 F3000 X130.789 Y104.183 E920.94732
G0 F9000 X130.788 Y104.216
G1 F3000 X104.21 Y111.338 E921.86249
G0 F9000 X110.031 Y112.109
G1 F3000 X112.488 Y102.938 E922.17828
G0 F9000 X112.373 Y102.939
G1 F3000 X104.209 Y105.126 E922.45939
G0 F9000 X114.703 Y113.614
G0 X115.518 Y114.558
G0 X116.087 Y115.667
G0 X116.379 Y116.877
G0 X116.379 Y118.123
G0 X116.215 Y118.809
G0 X115.741 Y120.536
G1 F3000 X127.263 Y132.059 E923.00137
G0 F9000 X129.532 Y132.06
G1 F3000 X130.789 Y127.365 E923.16303
G0 F9000 X130.79 Y127.1
G1 F3000 X126.172 Y122.482 E923.38024
G0 F9000 X125.848 Y122.626
G1 F3000 X123.32 Y132.06 E923.70509
G0 F9000 X119.604 Y132.06
G1 F3000 X130.788 Y129.063 E924.0902
G0 F9000 X130.788 Y122.851
G1 F3000 X104.209 Y129.973 E925.0054
G0 F9000 X125.829 Y122.381
G0 X126.92 Y121.779
G0 X127.84 Y120.939
G0 X128.534 Y119.904
G0 X128.885 Y118.959
G0 X129.336 Y117.161
G1 F3000 X130.79 Y118.615 E925.0738
G0 F9000 X130.789 Y116.639
G1 F3000 X129.329 Y117.03 E925.12407
G0 F9000 X129.449 Y117.025
;MESH:NONMESH
G0 F300 X129.449 Y117.025 Z3.89
G0 F9000 X128.787 Y119.333
G0 X128.218 Y120.442
G0 X127.403 Y121.386
G0 X126.393 Y122.111
G0 X125.354 Y122.532
G0 X123.368 Y122.906
;TIME_ELAPSED:1114.327619
;LAYER:13
;TYPE:WALL-INNER
;MESH:expander_adapter_5.stl
G1 F1500 X124.011 Y122.925 E925.14546
G1 X124.652 Y122.867 E925.16687
G1 X125.281 Y122.735 E925.18825
G1 X125.89 Y122.529 E925.20963
G1 X126.471 Y122.252 E925.23104
G1 X127.014 Y121.91 E925.25238
G1 X127.512 Y121.505 E925.27373
G1 X127.961 Y121.044 E925.29513
G1 X128.352 Y120.531 E925.31659
G1 X128.677 Y119.978 E925.33792
G1 X128.938 Y119.39 E925.35932
G1 X129.126 Y118.775 E925.38071
G1 X129.239 Y118.142 E925.40209
G1 X129.277 Y117.5 E925.42348
G1 X129.239 Y116.858 E925.44487
G1 X129.126 Y116.225 E925.46626
G1 X128.938 Y115.61 E925.48765
G1 X128.677 Y115.022 E925.50905
G1 X128.352 Y114.469 E925.53038
G1 X127.961 Y113.956 E925.55184
G1 X127.512 Y113.495 E925.57324
G1 X127.014 Y113.09 E925.59459
G1 X126.471 Y112.748 E925.61593
G1 X125.89 Y112.471 E925.63734
G1 X125.281 Y112.265 E925.65872
G1 X124.652 Y112.133 E925.6801
G1 X124.011 Y112.075 E925.70151
G1 X123.368 Y112.094 E925.7229
G1 X122.732 Y112.189 E925.74429
G1 X122.112 Y112.358 E925.76566
G1 X121.516 Y112.6 E925.78706
G1 X120.953 Y112.911 E925.80845
G1 X120.431 Y113.285 E925.82981
G1 X119.955 Y113.72 E925.85126
G1 X119.536 Y114.208 E925.87265
G1 X119.177 Y114.74 E925.894
G1 X118.884 Y115.312 E925.91537
G1 X118.659 Y115.915 E925.93678
G1 X118.509 Y116.54 E925.95816
G1 X118.432 Y117.178 E925.97953
G1 X118.432 Y117.822 E926.00095
G1 X118.509 Y118.46 E926.02232
G1 X118.659 Y119.085 E926.0437
G1 X118.884 Y119.688 E926.06511
G1 X119.177 Y120.26 E926.08648
G1 X119.536 Y120.792 E926.10783
G1 X119.955 Y121.28 E926.12922
G1 X120.431 Y121.715 E926.15067
G1 X120.953 Y122.089 E926.17203
G1 X121.516 Y122.4 E926.19342
G1 X122.112 Y122.642 E926.21481
G1 X122.732 Y122.811 E926.23619
G1 X123.368 Y122.906 E926.25758
G0 F9000 X123.403 Y122.507
;TYPE:WALL-OUTER
G1 F1500 X123.999 Y122.524 E926.27741
G1 X124.593 Y122.471 E926.29724
G1 X125.175 Y122.348 E926.31703
G1 X125.739 Y122.158 E926.33682
G1 X126.277 Y121.901 E926.35665
G1 X126.78 Y121.584 E926.37643
G1 X127.242 Y121.209 E926.39622
G1 X127.658 Y120.782 E926.41605
G1 X128.019 Y120.308 E926.43586
G1 X128.321 Y119.795 E926.45566
G1 X128.562 Y119.25 E926.47548
G1 X128.736 Y118.681 E926.49527
G1 X128.841 Y118.095 E926.51507
G1 X128.876 Y117.5 E926.5349
G1 X128.841 Y116.905 E926.55472
G1 X128.736 Y116.319 E926.57452
G1 X128.562 Y115.75 E926.59431
G1 X128.321 Y115.205 E926.61413
G1 X128.019 Y114.692 E926.63393
G1 X127.658 Y114.218 E926.65375
G1 X127.242 Y113.791 E926.67358
G1 X126.78 Y113.416 E926.69337
G1 X126.277 Y113.099 E926.71314
G1 X125.739 Y112.842 E926.73297
G1 X125.175 Y112.652 E926.75277
G1 X124.593 Y112.529 E926.77255
G1 X123.999 Y112.476 E926.79239
G1 X123.403 Y112.493 E926.81222
G1 X122.815 Y112.581 E926.83199
G1 X122.24 Y112.738 E926.85182
G1 X121.689 Y112.962 E926.8716
G1 X121.167 Y113.25 E926.89143
G1 X120.683 Y113.596 E926.91122
G1 X120.243 Y113.999 E926.93106
G1 X119.855 Y114.451 E926.95088
G1 X119.522 Y114.944 E926.97066
G1 X119.251 Y115.474 E926.99046
G1 X119.042 Y116.032 E927.01028
G1 X118.903 Y116.611 E927.03009
G1 X118.832 Y117.202 E927.04988
G1 X118.832 Y117.798 E927.06971
G1 X118.903 Y118.389 E927.0895
G1 X119.042 Y118.968 E927.10931
G1 X119.251 Y119.526 E927.12913
G1 X119.522 Y120.056 E927.14893
G1 X119.855 Y120.549 E927.16871
G1 X120.243 Y121.001 E927.18853
G1 X120.683 Y121.404 E927.20837
G1 X121.167 Y121.75 E927.22816
G1 X121.689 Y122.038 E927.24799
G1 X122.24 Y122.262 E927.26777
G1 X122.815 Y122.419 E927.2876
G1 X123.403 Y122.507 E927.30737
G0 F9000 X123.365 Y122.945
G0 X111.311 Y122.925
;TYPE:WALL-INNER
G1 F1500 X111.952 Y122.867 E927.32878
G1 X112.581 Y122.735 E927.35015
G1 X113.19 Y122.529 E927.37154
G1 X113.771 Y122.252 E927.39295
G1 X114.314 Y121.91 E927.41429
G1 X114.812 Y121.505 E927.43564
G1 X115.261 Y121.044 E927.45704
G1 X115.652 Y120.531 E927.4785
G1 X115.977 Y119.978 E927.49983
G1 X116.238 Y119.39 E927.52123
G1 X116.426 Y118.775 E927.54262
G1 X116.539 Y118.142 E927.564
G1 X116.577 Y117.5 E927.58539
G1 X116.539 Y116.858 E927.60678
G1 X116.426 Y116.225 E927.62817
G1 X116.238 Y115.61 E927.64956
G1 X115.977 Y115.022 E927.67096
G1 X115.652 Y114.469 E927.69229
G1 X115.261 Y113.956 E927.71374
G1 X114.812 Y113.495 E927.73515
G1 X114.314 Y113.09 E927.7565
G1 X113.771 Y112.748 E927.77784
G1 X113.19 Y112.471 E927.79925
G1 X112.581 Y112.265 E927.82063
G1 X111.952 Y112.133 E927.84201
G1 X111.311 Y112.075 E927.86342
G1 X110.668 Y112.094 E927.88481
G1 X110.032 Y112.189 E927.9062
G1 X109.412 Y112.358 E927.92757
G1 X108.816 Y112.6 E927.94897
G1 X108.253 Y112.911 E927.97036
G1 X107.731 Y113.285 E927.99172
G1 X107.255 Y113.72 E928.01317
G1 X106.836 Y114.208 E928.03456
G1 X106.477 Y114.74 E928.0559
G1 X106.184 Y115.312 E928.07728
G1 X105.959 Y115.915 E928.09869
G1 X105.809 Y116.54 E928.12006
G1 X105.732 Y117.178 E928.14144
G1 X105.732 Y117.822 E928.16286
G1 X105.809 Y118.46 E928.18423
G1 X105.959 Y119.085 E928.20561
G1 X106.184 Y119.688 E928.22702
G1 X106.477 Y120.26 E928.24839
G1 X106.836 Y120.792 E928.26974
G1 X107.255 Y121.28 E928.29113
G1 X107.731 Y121.715 E928.31258
G1 X108.253 Y122.089 E928.33394
G1 X108.816 Y122.4 E928.35533
G1 X109.412 Y122.642 E928.37672
G1 X110.032 Y122.811 E928.3981
G1 X110.668 Y122.906 E928.41948
G1 X111.311 Y122.925 E928.44088
G0 F9000 X111.299 Y122.524
;TYPE:WALL-OUTER
G1 F1500 X111.893 Y122.471 E928.46072
G1 X112.475 Y122.348 E928.4805
G1 X113.039 Y122.158 E928.5003
G1 X113.577 Y121.901 E928.52013
G1 X114.08 Y121.584 E928.5399
G1 X114.542 Y121.209 E928.55969
G1 X114.958 Y120.782 E928.57952
G1 X115.319 Y120.308 E928.59934
G1 X115.621 Y119.795 E928.61914
G1 X115.862 Y119.25 E928.63896
G1 X116.036 Y118.681 E928.65875
G1 X116.141 Y118.095 E928.67855
G1 X116.176 Y117.5 E928.69837
G1 X116.141 Y116.905 E928.7182
G1 X116.036 Y116.319 E928.738
G1 X115.862 Y115.75 E928.75779
G1 X115.621 Y115.205 E928.77761
G1 X115.319 Y114.692 E928.79741
G1 X114.958 Y114.218 E928.81722
G1 X114.542 Y113.791 E928.83705
G1 X114.08 Y113.416 E928.85684
G1 X113.577 Y113.099 E928.87662
G1 X113.039 Y112.842 E928.89645
G1 X112.475 Y112.652 E928.91624
G1 X111.893 Y112.529 E928.93603
G1 X111.299 Y112.476 E928.95586
G1 X110.703 Y112.493 E928.97569
G1 X110.115 Y112.581 E928.99547
G1 X109.54 Y112.738 E929.01529
G1 X108.989 Y112.962 E929.03507
G1 X108.467 Y113.25 E929.0549
G1 X107.983 Y113.596 E929.07469
G1 X107.543 Y113.999 E929.09454
G1 X107.155 Y114.451 E929.11435
G1 X106.822 Y114.944 E929.13414
G1 X106.551 Y115.474 E929.15394
G1 X106.342 Y116.032 E929.17375
G1 X106.203 Y116.611 E929.19356
G1 X106.132 Y117.202 E929.21336
G1 X106.132 Y117.798 E929.23318
G1 X106.203 Y118.389 E929.25298
G1 X106.342 Y118.968 E929.27278
G1 X106.551 Y119.526 E929.2926
G1 X106.822 Y120.056 E929.3124
G1 X107.155 Y120.549 E929.33219
G1 X107.543 Y121.001 E929.352
G1 X107.983 Y121.404 E929.37185
G1 X108.467 Y121.75 E929.39163
G1 X108.989 Y122.038 E929.41146
G1 X109.54 Y122.262 E929.43125
G1 X110.115 Y122.419 E929.45107
G1 X110.703 Y122.507 E929.47084
G1 X111.299 Y122.524 E929.49068
G0 F9000 X111.312 Y122.963
G0 X104.13 Y132.14
;TYPE:WALL-INNER
G1 F1500 X104.13 Y102.86 E930.46453
G1 X130.87 Y102.86 E931.35391
G1 X130.87 Y132.14 E932.32777
G1 X104.13 Y132.14 E933.21714
G0 F9000 X103.73 Y132.54
;TYPE:WALL-OUTER
G1 F1500 X103.73 Y102.46 E934.21761
G1 X131.27 Y102.46 E935.13359
G1 X131.27 Y132.54 E936.13406
G1 X103.73 Y132.54 E937.05004
G0 F9000 X104.539 Y132.059
;TYPE:FILL
G1 F3000 X107.37 Y121.493 E937.41386
G0 F9000 X109.093 Y122.599
G1 F3000 X104.209 Y123.907 E937.58203
G0 F9000 X104.209 Y125.776
G1 F3000 X110.492 Y132.059 E937.87756
G0 F9000 X110.751 Y132.059
G1 F3000 X113.294 Y122.566 E938.20443
G0 F9000 X115.48 Y120.887
G1 F3000 X118.935 Y119.961 E938.3234
G0 F9000 X119.85 Y121.281
G1 F3000 X116.962 Y132.06 E938.69456
G0 F9000 X118.977 Y132.059
G1 F3000 X109.73 Y122.811 E939.12953
G0 F9000 X107.832 Y121.591
G0 X107.052 Y120.785
G0 X105.836 Y118.918
G1 F3000 X104.209 Y117.291 E939.20606
G0 F9000 X104.209 Y117.695
G1 F3000 X105.65 Y117.309 E939.25568
G0 F9000 X106.332 Y115.377
G0 X106.844 Y114.51
G0 X108.232 Y112.828
G1 F3000 X104.209 Y108.806 E939.44489
G0 F9000 X104.209 Y110.109
G1 F3000 X106.13 Y102.938 E939.6918
G0 F9000 X106.829 Y102.94
G1 F3000 X118.931 Y115.042 E940.26104
G0 F9000 X120.164 Y113.42
G1 F3000 X115.813 Y114.586 E940.41087
G0 F9000 X115.539 Y114.188
G1 F3000 X118.554 Y102.938 E940.79825
G0 F9000 X115.314 Y102.94
G1 F3000 X124.403 Y112.029 E941.22576
G0 F9000 X125.002 Y112.124
G1 F3000 X130.789 Y110.573 E941.42503
G0 F9000 X130.79 Y109.93
G1 F3000 X123.8 Y102.94 E941.75382
G0 F9000 X124.765 Y102.939
G1 F3000 X122.276 Y112.229 E942.07371
G0 F9000 X124.628 Y112.292
G0 X125.829 Y112.619
G0 X126.446 Y112.959
G0 X128.034 Y113.92
G1 F3000 X130.789 Y103.639 E942.42772
G0 F9000 X130.788 Y104.362
G1 F3000 X104.21 Y111.484 E943.34289
G0 F9000 X109.874 Y112.149
G1 F3000 X112.342 Y102.938 E943.66006
G0 F9000 X112.918 Y102.939
G1 F3000 X104.21 Y105.272 E943.9599
G0 F9000 X114.703 Y113.614
G0 X115.518 Y114.558
G0 X116.087 Y115.667
G0 X116.379 Y116.877
G0 X116.379 Y118.123
G0 X116.297 Y118.466
G0 X115.814 Y120.411
G1 F3000 X127.463 Y132.059 E944.50781
G0 F9000 X129.385 Y132.06
G1 F3000 X130.789 Y126.821 E944.68821
G0 F9000 X130.79 Y126.9
G1 F3000 X126.307 Y122.418 E944.89905
G0 F9000 X125.687 Y122.68
G1 F3000 X123.174 Y132.059 E945.22201
G0 F9000 X120.148 Y132.06
G1 F3000 X130.788 Y129.209 E945.58838
G0 F9000 X130.788 Y122.997
G1 F3000 X104.21 Y130.119 E946.50355
G0 F9000 X125.829 Y122.381
G0 X126.92 Y121.779
G0 X127.84 Y120.939
G0 X128.534 Y119.904
G0 X128.885 Y118.959
G0 X129.338 Y117.174
G1 F3000 X130.788 Y116.785 E946.55348
G0 F9000 X129.323 Y116.949
G1 F3000 X130.79 Y118.415 E946.62246
G0 F9000 X130.67 Y118.415
;MESH:NONMESH
G0 F300 X130.67 Y118.415 Z4.09
G0 F9000 X126.92 Y121.779
G0 X125.829 Y122.381
G0 X124.857 Y122.645
G0 X123.368 Y122.906
;TIME_ELAPSED:1141.714900
;LAYER:14
;TYPE:WALL-INNER
;MESH:expander_adapter_5.stl
G1 F1500 X124.011 Y122.925 E946.64386
G1 X124.652 Y122.867 E946.66527
G1 X125.281 Y122.735 E946.68664
G1 X125.89 Y122.529 E946.70803
G1 X126.471 Y122.252 E946.72943
G1 X127.014 Y121.91 E946.75078
G1 X127.512 Y121.505 E946.77213
G1 X127.961 Y121.044 E946.79353
G1 X128.352 Y120.531 E946.81498
G1 X128.677 Y119.978 E946.83632
G1 X128.938 Y119.39 E946.85772
G1 X129.126 Y118.775 E946.87911
G1 X129.239 Y118.142 E946.90049
G1 X129.277 Y117.5 E946.92188
G1 X129.239 Y116.858 E946.94327
G1 X129.126 Y116.225 E946.96466
G1 X128.938 Y115.61 E946.98605
G1 X128.677 Y115.022 E947.00745
G1 X128.352 Y114.469 E947.02878
G1 X127.961 Y113.956 E947.05023
G1 X127.512 Y113.495 E947.07164
G1 X127.014 Y113.09 E947.09299
G1 X126.471 Y112.748 E947.11433
G1 X125.89 Y112.471 E947.13574
G1 X125.281 Y112.265 E947.15712
G1 X124.652 Y112.133 E947.1785
G1 X124.011 Y112.075 E947.1999
G1 X123.368 Y112.094 E947.2213
G1 X122.732 Y112.189 E947.24269
G1 X122.112 Y112.358 E947.26406
G1 X121.516 Y112.6 E947.28546
G1 X120.953 Y112.911 E947.30685
G1 X120.431 Y113.285 E947.32821
G1 X119.955 Y113.72 E947.34965
G1 X119.536 Y114.208 E947.37105
G1 X119.177 Y114.74 E947.39239
G1 X118.884 Y115.312 E947.41377
G1 X118.659 Y115.915 E947.43518
G1 X118.509 Y116.54 E947.45655
G1 X118.432 Y117.178 E947.47793
G1 X118.432 Y117.822 E947.49935
G1 X118.509 Y118.46 E947.52072
G1 X118.659 Y119.085 E947.5421
G1 X118.884 Y119.688 E947.5635
G1 X119.177 Y120.26 E947.58488
G1 X119.536 Y120.792 E947.60623
G1 X119.955 Y121.28 E947.62762
G1 X120.431 Y121.715 E947.64907
G1 X120.953 Y122.089 E947.67042
G1 X121.516 Y122.4 E947.69182
G1 X122.112 Y122.642 E947.71321
G1 X122.732 Y122.811 E947.73459
G1 X123.368 Y122.906 E947.75597
G0 F9000 X123.403 Y122.507
;TYPE:WALL-OUTER
G1 F1500 X123.999 Y122.524 E947.7758
G1 X124.593 Y122.471 E947.79564
G1 X125.175 Y122.348 E947.81542
G1 X125.739 Y122.158 E947.83522
G1 X126.277 Y121.901 E947.85505
G1 X126.78 Y121.584 E947.87483
G1 X127.242 Y121.209 E947.89462
G1 X127.658 Y120.782 E947.91444
G1 X128.019 Y120.308 E947.93426
G1 X128.321 Y119.795 E947.95406
G1 X128.562 Y119.25 E947.97388
G1 X128.736 Y118.681 E947.99367
G1 X128.841 Y118.095 E948.01347
G1 X128.876 Y117.5 E948.0333
G1 X128.841 Y116.905 E948.05312
G1 X128.736 Y116.319 E948.07292
G1 X128.562 Y115.75 E948.09271
G1 X128.321 Y115.205 E948.11253
G1 X128.019 Y114.692 E948.13233
G1 X127.658 Y114.218 E948.15215
G1 X127.242 Y113.791 E948.17197
G1 X126.78 Y113.416 E948.19177
G1 X126.277 Y113.099 E948.21154
G1 X125.739 Y112.842 E948.23137
G1 X125.175 Y112.652 E948.25117
G1 X124.593 Y112.529 E948.27095
G1 X123.999 Y112.476 E948.29079
G1 X123.403 Y112.493 E948.31062
G1 X122.815 Y112.581 E948.33039
G1 X122.24 Y112.738 E948.35022
G1 X121.689 Y112.962 E948.37
G1 X121.167 Y113.25 E948.38983
G1 X120.683 Y113.596 E948.40962
G1 X120.243 Y113.999 E948.42946
G1 X119.855 Y114.451 E948.44927
G1 X119.522 Y114.944 E948.46906
G1 X119.251 Y115.474 E948.48886
G1 X119.042 Y116.032 E948.50868
G1 X118.903 Y116.611 E948.52848
G1 X118.832 Y117.202 E948.54828
G1 X118.832 Y117.798 E948.5681
G1 X118.903 Y118.389 E948.5879
G1 X119.042 Y118.968 E948.60771
G1 X119.251 Y119.526 E948.62753
G1 X119.522 Y120.056 E948.64732
G1 X119.855 Y120.549 E948.66711
G1 X120.243 Y121.001 E948.68692
G1 X120.683 Y121.404 E948.70677
G1 X121.167 Y121.75 E948.72656
G1 X121.689 Y122.038 E948.74639
G1 X122.24 Y122.262 E948.76617
G1 X122.815 Y122.419 E948.78599
G1 X123.403 Y122.507 E948.80577
G0 F9000 X123.365 Y122.945
G0 X111.311 Y122.925
;TYPE:WALL-INNER
G1 F1500 X111.952 Y122.867 E948.82718
G1 X112.581 Y122.735 E948.84855
G1 X113.19 Y122.529 E948.86994
G1 X113.771 Y122.252 E948.89134
G1 X114.314 Y121.91 E948.91269
G1 X114.812 Y121.505 E948.93404
G1 X115.261 Y121.044 E948.95544
G1 X115.652 Y120.531 E948.97689
G1 X115.977 Y119.978 E948.99823
G1 X116.238 Y119.39 E949.01962
G1 X116.426 Y118.775 E949.04101
G1 X116.539 Y118.142 E949.0624
G1 X116.577 Y117.5 E949.08379
G1 X116.539 Y116.858 E949.10518
G1 X116.426 Y116.225 E949.12657
G1 X116.238 Y115.61 E949.14796
G1 X115.977 Y115.022 E949.16935
G1 X115.652 Y114.469 E949.19069
G1 X115.261 Y113.956 E949.21214
G1 X114.812 Y113.495 E949.23355
G1 X114.314 Y113.09 E949.25489
G1 X113.771 Y112.748 E949.27624
G1 X113.19 Y112.471 E949.29765
G1 X112.581 Y112.265 E949.31903
G1 X111.952 Y112.133 E949.34041
G1 X111.311 Y112.075 E949.36181
G1 X110.668 Y112.094 E949.38321
G1 X110.032 Y112.189 E949.4046
G1 X109.412 Y112.358 E949.42597
G1 X108.816 Y112.6 E949.44737
G1 X108.253 Y112.911 E949.46876
G1 X107.731 Y113.285 E949.49012
G1 X107.255 Y113.72 E949.51156
G1 X106.836 Y114.208 E949.53296
G1 X106.477 Y114.74 E949.5543
G1 X106.184 Y115.312 E949.57568
G1 X105.959 Y115.915 E949.59708
G1 X105.809 Y116.54 E949.61846
G1 X105.732 Y117.178 E949.63984
G1 X105.732 Y117.822 E949.66126
G1 X105.809 Y118.46 E949.68263
G1 X105.959 Y119.085 E949.70401
G1 X106.184 Y119.688 E949.72541
G1 X106.477 Y120.26 E949.74679
G1 X106.836 Y120.792 E949.76814
G1 X107.255 Y121.28 E949.78953
G1 X107.731 Y121.715 E949.81098
G1 X108.253 Y122.089 E949.83233
G1 X108.816 Y122.4 E949.85373
G1 X109.412 Y122.642 E949.87512
G1 X110.032 Y122.811 E949.89649
G1 X110.668 Y122.906 E949.91788
G1 X111.311 Y122.925 E949.93928
G0 F9000 X111.299 Y122.524
;TYPE:WALL-OUTER
G1 F1500 X111.893 Y122.471 E949.95911
G1 X112.475 Y122.348 E949.9789
G1 X113.039 Y122.158 E949.99869
G1 X113.577 Y121.901 E950.01852
G1 X114.08 Y121.584 E950.0383
G1 X114.542 Y121.209 E950.05809
G1 X114.958 Y120.782 E950.07792
G1 X115.319 Y120.308 E950.09773
G1 X115.621 Y119.795 E950.11753
G1 X115.862 Y119.25 E950.13735
G1 X116.036 Y118.681 E950.15714
G1 X116.141 Y118.095 E950.17694
G1 X116.176 Y117.5 E950.19677
G1 X116.141 Y116.905 E950.21659
G1 X116.036 Y116.319 E950.23639
G1 X115.862 Y115.75 E950.25618
G1 X115.621 Y115.205 E950.276
G1 X115.319 Y114.692 E950.2958
G1 X114.958 Y114.218 E950.31562
G1 X114.542 Y113.791 E950.33545
G1 X114.08 Y113.416 E950.35524
G1 X113.577 Y113.099 E950.37501
G1 X113.039 Y112.842 E950.39484
G1 X112.475 Y112.652 E950.41464
G1 X111.893 Y112.529 E950.43442
G1 X111.299 Y112.476 E950.45426
G1 X110.703 Y112.493 E950.47409
G1 X110.115 Y112.581 E950.49386
G1 X109.54 Y112.738 E950.51369
G1 X108.989 Y112.962 E950.53347
G1 X108.467 Y113.25 E950.5533
G1 X107.983 Y113.596 E950.57309
G1 X107.543 Y113.999 E950.59293
G1 X107.155 Y114.451 E950.61275
G1 X106.822 Y114.944 E950.63253
G1 X106.551 Y115.474 E950.65233
G1 X106.342 Y116.032 E950.67215
G1 X106.203 Y116.611 E950.69196
G1 X106.132 Y117.202 E950.71175
G1 X106.132 Y117.798 E950.73158
G1 X106.203 Y118.389 E950.75138
G1 X106.342 Y118.968 E950.77118
G1 X106.551 Y119.526 E950.791
G1 X106.822 Y120.056 E950.8108
G1 X107.155 Y120.549 E950.83058
G1 X107.543 Y121.001 E950.8504
G1 X107.983 Y121.404 E950.87024
G1 X108.467 Y121.75 E950.89003
G1 X108.989 Y122.038 E950.90986
G1 X109.54 Y122.262 E950.92964
G1 X110.115 Y122.419 E950.94947
G1 X110.703 Y122.507 E950.96924
G1 X111.299 Y122.524 E950.98907
G0 F9000 X111.312 Y122.963
G0 X104.13 Y132.14
;TYPE:WALL-INNER
G1 F1500 X104.13 Y102.86 E951.96293
G1 X130.87 Y102.86 E952.85231
G1 X130.87 Y132.14 E953.82616
G1 X104.13 Y132.14 E954.71554
G0 F9000 X103.73 Y132.54
;TYPE:WALL-OUTER
G1 F1500 X103.73 Y102.46 E955.716
G1 X131.27 Y102.46 E956.63199
G1 X131.27 Y132.54 E957.63245
G1 X103.73 Y132.54 E958.54844
G0 F9000 X104.392 Y132.059
;TYPE:FILL
G1 F3000 X107.252 Y121.385 E958.91598
G0 F9000 X109.311 Y122.687
G1 F3000 X104.209 Y124.054 E959.09166
G0 F9000 X104.209 Y125.575
G1 F3000 X110.693 Y132.059 E959.39664
G0 F9000 X110.604 Y132.06
G1 F3000 X113.13 Y122.631 E959.72131
G0 F9000 X115.339 Y121.072
G1 F3000 X119 Y120.091 E959.84737
G0 F9000 X119.738 Y121.15
G1 F3000 X116.815 Y132.059 E960.22301
G0 F9000 X119.178 Y132.059
G1 F3000 X110.006 Y122.886 E960.65445
G0 F9000 X108.339 Y121.952
G0 X107.371 Y121.167
G0 X106.759 Y120.366
G0 X105.773 Y118.653
G1 F3000 X104.209 Y117.09 E960.728
G0 F9000 X104.209 Y117.842
G1 F3000 X105.651 Y117.456 E960.77765
G0 F9000 X106.332 Y115.377
G0 X106.901 Y114.413
G0 X108.361 Y112.757
G1 F3000 X104.209 Y108.605 E960.97294
G0 F9000 X104.209 Y109.56
G1 F3000 X105.983 Y102.938 E961.20096
G0 F9000 X107.03 Y102.94
G1 F3000 X118.999 Y114.909 E961.76394
G0 F9000 X119.936 Y113.629
G1 F3000 X115.887 Y114.713 E961.90336
G0 F9000 X115.431 Y114.045
G1 F3000 X118.407 Y102.938 E962.28581
G0 F9000 X115.515 Y102.94
G1 F3000 X124.624 Y112.049 E962.71427
G0 F9000 X125.308 Y112.189
G1 F3000 X130.789 Y110.72 E962.903
G0 F9000 X130.79 Y109.729
G1 F3000 X124.001 Y102.94 E963.22233
G0 F9000 X124.618 Y102.939
G1 F3000 X122.117 Y112.272 E963.5437
G0 F9000 X124.006 Y112.237
G0 X125.238 Y112.421
G0 X126.173 Y112.799
G0 X127.92 Y113.799
G1 F3000 X130.789 Y103.09 E963.91245
G0 F9000 X130.788 Y104.509
G1 F3000 X104.21 Y111.631 E964.82762
G0 F9000 X109.716 Y112.191
G1 F3000 X112.195 Y102.938 E965.14623
G0 F9000 X113.466 Y102.939
G1 F3000 X104.209 Y105.419 E965.46498
G0 F9000 X114.703 Y113.614
G0 X115.518 Y114.558
G0 X116.087 Y115.667
G0 X116.379 Y116.877
G0 X116.379 Y118.123
G0 X115.889 Y120.284
G1 F3000 X127.663 Y132.059 E966.01881
G0 F9000 X129.238 Y132.06
G1 F3000 X130.789 Y126.272 E966.21812
G0 F9000 X130.79 Y126.7
G1 F3000 X126.443 Y122.353 E966.42259
G0 F9000 X125.526 Y122.734
G1 F3000 X123.027 Y132.059 E966.74368
G0 F9000 X120.697 Y132.06
G1 F3000 X130.788 Y129.356 E967.09115
G0 F9000 X130.788 Y123.144
G1 F3000 X104.21 Y130.266 E968.00632
G0 F9000 X125.829 Y122.381
G0 X126.92 Y121.779
G0 X127.84 Y120.939
G0 X128.534 Y119.904
G0 X128.885 Y118.959
G0 X129.346 Y117.319
G1 F3000 X130.788 Y116.932 E968.05598
G0 F9000 X130.79 Y118.214
G1 F3000 X129.295 Y116.72 E968.12628
G0 F9000 X129.415 Y116.7
;MESH:NONMESH
G0 F300 X129.415 Y116.7 Z4.29
G0 F9000 X128.969 Y118.737
G0 X128.534 Y119.904
G0 X127.84 Y120.939
G0 X126.92 Y121.779
G0 X125.829 Y122.381
G0 X124.857 Y122.645
G0 X123.368 Y122.906
;TIME_ELAPSED:1169.206648
;LAYER:15
;TYPE:WALL-INNER
;MESH:expander_adapter_5.stl
G1 F1500 X124.011 Y122.925 E968.14768
G1 X124.652 Y122.867 E968.16908
G1 X125.281 Y122.735 E968.19046
G1 X125.89 Y122.529 E968.21184
G1 X126.471 Y122.252 E968.23325
G1 X127.014 Y121.91 E968.25459
G1 X127.512 Y121.505 E968.27594
G1 X127.961 Y121.044 E968.29735
G1 X128.352 Y120.531 E968.3188
G1 X128.677 Y119.978 E968.34013
G1 X128.938 Y119.39 E968.36153
G1 X129.126 Y118.775 E968.38292
G1 X129.239 Y118.142 E968.40431
G1 X129.277 Y117.5 E968.4257
G1 X129.239 Y116.858 E968.44709
G1 X129.126 Y116.225 E968.46847
G1 X128.938 Y115.61 E968.48986
G1 X128.677 Y115.022 E968.51126
G1 X128.352 Y114.469 E968.53259
G1 X127.961 Y113.956 E968.55405
G1 X127.512 Y113.495 E968.57545
G1 X127.014 Y113.09 E968.5968
G1 X126.471 Y112.748 E968.61815
G1 X125.89 Y112.471 E968.63955
G1 X125.281 Y112.265 E968.66094
G1 X124.652 Y112.133 E968.68231
G1 X124.011 Y112.075 E968.70372
G1 X123.368 Y112.094 E968.72511
G1 X122.732 Y112.189 E968.7465
G1 X122.112 Y112.358 E968.76788
G1 X121.516 Y112.6 E968.78927
G1 X120.953 Y112.911 E968.81066
G1 X120.431 Y113.285 E968.83202
G1 X119.955 Y113.72 E968.85347
G1 X119.536 Y114.208 E968.87486
G1 X119.177 Y114.74 E968.89621
G1 X118.884 Y115.312 E968.91758
G1 X118.659 Y115.915 E968.93899
G1 X118.509 Y116.54 E968.96037
G1 X118.432 Y117.178 E968.98174
G1 X118.432 Y117.822 E969.00316
G1 X118.509 Y118.46 E969.02454
G1 X118.659 Y119.085 E969.04591
G1 X118.884 Y119.688 E969.06732
G1 X119.177 Y120.26 E969.0887
G1 X119.536 Y120.792 E969.11004
G1 X119.955 Y121.28 E969.13143
G1 X120.431 Y121.715 E969.15288
G1 X120.953 Y122.089 E969.17424
G1 X121.516 Y122.4 E969.19563
G1 X122.112 Y122.642 E969.21703
G1 X122.732 Y122.811 E969.2384
G1 X123.368 Y122.906 E969.25979
G0 F9000 X123.403 Y122.507
;TYPE:WALL-OUTER
G1 F1500 X123.999 Y122.524 E969.27962
G1 X124.593 Y122.471 E969.29946
G1 X125.175 Y122.348 E969.31924
G1 X125.739 Y122.158 E969.33903
G1 X126.277 Y121.901 E969.35887
G1 X126.78 Y121.584 E969.37864
G1 X127.242 Y121.209 E969.39843
G1 X127.658 Y120.782 E969.41826
G1 X128.019 Y120.308 E969.43808
G1 X128.321 Y119.795 E969.45788
G1 X128.562 Y119.25 E969.4777
G1 X128.736 Y118.681 E969.49749
G1 X128.841 Y118.095 E969.51729
G1 X128.876 Y117.5 E969.53711
G1 X128.841 Y116.905 E969.55693
G1 X128.736 Y116.319 E969.57674
G1 X128.562 Y115.75 E969.59653
G1 X128.321 Y115.205 E969.61635
G1 X128.019 Y114.692 E969.63615
G1 X127.658 Y114.218 E969.65596
G1 X127.242 Y113.791 E969.67579
G1 X126.78 Y113.416 E969.69558
G1 X126.277 Y113.099 E969.71536
G1 X125.739 Y112.842 E969.73519
G1 X125.175 Y112.652 E969.75498
G1 X124.593 Y112.529 E969.77477
G1 X123.999 Y112.476 E969.7946
G1 X123.403 Y112.493 E969.81443
G1 X122.815 Y112.581 E969.83421
G1 X122.24 Y112.738 E969.85403
G1 X121.689 Y112.962 E969.87381
G1 X121.167 Y113.25 E969.89364
G1 X120.683 Y113.596 E969.91343
G1 X120.243 Y113.999 E969.93328
G1 X119.855 Y114.451 E969.95309
G1 X119.522 Y114.944 E969.97288
G1 X119.251 Y115.474 E969.99268
G1 X119.042 Y116.032 E970.01249
G1 X118.903 Y116.611 E970.0323
G1 X118.832 Y117.202 E970.0521
G1 X118.832 Y117.798 E970.07192
G1 X118.903 Y118.389 E970.09172
G1 X119.042 Y118.968 E970.11152
G1 X119.251 Y119.526 E970.13134
G1 X119.522 Y120.056 E970.15114
G1 X119.855 Y120.549 E970.17093
G1 X120.243 Y121.001 E970.19074
G1 X120.683 Y121.404 E970.21058
G1 X121.167 Y121.75 E970.23037
G1 X121.689 Y122.038 E970.2502
G1 X122.24 Y122.262 E970.26998
G1 X122.815 Y122.419 E970.28981
G1 X123.403 Y122.507 E970.30958
G0 F9000 X123.365 Y122.945
G0 X111.311 Y122.925
;TYPE:WALL-INNER
G1 F1500 X111.952 Y122.867 E970.33099
G1 X112.581 Y122.735 E970.35237
G1 X113.19 Y122.529 E970.37375
G1 X113.771 Y122.252 E970.39516
G1 X114.314 Y121.91 E970.4165
G1 X114.812 Y121.505 E970.43785
G1 X115.261 Y121.044 E970.45926
G1 X115.652 Y120.531 E970.48071
G1 X115.977 Y119.978 E970.50204
G1 X116.238 Y119.39 E970.52344
G1 X116.426 Y118.775 E970.54483
G1 X116.539 Y118.142 E970.56622
G1 X116.577 Y117.5 E970.58761
G1 X116.539 Y116.858 E970.609
G1 X116.426 Y116.225 E970.63038
G1 X116.238 Y115.61 E970.65177
G1 X115.977 Y115.022 E970.67317
G1 X115.652 Y114.469 E970.6945
G1 X115.261 Y113.956 E970.71596
G1 X114.812 Y113.495 E970.73736
G1 X114.314 Y113.09 E970.75871
G1 X113.771 Y112.748 E970.78005
G1 X113.19 Y112.471 E970.80146
G1 X112.581 Y112.265 E970.82284
G1 X111.952 Y112.133 E970.84422
G1 X111.311 Y112.075 E970.86563
G1 X110.668 Y112.094 E970.88702
G1 X110.032 Y112.189 E970.90841
G1 X109.412 Y112.358 E970.92979
G1 X108.816 Y112.6 E970.95118
G1 X108.253 Y112.911 E970.97257
G1 X107.731 Y113.285 E970.99393
G1 X107.255 Y113.72 E971.01538
G1 X106.836 Y114.208 E971.03677
G1 X106.477 Y114.74 E971.05812
G1 X106.184 Y115.312 E971.07949
G1 X105.959 Y115.915 E971.1009
G1 X105.809 Y116.54 E971.12228
G1 X105.732 Y117.178 E971.14365
G1 X105.732 Y117.822 E971.16507
G1 X105.809 Y118.46 E971.18644
G1 X105.959 Y119.085 E971.20782
G1 X106.184 Y119.688 E971.22923
G1 X106.477 Y120.26 E971.2506
G1 X106.836 Y120.792 E971.27195
G1 X107.255 Y121.28 E971.29334
G1 X107.731 Y121.715 E971.31479
G1 X108.253 Y122.089 E971.33615
G1 X108.816 Y122.4 E971.35754
G1 X109.412 Y122.642 E971.37894
G1 X110.032 Y122.811 E971.40031
G1 X110.668 Y122.906 E971.4217
G1 X111.311 Y122.925 E971.44309
G0 F9000 X111.299 Y122.524
;TYPE:WALL-OUTER
G1 F1500 X111.893 Y122.471 E971.46293
G1 X112.475 Y122.348 E971.48271
G1 X113.039 Y122.158 E971.50251
G1 X113.577 Y121.901 E971.52234
G1 X114.08 Y121.584 E971.54211
G1 X114.542 Y121.209 E971.5619
G1 X114.958 Y120.782 E971.58173
G1 X115.319 Y120.308 E971.60155
G1 X115.621 Y119.795 E971.62135
G1 X115.862 Y119.25 E971.64117
G1 X116.036 Y118.681 E971.66096
G1 X116.141 Y118.095 E971.68076
G1 X116.176 Y117.5 E971.70058
G1 X116.141 Y116.905 E971.72041
G1 X116.036 Y116.319 E971.74021
G1 X115.862 Y115.75 E971.76
G1 X115.621 Y115.205 E971.77982
G1 X115.319 Y114.692 E971.79962
G1 X114.958 Y114.218 E971.81944
G1 X114.542 Y113.791 E971.83926
G1 X114.08 Y113.416 E971.85905
G1 X113.577 Y113.099 E971.87883
G1 X113.039 Y112.842 E971.89866
G1 X112.475 Y112.652 E971.91845
G1 X111.893 Y112.529 E971.93824
G1 X111.299 Y112.476 E971.95807
G1 X110.703 Y112.493 E971.97791
G1 X110.115 Y112.581 E971.99768
G1 X109.54 Y112.738 E972.0175
G1 X108.989 Y112.962 E972.03729
G1 X108.467 Y113.25 E972.05712
G1 X107.983 Y113.596 E972.0769
G1 X107.543 Y113.999 E972.09675
G1 X107.155 Y114.451 E972.11656
G1 X106.822 Y114.944 E972.13635
G1 X106.551 Y115.474 E972.15615
G1 X106.342 Y116.032 E972.17597
G1 X106.203 Y116.611 E972.19577
G1 X106.132 Y117.202 E972.21557
G1 X106.132 Y117.798 E972.23539
G1 X106.203 Y118.389 E972.25519
G1 X106.342 Y118.968 E972.275
G1 X106.551 Y119.526 E972.29481
G1 X106.822 Y120.056 E972.31461
G1 X107.155 Y120.549 E972.3344
G1 X107.543 Y121.001 E972.35421
G1 X107.983 Y121.404 E972.37406
G1 X108.467 Y121.75 E972.39385
G1 X108.989 Y122.038 E972.41368
G1 X109.54 Y122.262 E972.43346
G1 X110.115 Y122.419 E972.45328
G1 X110.703 Y122.507 E972.47306
G1 X111.299 Y122.524 E972.49289
G0 F9000 X111.312 Y122.963
G0 X104.13 Y132.14
;TYPE:WALL-INNER
G1 F1500 X104.13 Y102.86 E973.46675
G1 X130.87 Y102.86 E974.35612
G1 X130.87 Y132.14 E975.32998
G1 X104.13 Y132.14 E976.21935
G0 F9000 X103.73 Y132.54
;TYPE:WALL-OUTER
G1 F1500 X103.73 Y102.46 E977.21982
G1 X131.27 Y102.46 E978.1358
G1 X131.27 Y132.54 E979.13627
G1 X103.73 Y132.54 E980.05225
G0 F9000 X104.246 Y132.059
;TYPE:FILL
G1 F3000 X107.138 Y121.266 E980.42389
G0 F9000 X109.563 Y122.766
G1 F3000 X104.21 Y124.2 E980.60821
G0 F9000 X104.209 Y125.376
G1 F3000 X110.892 Y132.059 E980.92256
G0 F9000 X110.458 Y132.059
G1 F3000 X112.969 Y122.686 E981.2453
G0 F9000 X115.153 Y121.268
G1 F3000 X119.067 Y120.219 E981.38007
G0 F9000 X119.627 Y121.021
G1 F3000 X116.669 Y132.06 E981.76019
G0 F9000 X119.378 Y132.059
G1 F3000 X110.24 Y122.922 E982.18999
G0 F9000 X112.538 Y122.579
G0 X113.693 Y122.111
G0 X114.511 Y121.525
G0 X115.962 Y120.158
G1 F3000 X127.863 Y132.059 E982.74977
G0 F9000 X129.092 Y132.06
G1 F3000 X130.789 Y125.727 E982.96784
G0 F9000 X130.79 Y126.5
G1 F3000 X126.572 Y122.283 E983.16622
G0 F9000 X125.365 Y122.788
G1 F3000 X122.881 Y132.059 E983.48545
G0 F9000 X121.242 Y132.059
G1 F3000 X130.789 Y129.501 E983.81418
G0 F9000 X130.788 Y123.29
G1 F3000 X104.21 Y130.412 E984.72936
G0 F9000 X105.72 Y118.402
G1 F3000 X104.209 Y116.891 E984.80043
G0 F9000 X104.209 Y117.988
G1 F3000 X105.65 Y117.602 E984.85005
G0 F9000 X106.332 Y115.377
G0 X106.965 Y114.305
G0 X108.49 Y112.686
G1 F3000 X104.209 Y108.405 E985.05142
G0 F9000 X104.209 Y109.016
G1 F3000 X105.837 Y102.938 E985.2607
G0 F9000 X107.229 Y102.94
G1 F3000 X119.067 Y114.778 E985.81752
G0 F9000 X119.761 Y113.821
G1 F3000 X115.961 Y114.84 E985.94837
G0 F9000 X115.322 Y113.904
G1 F3000 X118.261 Y102.938 E986.32598
G0 F9000 X115.715 Y102.94
G1 F3000 X124.871 Y112.096 E986.75665
G0 F9000 X125.548 Y112.271
G1 F3000 X130.789 Y110.867 E986.93711
G0 F9000 X130.79 Y109.53
G1 F3000 X124.2 Y102.94 E987.24708
G0 F9000 X124.472 Y102.938
G1 F3000 X121.955 Y112.334 E987.57061
G0 F9000 X124.006 Y112.237
G0 X125.238 Y112.421
G0 X126.173 Y112.799
G0 X127.805 Y113.682
G1 F3000 X130.684 Y102.939 E987.94054
G0 F9000 X130.789 Y104.655
G1 F3000 X104.209 Y111.777 E988.85577
G0 F9000 X109.558 Y112.234
G1 F3000 X112.049 Y102.938 E989.17587
G0 F9000 X114.011 Y102.939
G1 F3000 X104.21 Y105.565 E989.51335
G0 F9000 X125.829 Y112.619
G0 X126.92 Y113.221
G0 X127.84 Y114.061
G0 X128.401 Y114.898
G0 X129.252 Y116.478
G1 F3000 X130.79 Y118.015 E989.58567
G0 F9000 X130.788 Y117.078
G1 F3000 X129.355 Y117.462 E989.63501
G0 F9000 X129.474 Y117.459
;MESH:NONMESH
G0 F300 X129.474 Y117.459 Z4.49
G0 F9000 X128.534 Y119.904
G0 X127.84 Y120.939
G0 X126.92 Y121.779
G0 X125.829 Y122.381
G0 X124.857 Y122.645
G0 X123.368 Y122.906
;TIME_ELAPSED:1196.578820
;LAYER:16
;TYPE:WALL-INNER
;MESH:expander_adapter_5.stl
G1 F1500 X124.011 Y122.925 E989.65641
G1 X124.652 Y122.867 E989.67781
G1 X125.281 Y122.735 E989.69919
G1 X125.89 Y122.529 E989.72057
G1 X126.471 Y122.252 E989.74198
G1 X127.014 Y121.91 E989.76333
G1 X127.512 Y121.505 E989.78468
G1 X127.961 Y121.044 E989.80608
G1 X128.352 Y120.531 E989.82753
G1 X128.677 Y119.978 E989.84887
G1 X128.938 Y119.39 E989.87026
G1 X129.126 Y118.775 E989.89165
G1 X129.239 Y118.142 E989.91304
G1 X129.277 Y117.5 E989.93443
G1 X129.239 Y116.858 E989.95582
G1 X129.126 Y116.225 E989.97721
G1 X128.938 Y115.61 E989.9986
G1 X128.677 Y115.022 E990.01999
G1 X128.352 Y114.469 E990.04133
G1 X127.961 Y113.956 E990.06278
G1 X127.512 Y113.495 E990.08418
G1 X127.014 Y113.09 E990.10553
G1 X126.471 Y112.748 E990.12688
G1 X125.89 Y112.471 E990.14829
G1 X125.281 Y112.265 E990.16967
G1 X124.652 Y112.133 E990.19105
G1 X124.011 Y112.075 E990.21245
G1 X123.368 Y112.094 E990.23385
G1 X122.732 Y112.189 E990.25524
G1 X122.112 Y112.358 E990.27661
G1 X121.516 Y112.6 E990.298
G1 X120.953 Y112.911 E990.3194
G1 X120.431 Y113.285 E990.34075
G1 X119.955 Y113.72 E990.3622
G1 X119.536 Y114.208 E990.38359
G1 X119.177 Y114.74 E990.40494
G1 X118.884 Y115.312 E990.42632
G1 X118.659 Y115.915 E990.44772
G1 X118.509 Y116.54 E990.4691
G1 X118.432 Y117.178 E990.49047
G1 X118.432 Y117.822 E990.51189
G1 X118.509 Y118.46 E990.53327
G1 X118.659 Y119.085 E990.55465
G1 X118.884 Y119.688 E990.57605
G1 X119.177 Y120.26 E990.59743
G1 X119.536 Y120.792 E990.61877
G1 X119.955 Y121.28 E990.64017
G1 X120.431 Y121.715 E990.66161
G1 X120.953 Y122.089 E990.68297
G1 X121.516 Y122.4 E990.70436
G1 X122.112 Y122.642 E990.72576
G1 X122.732 Y122.811 E990.74713
G1 X123.368 Y122.906 E990.76852
G0 F9000 X123.403 Y122.507
;TYPE:WALL-OUTER
G1 F1500 X123.999 Y122.524 E990.78835
G1 X124.593 Y122.471 E990.80819
G1 X125.175 Y122.348 E990.82797
G1 X125.739 Y122.158 E990.84777
G1 X126.277 Y121.901 E990.8676
G1 X126.78 Y121.584 E990.88737
G1 X127.242 Y121.209 E990.90716
G1 X127.658 Y120.782 E990.92699
G1 X128.019 Y120.308 E990.94681
G1 X128.321 Y119.795 E990.96661
G1 X128.562 Y119.25 E990.98643
G1 X128.736 Y118.681 E991.00622
G1 X128.841 Y118.095 E991.02602
G1 X128.876 Y117.5 E991.04584
G1 X128.841 Y116.905 E991.06567
G1 X128.736 Y116.319 E991.08547
G1 X128.562 Y115.75 E991.10526
G1 X128.321 Y115.205 E991.12508
G1 X128.019 Y114.692 E991.14488
G1 X127.658 Y114.218 E991.16469
G1 X127.242 Y113.791 E991.18452
G1 X126.78 Y113.416 E991.20431
G1 X126.277 Y113.099 E991.22409
G1 X125.739 Y112.842 E991.24392
G1 X125.175 Y112.652 E991.26371
G1 X124.593 Y112.529 E991.2835
G1 X123.999 Y112.476 E991.30333
G1 X123.403 Y112.493 E991.32316
G1 X122.815 Y112.581 E991.34294
G1 X122.24 Y112.738 E991.36276
G1 X121.689 Y112.962 E991.38255
G1 X121.167 Y113.25 E991.40238
G1 X120.683 Y113.596 E991.42216
G1 X120.243 Y113.999 E991.44201
G1 X119.855 Y114.451 E991.46182
G1 X119.522 Y114.944 E991.48161
G1 X119.251 Y115.474 E991.50141
G1 X119.042 Y116.032 E991.52123
G1 X118.903 Y116.611 E991.54103
G1 X118.832 Y117.202 E991.56083
G1 X118.832 Y117.798 E991.58065
G1 X118.903 Y118.389 E991.60045
G1 X119.042 Y118.968 E991.62026
G1 X119.251 Y119.526 E991.64007
G1 X119.522 Y120.056 E991.65987
G1 X119.855 Y120.549 E991.67966
G1 X120.243 Y121.001 E991.69947
G1 X120.683 Y121.404 E991.71932
G1 X121.167 Y121.75 E991.73911
G1 X121.689 Y122.038 E991.75893
G1 X122.24 Y122.262 E991.77872
G1 X122.815 Y122.419 E991.79854
G1 X123.403 Y122.507 E991.81832
G0 F9000 X123.365 Y122.945
G0 X111.311 Y122.925
;TYPE:WALL-INNER
G1 F1500 X111.952 Y122.867 E991.83972
G1 X112.581 Y122.735 E991.8611
G1 X113.19 Y122.529 E991.88248
G1 X113.771 Y122.252 E991.90389
G1 X114.314 Y121.91 E991.92523
G1 X114.812 Y121.505 E991.94658
G1 X115.261 Y121.044 E991.96799
G1 X115.652 Y120.531 E991.98944
G1 X115.977 Y119.978 E992.01078
G1 X116.238 Y119.39 E992.03217
G1 X116.426 Y118.775 E992.05356
G1 X116.539 Y118.142 E992.07495
G1 X116.577 Y117.5 E992.09634
G1 X116.539 Y116.858 E992.11773
G1 X116.426 Y116.225 E992.13912
G1 X116.238 Y115.61 E992.1605
G1 X115.977 Y115.022 E992.1819
G1 X115.652 Y114.469 E992.20324
G1 X115.261 Y113.956 E992.22469
G1 X114.812 Y113.495 E992.24609
G1 X114.314 Y113.09 E992.26744
G1 X113.771 Y112.748 E992.28879
G1 X113.19 Y112.471 E992.31019
G1 X112.581 Y112.265 E992.33158
G1 X111.952 Y112.133 E992.35295
G1 X111.311 Y112.075 E992.37436
G1 X110.668 Y112.094 E992.39576
G1 X110.032 Y112.189 E992.41714
G1 X109.412 Y112.358 E992.43852
G1 X108.816 Y112.6 E992.45991
G1 X108.253 Y112.911 E992.48131
G1 X107.731 Y113.285 E992.50266
G1 X107.255 Y113.72 E992.52411
G1 X106.836 Y114.208 E992.5455
G1 X106.477 Y114.74 E992.56685
G1 X106.184 Y115.312 E992.58823
G1 X105.959 Y115.915 E992.60963
G1 X105.809 Y116.54 E992.63101
G1 X105.732 Y117.178 E992.65238
G1 X105.732 Y117.822 E992.6738
G1 X105.809 Y118.46 E992.69518
G1 X105.959 Y119.085 E992.71655
G1 X106.184 Y119.688 E992.73796
G1 X106.477 Y120.26 E992.75934
G1 X106.836 Y120.792 E992.78068
G1 X107.255 Y121.28 E992.80208
G1 X107.731 Y121.715 E992.82352
G1 X108.253 Y122.089 E992.84488
G1 X108.816 Y122.4 E992.86627
G1 X109.412 Y122.642 E992.88767
G1 X110.032 Y122.811 E992.90904
G1 X110.668 Y122.906 E992.93043
G1 X111.311 Y122.925 E992.95183
G0 F9000 X111.299 Y122.524
;TYPE:WALL-OUTER
G1 F1500 X111.893 Y122.471 E992.97166
G1 X112.475 Y122.348 E992.99145
G1 X113.039 Y122.158 E993.01124
G1 X113.577 Y121.901 E993.03107
G1 X114.08 Y121.584 E993.05085
G1 X114.542 Y121.209 E993.07064
G1 X114.958 Y120.782 E993.09047
G1 X115.319 Y120.308 E993.11028
G1 X115.621 Y119.795 E993.13008
G1 X115.862 Y119.25 E993.1499
G1 X116.036 Y118.681 E993.16969
G1 X116.141 Y118.095 E993.18949
G1 X116.176 Y117.5 E993.20932
G1 X116.141 Y116.905 E993.22914
G1 X116.036 Y116.319 E993.24894
G1 X115.862 Y115.75 E993.26873
G1 X115.621 Y115.205 E993.28855
G1 X115.319 Y114.692 E993.30835
G1 X114.958 Y114.218 E993.32817
G1 X114.542 Y113.791 E993.348
G1 X114.08 Y113.416 E993.36779
G1 X113.577 Y113.099 E993.38756
G1 X113.039 Y112.842 E993.40739
G1 X112.475 Y112.652 E993.42719
G1 X111.893 Y112.529 E993.44697
G1 X111.299 Y112.476 E993.46681
G1 X110.703 Y112.493 E993.48664
G1 X110.115 Y112.581 E993.50641
G1 X109.54 Y112.738 E993.52624
G1 X108.989 Y112.962 E993.54602
G1 X108.467 Y113.25 E993.56585
G1 X107.983 Y113.596 E993.58564
G1 X107.543 Y113.999 E993.60548
G1 X107.155 Y114.451 E993.6253
G1 X106.822 Y114.944 E993.64508
G1 X106.551 Y115.474 E993.66488
G1 X106.342 Y116.032 E993.6847
G1 X106.203 Y116.611 E993.7045
G1 X106.132 Y117.202 E993.7243
G1 X106.132 Y117.798 E993.74413
G1 X106.203 Y118.389 E993.76392
G1 X106.342 Y118.968 E993.78373
G1 X106.551 Y119.526 E993.80355
G1 X106.822 Y120.056 E993.82335
G1 X107.155 Y120.549 E993.84313
G1 X107.543 Y121.001 E993.86295
G1 X107.983 Y121.404 E993.88279
G1 X108.467 Y121.75 E993.90258
G1 X108.989 Y122.038 E993.92241
G1 X109.54 Y122.262 E993.94219
G1 X110.115 Y122.419 E993.96202
G1 X110.703 Y122.507 E993.98179
G1 X111.299 Y122.524 E994.00162
G0 F9000 X111.312 Y122.963
G0 X104.13 Y132.14
;TYPE:WALL-INNER
G1 F1500 X104.13 Y102.86 E994.97548
G1 X130.87 Y102.86 E995.86485
G1 X130.87 Y132.14 E996.83871
G1 X104.13 Y132.14 E997.72809
G0 F9000 X103.73 Y132.54
;TYPE:WALL-OUTER
G1 F1500 X103.73 Y102.46 E998.72855
G1 X131.27 Y102.46 E999.64454
G1 X131.27 Y132.54 E1000.645
G1 X103.73 Y132.54 E1001.56098
G0 F9000 X104 Y132.27
G0 X104.209 Y131.653
;TYPE:FILL
G1 F3000 X107.027 Y121.137 E1001.92309
G0 F9000 X105.694 Y118.176
G1 F3000 X104.209 Y116.691 E1001.99294
G0 F9000 X104.209 Y118.134
G1 F3000 X105.65 Y117.748 E1002.04256
G0 F9000 X106.112 Y115.962
G0 X106.615 Y114.822
G0 X107.227 Y114.021
G0 X108.619 Y112.615
G1 F3000 X104.209 Y108.206 E1002.24997
G0 F9000 X104.209 Y108.471
G1 F3000 X105.691 Y102.938 E1002.44048
G0 F9000 X107.429 Y102.94
G1 F3000 X119.139 Y114.651 E1002.99131
G0 F9000 X119.598 Y114.011
G1 F3000 X116.035 Y114.966 E1003.114
G0 F9000 X115.208 Y113.787
G1 F3000 X118.115 Y102.938 E1003.48756
G0 F9000 X115.914 Y102.94
G1 F3000 X125.123 Y112.149 E1003.92073
G0 F9000 X125.789 Y112.352
G1 F3000 X130.788 Y111.013 E1004.09286
G0 F9000 X130.79 Y109.33
G1 F3000 X124.399 Y102.94 E1004.39345
G0 F9000 X124.326 Y102.938
G1 F3000 X121.791 Y112.4 E1004.71925
G0 F9000 X124.006 Y112.237
G0 X125.238 Y112.421
G0 X125.892 Y112.685
G0 X127.691 Y113.564
G1 F3000 X130.538 Y102.939 E1005.08511
G0 F9000 X130.789 Y104.801
G1 F3000 X104.209 Y111.923 E1006.00035
G0 F9000 X109.401 Y112.276
G1 F3000 X111.903 Y102.938 E1006.32189
G0 F9000 X114.556 Y102.939
G1 F3000 X104.21 Y105.711 E1006.67813
G0 F9000 X105.967 Y118.431
G0 X106.332 Y119.623
G0 X106.965 Y120.695
G0 X107.832 Y121.591
G0 X109.833 Y122.839
G1 F3000 X104.21 Y124.346 E1006.87175
G0 F9000 X104.209 Y125.176
G1 F3000 X111.092 Y132.059 E1007.19551
G0 F9000 X110.312 Y132.059
G1 F3000 X112.809 Y122.74 E1007.51639
G0 F9000 X110.474 Y122.956
G1 F3000 X119.577 Y132.059 E1007.94457
G0 F9000 X121.787 Y132.059
G1 F3000 X130.788 Y129.647 E1008.25451
G0 F9000 X128.947 Y132.059
G1 F3000 X130.789 Y125.183 E1008.49127
G0 F9000 X130.79 Y126.301
G1 F3000 X126.695 Y122.206 E1008.68388
G0 F9000 X125.208 Y122.83
G1 F3000 X122.735 Y132.06 E1009.0017
G0 F9000 X116.523 Y132.06
G1 F3000 X119.516 Y120.891 E1009.38629
G0 F9000 X119.138 Y120.346
G1 F3000 X114.96 Y121.465 E1009.53015
G0 F9000 X116.036 Y120.032
G1 F3000 X128.062 Y132.059 E1010.09584
G0 F9000 X130.789 Y123.436
G1 F3000 X104.209 Y130.558 E1011.01108
G0 F9000 X125.829 Y122.381
G0 X126.92 Y121.779
G0 X127.84 Y120.939
G0 X128.534 Y119.904
G0 X128.779 Y119.243
G0 X129.35 Y117.61
G1 F3000 X130.788 Y117.224 E1011.0606
G0 F9000 X130.79 Y117.816
G1 F3000 X129.209 Y116.235 E1011.13497
G0 F9000 X129.328 Y116.214
;MESH:NONMESH
G0 F300 X129.328 Y116.214 Z4.69
G0 F9000 X128.969 Y118.737
G0 X128.534 Y119.904
G0 X127.84 Y120.939
G0 X126.92 Y121.779
G0 X125.829 Y122.381
G0 X124.857 Y122.645
G0 X123.368 Y122.906
;TIME_ELAPSED:1224.210197
;LAYER:17
;TYPE:WALL-INNER
;MESH:expander_adapter_5.stl
G1 F1500 X124.011 Y122.925 E1011.15636
G1 X124.652 Y122.867 E1011.17777
G1 X125.281 Y122.735 E1011.19915
G1 X125.89 Y122.529 E1011.22053
G1 X126.471 Y122.252 E1011.24194
G1 X127.014 Y121.91 E1011.26328
G1 X127.512 Y121.505 E1011.28463
G1 X127.961 Y121.044 E1011.30603
G1 X128.352 Y120.531 E1011.32749
G1 X128.677 Y119.978 E1011.34882
G1 X128.938 Y119.39 E1011.37022
G1 X129.126 Y118.775 E1011.39161
G1 X129.239 Y118.142 E1011.41299
G1 X129.277 Y117.5 E1011.43439
G1 X129.239 Y116.858 E1011.45578
G1 X129.126 Y116.225 E1011.47716
G1 X128.938 Y115.61 E1011.49855
G1 X128.677 Y115.022 E1011.51995
G1 X128.352 Y114.469 E1011.54128
G1 X127.961 Y113.956 E1011.56274
G1 X127.512 Y113.495 E1011.58414
G1 X127.014 Y113.09 E1011.60549
G1 X126.471 Y112.748 E1011.62683
G1 X125.89 Y112.471 E1011.64824
G1 X125.281 Y112.265 E1011.66962
G1 X124.652 Y112.133 E1011.691
G1 X124.011 Y112.075 E1011.71241
G1 X123.368 Y112.094 E1011.7338
G1 X122.732 Y112.189 E1011.75519
G1 X122.112 Y112.358 E1011.77656
G1 X121.516 Y112.6 E1011.79796
G1 X120.953 Y112.911 E1011.81935
G1 X120.431 Y113.285 E1011.84071
G1 X119.955 Y113.72 E1011.86216
G1 X119.536 Y114.208 E1011.88355
G1 X119.177 Y114.74 E1011.9049
G1 X118.884 Y115.312 E1011.92627
G1 X118.659 Y115.915 E1011.94768
G1 X118.509 Y116.54 E1011.96906
G1 X118.432 Y117.178 E1011.99043
G1 X118.432 Y117.822 E1012.01185
G1 X118.509 Y118.46 E1012.03322
G1 X118.659 Y119.085 E1012.0546
G1 X118.884 Y119.688 E1012.07601
G1 X119.177 Y120.26 E1012.09738
G1 X119.536 Y120.792 E1012.11873
G1 X119.955 Y121.28 E1012.14012
G1 X120.431 Y121.715 E1012.16157
G1 X120.953 Y122.089 E1012.18293
G1 X121.516 Y122.4 E1012.20432
G1 X122.112 Y122.642 E1012.22571
G1 X122.732 Y122.811 E1012.24709
G1 X123.368 Y122.906 E1012.26848
G0 F9000 X123.403 Y122.507
;TYPE:WALL-OUTER
G1 F1500 X123.999 Y122.524 E1012.28831
G1 X124.593 Y122.471 E1012.30814
G1 X125.175 Y122.348 E1012.32793
G1 X125.739 Y122.158 E1012.34772
G1 X126.277 Y121.901 E1012.36755
G1 X126.78 Y121.584 E1012.38733
G1 X127.242 Y121.209 E1012.40712
G1 X127.658 Y120.782 E1012.42695
G1 X128.019 Y120.308 E1012.44676
G1 X128.321 Y119.795 E1012.46656
G1 X128.562 Y119.25 E1012.48638
G1 X128.736 Y118.681 E1012.50617
G1 X128.841 Y118.095 E1012.52597
G1 X128.876 Y117.5 E1012.5458
G1 X128.841 Y116.905 E1012.56562
G1 X128.736 Y116.319 E1012.58542
G1 X128.562 Y115.75 E1012.60521
G1 X128.321 Y115.205 E1012.62503
G1 X128.019 Y114.692 E1012.64483
G1 X127.658 Y114.218 E1012.66465
G1 X127.242 Y113.791 E1012.68448
G1 X126.78 Y113.416 E1012.70427
G1 X126.277 Y113.099 E1012.72404
G1 X125.739 Y112.842 E1012.74387
G1 X125.175 Y112.652 E1012.76367
G1 X124.593 Y112.529 E1012.78345
G1 X123.999 Y112.476 E1012.80329
G1 X123.403 Y112.493 E1012.82312
G1 X122.815 Y112.581 E1012.84289
G1 X122.24 Y112.738 E1012.86272
G1 X121.689 Y112.962 E1012.8825
G1 X121.167 Y113.25 E1012.90233
G1 X120.683 Y113.596 E1012.92212
G1 X120.243 Y113.999 E1012.94196
G1 X119.855 Y114.451 E1012.96178
G1 X119.522 Y114.944 E1012.98156
G1 X119.251 Y115.474 E1013.00136
G1 X119.042 Y116.032 E1013.02118
G1 X118.903 Y116.611 E1013.04099
G1 X118.832 Y117.202 E1013.06078
G1 X118.832 Y117.798 E1013.08061
G1 X118.903 Y118.389 E1013.10041
G1 X119.042 Y118.968 E1013.12021
G1 X119.251 Y119.526 E1013.14003
G1 X119.522 Y120.056 E1013.15983
G1 X119.855 Y120.549 E1013.17961
G1 X120.243 Y121.001 E1013.19943
G1 X120.683 Y121.404 E1013.21927
G1 X121.167 Y121.75 E1013.23906
G1 X121.689 Y122.038 E1013.25889
G1 X122.24 Y122.262 E1013.27867
G1 X122.815 Y122.419 E1013.2985
G1 X123.403 Y122.507 E1013.31827
G0 F9000 X123.365 Y122.945
G0 X111.311 Y122.925
;TYPE:WALL-INNER
G1 F1500 X111.952 Y122.867 E1013.33968
G1 X112.581 Y122.735 E1013.36106
G1 X113.19 Y122.529 E1013.38244
G1 X113.771 Y122.252 E1013.40385
G1 X114.314 Y121.91 E1013.42519
G1 X114.812 Y121.505 E1013.44654
G1 X115.261 Y121.044 E1013.46794
G1 X115.652 Y120.531 E1013.4894
G1 X115.977 Y119.978 E1013.51073
G1 X116.238 Y119.39 E1013.53213
G1 X116.426 Y118.775 E1013.55352
G1 X116.539 Y118.142 E1013.5749
G1 X116.577 Y117.5 E1013.59629
G1 X116.539 Y116.858 E1013.61768
G1 X116.426 Y116.225 E1013.63907
G1 X116.238 Y115.61 E1013.66046
G1 X115.977 Y115.022 E1013.68186
G1 X115.652 Y114.469 E1013.70319
G1 X115.261 Y113.956 E1013.72464
G1 X114.812 Y113.495 E1013.74605
G1 X114.314 Y113.09 E1013.7674
G1 X113.771 Y112.748 E1013.78874
G1 X113.19 Y112.471 E1013.81015
G1 X112.581 Y112.265 E1013.83153
G1 X111.952 Y112.133 E1013.85291
G1 X111.311 Y112.075 E1013.87432
G1 X110.668 Y112.094 E1013.89571
G1 X110.032 Y112.189 E1013.9171
G1 X109.412 Y112.358 E1013.93847
G1 X108.816 Y112.6 E1013.95987
G1 X108.253 Y112.911 E1013.98126
G1 X107.731 Y113.285 E1014.00262
G1 X107.255 Y113.72 E1014.02407
G1 X106.836 Y114.208 E1014.04546
G1 X106.477 Y114.74 E1014.0668
G1 X106.184 Y115.312 E1014.08818
G1 X105.959 Y115.915 E1014.10959
G1 X105.809 Y116.54 E1014.13096
G1 X105.732 Y117.178 E1014.15234
G1 X105.732 Y117.822 E1014.17376
G1 X105.809 Y118.46 E1014.19513
G1 X105.959 Y119.085 E1014.21651
G1 X106.184 Y119.688 E1014.23792
G1 X106.477 Y120.26 E1014.25929
G1 X106.836 Y120.792 E1014.28064
G1 X107.255 Y121.28 E1014.30203
G1 X107.731 Y121.715 E1014.32348
G1 X108.253 Y122.089 E1014.34484
G1 X108.816 Y122.4 E1014.36623
G1 X109.412 Y122.642 E1014.38762
G1 X110.032 Y122.811 E1014.409
G1 X110.668 Y122.906 E1014.43039
G1 X111.311 Y122.925 E1014.45178
G0 F9000 X111.299 Y122.524
;TYPE:WALL-OUTER
G1 F1500 X111.893 Y122.471 E1014.47162
G1 X112.475 Y122.348 E1014.4914
G1 X113.039 Y122.158 E1014.5112
G1 X113.577 Y121.901 E1014.53103
G1 X114.08 Y121.584 E1014.5508
G1 X114.542 Y121.209 E1014.57059
G1 X114.958 Y120.782 E1014.59042
G1 X115.319 Y120.308 E1014.61024
G1 X115.621 Y119.795 E1014.63004
G1 X115.862 Y119.25 E1014.64986
G1 X116.036 Y118.681 E1014.66965
G1 X116.141 Y118.095 E1014.68945
G1 X116.176 Y117.5 E1014.70927
G1 X116.141 Y116.905 E1014.7291
G1 X116.036 Y116.319 E1014.7489
G1 X115.862 Y115.75 E1014.76869
G1 X115.621 Y115.205 E1014.78851
G1 X115.319 Y114.692 E1014.80831
G1 X114.958 Y114.218 E1014.82812
G1 X114.542 Y113.791 E1014.84795
G1 X114.08 Y113.416 E1014.86774
G1 X113.577 Y113.099 E1014.88752
G1 X113.039 Y112.842 E1014.90735
G1 X112.475 Y112.652 E1014.92714
G1 X111.893 Y112.529 E1014.94693
G1 X111.299 Y112.476 E1014.96676
G1 X110.703 Y112.493 E1014.98659
G1 X110.115 Y112.581 E1015.00637
G1 X109.54 Y112.738 E1015.02619
G1 X108.989 Y112.962 E1015.04598
G1 X108.467 Y113.25 E1015.0658
G1 X107.983 Y113.596 E1015.08559
G1 X107.543 Y113.999 E1015.10544
G1 X107.155 Y114.451 E1015.12525
G1 X106.822 Y114.944 E1015.14504
G1 X106.551 Y115.474 E1015.16484
G1 X106.342 Y116.032 E1015.18465
G1 X106.203 Y116.611 E1015.20446
G1 X106.132 Y117.202 E1015.22426
G1 X106.132 Y117.798 E1015.24408
G1 X106.203 Y118.389 E1015.26388
G1 X106.342 Y118.968 E1015.28368
G1 X106.551 Y119.526 E1015.3035
G1 X106.822 Y120.056 E1015.3233
G1 X107.155 Y120.549 E1015.34309
G1 X107.543 Y121.001 E1015.3629
G1 X107.983 Y121.404 E1015.38275
G1 X108.467 Y121.75 E1015.40253
G1 X108.989 Y122.038 E1015.42236
G1 X109.54 Y122.262 E1015.44215
G1 X110.115 Y122.419 E1015.46197
G1 X110.703 Y122.507 E1015.48175
G1 X111.299 Y122.524 E1015.50158
G0 F9000 X111.312 Y122.963
G0 X104.13 Y132.14
;TYPE:WALL-INNER
G1 F1500 X104.13 Y102.86 E1016.47543
G1 X130.87 Y102.86 E1017.36481
G1 X130.87 Y132.14 E1018.33867
G1 X104.13 Y132.14 E1019.22804
G0 F9000 X103.73 Y132.54
;TYPE:WALL-OUTER
G1 F1500 X103.73 Y102.46 E1020.22851
G1 X131.27 Y102.46 E1021.14449
G1 X131.27 Y132.54 E1022.14496
G1 X103.73 Y132.54 E1023.06094
G0 F9000 X104 Y132.27
G0 X104.209 Y131.104
;TYPE:FILL
G1 F3000 X106.915 Y121.006 E1023.40865
G0 F9000 X105.667 Y117.948
G1 F3000 X104.209 Y116.49 E1023.47723
G0 F9000 X104.209 Y118.281
G1 F3000 X105.658 Y117.893 E1023.52712
G0 F9000 X104.209 Y112.07
G1 F3000 X130.789 Y104.948 E1024.44236
G0 F9000 X130.391 Y102.939
G1 F3000 X127.575 Y113.446 E1024.80416
G0 F9000 X126.01 Y112.44
G1 F3000 X130.788 Y111.16 E1024.96868
G0 F9000 X130.79 Y109.129
G1 F3000 X124.6 Y102.94 E1025.25982
G0 F9000 X124.179 Y102.938
G1 F3000 X121.626 Y112.467 E1025.58793
G0 F9000 X119.444 Y114.199
G1 F3000 X116.095 Y115.097 E1025.70325
G0 F9000 X115.092 Y113.669
G1 F3000 X117.968 Y102.938 E1026.07276
G0 F9000 X116.115 Y102.94
G1 F3000 X125.393 Y112.218 E1026.50917
G0 F9000 X126.92 Y113.221
G0 X127.84 Y114.061
G0 X129.125 Y115.95
G1 F3000 X130.79 Y117.615 E1026.58749
G0 F9000 X130.788 Y117.371
G1 F3000 X129.341 Y117.759 E1026.63732
G0 F9000 X128.534 Y119.904
G0 X127.973 Y120.741
G0 X126.818 Y122.128
G1 F3000 X130.79 Y126.1 E1026.82415
G0 F9000 X130.789 Y124.634
G1 F3000 X128.8 Y132.059 E1027.07981
G0 F9000 X128.263 Y132.059
G1 F3000 X116.099 Y119.894 E1027.65199
G0 F9000 X114.73 Y121.674
G1 F3000 X119.222 Y120.47 E1027.80667
G0 F9000 X119.408 Y120.746
G1 F3000 X116.376 Y132.06 E1028.19625
G0 F9000 X119.778 Y132.059
G1 F3000 X110.704 Y122.985 E1028.62307
G0 F9000 X110.134 Y122.906
G1 F3000 X104.21 Y124.493 E1028.82705
G0 F9000 X104.209 Y124.976
G1 F3000 X111.292 Y132.059 E1029.16021
G0 F9000 X110.165 Y132.059
G1 F3000 X112.647 Y122.795 E1029.4792
G0 F9000 X114.22 Y121.779
G0 X115.14 Y120.939
G0 X115.532 Y120.354
G0 X119.221 Y114.531
G1 F3000 X107.63 Y102.94 E1030.0244
G0 F9000 X105.544 Y102.938
G1 F3000 X104.209 Y107.922 E1030.19601
G0 F9000 X104.209 Y108.005
G1 F3000 X108.748 Y112.544 E1030.40952
G0 F9000 X109.237 Y112.34
G1 F3000 X111.756 Y102.938 E1030.73326
G0 F9000 X115.104 Y102.939
G1 F3000 X104.21 Y105.858 E1031.10837
G0 F9000 X104.209 Y130.705
G1 F3000 X130.789 Y123.583 E1032.02361
G0 F9000 X125.052 Y122.863
G1 F3000 X122.588 Y132.06 E1032.34029
G0 F9000 X122.336 Y132.059
G1 F3000 X130.788 Y129.794 E1032.63133
G0 F9000 X130.67 Y129.794
;MESH:NONMESH
G0 F300 X130.67 Y129.794 Z4.89
G0 F9000 X123.368 Y122.906
;TIME_ELAPSED:1251.301996
;LAYER:18
;TYPE:WALL-INNER
;MESH:expander_adapter_5.stl
G1 F1500 X124.011 Y122.925 E1032.65272
G1 X124.652 Y122.867 E1032.67413
G1 X125.281 Y122.735 E1032.69551
G1 X125.89 Y122.529 E1032.71689
G1 X126.471 Y122.252 E1032.7383
G1 X127.014 Y121.91 E1032.75964
G1 X127.512 Y121.505 E1032.78099
G1 X127.961 Y121.044 E1032.8024
G1 X128.352 Y120.531 E1032.82385
G1 X128.677 Y119.978 E1032.84518
G1 X128.938 Y119.39 E1032.86658
G1 X129.126 Y118.775 E1032.88797
G1 X129.239 Y118.142 E1032.90936
G1 X129.277 Y117.5 E1032.93075
G1 X129.239 Y116.858 E1032.95214
G1 X129.126 Y116.225 E1032.97352
G1 X128.938 Y115.61 E1032.99491
G1 X128.677 Y115.022 E1033.01631
G1 X128.352 Y114.469 E1033.03764
G1 X127.961 Y113.956 E1033.0591
G1 X127.512 Y113.495 E1033.0805
G1 X127.014 Y113.09 E1033.10185
G1 X126.471 Y112.748 E1033.12319
G1 X125.89 Y112.471 E1033.1446
G1 X125.281 Y112.265 E1033.16598
G1 X124.652 Y112.133 E1033.18736
G1 X124.011 Y112.075 E1033.20877
G1 X123.368 Y112.094 E1033.23016
G1 X122.732 Y112.189 E1033.25155
G1 X122.112 Y112.358 E1033.27293
G1 X121.516 Y112.6 E1033.29432
G1 X120.953 Y112.911 E1033.31571
G1 X120.431 Y113.285 E1033.33707
G1 X119.955 Y113.72 E1033.35852
G1 X119.536 Y114.208 E1033.37991
G1 X119.177 Y114.74 E1033.40126
G1 X118.884 Y115.312 E1033.42263
G1 X118.659 Y115.915 E1033.44404
G1 X118.509 Y116.54 E1033.46542
G1 X118.432 Y117.178 E1033.48679
G1 X118.432 Y117.822 E1033.50821
G1 X118.509 Y118.46 E1033.52958
G1 X118.659 Y119.085 E1033.55096
G1 X118.884 Y119.688 E1033.57237
G1 X119.177 Y120.26 E1033.59374
G1 X119.536 Y120.792 E1033.61509
G1 X119.955 Y121.28 E1033.63648
G1 X120.431 Y121.715 E1033.65793
G1 X120.953 Y122.089 E1033.67929
G1 X121.516 Y122.4 E1033.70068
G1 X122.112 Y122.642 E1033.72208
G1 X122.732 Y122.811 E1033.74345
G1 X123.368 Y122.906 E1033.76484
G0 F9000 X123.403 Y122.507
;TYPE:WALL-OUTER
G1 F1500 X123.999 Y122.524 E1033.78467
G1 X124.593 Y122.471 E1033.8045
G1 X125.175 Y122.348 E1033.82429
G1 X125.739 Y122.158 E1033.84408
G1 X126.277 Y121.901 E1033.86391
G1 X126.78 Y121.584 E1033.88369
G1 X127.242 Y121.209 E1033.90348
G1 X127.658 Y120.782 E1033.92331
G1 X128.019 Y120.308 E1033.94312
G1 X128.321 Y119.795 E1033.96292
G1 X128.562 Y119.25 E1033.98274
G1 X128.736 Y118.681 E1034.00253
G1 X128.841 Y118.095 E1034.02234
G1 X128.876 Y117.5 E1034.04216
G1 X128.841 Y116.905 E1034.06198
G1 X128.736 Y116.319 E1034.08178
G1 X128.562 Y115.75 E1034.10157
G1 X128.321 Y115.205 E1034.12139
G1 X128.019 Y114.692 E1034.14119
G1 X127.658 Y114.218 E1034.16101
G1 X127.242 Y113.791 E1034.18084
G1 X126.78 Y113.416 E1034.20063
G1 X126.277 Y113.099 E1034.2204
G1 X125.739 Y112.842 E1034.24024
G1 X125.175 Y112.652 E1034.26003
G1 X124.593 Y112.529 E1034.27981
G1 X123.999 Y112.476 E1034.29965
G1 X123.403 Y112.493 E1034.31948
G1 X122.815 Y112.581 E1034.33926
G1 X122.24 Y112.738 E1034.35908
G1 X121.689 Y112.962 E1034.37886
G1 X121.167 Y113.25 E1034.39869
G1 X120.683 Y113.596 E1034.41848
G1 X120.243 Y113.999 E1034.43833
G1 X119.855 Y114.451 E1034.45814
G1 X119.522 Y114.944 E1034.47793
G1 X119.251 Y115.474 E1034.49772
G1 X119.042 Y116.032 E1034.51754
G1 X118.903 Y116.611 E1034.53735
G1 X118.832 Y117.202 E1034.55715
G1 X118.832 Y117.798 E1034.57697
G1 X118.903 Y118.389 E1034.59677
G1 X119.042 Y118.968 E1034.61657
G1 X119.251 Y119.526 E1034.63639
G1 X119.522 Y120.056 E1034.65619
G1 X119.855 Y120.549 E1034.67598
G1 X120.243 Y121.001 E1034.69579
G1 X120.683 Y121.404 E1034.71563
G1 X121.167 Y121.75 E1034.73542
G1 X121.689 Y122.038 E1034.75525
G1 X122.24 Y122.262 E1034.77503
G1 X122.815 Y122.419 E1034.79486
G1 X123.403 Y122.507 E1034.81463
G0 F9000 X123.365 Y122.945
G0 X111.311 Y122.925
;TYPE:WALL-INNER
G1 F1500 X111.952 Y122.867 E1034.83604
G1 X112.581 Y122.735 E1034.85742
G1 X113.19 Y122.529 E1034.8788
G1 X113.771 Y122.252 E1034.90021
G1 X114.314 Y121.91 E1034.92155
G1 X114.812 Y121.505 E1034.9429
G1 X115.261 Y121.044 E1034.9643
G1 X115.652 Y120.531 E1034.98576
G1 X115.977 Y119.978 E1035.00709
G1 X116.238 Y119.39 E1035.02849
G1 X116.426 Y118.775 E1035.04988
G1 X116.539 Y118.142 E1035.07126
G1 X116.577 Y117.5 E1035.09265
G1 X116.539 Y116.858 E1035.11405
G1 X116.426 Y116.225 E1035.13543
G1 X116.238 Y115.61 E1035.15682
G1 X115.977 Y115.022 E1035.17822
G1 X115.652 Y114.469 E1035.19955
G1 X115.261 Y113.956 E1035.22101
G1 X114.812 Y113.495 E1035.24241
G1 X114.314 Y113.09 E1035.26376
G1 X113.771 Y112.748 E1035.2851
G1 X113.19 Y112.471 E1035.30651
G1 X112.581 Y112.265 E1035.32789
G1 X111.952 Y112.133 E1035.34927
G1 X111.311 Y112.075 E1035.37068
G1 X110.668 Y112.094 E1035.39207
G1 X110.032 Y112.189 E1035.41346
G1 X109.412 Y112.358 E1035.43483
G1 X108.816 Y112.6 E1035.45623
G1 X108.253 Y112.911 E1035.47762
G1 X107.731 Y113.285 E1035.49898
G1 X107.255 Y113.72 E1035.52043
G1 X106.836 Y114.208 E1035.54182
G1 X106.477 Y114.74 E1035.56317
G1 X106.184 Y115.312 E1035.58454
G1 X105.959 Y115.915 E1035.60595
G1 X105.809 Y116.54 E1035.62733
G1 X105.732 Y117.178 E1035.6487
G1 X105.732 Y117.822 E1035.67012
G1 X105.809 Y118.46 E1035.69149
G1 X105.959 Y119.085 E1035.71287
G1 X106.184 Y119.688 E1035.73428
G1 X106.477 Y120.26 E1035.75565
G1 X106.836 Y120.792 E1035.777
G1 X107.255 Y121.28 E1035.79839
G1 X107.731 Y121.715 E1035.81984
G1 X108.253 Y122.089 E1035.8412
G1 X108.816 Y122.4 E1035.86259
G1 X109.412 Y122.642 E1035.88398
G1 X110.032 Y122.811 E1035.90536
G1 X110.668 Y122.906 E1035.92675
G1 X111.311 Y122.925 E1035.94814
G0 F9000 X111.299 Y122.524
;TYPE:WALL-OUTER
G1 F1500 X111.893 Y122.471 E1035.96798
G1 X112.475 Y122.348 E1035.98776
G1 X113.039 Y122.158 E1036.00756
G1 X113.577 Y121.901 E1036.02739
G1 X114.08 Y121.584 E1036.04716
G1 X114.542 Y121.209 E1036.06695
G1 X114.958 Y120.782 E1036.08678
G1 X115.319 Y120.308 E1036.1066
G1 X115.621 Y119.795 E1036.1264
G1 X115.862 Y119.25 E1036.14622
G1 X116.036 Y118.681 E1036.16601
G1 X116.141 Y118.095 E1036.18581
G1 X116.176 Y117.5 E1036.20563
G1 X116.141 Y116.905 E1036.22546
G1 X116.036 Y116.319 E1036.24526
G1 X115.862 Y115.75 E1036.26505
G1 X115.621 Y115.205 E1036.28487
G1 X115.319 Y114.692 E1036.30467
G1 X114.958 Y114.218 E1036.32448
G1 X114.542 Y113.791 E1036.34431
G1 X114.08 Y113.416 E1036.3641
G1 X113.577 Y113.099 E1036.38388
G1 X113.039 Y112.842 E1036.40371
G1 X112.475 Y112.652 E1036.4235
G1 X111.893 Y112.529 E1036.44329
G1 X111.299 Y112.476 E1036.46312
G1 X110.703 Y112.493 E1036.48295
G1 X110.115 Y112.581 E1036.50273
G1 X109.54 Y112.738 E1036.52255
G1 X108.989 Y112.962 E1036.54234
G1 X108.467 Y113.25 E1036.56217
G1 X107.983 Y113.596 E1036.58195
G1 X107.543 Y113.999 E1036.6018
G1 X107.155 Y114.451 E1036.62161
G1 X106.822 Y114.944 E1036.6414
G1 X106.551 Y115.474 E1036.6612
G1 X106.342 Y116.032 E1036.68102
G1 X106.203 Y116.611 E1036.70082
G1 X106.132 Y117.202 E1036.72062
G1 X106.132 Y117.798 E1036.74044
G1 X106.203 Y118.389 E1036.76024
G1 X106.342 Y118.968 E1036.78004
G1 X106.551 Y119.526 E1036.79986
G1 X106.822 Y120.056 E1036.81966
G1 X107.155 Y120.549 E1036.83945
G1 X107.543 Y121.001 E1036.85926
G1 X107.983 Y121.404 E1036.87911
G1 X108.467 Y121.75 E1036.8989
G1 X108.989 Y122.038 E1036.91872
G1 X109.54 Y122.262 E1036.93851
G1 X110.115 Y122.419 E1036.95833
G1 X110.703 Y122.507 E1036.97811
G1 X111.299 Y122.524 E1036.99794
G0 F9000 X111.312 Y122.963
G0 X104.13 Y132.14
;TYPE:WALL-INNER
G1 F1500 X104.13 Y102.86 E1037.97179
G1 X130.87 Y102.86 E1038.86117
G1 X130.87 Y132.14 E1039.83503
G1 X104.13 Y132.14 E1040.7244
G0 F9000 X103.73 Y132.54
;TYPE:WALL-OUTER
G1 F1500 X103.73 Y102.46 E1041.72487
G1 X131.27 Y102.46 E1042.64085
G1 X131.27 Y132.54 E1043.64132
G1 X103.73 Y132.54 E1044.5573
G0 F9000 X104 Y132.27
G0 X104.209 Y130.851
;TYPE:FILL
G1 F3000 X130.789 Y123.729 E1045.47254
G0 F9000 X130.789 Y124.089
G1 F3000 X128.654 Y132.059 E1045.74697
G0 F9000 X128.462 Y132.059
G1 F3000 X116.16 Y119.757 E1046.32562
G0 F9000 X114.464 Y121.891
G1 F3000 X119.306 Y120.594 E1046.49234
G0 F9000 X119.303 Y120.591
G1 F3000 X116.23 Y132.059 E1046.88723
G0 F9000 X119.977 Y132.059
G1 F3000 X110.911 Y122.992 E1047.31369
G0 F9000 X110.484 Y122.958
G1 F3000 X104.209 Y124.639 E1047.52975
G0 F9000 X104.209 Y124.776
G1 F3000 X111.492 Y132.059 E1047.87232
G0 F9000 X110.019 Y132.059
G1 F3000 X112.491 Y122.834 E1048.18997
G0 F9000 X110.682 Y122.746
G0 X109.464 Y122.489
G0 X108.554 Y122.055
G0 X106.803 Y120.877
G1 F3000 X104.209 Y130.559 E1048.52335
G0 F9000 X104.21 Y118.427
G1 F3000 X105.675 Y118.035 E1048.57379
G0 F9000 X105.652 Y117.733
G1 F3000 X104.209 Y116.291 E1048.64165
G0 F9000 X104.209 Y112.216
G1 F3000 X130.788 Y105.094 E1049.55685
G0 F9000 X130.245 Y102.938
G1 F3000 X127.456 Y113.346 E1049.91524
G0 F9000 X126.206 Y112.533
G1 F3000 X130.788 Y111.306 E1050.07301
G0 F9000 X130.79 Y108.93
G1 F3000 X124.8 Y102.94 E1050.35476
G0 F9000 X124.033 Y102.938
G1 F3000 X121.461 Y112.538 E1050.68531
G0 F9000 X119.323 Y114.378
G1 F3000 X116.153 Y115.227 E1050.79446
G0 F9000 X114.978 Y113.551
G1 F3000 X117.822 Y102.939 E1051.15988
G0 F9000 X116.314 Y102.94
G1 F3000 X125.694 Y112.32 E1051.60108
G0 F9000 X127.403 Y113.614
G0 X127.864 Y114.148
G0 X129.037 Y115.662
G1 F3000 X130.79 Y117.415 E1051.68354
G0 F9000 X130.788 Y117.517
G1 F3000 X129.332 Y117.907 E1051.73367
G0 F9000 X128.534 Y119.904
G0 X128.142 Y120.489
G0 X126.941 Y122.052
G1 F3000 X130.79 Y125.901 E1051.91472
G0 F9000 X130.788 Y129.941
G1 F3000 X122.88 Y132.059 E1052.18701
G0 F9000 X122.442 Y132.06
G1 F3000 X124.897 Y122.896 E1052.50255
G0 F9000 X122.766 Y122.654
G0 X121.586 Y122.255
G0 X120.532 Y121.591
G0 X119.665 Y120.695
G0 X119.032 Y119.623
G0 X118.812 Y119.038
G0 X118.593 Y117.812
G0 X118.667 Y116.569
G0 X119.3 Y114.411
G1 F3000 X107.829 Y102.94 E1053.04211
G0 F9000 X105.398 Y102.938
G1 F3000 X104.209 Y107.378 E1053.19499
G0 F9000 X104.209 Y107.806
G1 F3000 X108.886 Y112.483 E1053.41498
G0 F9000 X109.073 Y112.407
G1 F3000 X111.61 Y102.938 E1053.74103
G0 F9000 X115.649 Y102.939
G1 F3000 X104.209 Y106.004 E1054.13495
G0 F9000 X104.33 Y106.004
;MESH:NONMESH
G0 F300 X104.33 Y106.004 Z5.09
G0 F9000 X114.703 Y113.614
G0 X115.518 Y114.558
G0 X119.665 Y120.695
G0 X120.532 Y121.591
G0 X121.586 Y122.255
G0 X123.368 Y122.906
;TIME_ELAPSED:1278.408269
;LAYER:19
;TYPE:WALL-INNER
;MESH:expander_adapter_5.stl
G1 F1500 X124.011 Y122.925 E1054.15634
G1 X124.652 Y122.867 E1054.17775
G1 X125.281 Y122.735 E1054.19913
G1 X125.89 Y122.529 E1054.22051
G1 X126.471 Y122.252 E1054.24192
G1 X127.014 Y121.91 E1054.26326
G1 X127.512 Y121.505 E1054.28461
G1 X127.961 Y121.044 E1054.30601
G1 X128.352 Y120.531 E1054.32747
G1 X128.677 Y119.978 E1054.3488
G1 X128.938 Y119.39 E1054.3702
G1 X129.126 Y118.775 E1054.39159
G1 X129.239 Y118.142 E1054.41298
G1 X129.277 Y117.5 E1054.43437
G1 X129.239 Y116.858 E1054.45576
G1 X129.126 Y116.225 E1054.47714
G1 X128.938 Y115.61 E1054.49853
G1 X128.677 Y115.022 E1054.51993
G1 X128.352 Y114.469 E1054.54126
G1 X127.961 Y113.956 E1054.56272
G1 X127.512 Y113.495 E1054.58412
G1 X127.014 Y113.09 E1054.60547
G1 X126.471 Y112.748 E1054.62681
G1 X125.89 Y112.471 E1054.64822
G1 X125.281 Y112.265 E1054.6696
G1 X124.652 Y112.133 E1054.69098
G1 X124.011 Y112.075 E1054.71239
G1 X123.368 Y112.094 E1054.73378
G1 X122.732 Y112.189 E1054.75517
G1 X122.112 Y112.358 E1054.77654
G1 X121.516 Y112.6 E1054.79794
G1 X120.953 Y112.911 E1054.81933
G1 X120.431 Y113.285 E1054.84069
G1 X119.955 Y113.72 E1054.86214
G1 X119.536 Y114.208 E1054.88353
G1 X119.177 Y114.74 E1054.90488
G1 X118.884 Y115.312 E1054.92625
G1 X118.659 Y115.915 E1054.94766
G1 X118.509 Y116.54 E1054.96904
G1 X118.432 Y117.178 E1054.99041
G1 X118.432 Y117.822 E1055.01183
G1 X118.509 Y118.46 E1055.0332
G1 X118.659 Y119.085 E1055.05458
G1 X118.884 Y119.688 E1055.07599
G1 X119.177 Y120.26 E1055.09736
G1 X119.536 Y120.792 E1055.11871
G1 X119.955 Y121.28 E1055.1401
G1 X120.431 Y121.715 E1055.16155
G1 X120.953 Y122.089 E1055.18291
G1 X121.516 Y122.4 E1055.2043
G1 X122.112 Y122.642 E1055.2257
G1 X122.732 Y122.811 E1055.24707
G1 X123.368 Y122.906 E1055.26846
G0 F9000 X123.403 Y122.507
;TYPE:WALL-OUTER
G1 F1500 X123.999 Y122.524 E1055.28829
G1 X124.593 Y122.471 E1055.30812
G1 X125.175 Y122.348 E1055.32791
G1 X125.739 Y122.158 E1055.3477
G1 X126.277 Y121.901 E1055.36753
G1 X126.78 Y121.584 E1055.38731
G1 X127.242 Y121.209 E1055.4071
G1 X127.658 Y120.782 E1055.42693
G1 X128.019 Y120.308 E1055.44674
G1 X128.321 Y119.795 E1055.46654
G1 X128.562 Y119.25 E1055.48636
G1 X128.736 Y118.681 E1055.50615
G1 X128.841 Y118.095 E1055.52595
G1 X128.876 Y117.5 E1055.54578
G1 X128.841 Y116.905 E1055.5656
G1 X128.736 Y116.319 E1055.5854
G1 X128.562 Y115.75 E1055.60519
G1 X128.321 Y115.205 E1055.62501
G1 X128.019 Y114.692 E1055.64481
G1 X127.658 Y114.218 E1055.66463
G1 X127.242 Y113.791 E1055.68446
G1 X126.78 Y113.416 E1055.70425
G1 X126.277 Y113.099 E1055.72402
G1 X125.739 Y112.842 E1055.74385
G1 X125.175 Y112.652 E1055.76365
G1 X124.593 Y112.529 E1055.78343
G1 X123.999 Y112.476 E1055.80327
G1 X123.403 Y112.493 E1055.8231
G1 X122.815 Y112.581 E1055.84288
G1 X122.24 Y112.738 E1055.8627
G1 X121.689 Y112.962 E1055.88248
G1 X121.167 Y113.25 E1055.90231
G1 X120.683 Y113.596 E1055.9221
G1 X120.243 Y113.999 E1055.94194
G1 X119.855 Y114.451 E1055.96176
G1 X119.522 Y114.944 E1055.98155
G1 X119.251 Y115.474 E1056.00134
G1 X119.042 Y116.032 E1056.02116
G1 X118.903 Y116.611 E1056.04097
G1 X118.832 Y117.202 E1056.06076
G1 X118.832 Y117.798 E1056.08059
G1 X118.903 Y118.389 E1056.10039
G1 X119.042 Y118.968 E1056.12019
G1 X119.251 Y119.526 E1056.14001
G1 X119.522 Y120.056 E1056.15981
G1 X119.855 Y120.549 E1056.17959
G1 X120.243 Y121.001 E1056.19941
G1 X120.683 Y121.404 E1056.21925
G1 X121.167 Y121.75 E1056.23904
G1 X121.689 Y122.038 E1056.25887
G1 X122.24 Y122.262 E1056.27865
G1 X122.815 Y122.419 E1056.29848
G1 X123.403 Y122.507 E1056.31825
G0 F9000 X123.365 Y122.945
G0 X111.311 Y122.925
;TYPE:WALL-INNER
G1 F1500 X111.952 Y122.867 E1056.33966
G1 X112.581 Y122.735 E1056.36104
G1 X113.19 Y122.529 E1056.38242
G1 X113.771 Y122.252 E1056.40383
G1 X114.314 Y121.91 E1056.42517
G1 X114.812 Y121.505 E1056.44652
G1 X115.261 Y121.044 E1056.46792
G1 X115.652 Y120.531 E1056.48938
G1 X115.977 Y119.978 E1056.51071
G1 X116.238 Y119.39 E1056.53211
G1 X116.426 Y118.775 E1056.5535
G1 X116.539 Y118.142 E1056.57488
G1 X116.577 Y117.5 E1056.59627
G1 X116.539 Y116.858 E1056.61766
G1 X116.426 Y116.225 E1056.63905
G1 X116.238 Y115.61 E1056.66044
G1 X115.977 Y115.022 E1056.68184
G1 X115.652 Y114.469 E1056.70317
G1 X115.261 Y113.956 E1056.72463
G1 X114.812 Y113.495 E1056.74603
G1 X114.314 Y113.09 E1056.76738
G1 X113.771 Y112.748 E1056.78872
G1 X113.19 Y112.471 E1056.81013
G1 X112.581 Y112.265 E1056.83151
G1 X111.952 Y112.133 E1056.85289
G1 X111.311 Y112.075 E1056.8743
G1 X110.668 Y112.094 E1056.89569
G1 X110.032 Y112.189 E1056.91708
G1 X109.412 Y112.358 E1056.93845
G1 X108.816 Y112.6 E1056.95985
G1 X108.253 Y112.911 E1056.98124
G1 X107.731 Y113.285 E1057.0026
G1 X107.255 Y113.72 E1057.02405
G1 X106.836 Y114.208 E1057.04544
G1 X106.477 Y114.74 E1057.06679
G1 X106.184 Y115.312 E1057.08816
G1 X105.959 Y115.915 E1057.10957
G1 X105.809 Y116.54 E1057.13095
G1 X105.732 Y117.178 E1057.15232
G1 X105.732 Y117.822 E1057.17374
G1 X105.809 Y118.46 E1057.19511
G1 X105.959 Y119.085 E1057.21649
G1 X106.184 Y119.688 E1057.2379
G1 X106.477 Y120.26 E1057.25927
G1 X106.836 Y120.792 E1057.28062
G1 X107.255 Y121.28 E1057.30201
G1 X107.731 Y121.715 E1057.32346
G1 X108.253 Y122.089 E1057.34482
G1 X108.816 Y122.4 E1057.36621
G1 X109.412 Y122.642 E1057.3876
G1 X110.032 Y122.811 E1057.40898
G1 X110.668 Y122.906 E1057.43037
G1 X111.311 Y122.925 E1057.45176
G0 F9000 X111.299 Y122.524
;TYPE:WALL-OUTER
G1 F1500 X111.893 Y122.471 E1057.4716
G1 X112.475 Y122.348 E1057.49138
G1 X113.039 Y122.158 E1057.51118
G1 X113.577 Y121.901 E1057.53101
G1 X114.08 Y121.584 E1057.55078
G1 X114.542 Y121.209 E1057.57057
G1 X114.958 Y120.782 E1057.5904
G1 X115.319 Y120.308 E1057.61022
G1 X115.621 Y119.795 E1057.63002
G1 X115.862 Y119.25 E1057.64984
G1 X116.036 Y118.681 E1057.66963
G1 X116.141 Y118.095 E1057.68943
G1 X116.176 Y117.5 E1057.70925
G1 X116.141 Y116.905 E1057.72908
G1 X116.036 Y116.319 E1057.74888
G1 X115.862 Y115.75 E1057.76867
G1 X115.621 Y115.205 E1057.78849
G1 X115.319 Y114.692 E1057.80829
G1 X114.958 Y114.218 E1057.8281
G1 X114.542 Y113.791 E1057.84793
G1 X114.08 Y113.416 E1057.86772
G1 X113.577 Y113.099 E1057.8875
G1 X113.039 Y112.842 E1057.90733
G1 X112.475 Y112.652 E1057.92712
G1 X111.893 Y112.529 E1057.94691
G1 X111.299 Y112.476 E1057.96674
G1 X110.703 Y112.493 E1057.98657
G1 X110.115 Y112.581 E1058.00635
G1 X109.54 Y112.738 E1058.02617
G1 X108.989 Y112.962 E1058.04596
G1 X108.467 Y113.25 E1058.06578
G1 X107.983 Y113.596 E1058.08557
G1 X107.543 Y113.999 E1058.10542
G1 X107.155 Y114.451 E1058.12523
G1 X106.822 Y114.944 E1058.14502
G1 X106.551 Y115.474 E1058.16482
G1 X106.342 Y116.032 E1058.18464
G1 X106.203 Y116.611 E1058.20444
G1 X106.132 Y117.202 E1058.22424
G1 X106.132 Y117.798 E1058.24406
G1 X106.203 Y118.389 E1058.26386
G1 X106.342 Y118.968 E1058.28366
G1 X106.551 Y119.526 E1058.30348
G1 X106.822 Y120.056 E1058.32328
G1 X107.155 Y120.549 E1058.34307
G1 X107.543 Y121.001 E1058.36288
G1 X107.983 Y121.404 E1058.38273
G1 X108.467 Y121.75 E1058.40251
G1 X108.989 Y122.038 E1058.42234
G1 X109.54 Y122.262 E1058.44213
G1 X110.115 Y122.419 E1058.46195
G1 X110.703 Y122.507 E1058.48173
G1 X111.299 Y122.524 E1058.50156
G0 F9000 X111.312 Y122.963
G0 X104.13 Y132.14
;TYPE:WALL-INNER
G1 F1500 X104.13 Y102.86 E1059.47541
G1 X130.87 Y102.86 E1060.36479
G1 X130.87 Y132.14 E1061.33865
G1 X104.13 Y132.14 E1062.22802
G0 F9000 X103.73 Y132.54
;TYPE:WALL-OUTER
G1 F1500 X103.73 Y102.46 E1063.22849
G1 X131.27 Y102.46 E1064.14447
G1 X131.27 Y132.54 E1065.14494
G1 X103.73 Y132.54 E1066.06092
G0 F9000 X104 Y132.27
G0 X104.209 Y130.998
;TYPE:FILL
G1 F3000 X130.789 Y123.876 E1066.97616
G0 F9000 X130.789 Y123.54
G1 F3000 X128.507 Y132.059 E1067.26949
G0 F9000 X128.663 Y132.059
G1 F3000 X116.222 Y119.617 E1067.8547
G0 F9000 X119.198 Y120.435
G1 F3000 X116.083 Y132.059 E1068.25496
G0 F9000 X120.178 Y132.059
G1 F3000 X111.118 Y122.999 E1068.68111
G0 F9000 X110.905 Y122.992
G1 F3000 X104.209 Y124.786 E1068.91168
G0 F9000 X104.209 Y124.575
G1 F3000 X111.693 Y132.059 E1069.2637
G0 F9000 X109.872 Y132.059
G1 F3000 X112.335 Y122.867 E1069.58022
G0 F9000 X114.107 Y122.134
G1 F3000 X119.39 Y120.718 E1069.76213
G0 F9000 X121.039 Y121.952
G0 X122.164 Y122.489
G0 X122.854 Y122.633
G0 X124.742 Y122.929
G1 F3000 X122.295 Y132.06 E1070.07655
G0 F9000 X123.429 Y132.059
G1 F3000 X130.788 Y130.088 E1070.32993
G0 F9000 X130.79 Y125.7
G1 F3000 X127.064 Y121.974 E1070.50519
G0 F9000 X128.218 Y120.442
G0 X128.54 Y119.814
G0 X129.324 Y118.057
G1 F3000 X130.788 Y117.664 E1070.55561
G0 F9000 X130.79 Y117.214
G1 F3000 X128.894 Y115.319 E1070.64477
G0 F9000 X127.336 Y113.246
G1 F3000 X130.098 Y102.938 E1070.99971
G0 F9000 X130.788 Y105.241
G1 F3000 X104.209 Y112.363 E1071.91492
G0 F9000 X104.209 Y116.09
G1 F3000 X105.652 Y117.533 E1071.98279
G0 F9000 X105.692 Y118.177
G1 F3000 X104.21 Y118.574 E1072.03382
G0 F9000 X106.696 Y120.728
G1 F3000 X104.209 Y130.011 E1072.35346
G0 F9000 X105.967 Y116.569
G0 X106.112 Y115.962
G0 X106.615 Y114.822
G0 X107.295 Y113.932
G0 X108.908 Y112.474
G1 F3000 X111.463 Y102.938 E1072.68182
G0 F9000 X108.03 Y102.94
G1 F3000 X119.382 Y114.292 E1073.21578
G0 F9000 X119.201 Y114.557
G1 F3000 X116.211 Y115.358 E1073.31874
G0 F9000 X114.863 Y113.433
G1 F3000 X117.675 Y102.939 E1073.68008
G0 F9000 X116.515 Y102.94
G1 F3000 X126.019 Y112.444 E1074.12712
G0 F9000 X126.403 Y112.628
G1 F3000 X130.788 Y111.453 E1074.27811
G0 F9000 X130.79 Y108.729
G1 F3000 X125 Y102.94 E1074.55043
G0 F9000 X123.886 Y102.938
G1 F3000 X121.289 Y112.632 E1074.88422
G0 F9000 X116.198 Y102.939
G1 F3000 X104.209 Y106.151 E1075.29704
G0 F9000 X104.209 Y106.829
G1 F3000 X105.251 Y102.938 E1075.43102
G0 F9000 X104.209 Y107.605
G1 F3000 X109.029 Y112.425 E1075.65774
G0 F9000 X108.986 Y112.316
;MESH:NONMESH
G0 F300 X108.986 Y112.316 Z5.29
G0 F9000 X111.306 Y112.237
G0 X112.538 Y112.421
G0 X113.693 Y112.889
G0 X114.703 Y113.614
G0 X115.518 Y114.558
G0 X119.665 Y120.695
G0 X120.532 Y121.591
G0 X121.586 Y122.255
G0 X123.368 Y122.906
;TIME_ELAPSED:1305.705098
;LAYER:20
;TYPE:WALL-INNER
;MESH:expander_adapter_5.stl
G1 F1500 X124.011 Y122.925 E1075.67913
G1 X124.652 Y122.867 E1075.70054
G1 X125.281 Y122.735 E1075.72192
G1 X125.89 Y122.529 E1075.7433
G1 X126.471 Y122.252 E1075.76471
G1 X127.014 Y121.91 E1075.78605
G1 X127.512 Y121.505 E1075.8074
G1 X127.961 Y121.044 E1075.8288
G1 X128.352 Y120.531 E1075.85026
G1 X128.677 Y119.978 E1075.87159
G1 X128.938 Y119.39 E1075.89299
G1 X129.126 Y118.775 E1075.91438
G1 X129.239 Y118.142 E1075.93576
G1 X129.277 Y117.5 E1075.95715
G1 X129.239 Y116.858 E1075.97854
G1 X129.126 Y116.225 E1075.99993
G1 X128.938 Y115.61 E1076.02132
G1 X128.677 Y115.022 E1076.04272
G1 X128.352 Y114.469 E1076.06405
G1 X127.961 Y113.956 E1076.08551
G1 X127.512 Y113.495 E1076.10691
G1 X127.014 Y113.09 E1076.12826
G1 X126.471 Y112.748 E1076.1496
G1 X125.89 Y112.471 E1076.17101
G1 X125.281 Y112.265 E1076.19239
G1 X124.652 Y112.133 E1076.21377
G1 X124.011 Y112.075 E1076.23518
G1 X123.368 Y112.094 E1076.25657
G1 X122.732 Y112.189 E1076.27796
G1 X122.112 Y112.358 E1076.29933
G1 X121.516 Y112.6 E1076.32073
G1 X120.953 Y112.911 E1076.34212
G1 X120.431 Y113.285 E1076.36348
G1 X119.955 Y113.72 E1076.38493
G1 X119.536 Y114.208 E1076.40632
G1 X119.177 Y114.74 E1076.42767
G1 X118.884 Y115.312 E1076.44904
G1 X118.659 Y115.915 E1076.47045
G1 X118.509 Y116.54 E1076.49183
G1 X118.432 Y117.178 E1076.5132
G1 X118.432 Y117.822 E1076.53462
G1 X118.509 Y118.46 E1076.55599
G1 X118.659 Y119.085 E1076.57737
G1 X118.884 Y119.688 E1076.59878
G1 X119.177 Y120.26 E1076.62015
G1 X119.536 Y120.792 E1076.6415
G1 X119.955 Y121.28 E1076.66289
G1 X120.431 Y121.715 E1076.68434
G1 X120.953 Y122.089 E1076.7057
G1 X121.516 Y122.4 E1076.72709
G1 X122.112 Y122.642 E1076.74848
G1 X122.732 Y122.811 E1076.76986
G1 X123.368 Y122.906 E1076.79125
G0 F9000 X123.403 Y122.507
;TYPE:WALL-OUTER
G1 F1500 X123.999 Y122.524 E1076.81108
G1 X124.593 Y122.471 E1076.83091
G1 X125.175 Y122.348 E1076.8507
G1 X125.739 Y122.158 E1076.87049
G1 X126.277 Y121.901 E1076.89032
G1 X126.78 Y121.584 E1076.9101
G1 X127.242 Y121.209 E1076.92989
G1 X127.658 Y120.782 E1076.94972
G1 X128.019 Y120.308 E1076.96953
G1 X128.321 Y119.795 E1076.98933
G1 X128.562 Y119.25 E1077.00915
G1 X128.736 Y118.681 E1077.02894
G1 X128.841 Y118.095 E1077.04874
G1 X128.876 Y117.5 E1077.06857
G1 X128.841 Y116.905 E1077.08839
G1 X128.736 Y116.319 E1077.10819
G1 X128.562 Y115.75 E1077.12798
G1 X128.321 Y115.205 E1077.1478
G1 X128.019 Y114.692 E1077.1676
G1 X127.658 Y114.218 E1077.18742
G1 X127.242 Y113.791 E1077.20725
G1 X126.78 Y113.416 E1077.22704
G1 X126.277 Y113.099 E1077.24681
G1 X125.739 Y112.842 E1077.26664
G1 X125.175 Y112.652 E1077.28644
G1 X124.593 Y112.529 E1077.30622
G1 X123.999 Y112.476 E1077.32606
G1 X123.403 Y112.493 E1077.34589
G1 X122.815 Y112.581 E1077.36566
G1 X122.24 Y112.738 E1077.38549
G1 X121.689 Y112.962 E1077.40527
G1 X121.167 Y113.25 E1077.4251
G1 X120.683 Y113.596 E1077.44489
G1 X120.243 Y113.999 E1077.46473
G1 X119.855 Y114.451 E1077.48455
G1 X119.522 Y114.944 E1077.50433
G1 X119.251 Y115.474 E1077.52413
G1 X119.042 Y116.032 E1077.54395
G1 X118.903 Y116.611 E1077.56376
G1 X118.832 Y117.202 E1077.58355
G1 X118.832 Y117.798 E1077.60338
G1 X118.903 Y118.389 E1077.62317
G1 X119.042 Y118.968 E1077.64298
G1 X119.251 Y119.526 E1077.6628
G1 X119.522 Y120.056 E1077.6826
G1 X119.855 Y120.549 E1077.70238
G1 X120.243 Y121.001 E1077.7222
G1 X120.683 Y121.404 E1077.74204
G1 X121.167 Y121.75 E1077.76183
G1 X121.689 Y122.038 E1077.78166
G1 X122.24 Y122.262 E1077.80144
G1 X122.815 Y122.419 E1077.82127
G1 X123.403 Y122.507 E1077.84104
G0 F9000 X123.365 Y122.945
G0 X111.311 Y122.925
;TYPE:WALL-INNER
G1 F1500 X111.952 Y122.867 E1077.86245
G1 X112.581 Y122.735 E1077.88382
G1 X113.19 Y122.529 E1077.90521
G1 X113.771 Y122.252 E1077.92662
G1 X114.314 Y121.91 E1077.94796
G1 X114.812 Y121.505 E1077.96931
G1 X115.261 Y121.044 E1077.99071
G1 X115.652 Y120.531 E1078.01217
G1 X115.977 Y119.978 E1078.0335
G1 X116.238 Y119.39 E1078.0549
G1 X116.426 Y118.775 E1078.07629
G1 X116.539 Y118.142 E1078.09767
G1 X116.577 Y117.5 E1078.11906
G1 X116.539 Y116.858 E1078.14045
G1 X116.426 Y116.225 E1078.16184
G1 X116.238 Y115.61 E1078.18323
G1 X115.977 Y115.022 E1078.20463
G1 X115.652 Y114.469 E1078.22596
G1 X115.261 Y113.956 E1078.24741
G1 X114.812 Y113.495 E1078.26882
G1 X114.314 Y113.09 E1078.29017
G1 X113.771 Y112.748 E1078.31151
G1 X113.19 Y112.471 E1078.33292
G1 X112.581 Y112.265 E1078.3543
G1 X111.952 Y112.133 E1078.37568
G1 X111.311 Y112.075 E1078.39709
G1 X110.668 Y112.094 E1078.41848
G1 X110.032 Y112.189 E1078.43987
G1 X109.412 Y112.358 E1078.46124
G1 X108.816 Y112.6 E1078.48264
G1 X108.253 Y112.911 E1078.50403
G1 X107.731 Y113.285 E1078.52539
G1 X107.255 Y113.72 E1078.54683
G1 X106.836 Y114.208 E1078.56823
G1 X106.477 Y114.74 E1078.58957
G1 X106.184 Y115.312 E1078.61095
G1 X105.959 Y115.915 E1078.63236
G1 X105.809 Y116.54 E1078.65373
G1 X105.732 Y117.178 E1078.67511
G1 X105.732 Y117.822 E1078.69653
G1 X105.809 Y118.46 E1078.7179
G1 X105.959 Y119.085 E1078.73928
G1 X106.184 Y119.688 E1078.76069
G1 X106.477 Y120.26 E1078.78206
G1 X106.836 Y120.792 E1078.80341
G1 X107.255 Y121.28 E1078.8248
G1 X107.731 Y121.715 E1078.84625
G1 X108.253 Y122.089 E1078.86761
G1 X108.816 Y122.4 E1078.889
G1 X109.412 Y122.642 E1078.91039
G1 X110.032 Y122.811 E1078.93177
G1 X110.668 Y122.906 E1078.95315
G1 X111.311 Y122.925 E1078.97455
G0 F9000 X111.299 Y122.524
;TYPE:WALL-OUTER
G1 F1500 X111.893 Y122.471 E1078.99439
G1 X112.475 Y122.348 E1079.01417
G1 X113.039 Y122.158 E1079.03396
G1 X113.577 Y121.901 E1079.0538
G1 X114.08 Y121.584 E1079.07357
G1 X114.542 Y121.209 E1079.09336
G1 X114.958 Y120.782 E1079.11319
G1 X115.319 Y120.308 E1079.13301
G1 X115.621 Y119.795 E1079.15281
G1 X115.862 Y119.25 E1079.17263
G1 X116.036 Y118.681 E1079.19242
G1 X116.141 Y118.095 E1079.21222
G1 X116.176 Y117.5 E1079.23204
G1 X116.141 Y116.905 E1079.25186
G1 X116.036 Y116.319 E1079.27167
G1 X115.862 Y115.75 E1079.29146
G1 X115.621 Y115.205 E1079.31128
G1 X115.319 Y114.692 E1079.33108
G1 X114.958 Y114.218 E1079.35089
G1 X114.542 Y113.791 E1079.37072
G1 X114.08 Y113.416 E1079.39051
G1 X113.577 Y113.099 E1079.41029
G1 X113.039 Y112.842 E1079.43012
G1 X112.475 Y112.652 E1079.44991
G1 X111.893 Y112.529 E1079.4697
G1 X111.299 Y112.476 E1079.48953
G1 X110.703 Y112.493 E1079.50936
G1 X110.115 Y112.581 E1079.52914
G1 X109.54 Y112.738 E1079.54896
G1 X108.989 Y112.962 E1079.56874
G1 X108.467 Y113.25 E1079.58857
G1 X107.983 Y113.596 E1079.60836
G1 X107.543 Y113.999 E1079.62821
G1 X107.155 Y114.451 E1079.64802
G1 X106.822 Y114.944 E1079.66781
G1 X106.551 Y115.474 E1079.68761
G1 X106.342 Y116.032 E1079.70742
G1 X106.203 Y116.611 E1079.72723
G1 X106.132 Y117.202 E1079.74703
G1 X106.132 Y117.798 E1079.76685
G1 X106.203 Y118.389 E1079.78665
G1 X106.342 Y118.968 E1079.80645
G1 X106.551 Y119.526 E1079.82627
G1 X106.822 Y120.056 E1079.84607
G1 X107.155 Y120.549 E1079.86586
G1 X107.543 Y121.001 E1079.88567
G1 X107.983 Y121.404 E1079.90552
G1 X108.467 Y121.75 E1079.9253
G1 X108.989 Y122.038 E1079.94513
G1 X109.54 Y122.262 E1079.96492
G1 X110.115 Y122.419 E1079.98474
G1 X110.703 Y122.507 E1080.00451
G1 X111.299 Y122.524 E1080.02435
G0 F9000 X111.312 Y122.963
G0 X104.13 Y132.14
;TYPE:WALL-INNER
G1 F1500 X104.13 Y102.86 E1080.9982
G1 X130.87 Y102.86 E1081.88758
G1 X130.87 Y132.14 E1082.86144
G1 X104.13 Y132.14 E1083.75081
G0 F9000 X103.73 Y132.54
;TYPE:WALL-OUTER
G1 F1500 X103.73 Y102.46 E1084.75128
G1 X131.27 Y102.46 E1085.66726
G1 X131.27 Y132.54 E1086.66773
G1 X103.73 Y132.54 E1087.58371
G0 F9000 X104 Y132.27
G0 X104.209 Y131.144
;TYPE:FILL
G1 F3000 X130.788 Y124.022 E1088.49892
G0 F9000 X130.789 Y122.995
G1 F3000 X128.361 Y132.06 E1088.81105
G0 F9000 X128.863 Y132.059
G1 F3000 X116.283 Y119.479 E1089.40277
G0 F9000 X119.095 Y120.275
G1 F3000 X115.937 Y132.059 E1089.80854
G0 F9000 X111.892 Y132.059
G1 F3000 X104.209 Y124.376 E1090.16992
G0 F9000 X104.209 Y124.932
G1 F3000 X111.443 Y122.994 E1090.41901
G0 F9000 X111.324 Y123.005
G1 F3000 X120.377 Y132.059 E1090.84486
G0 F9000 X122.149 Y132.06
G1 F3000 X124.589 Y122.952 E1091.15848
G0 F9000 X127.173 Y121.884
G1 F3000 X130.79 Y125.5 E1091.32859
G0 F9000 X130.788 Y130.234
G1 F3000 X123.973 Y132.06 E1091.56325
G0 F9000 X119.474 Y120.842
G1 F3000 X113.622 Y122.41 E1091.76475
G0 F9000 X112.18 Y122.9
G1 F3000 X109.726 Y132.06 E1092.08016
G0 F9000 X104.209 Y129.465
G1 F3000 X106.592 Y120.573 E1092.38635
G0 F9000 X105.71 Y118.318
G1 F3000 X104.21 Y118.72 E1092.438
G0 F9000 X105.652 Y117.333
G1 F3000 X104.209 Y115.891 E1092.50585
G0 F9000 X104.21 Y112.509
G1 F3000 X130.788 Y105.387 E1093.42102
G0 F9000 X129.952 Y102.938
G1 F3000 X127.216 Y113.149 E1093.77262
G0 F9000 X126.584 Y112.725
G1 F3000 X130.788 Y111.599 E1093.91738
G0 F9000 X130.79 Y108.53
G1 F3000 X125.2 Y102.94 E1094.18031
G0 F9000 X123.74 Y102.939
G1 F3000 X121.117 Y112.727 E1094.51735
G0 F9000 X119.462 Y114.173
G1 F3000 X108.229 Y102.94 E1095.04572
G0 F9000 X111.317 Y102.938
G1 F3000 X108.742 Y112.547 E1095.37659
G0 F9000 X109.17 Y112.367
G1 F3000 X104.209 Y107.405 E1095.60996
G0 F9000 X104.209 Y106.297
G1 F3000 X116.742 Y102.939 E1096.04151
G0 F9000 X116.715 Y102.94
G1 F3000 X126.4 Y112.625 E1096.49707
G0 F9000 X128.728 Y114.953
G1 F3000 X130.79 Y117.015 E1096.59406
G0 F9000 X130.789 Y117.81
G1 F3000 X129.308 Y118.207 E1096.64506
G0 F9000 X128.969 Y116.263
G0 X128.534 Y115.096
G0 X127.84 Y114.061
G0 X126.92 Y113.221
G0 X125.829 Y112.619
G0 X124.628 Y112.292
G0 X123.382 Y112.254
G0 X122.164 Y112.511
G0 X121.039 Y113.048
G0 X120.491 Y113.492
G0 X119.089 Y114.733
G1 F3000 X116.269 Y115.489 E1096.74216
G0 F9000 X114.743 Y113.335
G1 F3000 X117.529 Y102.938 E1097.10017
G0 F9000 X105.106 Y102.937
G1 F3000 X104.209 Y106.283 E1097.21538
G0 F9000 X104.33 Y106.283
;MESH:NONMESH
G0 F300 X104.33 Y106.283 Z5.49
G0 F9000 X114.22 Y113.221
G0 X115.14 Y114.061
G0 X119.665 Y120.695
G0 X120.532 Y121.591
G0 X121.586 Y122.255
G0 X123.368 Y122.906
;TIME_ELAPSED:1333.326057
;LAYER:21
;TYPE:WALL-INNER
;MESH:expander_adapter_5.stl
G1 F1500 X124.011 Y122.925 E1097.23678
G1 X124.652 Y122.867 E1097.25819
G1 X125.281 Y122.735 E1097.27956
G1 X125.89 Y122.529 E1097.30095
G1 X126.471 Y122.252 E1097.32235
G1 X127.014 Y121.91 E1097.3437
G1 X127.512 Y121.505 E1097.36505
G1 X127.961 Y121.044 E1097.38645
G1 X128.352 Y120.531 E1097.4079
G1 X128.677 Y119.978 E1097.42924
G1 X128.938 Y119.39 E1097.45064
G1 X129.126 Y118.775 E1097.47202
G1 X129.239 Y118.142 E1097.49341
G1 X129.277 Y117.5 E1097.5148
G1 X129.239 Y116.858 E1097.53619
G1 X129.126 Y116.225 E1097.55758
G1 X128.938 Y115.61 E1097.57897
G1 X128.677 Y115.022 E1097.60037
G1 X128.352 Y114.469 E1097.6217
G1 X127.961 Y113.956 E1097.64315
G1 X127.512 Y113.495 E1097.66456
G1 X127.014 Y113.09 E1097.68591
G1 X126.471 Y112.748 E1097.70725
G1 X125.89 Y112.471 E1097.72866
G1 X125.281 Y112.265 E1097.75004
G1 X124.652 Y112.133 E1097.77142
G1 X124.011 Y112.075 E1097.79282
G1 X123.368 Y112.094 E1097.81422
G1 X122.732 Y112.189 E1097.83561
G1 X122.112 Y112.358 E1097.85698
G1 X121.516 Y112.6 E1097.87838
G1 X120.953 Y112.911 E1097.89977
G1 X120.431 Y113.285 E1097.92113
G1 X119.955 Y113.72 E1097.94257
G1 X119.536 Y114.208 E1097.96397
G1 X119.177 Y114.74 E1097.98531
G1 X118.884 Y115.312 E1098.00669
G1 X118.659 Y115.915 E1098.02809
G1 X118.509 Y116.54 E1098.04947
G1 X118.432 Y117.178 E1098.07085
G1 X118.432 Y117.822 E1098.09227
G1 X118.509 Y118.46 E1098.11364
G1 X118.659 Y119.085 E1098.13502
G1 X118.884 Y119.688 E1098.15642
G1 X119.177 Y120.26 E1098.1778
G1 X119.536 Y120.792 E1098.19915
G1 X119.955 Y121.28 E1098.22054
G1 X120.431 Y121.715 E1098.24199
G1 X120.953 Y122.089 E1098.26334
G1 X121.516 Y122.4 E1098.28474
G1 X122.112 Y122.642 E1098.30613
G1 X122.732 Y122.811 E1098.32751
G1 X123.368 Y122.906 E1098.34889
G0 F9000 X123.403 Y122.507
;TYPE:WALL-OUTER
G1 F1500 X123.999 Y122.524 E1098.36872
G1 X124.593 Y122.471 E1098.38856
G1 X125.175 Y122.348 E1098.40834
G1 X125.739 Y122.158 E1098.42814
G1 X126.277 Y121.901 E1098.44797
G1 X126.78 Y121.584 E1098.46774
G1 X127.242 Y121.209 E1098.48754
G1 X127.658 Y120.782 E1098.50736
G1 X128.019 Y120.308 E1098.52718
G1 X128.321 Y119.795 E1098.54698
G1 X128.562 Y119.25 E1098.5668
G1 X128.736 Y118.681 E1098.58659
G1 X128.841 Y118.095 E1098.60639
G1 X128.876 Y117.5 E1098.62621
G1 X128.841 Y116.905 E1098.64604
G1 X128.736 Y116.319 E1098.66584
G1 X128.562 Y115.75 E1098.68563
G1 X128.321 Y115.205 E1098.70545
G1 X128.019 Y114.692 E1098.72525
G1 X127.658 Y114.218 E1098.74507
G1 X127.242 Y113.791 E1098.76489
G1 X126.78 Y113.416 E1098.78469
G1 X126.277 Y113.099 E1098.80446
G1 X125.739 Y112.842 E1098.82429
G1 X125.175 Y112.652 E1098.84409
G1 X124.593 Y112.529 E1098.86387
G1 X123.999 Y112.476 E1098.88371
G1 X123.403 Y112.493 E1098.90354
G1 X122.815 Y112.581 E1098.92331
G1 X122.24 Y112.738 E1098.94314
G1 X121.689 Y112.962 E1098.96292
G1 X121.167 Y113.25 E1098.98275
G1 X120.683 Y113.596 E1099.00254
G1 X120.243 Y113.999 E1099.02238
G1 X119.855 Y114.451 E1099.04219
G1 X119.522 Y114.944 E1099.06198
G1 X119.251 Y115.474 E1099.08178
G1 X119.042 Y116.032 E1099.1016
G1 X118.903 Y116.611 E1099.1214
G1 X118.832 Y117.202 E1099.1412
G1 X118.832 Y117.798 E1099.16102
G1 X118.903 Y118.389 E1099.18082
G1 X119.042 Y118.968 E1099.20063
G1 X119.251 Y119.526 E1099.22045
G1 X119.522 Y120.056 E1099.24024
G1 X119.855 Y120.549 E1099.26003
G1 X120.243 Y121.001 E1099.27984
G1 X120.683 Y121.404 E1099.29969
G1 X121.167 Y121.75 E1099.31948
G1 X121.689 Y122.038 E1099.33931
G1 X122.24 Y122.262 E1099.35909
G1 X122.815 Y122.419 E1099.37891
G1 X123.403 Y122.507 E1099.39869
G0 F9000 X123.365 Y122.945
G0 X111.311 Y122.925
;TYPE:WALL-INNER
G1 F1500 X111.952 Y122.867 E1099.4201
G1 X112.581 Y122.735 E1099.44147
G1 X113.19 Y122.529 E1099.46285
G1 X113.771 Y122.252 E1099.48426
G1 X114.314 Y121.91 E1099.50561
G1 X114.812 Y121.505 E1099.52696
G1 X115.261 Y121.044 E1099.54836
G1 X115.652 Y120.531 E1099.56981
G1 X115.977 Y119.978 E1099.59115
G1 X116.238 Y119.39 E1099.61254
G1 X116.426 Y118.775 E1099.63393
G1 X116.539 Y118.142 E1099.65532
G1 X116.577 Y117.5 E1099.67671
G1 X116.539 Y116.858 E1099.6981
G1 X116.426 Y116.225 E1099.71949
G1 X116.238 Y115.61 E1099.74088
G1 X115.977 Y115.022 E1099.76227
G1 X115.652 Y114.469 E1099.78361
G1 X115.261 Y113.956 E1099.80506
G1 X114.812 Y113.495 E1099.82646
G1 X114.314 Y113.09 E1099.84781
G1 X113.771 Y112.748 E1099.86916
G1 X113.19 Y112.471 E1099.89057
G1 X112.581 Y112.265 E1099.91195
G1 X111.952 Y112.133 E1099.93333
G1 X111.311 Y112.075 E1099.95473
G1 X110.668 Y112.094 E1099.97613
G1 X110.032 Y112.189 E1099.99752
G1 X109.412 Y112.358 E1100.01889
G1 X108.816 Y112.6 E1100.04028
G1 X108.253 Y112.911 E1100.06168
G1 X107.731 Y113.285 E1100.08304
G1 X107.255 Y113.72 E1100.10448
G1 X106.836 Y114.208 E1100.12588
G1 X106.477 Y114.74 E1100.14722
G1 X106.184 Y115.312 E1100.1686
G1 X105.959 Y115.915 E1100.19
G1 X105.809 Y116.54 E1100.21138
G1 X105.732 Y117.178 E1100.23276
G1 X105.732 Y117.822 E1100.25417
G1 X105.809 Y118.46 E1100.27555
G1 X105.959 Y119.085 E1100.29693
G1 X106.184 Y119.688 E1100.31833
G1 X106.477 Y120.26 E1100.33971
G1 X106.836 Y120.792 E1100.36106
G1 X107.255 Y121.28 E1100.38245
G1 X107.731 Y121.715 E1100.40389
G1 X108.253 Y122.089 E1100.42525
G1 X108.816 Y122.4 E1100.44665
G1 X109.412 Y122.642 E1100.46804
G1 X110.032 Y122.811 E1100.48941
G1 X110.668 Y122.906 E1100.5108
G1 X111.311 Y122.925 E1100.5322
G0 F9000 X111.299 Y122.524
;TYPE:WALL-OUTER
G1 F1500 X111.893 Y122.471 E1100.55203
G1 X112.475 Y122.348 E1100.57182
G1 X113.039 Y122.158 E1100.59161
G1 X113.577 Y121.901 E1100.61144
G1 X114.08 Y121.584 E1100.63122
G1 X114.542 Y121.209 E1100.65101
G1 X114.958 Y120.782 E1100.67084
G1 X115.319 Y120.308 E1100.69065
G1 X115.621 Y119.795 E1100.71045
G1 X115.862 Y119.25 E1100.73027
G1 X116.036 Y118.681 E1100.75006
G1 X116.141 Y118.095 E1100.76986
G1 X116.176 Y117.5 E1100.78969
G1 X116.141 Y116.905 E1100.80951
G1 X116.036 Y116.319 E1100.82931
G1 X115.862 Y115.75 E1100.8491
G1 X115.621 Y115.205 E1100.86892
G1 X115.319 Y114.692 E1100.88872
G1 X114.958 Y114.218 E1100.90854
G1 X114.542 Y113.791 E1100.92837
G1 X114.08 Y113.416 E1100.94816
G1 X113.577 Y113.099 E1100.96793
G1 X113.039 Y112.842 E1100.98776
G1 X112.475 Y112.652 E1101.00756
G1 X111.893 Y112.529 E1101.02734
G1 X111.299 Y112.476 E1101.04718
G1 X110.703 Y112.493 E1101.06701
G1 X110.115 Y112.581 E1101.08678
G1 X109.54 Y112.738 E1101.10661
G1 X108.989 Y112.962 E1101.12639
G1 X108.467 Y113.25 E1101.14622
G1 X107.983 Y113.596 E1101.16601
G1 X107.543 Y113.999 E1101.18585
G1 X107.155 Y114.451 E1101.20567
G1 X106.822 Y114.944 E1101.22545
G1 X106.551 Y115.474 E1101.24525
G1 X106.342 Y116.032 E1101.26507
G1 X106.203 Y116.611 E1101.28488
G1 X106.132 Y117.202 E1101.30467
G1 X106.132 Y117.798 E1101.3245
G1 X106.203 Y118.389 E1101.3443
G1 X106.342 Y118.968 E1101.3641
G1 X106.551 Y119.526 E1101.38392
G1 X106.822 Y120.056 E1101.40372
G1 X107.155 Y120.549 E1101.4235
G1 X107.543 Y121.001 E1101.44332
G1 X107.983 Y121.404 E1101.46316
G1 X108.467 Y121.75 E1101.48295
G1 X108.989 Y122.038 E1101.50278
G1 X109.54 Y122.262 E1101.52256
G1 X110.115 Y122.419 E1101.54239
G1 X110.703 Y122.507 E1101.56216
G1 X111.299 Y122.524 E1101.58199
G0 F9000 X111.312 Y122.963
G0 X104.13 Y132.14
;TYPE:WALL-INNER
G1 F1500 X104.13 Y102.86 E1102.55585
G1 X130.87 Y102.86 E1103.44523
G1 X130.87 Y132.14 E1104.41908
G1 X104.13 Y132.14 E1105.30846
G0 F9000 X103.73 Y132.54
;TYPE:WALL-OUTER
G1 F1500 X103.73 Y102.46 E1106.30892
G1 X131.27 Y102.46 E1107.22491
G1 X131.27 Y132.54 E1108.22537
G1 X103.73 Y132.54 E1109.14136
G0 F9000 X104 Y132.27
G0 X104.209 Y131.291
;TYPE:FILL
G1 F3000 X130.788 Y124.169 E1110.05656
G0 F9000 X130.79 Y125.3
G1 F3000 X127.284 Y121.794 E1110.22148
G0 F9000 X124.439 Y122.966
G1 F3000 X122.002 Y132.06 E1110.53462
G0 F9000 X120.578 Y132.059
G1 F3000 X111.507 Y122.988 E1110.96129
G0 F9000 X112.024 Y122.932
G1 F3000 X109.579 Y132.06 E1111.27559
G0 F9000 X112.093 Y132.059
G1 F3000 X104.209 Y124.175 E1111.64643
G0 F9000 X104.209 Y125.079
G1 F3000 X119.576 Y120.961 E1112.17557
G0 F9000 X118.998 Y120.088
G1 F3000 X115.79 Y132.059 E1112.58778
G0 F9000 X124.522 Y132.06
G1 F3000 X130.788 Y130.381 E1112.80354
G0 F9000 X129.063 Y132.059
G1 F3000 X116.337 Y119.332 E1113.40215
G0 F9000 X116.4 Y117.849
G0 X116.323 Y115.621
G1 F3000 X119.001 Y114.904 E1113.49436
G0 F9000 X119.554 Y114.064
G1 F3000 X108.43 Y102.94 E1114.0176
G0 F9000 X111.17 Y102.938
G1 F3000 X108.57 Y112.643 E1114.35177
G0 F9000 X109.313 Y112.309
G1 F3000 X104.209 Y107.205 E1114.59185
G0 F9000 X104.209 Y106.444
G1 F3000 X117.291 Y102.939 E1115.0423
G0 F9000 X117.382 Y102.938
G1 F3000 X114.622 Y113.237 E1115.39694
G0 F9000 X120.945 Y112.823
G1 F3000 X123.593 Y102.938 E1115.7373
G0 F9000 X125.401 Y102.94
G1 F3000 X130.79 Y108.329 E1115.99079
G0 F9000 X130.788 Y105.534
G1 F3000 X104.209 Y112.656 E1116.90599
G0 F9000 X104.209 Y115.69
G1 F3000 X105.657 Y117.137 E1116.97408
G0 F9000 X105.726 Y118.461
G1 F3000 X104.21 Y118.867 E1117.02628
G0 F9000 X106.486 Y120.418
G1 F3000 X104.209 Y128.917 E1117.31893
G0 F9000 X104.209 Y105.735
G1 F3000 X104.958 Y102.938 E1117.41523
G0 F9000 X116.915 Y102.94
G1 F3000 X126.893 Y112.918 E1117.88457
G0 F9000 X126.749 Y112.828
G1 F3000 X130.788 Y111.746 E1118.02364
G0 F9000 X128.443 Y114.468
G1 F3000 X130.79 Y116.814 E1118.13401
G0 F9000 X130.789 Y117.957
G1 F3000 X129.281 Y118.361 E1118.18594
G0 F9000 X130.789 Y122.447
G1 F3000 X128.214 Y132.06 E1118.51694
G0 F9000 X129.116 Y117.5
G0 X128.969 Y116.263
G0 X128.534 Y115.096
G0 X128.142 Y114.511
G0 X127.095 Y113.05
G1 F3000 X129.805 Y102.938 E1118.86514
G0 F9000 X129.805 Y103.06
;MESH:NONMESH
G0 F300 X129.805 Y103.06 Z5.69
G0 F9000 X129.079 Y118.123
G0 X128.787 Y119.333
G0 X128.218 Y120.442
G0 X127.403 Y121.386
G0 X126.393 Y122.111
G0 X125.354 Y122.532
G0 X123.368 Y122.906
;TIME_ELAPSED:1361.092653
;LAYER:22
;TYPE:WALL-INNER
;MESH:expander_adapter_5.stl
G1 F1500 X124.011 Y122.925 E1118.88653
G1 X124.652 Y122.867 E1118.90794
G1 X125.281 Y122.735 E1118.92931
G1 X125.89 Y122.529 E1118.9507
G1 X126.471 Y122.252 E1118.97211
G1 X127.014 Y121.91 E1118.99345
G1 X127.512 Y121.505 E1119.0148
G1 X127.961 Y121.044 E1119.0362
G1 X128.352 Y120.531 E1119.05766
G1 X128.677 Y119.978 E1119.07899
G1 X128.938 Y119.39 E1119.10039
G1 X129.126 Y118.775 E1119.12178
G1 X129.239 Y118.142 E1119.14316
G1 X129.277 Y117.5 E1119.16455
G1 X129.239 Y116.858 E1119.18594
G1 X129.126 Y116.225 E1119.20733
G1 X128.938 Y115.61 E1119.22872
G1 X128.677 Y115.022 E1119.25012
G1 X128.352 Y114.469 E1119.27145
G1 X127.961 Y113.956 E1119.2929
G1 X127.512 Y113.495 E1119.31431
G1 X127.014 Y113.09 E1119.33566
G1 X126.471 Y112.748 E1119.357
G1 X125.89 Y112.471 E1119.37841
G1 X125.281 Y112.265 E1119.39979
G1 X124.652 Y112.133 E1119.42117
G1 X124.011 Y112.075 E1119.44257
G1 X123.368 Y112.094 E1119.46397
G1 X122.732 Y112.189 E1119.48536
G1 X122.112 Y112.358 E1119.50673
G1 X121.516 Y112.6 E1119.52813
G1 X120.953 Y112.911 E1119.54952
G1 X120.431 Y113.285 E1119.57088
G1 X119.955 Y113.72 E1119.59232
G1 X119.536 Y114.208 E1119.61372
G1 X119.177 Y114.74 E1119.63506
G1 X118.884 Y115.312 E1119.65644
G1 X118.659 Y115.915 E1119.67785
G1 X118.509 Y116.54 E1119.69922
G1 X118.432 Y117.178 E1119.7206
G1 X118.432 Y117.822 E1119.74202
G1 X118.509 Y118.46 E1119.76339
G1 X118.659 Y119.085 E1119.78477
G1 X118.884 Y119.688 E1119.80618
G1 X119.177 Y120.26 E1119.82755
G1 X119.536 Y120.792 E1119.8489
G1 X119.955 Y121.28 E1119.87029
G1 X120.431 Y121.715 E1119.89174
G1 X120.953 Y122.089 E1119.9131
G1 X121.516 Y122.4 E1119.93449
G1 X122.112 Y122.642 E1119.95588
G1 X122.732 Y122.811 E1119.97726
G1 X123.368 Y122.906 E1119.99864
G0 F9000 X123.403 Y122.507
;TYPE:WALL-OUTER
G1 F1500 X123.999 Y122.524 E1120.01848
G1 X124.593 Y122.471 E1120.03831
G1 X125.175 Y122.348 E1120.0581
G1 X125.739 Y122.158 E1120.07789
G1 X126.277 Y121.901 E1120.09772
G1 X126.78 Y121.584 E1120.1175
G1 X127.242 Y121.209 E1120.13729
G1 X127.658 Y120.782 E1120.15711
G1 X128.019 Y120.308 E1120.17693
G1 X128.321 Y119.795 E1120.19673
G1 X128.562 Y119.25 E1120.21655
G1 X128.736 Y118.681 E1120.23634
G1 X128.841 Y118.095 E1120.25614
G1 X128.876 Y117.5 E1120.27597
G1 X128.841 Y116.905 E1120.29579
G1 X128.736 Y116.319 E1120.31559
G1 X128.562 Y115.75 E1120.33538
G1 X128.321 Y115.205 E1120.3552
G1 X128.019 Y114.692 E1120.375
G1 X127.658 Y114.218 E1120.39482
G1 X127.242 Y113.791 E1120.41465
G1 X126.78 Y113.416 E1120.43444
G1 X126.277 Y113.099 E1120.45421
G1 X125.739 Y112.842 E1120.47404
G1 X125.175 Y112.652 E1120.49384
G1 X124.593 Y112.529 E1120.51362
G1 X123.999 Y112.476 E1120.53346
G1 X123.403 Y112.493 E1120.55329
G1 X122.815 Y112.581 E1120.57306
G1 X122.24 Y112.738 E1120.59289
G1 X121.689 Y112.962 E1120.61267
G1 X121.167 Y113.25 E1120.6325
G1 X120.683 Y113.596 E1120.65229
G1 X120.243 Y113.999 E1120.67213
G1 X119.855 Y114.451 E1120.69195
G1 X119.522 Y114.944 E1120.71173
G1 X119.251 Y115.474 E1120.73153
G1 X119.042 Y116.032 E1120.75135
G1 X118.903 Y116.611 E1120.77115
G1 X118.832 Y117.202 E1120.79095
G1 X118.832 Y117.798 E1120.81078
G1 X118.903 Y118.389 E1120.83057
G1 X119.042 Y118.968 E1120.85038
G1 X119.251 Y119.526 E1120.8702
G1 X119.522 Y120.056 E1120.89
G1 X119.855 Y120.549 E1120.90978
G1 X120.243 Y121.001 E1120.9296
G1 X120.683 Y121.404 E1120.94944
G1 X121.167 Y121.75 E1120.96923
G1 X121.689 Y122.038 E1120.98906
G1 X122.24 Y122.262 E1121.00884
G1 X122.815 Y122.419 E1121.02867
G1 X123.403 Y122.507 E1121.04844
G0 F9000 X123.365 Y122.945
G0 X111.311 Y122.925
;TYPE:WALL-INNER
G1 F1500 X111.952 Y122.867 E1121.06985
G1 X112.581 Y122.735 E1121.09122
G1 X113.19 Y122.529 E1121.11261
G1 X113.771 Y122.252 E1121.13401
G1 X114.314 Y121.91 E1121.15536
G1 X114.812 Y121.505 E1121.17671
G1 X115.261 Y121.044 E1121.19811
G1 X115.652 Y120.531 E1121.21956
G1 X115.977 Y119.978 E1121.2409
G1 X116.238 Y119.39 E1121.2623
G1 X116.426 Y118.775 E1121.28368
G1 X116.539 Y118.142 E1121.30507
G1 X116.577 Y117.5 E1121.32646
G1 X116.539 Y116.858 E1121.34785
G1 X116.426 Y116.225 E1121.36924
G1 X116.238 Y115.61 E1121.39063
G1 X115.977 Y115.022 E1121.41203
G1 X115.652 Y114.469 E1121.43336
G1 X115.261 Y113.956 E1121.45481
G1 X114.812 Y113.495 E1121.47622
G1 X114.314 Y113.09 E1121.49757
G1 X113.771 Y112.748 E1121.51891
G1 X113.19 Y112.471 E1121.54032
G1 X112.581 Y112.265 E1121.5617
G1 X111.952 Y112.133 E1121.58308
G1 X111.311 Y112.075 E1121.60448
G1 X110.668 Y112.094 E1121.62588
G1 X110.032 Y112.189 E1121.64727
G1 X109.412 Y112.358 E1121.66864
G1 X108.816 Y112.6 E1121.69004
G1 X108.253 Y112.911 E1121.71143
G1 X107.731 Y113.285 E1121.73279
G1 X107.255 Y113.72 E1121.75423
G1 X106.836 Y114.208 E1121.77563
G1 X106.477 Y114.74 E1121.79697
G1 X106.184 Y115.312 E1121.81835
G1 X105.959 Y115.915 E1121.83975
G1 X105.809 Y116.54 E1121.86113
G1 X105.732 Y117.178 E1121.88251
G1 X105.732 Y117.822 E1121.90393
G1 X105.809 Y118.46 E1121.9253
G1 X105.959 Y119.085 E1121.94668
G1 X106.184 Y119.688 E1121.96808
G1 X106.477 Y120.26 E1121.98946
G1 X106.836 Y120.792 E1122.01081
G1 X107.255 Y121.28 E1122.0322
G1 X107.731 Y121.715 E1122.05365
G1 X108.253 Y122.089 E1122.075
G1 X108.816 Y122.4 E1122.0964
G1 X109.412 Y122.642 E1122.11779
G1 X110.032 Y122.811 E1122.13917
G1 X110.668 Y122.906 E1122.16055
G1 X111.311 Y122.925 E1122.18195
G0 F9000 X111.299 Y122.524
;TYPE:WALL-OUTER
G1 F1500 X111.893 Y122.471 E1122.20178
G1 X112.475 Y122.348 E1122.22157
G1 X113.039 Y122.158 E1122.24136
G1 X113.577 Y121.901 E1122.26119
G1 X114.08 Y121.584 E1122.28097
G1 X114.542 Y121.209 E1122.30076
G1 X114.958 Y120.782 E1122.32059
G1 X115.319 Y120.308 E1122.34041
G1 X115.621 Y119.795 E1122.3602
G1 X115.862 Y119.25 E1122.38002
G1 X116.036 Y118.681 E1122.39981
G1 X116.141 Y118.095 E1122.41962
G1 X116.176 Y117.5 E1122.43944
G1 X116.141 Y116.905 E1122.45926
G1 X116.036 Y116.319 E1122.47906
G1 X115.862 Y115.75 E1122.49885
G1 X115.621 Y115.205 E1122.51867
G1 X115.319 Y114.692 E1122.53847
G1 X114.958 Y114.218 E1122.55829
G1 X114.542 Y113.791 E1122.57812
G1 X114.08 Y113.416 E1122.59791
G1 X113.577 Y113.099 E1122.61768
G1 X113.039 Y112.842 E1122.63752
G1 X112.475 Y112.652 E1122.65731
G1 X111.893 Y112.529 E1122.67709
G1 X111.299 Y112.476 E1122.69693
G1 X110.703 Y112.493 E1122.71676
G1 X110.115 Y112.581 E1122.73654
G1 X109.54 Y112.738 E1122.75636
G1 X108.989 Y112.962 E1122.77614
G1 X108.467 Y113.25 E1122.79597
G1 X107.983 Y113.596 E1122.81576
G1 X107.543 Y113.999 E1122.83561
G1 X107.155 Y114.451 E1122.85542
G1 X106.822 Y114.944 E1122.87521
G1 X106.551 Y115.474 E1122.895
G1 X106.342 Y116.032 E1122.91482
G1 X106.203 Y116.611 E1122.93463
G1 X106.132 Y117.202 E1122.95443
G1 X106.132 Y117.798 E1122.97425
G1 X106.203 Y118.389 E1122.99405
G1 X106.342 Y118.968 E1123.01385
G1 X106.551 Y119.526 E1123.03367
G1 X106.822 Y120.056 E1123.05347
G1 X107.155 Y120.549 E1123.07326
G1 X107.543 Y121.001 E1123.09307
G1 X107.983 Y121.404 E1123.11291
G1 X108.467 Y121.75 E1123.1327
G1 X108.989 Y122.038 E1123.15253
G1 X109.54 Y122.262 E1123.17231
G1 X110.115 Y122.419 E1123.19214
G1 X110.703 Y122.507 E1123.21191
G1 X111.299 Y122.524 E1123.23174
G0 F9000 X111.312 Y122.963
G0 X104.13 Y132.14
;TYPE:WALL-INNER
G1 F1500 X104.13 Y102.86 E1124.2056
G1 X130.87 Y102.86 E1125.09498
G1 X130.87 Y132.14 E1126.06883
G1 X104.13 Y132.14 E1126.95821
G0 F9000 X103.73 Y132.54
;TYPE:WALL-OUTER
G1 F1500 X103.73 Y102.46 E1127.95867
G1 X131.27 Y102.46 E1128.87466
G1 X131.27 Y132.54 E1129.87512
G1 X103.73 Y132.54 E1130.79111
G0 F9000 X104 Y132.27
G0 X104.21 Y131.437
;TYPE:FILL
G1 F3000 X130.788 Y124.315 E1131.70628
G0 F9000 X130.79 Y125.1
G1 F3000 X127.393 Y121.704 E1131.86604
G0 F9000 X124.289 Y122.979
G1 F3000 X121.856 Y132.059 E1132.1787
G0 F9000 X120.778 Y132.059
G1 F3000 X111.691 Y122.972 E1132.60612
G0 F9000 X111.873 Y122.954
G1 F3000 X109.433 Y132.06 E1132.91968
G0 F9000 X112.292 Y132.059
G1 F3000 X104.209 Y123.976 E1133.29988
G0 F9000 X104.209 Y125.225
G1 F3000 X119.678 Y121.08 E1133.83253
G0 F9000 X118.902 Y119.9
G1 F3000 X115.644 Y132.059 E1134.2512
G0 F9000 X125.067 Y132.06
G1 F3000 X130.788 Y130.527 E1134.4482
G0 F9000 X129.263 Y132.059
G1 F3000 X116.384 Y119.18 E1135.05399
G0 F9000 X116.392 Y118.704
G0 X116.365 Y115.756
G1 F3000 X118.915 Y115.073 E1135.14179
G0 F9000 X119.646 Y113.956
G1 F3000 X108.629 Y102.94 E1135.65997
G0 F9000 X111.024 Y102.938
G1 F3000 X108.398 Y112.738 E1135.99742
G0 F9000 X109.463 Y112.259
G1 F3000 X104.209 Y107.005 E1136.24455
G0 F9000 X104.209 Y106.59
G1 F3000 X117.835 Y102.939 E1136.71374
G0 F9000 X117.236 Y102.938
G1 F3000 X114.503 Y113.138 E1137.06496
G0 F9000 X120.766 Y112.944
G1 F3000 X123.447 Y102.939 E1137.40947
G0 F9000 X125.6 Y102.94
G1 F3000 X130.79 Y108.13 E1137.65359
G0 F9000 X130.788 Y105.68
G1 F3000 X104.21 Y112.802 E1138.56877
G0 F9000 X104.209 Y115.491
G1 F3000 X105.678 Y116.959 E1138.63784
G0 F9000 X105.758 Y118.598
G1 F3000 X104.209 Y119.013 E1138.69118
G0 F9000 X106.384 Y120.254
G1 F3000 X104.209 Y128.372 E1138.97071
G0 F9000 X104.209 Y105.19
G1 F3000 X104.813 Y102.938 E1139.04825
G0 F9000 X117.115 Y102.94
G1 F3000 X130.79 Y116.615 E1139.69148
G0 F9000 X130.788 Y118.103
G1 F3000 X129.254 Y118.514 E1139.7443
G0 F9000 X130.789 Y121.902
G1 F3000 X128.068 Y132.06 E1140.09407
G0 F9000 X129.116 Y117.5
G0 X128.969 Y116.263
G0 X128.534 Y115.096
G0 X128.142 Y114.511
G0 X126.972 Y112.966
G1 F3000 X129.659 Y102.938 E1140.43937
G0 F9000 X130.789 Y111.891
G1 F3000 X126.912 Y112.93 E1140.57287
G0 F9000 X126.977 Y112.83
;MESH:NONMESH
G0 F300 X126.977 Y112.83 Z5.89
G0 F9000 X128.218 Y114.558
G0 X128.787 Y115.667
G0 X129.079 Y116.877
G0 X129.079 Y118.123
G0 X128.787 Y119.333
G0 X128.218 Y120.442
G0 X127.403 Y121.386
G0 X126.393 Y122.111
G0 X125.354 Y122.532
G0 X123.368 Y122.906
;TIME_ELAPSED:1388.817594
;LAYER:23
;TYPE:WALL-INNER
;MESH:expander_adapter_5.stl
G1 F1500 X124.011 Y122.925 E1140.59427
G1 X124.652 Y122.867 E1140.61567
G1 X125.281 Y122.735 E1140.63705
G1 X125.89 Y122.529 E1140.65843
G1 X126.471 Y122.252 E1140.67984
G1 X127.014 Y121.91 E1140.70118
G1 X127.512 Y121.505 E1140.72253
G1 X127.961 Y121.044 E1140.74394
G1 X128.352 Y120.531 E1140.76539
G1 X128.677 Y119.978 E1140.78672
G1 X128.938 Y119.39 E1140.80812
G1 X129.126 Y118.775 E1140.82951
G1 X129.239 Y118.142 E1140.8509
G1 X129.277 Y117.5 E1140.87229
G1 X129.239 Y116.858 E1140.89368
G1 X129.126 Y116.225 E1140.91507
G1 X128.938 Y115.61 E1140.93645
G1 X128.677 Y115.022 E1140.95785
G1 X128.352 Y114.469 E1140.97919
G1 X127.961 Y113.956 E1141.00064
G1 X127.512 Y113.495 E1141.02204
G1 X127.014 Y113.09 E1141.04339
G1 X126.471 Y112.748 E1141.06474
G1 X125.89 Y112.471 E1141.08614
G1 X125.281 Y112.265 E1141.10753
G1 X124.652 Y112.133 E1141.1289
G1 X124.011 Y112.075 E1141.15031
G1 X123.368 Y112.094 E1141.17171
G1 X122.732 Y112.189 E1141.19309
G1 X122.112 Y112.358 E1141.21447
G1 X121.516 Y112.6 E1141.23586
G1 X120.953 Y112.911 E1141.25725
G1 X120.431 Y113.285 E1141.27861
G1 X119.955 Y113.72 E1141.30006
G1 X119.536 Y114.208 E1141.32145
G1 X119.177 Y114.74 E1141.3428
G1 X118.884 Y115.312 E1141.36417
G1 X118.659 Y115.915 E1141.38558
G1 X118.509 Y116.54 E1141.40696
G1 X118.432 Y117.178 E1141.42833
G1 X118.432 Y117.822 E1141.44975
G1 X118.509 Y118.46 E1141.47113
G1 X118.659 Y119.085 E1141.4925
G1 X118.884 Y119.688 E1141.51391
G1 X119.177 Y120.26 E1141.53529
G1 X119.536 Y120.792 E1141.55663
G1 X119.955 Y121.28 E1141.57803
G1 X120.431 Y121.715 E1141.59947
G1 X120.953 Y122.089 E1141.62083
G1 X121.516 Y122.4 E1141.64222
G1 X122.112 Y122.642 E1141.66362
G1 X122.732 Y122.811 E1141.68499
G1 X123.368 Y122.906 E1141.70638
G0 F9000 X123.403 Y122.507
;TYPE:WALL-OUTER
G1 F1500 X123.999 Y122.524 E1141.72621
G1 X124.593 Y122.471 E1141.74605
G1 X125.175 Y122.348 E1141.76583
G1 X125.739 Y122.158 E1141.78563
G1 X126.277 Y121.901 E1141.80546
G1 X126.78 Y121.584 E1141.82523
G1 X127.242 Y121.209 E1141.84502
G1 X127.658 Y120.782 E1141.86485
G1 X128.019 Y120.308 E1141.88467
G1 X128.321 Y119.795 E1141.90447
G1 X128.562 Y119.25 E1141.92429
G1 X128.736 Y118.681 E1141.94408
G1 X128.841 Y118.095 E1141.96388
G1 X128.876 Y117.5 E1141.9837
G1 X128.841 Y116.905 E1142.00353
G1 X128.736 Y116.319 E1142.02333
G1 X128.562 Y115.75 E1142.04312
G1 X128.321 Y115.205 E1142.06294
G1 X128.019 Y114.692 E1142.08274
G1 X127.658 Y114.218 E1142.10255
G1 X127.242 Y113.791 E1142.12238
G1 X126.78 Y113.416 E1142.14217
G1 X126.277 Y113.099 E1142.16195
G1 X125.739 Y112.842 E1142.18178
G1 X125.175 Y112.652 E1142.20157
G1 X124.593 Y112.529 E1142.22136
G1 X123.999 Y112.476 E1142.24119
G1 X123.403 Y112.493 E1142.26102
G1 X122.815 Y112.581 E1142.2808
G1 X122.24 Y112.738 E1142.30062
G1 X121.689 Y112.962 E1142.32041
G1 X121.167 Y113.25 E1142.34023
G1 X120.683 Y113.596 E1142.36002
G1 X120.243 Y113.999 E1142.37987
G1 X119.855 Y114.451 E1142.39968
G1 X119.522 Y114.944 E1142.41947
G1 X119.251 Y115.474 E1142.43927
G1 X119.042 Y116.032 E1142.45908
G1 X118.903 Y116.611 E1142.47889
G1 X118.832 Y117.202 E1142.49869
G1 X118.832 Y117.798 E1142.51851
G1 X118.903 Y118.389 E1142.53831
G1 X119.042 Y118.968 E1142.55811
G1 X119.251 Y119.526 E1142.57793
G1 X119.522 Y120.056 E1142.59773
G1 X119.855 Y120.549 E1142.61752
G1 X120.243 Y121.001 E1142.63733
G1 X120.683 Y121.404 E1142.65718
G1 X121.167 Y121.75 E1142.67696
G1 X121.689 Y122.038 E1142.69679
G1 X122.24 Y122.262 E1142.71658
G1 X122.815 Y122.419 E1142.7364
G1 X123.403 Y122.507 E1142.75618
G0 F9000 X123.365 Y122.945
G0 X111.311 Y122.925
;TYPE:WALL-INNER
G1 F1500 X111.952 Y122.867 E1142.77758
G1 X112.581 Y122.735 E1142.79896
G1 X113.19 Y122.529 E1142.82034
G1 X113.771 Y122.252 E1142.84175
G1 X114.314 Y121.91 E1142.86309
G1 X114.812 Y121.505 E1142.88444
G1 X115.261 Y121.044 E1142.90585
G1 X115.652 Y120.531 E1142.9273
G1 X115.977 Y119.978 E1142.94863
G1 X116.238 Y119.39 E1142.97003
G1 X116.426 Y118.775 E1142.99142
G1 X116.539 Y118.142 E1143.01281
G1 X116.577 Y117.5 E1143.0342
G1 X116.539 Y116.858 E1143.05559
G1 X116.426 Y116.225 E1143.07697
G1 X116.238 Y115.61 E1143.09836
G1 X115.977 Y115.022 E1143.11976
G1 X115.652 Y114.469 E1143.14109
G1 X115.261 Y113.956 E1143.16255
G1 X114.812 Y113.495 E1143.18395
G1 X114.314 Y113.09 E1143.2053
G1 X113.771 Y112.748 E1143.22664
G1 X113.19 Y112.471 E1143.24805
G1 X112.581 Y112.265 E1143.26944
G1 X111.952 Y112.133 E1143.29081
G1 X111.311 Y112.075 E1143.31222
G1 X110.668 Y112.094 E1143.33361
G1 X110.032 Y112.189 E1143.355
G1 X109.412 Y112.358 E1143.37638
G1 X108.816 Y112.6 E1143.39777
G1 X108.253 Y112.911 E1143.41916
G1 X107.731 Y113.285 E1143.44052
G1 X107.255 Y113.72 E1143.46197
G1 X106.836 Y114.208 E1143.48336
G1 X106.477 Y114.74 E1143.50471
G1 X106.184 Y115.312 E1143.52608
G1 X105.959 Y115.915 E1143.54749
G1 X105.809 Y116.54 E1143.56887
G1 X105.732 Y117.178 E1143.59024
G1 X105.732 Y117.822 E1143.61166
G1 X105.809 Y118.46 E1143.63304
G1 X105.959 Y119.085 E1143.65441
G1 X106.184 Y119.688 E1143.67582
G1 X106.477 Y120.26 E1143.6972
G1 X106.836 Y120.792 E1143.71854
G1 X107.255 Y121.28 E1143.73993
G1 X107.731 Y121.715 E1143.76138
G1 X108.253 Y122.089 E1143.78274
G1 X108.816 Y122.4 E1143.80413
G1 X109.412 Y122.642 E1143.82553
G1 X110.032 Y122.811 E1143.8469
G1 X110.668 Y122.906 E1143.86829
G1 X111.311 Y122.925 E1143.88968
G0 F9000 X111.299 Y122.524
;TYPE:WALL-OUTER
G1 F1500 X111.893 Y122.471 E1143.90952
G1 X112.475 Y122.348 E1143.9293
G1 X113.039 Y122.158 E1143.9491
G1 X113.577 Y121.901 E1143.96893
G1 X114.08 Y121.584 E1143.9887
G1 X114.542 Y121.209 E1144.0085
G1 X114.958 Y120.782 E1144.02832
G1 X115.319 Y120.308 E1144.04814
G1 X115.621 Y119.795 E1144.06794
G1 X115.862 Y119.25 E1144.08776
G1 X116.036 Y118.681 E1144.10755
G1 X116.141 Y118.095 E1144.12735
G1 X116.176 Y117.5 E1144.14717
G1 X116.141 Y116.905 E1144.167
G1 X116.036 Y116.319 E1144.1868
G1 X115.862 Y115.75 E1144.20659
G1 X115.621 Y115.205 E1144.22641
G1 X115.319 Y114.692 E1144.24621
G1 X114.958 Y114.218 E1144.26603
G1 X114.542 Y113.791 E1144.28585
G1 X114.08 Y113.416 E1144.30564
G1 X113.577 Y113.099 E1144.32542
G1 X113.039 Y112.842 E1144.34525
G1 X112.475 Y112.652 E1144.36505
G1 X111.893 Y112.529 E1144.38483
G1 X111.299 Y112.476 E1144.40467
G1 X110.703 Y112.493 E1144.4245
G1 X110.115 Y112.581 E1144.44427
G1 X109.54 Y112.738 E1144.4641
G1 X108.989 Y112.962 E1144.48388
G1 X108.467 Y113.25 E1144.50371
G1 X107.983 Y113.596 E1144.5235
G1 X107.543 Y113.999 E1144.54334
G1 X107.155 Y114.451 E1144.56315
G1 X106.822 Y114.944 E1144.58294
G1 X106.551 Y115.474 E1144.60274
G1 X106.342 Y116.032 E1144.62256
G1 X106.203 Y116.611 E1144.64236
G1 X106.132 Y117.202 E1144.66216
G1 X106.132 Y117.798 E1144.68198
G1 X106.203 Y118.389 E1144.70178
G1 X106.342 Y118.968 E1144.72159
G1 X106.551 Y119.526 E1144.7414
G1 X106.822 Y120.056 E1144.7612
G1 X107.155 Y120.549 E1144.78099
G1 X107.543 Y121.001 E1144.8008
G1 X107.983 Y121.404 E1144.82065
G1 X108.467 Y121.75 E1144.84044
G1 X108.989 Y122.038 E1144.86027
G1 X109.54 Y122.262 E1144.88005
G1 X110.115 Y122.419 E1144.89987
G1 X110.703 Y122.507 E1144.91965
G1 X111.299 Y122.524 E1144.93948
G0 F9000 X111.312 Y122.963
G0 X104.13 Y132.14
;TYPE:WALL-INNER
G1 F1500 X104.13 Y102.86 E1145.91334
G1 X130.87 Y102.86 E1146.80271
G1 X130.87 Y132.14 E1147.77657
G1 X104.13 Y132.14 E1148.66595
G0 F9000 X103.73 Y132.54
;TYPE:WALL-OUTER
G1 F1500 X103.73 Y102.46 E1149.66641
G1 X131.27 Y102.46 E1150.58239
G1 X131.27 Y132.54 E1151.58286
G1 X103.73 Y132.54 E1152.49884
G0 F9000 X104 Y132.27
G0 X104.21 Y131.583
;TYPE:FILL
G1 F3000 X130.788 Y124.461 E1153.41402
G0 F9000 X130.79 Y124.901
G1 F3000 X127.503 Y121.614 E1153.56863
G0 F9000 X130.789 Y121.358
G1 F3000 X127.922 Y132.06 E1153.93713
G0 F9000 X129.462 Y132.059
G1 F3000 X116.431 Y119.027 E1154.55009
G0 F9000 X118.806 Y119.714
G1 F3000 X115.498 Y132.06 E1154.97521
G0 F9000 X112.492 Y132.059
G1 F3000 X104.209 Y123.776 E1155.36481
G0 F9000 X104.209 Y125.371
G1 F3000 X119.781 Y121.199 E1155.90101
G0 F9000 X121.586 Y122.255
G0 X122.254 Y122.481
G0 X124.139 Y122.993
G1 F3000 X121.71 Y132.059 E1156.21318
G0 F9000 X120.977 Y132.059
G1 F3000 X111.873 Y122.955 E1156.6414
G0 F9000 X111.723 Y122.968
G1 F3000 X109.287 Y132.059 E1156.95444
G0 F9000 X104.209 Y127.828
G1 F3000 X106.288 Y120.067 E1157.22167
G0 F9000 X105.791 Y118.735
G1 F3000 X104.209 Y119.159 E1157.27614
G0 F9000 X105.699 Y116.781
G1 F3000 X104.209 Y115.291 E1157.34623
G0 F9000 X104.209 Y112.948
G1 F3000 X130.788 Y105.826 E1158.26144
G0 F9000 X130.79 Y107.93
G1 F3000 X125.799 Y102.94 E1158.49617
G0 F9000 X123.301 Y102.938
G1 F3000 X120.586 Y113.073 E1158.84515
G0 F9000 X119.737 Y113.849
G1 F3000 X108.829 Y102.94 E1159.35825
G0 F9000 X110.878 Y102.939
G1 F3000 X108.227 Y112.833 E1159.69894
G0 F9000 X109.619 Y112.216
G1 F3000 X104.209 Y106.806 E1159.95341
G0 F9000 X104.21 Y106.736
G1 F3000 X118.38 Y102.939 E1160.44133
G0 F9000 X117.314 Y102.94
G1 F3000 X130.79 Y116.415 E1161.07518
G0 F9000 X130.788 Y118.249
G1 F3000 X129.226 Y118.668 E1161.12897
G0 F9000 X129.079 Y116.877
G0 X128.787 Y115.667
G0 X128.327 Y114.769
G0 X127.073 Y113.033
G1 F3000 X130.789 Y112.037 E1161.25692
G0 F9000 X126.847 Y112.888
G1 F3000 X129.513 Y102.939 E1161.5995
G0 F9000 X117.09 Y102.938
G1 F3000 X114.383 Y113.04 E1161.94735
G0 F9000 X115.025 Y113.9
G0 X116.406 Y115.891
G1 F3000 X118.828 Y115.242 E1162.03075
G0 F9000 X104.209 Y104.646
G1 F3000 X104.667 Y102.938 E1162.08956
G1 F1500 E1155.58956
G0 F9000 X115.14 Y114.061
G0 X115.532 Y114.646
G0 X125.611 Y132.06
G1 F1500 E1162.08956
G1 F3000 X130.789 Y130.672 E1162.26786
G0 F9000 X130.67 Y130.672
;MESH:NONMESH
G0 F300 X130.67 Y130.672 Z6.09
G0 F9000 X123.368 Y122.906
;TIME_ELAPSED:1416.905515
;LAYER:24
;TYPE:WALL-INNER
;MESH:expander_adapter_5.stl
G1 F1500 X124.011 Y122.925 E1162.28926
G1 X124.652 Y122.867 E1162.31067
G1 X125.281 Y122.735 E1162.33204
G1 X125.89 Y122.529 E1162.35343
G1 X126.471 Y122.252 E1162.37483
G1 X127.014 Y121.91 E1162.39618
G1 X127.512 Y121.505 E1162.41753
G1 X127.961 Y121.044 E1162.43893
G1 X128.352 Y120.531 E1162.46039
G1 X128.677 Y119.978 E1162.48172
G1 X128.938 Y119.39 E1162.50312
G1 X129.126 Y118.775 E1162.52451
G1 X129.239 Y118.142 E1162.54589
G1 X129.277 Y117.5 E1162.56728
G1 X129.239 Y116.858 E1162.58867
G1 X129.126 Y116.225 E1162.61006
G1 X128.938 Y115.61 E1162.63145
G1 X128.677 Y115.022 E1162.65285
G1 X128.352 Y114.469 E1162.67418
G1 X127.961 Y113.956 E1162.69563
G1 X127.512 Y113.495 E1162.71704
G1 X127.014 Y113.09 E1162.73839
G1 X126.471 Y112.748 E1162.75973
G1 X125.89 Y112.471 E1162.78114
G1 X125.281 Y112.265 E1162.80252
G1 X124.652 Y112.133 E1162.8239
G1 X124.011 Y112.075 E1162.8453
G1 X123.368 Y112.094 E1162.8667
G1 X122.732 Y112.189 E1162.88809
G1 X122.112 Y112.358 E1162.90946
G1 X121.516 Y112.6 E1162.93086
G1 X120.953 Y112.911 E1162.95225
G1 X120.431 Y113.285 E1162.97361
G1 X119.955 Y113.72 E1162.99505
G1 X119.536 Y114.208 E1163.01645
G1 X119.177 Y114.74 E1163.03779
G1 X118.884 Y115.312 E1163.05917
G1 X118.659 Y115.915 E1163.08058
G1 X118.509 Y116.54 E1163.10195
G1 X118.432 Y117.178 E1163.12333
G1 X118.432 Y117.822 E1163.14475
G1 X118.509 Y118.46 E1163.16612
G1 X118.659 Y119.085 E1163.1875
G1 X118.884 Y119.688 E1163.20891
G1 X119.177 Y120.26 E1163.23028
G1 X119.536 Y120.792 E1163.25163
G1 X119.955 Y121.28 E1163.27302
G1 X120.431 Y121.715 E1163.29447
G1 X120.953 Y122.089 E1163.31583
G1 X121.516 Y122.4 E1163.33722
G1 X122.112 Y122.642 E1163.35861
G1 X122.732 Y122.811 E1163.37999
G1 X123.368 Y122.906 E1163.40137
G0 F9000 X123.403 Y122.507
;TYPE:WALL-OUTER
G1 F1500 X123.999 Y122.524 E1163.42121
G1 X124.593 Y122.471 E1163.44104
G1 X125.175 Y122.348 E1163.46083
G1 X125.739 Y122.158 E1163.48062
G1 X126.277 Y121.901 E1163.50045
G1 X126.78 Y121.584 E1163.52023
G1 X127.242 Y121.209 E1163.54002
G1 X127.658 Y120.782 E1163.55984
G1 X128.019 Y120.308 E1163.57966
G1 X128.321 Y119.795 E1163.59946
G1 X128.562 Y119.25 E1163.61928
G1 X128.736 Y118.681 E1163.63907
G1 X128.841 Y118.095 E1163.65887
G1 X128.876 Y117.5 E1163.6787
G1 X128.841 Y116.905 E1163.69852
G1 X128.736 Y116.319 E1163.71832
G1 X128.562 Y115.75 E1163.73811
G1 X128.321 Y115.205 E1163.75793
G1 X128.019 Y114.692 E1163.77773
G1 X127.658 Y114.218 E1163.79755
G1 X127.242 Y113.791 E1163.81737
G1 X126.78 Y113.416 E1163.83717
G1 X126.277 Y113.099 E1163.85694
G1 X125.739 Y112.842 E1163.87677
G1 X125.175 Y112.652 E1163.89657
G1 X124.593 Y112.529 E1163.91635
G1 X123.999 Y112.476 E1163.93619
G1 X123.403 Y112.493 E1163.95602
G1 X122.815 Y112.581 E1163.97579
G1 X122.24 Y112.738 E1163.99562
G1 X121.689 Y112.962 E1164.0154
G1 X121.167 Y113.25 E1164.03523
G1 X120.683 Y113.596 E1164.05502
G1 X120.243 Y113.999 E1164.07486
G1 X119.855 Y114.451 E1164.09467
G1 X119.522 Y114.944 E1164.11446
G1 X119.251 Y115.474 E1164.13426
G1 X119.042 Y116.032 E1164.15408
G1 X118.903 Y116.611 E1164.17388
G1 X118.832 Y117.202 E1164.19368
G1 X118.832 Y117.798 E1164.2135
G1 X118.903 Y118.389 E1164.2333
G1 X119.042 Y118.968 E1164.25311
G1 X119.251 Y119.526 E1164.27293
G1 X119.522 Y120.056 E1164.29272
G1 X119.855 Y120.549 E1164.31251
G1 X120.243 Y121.001 E1164.33232
G1 X120.683 Y121.404 E1164.35217
G1 X121.167 Y121.75 E1164.37196
G1 X121.689 Y122.038 E1164.39179
G1 X122.24 Y122.262 E1164.41157
G1 X122.815 Y122.419 E1164.43139
G1 X123.403 Y122.507 E1164.45117
G0 F9000 X123.365 Y122.945
G0 X111.311 Y122.925
;TYPE:WALL-INNER
G1 F1500 X111.952 Y122.867 E1164.47258
G1 X112.581 Y122.735 E1164.49395
G1 X113.19 Y122.529 E1164.51534
G1 X113.771 Y122.252 E1164.53674
G1 X114.314 Y121.91 E1164.55809
G1 X114.812 Y121.505 E1164.57944
G1 X115.261 Y121.044 E1164.60084
G1 X115.652 Y120.531 E1164.62229
G1 X115.977 Y119.978 E1164.64363
G1 X116.238 Y119.39 E1164.66503
G1 X116.426 Y118.775 E1164.68641
G1 X116.539 Y118.142 E1164.7078
G1 X116.577 Y117.5 E1164.72919
G1 X116.539 Y116.858 E1164.75058
G1 X116.426 Y116.225 E1164.77197
G1 X116.238 Y115.61 E1164.79336
G1 X115.977 Y115.022 E1164.81475
G1 X115.652 Y114.469 E1164.83609
G1 X115.261 Y113.956 E1164.85754
G1 X114.812 Y113.495 E1164.87895
G1 X114.314 Y113.09 E1164.9003
G1 X113.771 Y112.748 E1164.92164
G1 X113.19 Y112.471 E1164.94305
G1 X112.581 Y112.265 E1164.96443
G1 X111.952 Y112.133 E1164.98581
G1 X111.311 Y112.075 E1165.00721
G1 X110.668 Y112.094 E1165.02861
G1 X110.032 Y112.189 E1165.05
G1 X109.412 Y112.358 E1165.07137
G1 X108.816 Y112.6 E1165.09277
G1 X108.253 Y112.911 E1165.11416
G1 X107.731 Y113.285 E1165.13552
G1 X107.255 Y113.72 E1165.15696
G1 X106.836 Y114.208 E1165.17836
G1 X106.477 Y114.74 E1165.1997
G1 X106.184 Y115.312 E1165.22108
G1 X105.959 Y115.915 E1165.24248
G1 X105.809 Y116.54 E1165.26386
G1 X105.732 Y117.178 E1165.28524
G1 X105.732 Y117.822 E1165.30666
G1 X105.809 Y118.46 E1165.32803
G1 X105.959 Y119.085 E1165.34941
G1 X106.184 Y119.688 E1165.37081
G1 X106.477 Y120.26 E1165.39219
G1 X106.836 Y120.792 E1165.41354
G1 X107.255 Y121.28 E1165.43493
G1 X107.731 Y121.715 E1165.45638
G1 X108.253 Y122.089 E1165.47773
G1 X108.816 Y122.4 E1165.49913
G1 X109.412 Y122.642 E1165.52052
G1 X110.032 Y122.811 E1165.54189
G1 X110.668 Y122.906 E1165.56328
G1 X111.311 Y122.925 E1165.58468
G0 F9000 X111.299 Y122.524
;TYPE:WALL-OUTER
G1 F1500 X111.893 Y122.471 E1165.60451
G1 X112.475 Y122.348 E1165.6243
G1 X113.039 Y122.158 E1165.64409
G1 X113.577 Y121.901 E1165.66392
G1 X114.08 Y121.584 E1165.6837
G1 X114.542 Y121.209 E1165.70349
G1 X114.958 Y120.782 E1165.72332
G1 X115.319 Y120.308 E1165.74313
G1 X115.621 Y119.795 E1165.76293
G1 X115.862 Y119.25 E1165.78275
G1 X116.036 Y118.681 E1165.80254
G1 X116.141 Y118.095 E1165.82234
G1 X116.176 Y117.5 E1165.84217
G1 X116.141 Y116.905 E1165.86199
G1 X116.036 Y116.319 E1165.88179
G1 X115.862 Y115.75 E1165.90158
G1 X115.621 Y115.205 E1165.9214
G1 X115.319 Y114.692 E1165.9412
G1 X114.958 Y114.218 E1165.96102
G1 X114.542 Y113.791 E1165.98085
G1 X114.08 Y113.416 E1166.00064
G1 X113.577 Y113.099 E1166.02041
G1 X113.039 Y112.842 E1166.04024
G1 X112.475 Y112.652 E1166.06004
G1 X111.893 Y112.529 E1166.07982
G1 X111.299 Y112.476 E1166.09966
G1 X110.703 Y112.493 E1166.11949
G1 X110.115 Y112.581 E1166.13927
G1 X109.54 Y112.738 E1166.15909
G1 X108.989 Y112.962 E1166.17887
G1 X108.467 Y113.25 E1166.1987
G1 X107.983 Y113.596 E1166.21849
G1 X107.543 Y113.999 E1166.23834
G1 X107.155 Y114.451 E1166.25815
G1 X106.822 Y114.944 E1166.27794
G1 X106.551 Y115.474 E1166.29773
G1 X106.342 Y116.032 E1166.31755
G1 X106.203 Y116.611 E1166.33736
G1 X106.132 Y117.202 E1166.35716
G1 X106.132 Y117.798 E1166.37698
G1 X106.203 Y118.389 E1166.39678
G1 X106.342 Y118.968 E1166.41658
G1 X106.551 Y119.526 E1166.4364
G1 X106.822 Y120.056 E1166.4562
G1 X107.155 Y120.549 E1166.47599
G1 X107.543 Y121.001 E1166.4958
G1 X107.983 Y121.404 E1166.51564
G1 X108.467 Y121.75 E1166.53543
G1 X108.989 Y122.038 E1166.55526
G1 X109.54 Y122.262 E1166.57504
G1 X110.115 Y122.419 E1166.59487
G1 X110.703 Y122.507 E1166.61464
G1 X111.299 Y122.524 E1166.63447
G0 F9000 X111.312 Y122.963
G0 X104.13 Y132.14
;TYPE:WALL-INNER
G1 F1500 X104.13 Y102.86 E1167.60833
G1 X130.87 Y102.86 E1168.49771
G1 X130.87 Y132.14 E1169.47156
G1 X104.13 Y132.14 E1170.36094
G0 F9000 X103.73 Y132.54
;TYPE:WALL-OUTER
G1 F1500 X103.73 Y102.46 E1171.3614
G1 X131.27 Y102.46 E1172.27739
G1 X131.27 Y132.54 E1173.27785
G1 X103.73 Y132.54 E1174.19384
G0 F9000 X104.21 Y131.73
;TYPE:FILL
G1 F3000 X130.788 Y124.608 E1175.10901
G0 F9000 X130.79 Y124.7
G1 F3000 X127.608 Y121.518 E1175.25868
G0 F9000 X129.194 Y118.823
G1 F3000 X130.788 Y118.396 E1175.31357
G0 F9000 X130.79 Y116.215
G1 F3000 X117.515 Y102.94 E1175.93799
G0 F9000 X116.943 Y102.938
G1 F3000 X114.258 Y112.958 E1176.28301
G0 F9000 X115.278 Y114.254
G0 X116.448 Y116.027
G1 F3000 X118.76 Y115.407 E1176.36262
G0 F9000 X119.831 Y113.741
G1 F3000 X109.03 Y102.94 E1176.87067
G0 F9000 X110.731 Y102.938
G1 F3000 X108.046 Y112.959 E1177.21573
G0 F9000 X109.778 Y112.174
G1 F3000 X104.209 Y106.605 E1177.47767
G0 F9000 X104.21 Y106.883
G1 F3000 X118.929 Y102.939 E1177.9845
G0 F9000 X123.154 Y102.938
G1 F3000 X120.403 Y113.205 E1178.33803
G0 F9000 X119.315 Y114.822
G0 X118.812 Y115.962
G0 X118.593 Y117.188
G0 X118.721 Y119.484
G1 F3000 X115.351 Y132.06 E1178.77107
G0 F9000 X112.693 Y132.059
G1 F3000 X104.209 Y123.576 E1179.1701
G0 F9000 X104.209 Y125.518
G1 F3000 X119.883 Y121.318 E1179.70981
G0 F9000 X116.478 Y118.873
G1 F3000 X129.663 Y132.059 E1180.33002
G0 F9000 X130.789 Y130.819
G1 F3000 X126.16 Y132.06 E1180.48942
G0 F9000 X127.775 Y132.06
G1 F3000 X130.789 Y120.809 E1180.87682
G0 F9000 X123.99 Y123.003
G1 F3000 X121.563 Y132.059 E1181.18866
G0 F9000 X121.178 Y132.059
G1 F3000 X112.048 Y122.929 E1181.6181
G0 F9000 X111.572 Y122.981
G1 F3000 X109.14 Y132.059 E1181.93069
G0 F9000 X104.209 Y127.279
G1 F3000 X106.192 Y119.88 E1182.18546
G0 F9000 X105.824 Y118.874
G1 F3000 X104.209 Y119.306 E1182.24107
G0 F9000 X105.72 Y116.601
G1 F3000 X104.209 Y115.09 E1182.31214
G0 F9000 X104.21 Y113.095
G1 F3000 X130.788 Y105.973 E1183.22731
G0 F9000 X130.79 Y107.729
G1 F3000 X126 Y102.94 E1183.4526
G0 F9000 X129.366 Y102.939
G1 F3000 X126.721 Y112.808 E1183.79243
G0 F9000 X127.208 Y113.144
G1 F3000 X130.789 Y112.184 E1183.91574
G0 F9000 X104.209 Y104.097
G1 F3000 X104.52 Y102.938 E1183.95565
G0 F9000 X104.52 Y103.06
;MESH:NONMESH
G0 F300 X104.52 Y103.06 Z6.29
G0 F9000 X115.14 Y114.061
G0 X119.665 Y120.695
G0 X120.532 Y121.591
G0 X121.586 Y122.255
G0 X123.368 Y122.906
;TIME_ELAPSED:1444.172509
;LAYER:25
;TYPE:WALL-INNER
;MESH:expander_adapter_5.stl
G1 F1500 X124.011 Y122.925 E1183.97704
G1 X124.652 Y122.867 E1183.99845
G1 X125.281 Y122.735 E1184.01983
G1 X125.89 Y122.529 E1184.04121
G1 X126.471 Y122.252 E1184.06262
G1 X127.014 Y121.91 E1184.08396
G1 X127.512 Y121.505 E1184.10531
G1 X127.961 Y121.044 E1184.12672
G1 X128.352 Y120.531 E1184.14817
G1 X128.677 Y119.978 E1184.1695
G1 X128.938 Y119.39 E1184.1909
G1 X129.126 Y118.775 E1184.21229
G1 X129.239 Y118.142 E1184.23368
G1 X129.277 Y117.5 E1184.25507
G1 X129.239 Y116.858 E1184.27646
G1 X129.126 Y116.225 E1184.29784
G1 X128.938 Y115.61 E1184.31923
G1 X128.677 Y115.022 E1184.34063
G1 X128.352 Y114.469 E1184.36196
G1 X127.961 Y113.956 E1184.38342
G1 X127.512 Y113.495 E1184.40482
G1 X127.014 Y113.09 E1184.42617
G1 X126.471 Y112.748 E1184.44751
G1 X125.89 Y112.471 E1184.46892
G1 X125.281 Y112.265 E1184.4903
G1 X124.652 Y112.133 E1184.51168
G1 X124.011 Y112.075 E1184.53309
G1 X123.368 Y112.094 E1184.55448
G1 X122.732 Y112.189 E1184.57587
G1 X122.112 Y112.358 E1184.59725
G1 X121.516 Y112.6 E1184.61864
G1 X120.953 Y112.911 E1184.64003
G1 X120.431 Y113.285 E1184.66139
G1 X119.955 Y113.72 E1184.68284
G1 X119.536 Y114.208 E1184.70423
G1 X119.177 Y114.74 E1184.72558
G1 X118.884 Y115.312 E1184.74695
G1 X118.659 Y115.915 E1184.76836
G1 X118.509 Y116.54 E1184.78974
G1 X118.432 Y117.178 E1184.81111
G1 X118.432 Y117.822 E1184.83253
G1 X118.509 Y118.46 E1184.8539
G1 X118.659 Y119.085 E1184.87528
G1 X118.884 Y119.688 E1184.89669
G1 X119.177 Y120.26 E1184.91806
G1 X119.536 Y120.792 E1184.93941
G1 X119.955 Y121.28 E1184.9608
G1 X120.431 Y121.715 E1184.98225
G1 X120.953 Y122.089 E1185.00361
G1 X121.516 Y122.4 E1185.025
G1 X122.112 Y122.642 E1185.0464
G1 X122.732 Y122.811 E1185.06777
G1 X123.368 Y122.906 E1185.08916
G0 F9000 X123.403 Y122.507
;TYPE:WALL-OUTER
G1 F1500 X123.999 Y122.524 E1185.10899
G1 X124.593 Y122.471 E1185.12882
G1 X125.175 Y122.348 E1185.14861
G1 X125.739 Y122.158 E1185.1684
G1 X126.277 Y121.901 E1185.18823
G1 X126.78 Y121.584 E1185.20801
G1 X127.242 Y121.209 E1185.2278
G1 X127.658 Y120.782 E1185.24763
G1 X128.019 Y120.308 E1185.26744
G1 X128.321 Y119.795 E1185.28724
G1 X128.562 Y119.25 E1185.30706
G1 X128.736 Y118.681 E1185.32685
G1 X128.841 Y118.095 E1185.34666
G1 X128.876 Y117.5 E1185.36648
G1 X128.841 Y116.905 E1185.3863
G1 X128.736 Y116.319 E1185.4061
G1 X128.562 Y115.75 E1185.42589
G1 X128.321 Y115.205 E1185.44571
G1 X128.019 Y114.692 E1185.46551
G1 X127.658 Y114.218 E1185.48533
G1 X127.242 Y113.791 E1185.50516
G1 X126.78 Y113.416 E1185.52495
G1 X126.277 Y113.099 E1185.54472
G1 X125.739 Y112.842 E1185.56456
G1 X125.175 Y112.652 E1185.58435
G1 X124.593 Y112.529 E1185.60413
G1 X123.999 Y112.476 E1185.62397
G1 X123.403 Y112.493 E1185.6438
G1 X122.815 Y112.581 E1185.66358
G1 X122.24 Y112.738 E1185.6834
G1 X121.689 Y112.962 E1185.70318
G1 X121.167 Y113.25 E1185.72301
G1 X120.683 Y113.596 E1185.7428
G1 X120.243 Y113.999 E1185.76265
G1 X119.855 Y114.451 E1185.78246
G1 X119.522 Y114.944 E1185.80225
G1 X119.251 Y115.474 E1185.82204
G1 X119.042 Y116.032 E1185.84186
G1 X118.903 Y116.611 E1185.86167
G1 X118.832 Y117.202 E1185.88147
G1 X118.832 Y117.798 E1185.90129
G1 X118.903 Y118.389 E1185.92109
G1 X119.042 Y118.968 E1185.94089
G1 X119.251 Y119.526 E1185.96071
G1 X119.522 Y120.056 E1185.98051
G1 X119.855 Y120.549 E1186.0003
G1 X120.243 Y121.001 E1186.02011
G1 X120.683 Y121.404 E1186.03995
G1 X121.167 Y121.75 E1186.05974
G1 X121.689 Y122.038 E1186.07957
G1 X122.24 Y122.262 E1186.09935
G1 X122.815 Y122.419 E1186.11918
G1 X123.403 Y122.507 E1186.13895
G0 F9000 X123.365 Y122.945
G0 X111.311 Y122.925
;TYPE:WALL-INNER
G1 F1500 X111.952 Y122.867 E1186.16036
G1 X112.581 Y122.735 E1186.18174
G1 X113.19 Y122.529 E1186.20312
G1 X113.771 Y122.252 E1186.22453
G1 X114.314 Y121.91 E1186.24587
G1 X114.812 Y121.505 E1186.26722
G1 X115.261 Y121.044 E1186.28862
G1 X115.652 Y120.531 E1186.31008
G1 X115.977 Y119.978 E1186.33141
G1 X116.238 Y119.39 E1186.35281
G1 X116.426 Y118.775 E1186.3742
G1 X116.539 Y118.142 E1186.39558
G1 X116.577 Y117.5 E1186.41698
G1 X116.539 Y116.858 E1186.43837
G1 X116.426 Y116.225 E1186.45975
G1 X116.238 Y115.61 E1186.48114
G1 X115.977 Y115.022 E1186.50254
G1 X115.652 Y114.469 E1186.52387
G1 X115.261 Y113.956 E1186.54533
G1 X114.812 Y113.495 E1186.56673
G1 X114.314 Y113.09 E1186.58808
G1 X113.771 Y112.748 E1186.60942
G1 X113.19 Y112.471 E1186.63083
G1 X112.581 Y112.265 E1186.65221
G1 X111.952 Y112.133 E1186.67359
G1 X111.311 Y112.075 E1186.695
G1 X110.668 Y112.094 E1186.71639
G1 X110.032 Y112.189 E1186.73778
G1 X109.412 Y112.358 E1186.75915
G1 X108.816 Y112.6 E1186.78055
G1 X108.253 Y112.911 E1186.80194
G1 X107.731 Y113.285 E1186.8233
G1 X107.255 Y113.72 E1186.84475
G1 X106.836 Y114.208 E1186.86614
G1 X106.477 Y114.74 E1186.88749
G1 X106.184 Y115.312 E1186.90886
G1 X105.959 Y115.915 E1186.93027
G1 X105.809 Y116.54 E1186.95165
G1 X105.732 Y117.178 E1186.97302
G1 X105.732 Y117.822 E1186.99444
G1 X105.809 Y118.46 E1187.01581
G1 X105.959 Y119.085 E1187.03719
G1 X106.184 Y119.688 E1187.0586
G1 X106.477 Y120.26 E1187.07997
G1 X106.836 Y120.792 E1187.10132
G1 X107.255 Y121.28 E1187.12271
G1 X107.731 Y121.715 E1187.14416
G1 X108.253 Y122.089 E1187.16552
G1 X108.816 Y122.4 E1187.18691
G1 X109.412 Y122.642 E1187.2083
G1 X110.032 Y122.811 E1187.22968
G1 X110.668 Y122.906 E1187.25107
G1 X111.311 Y122.925 E1187.27246
G0 F9000 X111.299 Y122.524
;TYPE:WALL-OUTER
G1 F1500 X111.893 Y122.471 E1187.2923
G1 X112.475 Y122.348 E1187.31208
G1 X113.039 Y122.158 E1187.33188
G1 X113.577 Y121.901 E1187.35171
G1 X114.08 Y121.584 E1187.37148
G1 X114.542 Y121.209 E1187.39127
G1 X114.958 Y120.782 E1187.4111
G1 X115.319 Y120.308 E1187.43092
G1 X115.621 Y119.795 E1187.45072
G1 X115.862 Y119.25 E1187.47054
G1 X116.036 Y118.681 E1187.49033
G1 X116.141 Y118.095 E1187.51013
G1 X116.176 Y117.5 E1187.52995
G1 X116.141 Y116.905 E1187.54978
G1 X116.036 Y116.319 E1187.56958
G1 X115.862 Y115.75 E1187.58937
G1 X115.621 Y115.205 E1187.60919
G1 X115.319 Y114.692 E1187.62899
G1 X114.958 Y114.218 E1187.6488
G1 X114.542 Y113.791 E1187.66863
G1 X114.08 Y113.416 E1187.68842
G1 X113.577 Y113.099 E1187.7082
G1 X113.039 Y112.842 E1187.72803
G1 X112.475 Y112.652 E1187.74782
G1 X111.893 Y112.529 E1187.76761
G1 X111.299 Y112.476 E1187.78744
G1 X110.703 Y112.493 E1187.80727
G1 X110.115 Y112.581 E1187.82705
G1 X109.54 Y112.738 E1187.84687
G1 X108.989 Y112.962 E1187.86666
G1 X108.467 Y113.25 E1187.88649
G1 X107.983 Y113.596 E1187.90627
G1 X107.543 Y113.999 E1187.92612
G1 X107.155 Y114.451 E1187.94593
G1 X106.822 Y114.944 E1187.96572
G1 X106.551 Y115.474 E1187.98552
G1 X106.342 Y116.032 E1188.00534
G1 X106.203 Y116.611 E1188.02514
G1 X106.132 Y117.202 E1188.04494
G1 X106.132 Y117.798 E1188.06476
G1 X106.203 Y118.389 E1188.08456
G1 X106.342 Y118.968 E1188.10436
G1 X106.551 Y119.526 E1188.12418
G1 X106.822 Y120.056 E1188.14398
G1 X107.155 Y120.549 E1188.16377
G1 X107.543 Y121.001 E1188.18358
G1 X107.983 Y121.404 E1188.20343
G1 X108.467 Y121.75 E1188.22322
G1 X108.989 Y122.038 E1188.24304
G1 X109.54 Y122.262 E1188.26283
G1 X110.115 Y122.419 E1188.28265
G1 X110.703 Y122.507 E1188.30243
G1 X111.299 Y122.524 E1188.32226
G0 F9000 X111.312 Y122.963
G0 X104.13 Y132.14
;TYPE:WALL-INNER
G1 F1500 X104.13 Y102.86 E1189.29611
G1 X130.87 Y102.86 E1190.18549
G1 X130.87 Y132.14 E1191.15935
G1 X104.13 Y132.14 E1192.04872
G0 F9000 X103.73 Y132.54
;TYPE:WALL-OUTER
G1 F1500 X103.73 Y102.46 E1193.04919
G1 X131.27 Y102.46 E1193.96517
G1 X131.27 Y132.54 E1194.96564
G1 X103.73 Y132.54 E1195.88162
G0 F9000 X104.209 Y131.876
;TYPE:FILL
G1 F3000 X130.788 Y124.754 E1196.79683
G0 F9000 X130.79 Y124.5
G1 F3000 X127.706 Y121.417 E1196.94187
G0 F9000 X129.145 Y118.982
G1 F3000 X130.788 Y118.542 E1196.99844
G0 F9000 X130.789 Y120.264
G1 F3000 X127.629 Y132.059 E1197.40458
G0 F9000 X126.705 Y132.06
G1 F3000 X130.788 Y130.965 E1197.54518
G0 F9000 X129.862 Y132.059
G1 F3000 X116.518 Y118.714 E1198.17286
G0 F9000 X118.636 Y119.255
G1 F3000 X115.205 Y132.06 E1198.61378
G0 F9000 X112.892 Y132.059
G1 F3000 X104.209 Y123.376 E1199.0222
G0 F9000 X104.21 Y125.664
G1 F3000 X120.005 Y121.432 E1199.56608
G0 F9000 X121.586 Y122.255
G0 X122.254 Y122.481
G0 X123.845 Y122.998
G1 F3000 X121.417 Y132.06 E1199.87811
G0 F9000 X121.377 Y132.059
G1 F3000 X112.212 Y122.894 E1200.3092
G0 F9000 X111.423 Y122.995
G1 F3000 X108.994 Y132.059 E1200.62131
G0 F9000 X104.407 Y132.059
G1 F3000 X104.209 Y131.861 E1200.63062
G0 F9000 X104.209 Y126.734
G1 F3000 X106.097 Y119.689 E1200.87321
G0 F9000 X105.858 Y119.011
G1 F3000 X104.209 Y119.452 E1200.92998
G0 F9000 X105.752 Y116.434
G1 F3000 X104.209 Y114.891 E1201.00256
G0 F9000 X104.209 Y113.241
G1 F3000 X130.789 Y106.119 E1201.9178
G0 F9000 X130.79 Y107.53
G1 F3000 X126.2 Y102.94 E1202.1337
G0 F9000 X129.22 Y102.939
G1 F3000 X126.596 Y112.73 E1202.47084
G0 F9000 X127.342 Y113.254
G1 F3000 X130.788 Y112.33 E1202.58951
G0 F9000 X130.79 Y116.015
G1 F3000 X117.714 Y102.94 E1203.20454
G0 F9000 X116.797 Y102.938
G1 F3000 X114.133 Y112.879 E1203.54684
G0 F9000 X115.379 Y114.39
G0 X116.49 Y116.162
G1 F3000 X118.7 Y115.57 E1203.62294
G0 F9000 X119.926 Y113.637
G1 F3000 X109.229 Y102.94 E1204.12609
G0 F9000 X110.585 Y102.938
G1 F3000 X107.865 Y113.089 E1204.47563
G0 F9000 X109.934 Y112.13
G1 F3000 X104.209 Y106.406 E1204.74489
G0 F9000 X104.21 Y107.029
G1 F3000 X119.473 Y102.939 E1205.27045
G0 F9000 X123.008 Y102.938
G1 F3000 X120.211 Y113.378 E1205.62993
G0 F9000 X104.209 Y103.552
G1 F3000 X104.374 Y102.938 E1205.65108
G0 F9000 X104.374 Y103.06
;MESH:NONMESH
G0 F300 X104.374 Y103.06 Z6.49
G0 F9000 X115.14 Y114.061
G0 X119.665 Y120.695
G0 X120.532 Y121.591
G0 X121.586 Y122.255
G0 X123.368 Y122.906
;TIME_ELAPSED:1471.275060
;LAYER:26
;TYPE:WALL-INNER
;MESH:expander_adapter_5.stl
G1 F1500 X124.011 Y122.925 E1205.67247
G1 X124.652 Y122.867 E1205.69388
G1 X125.281 Y122.735 E1205.71526
G1 X125.89 Y122.529 E1205.73664
G1 X126.471 Y122.252 E1205.75805
G1 X127.014 Y121.91 E1205.77939
G1 X127.512 Y121.505 E1205.80074
G1 X127.961 Y121.044 E1205.82215
G1 X128.352 Y120.531 E1205.8436
G1 X128.677 Y119.978 E1205.86493
G1 X128.938 Y119.39 E1205.88633
G1 X129.126 Y118.775 E1205.90772
G1 X129.239 Y118.142 E1205.92911
G1 X129.277 Y117.5 E1205.9505
G1 X129.239 Y116.858 E1205.97189
G1 X129.126 Y116.225 E1205.99327
G1 X128.938 Y115.61 E1206.01466
G1 X128.677 Y115.022 E1206.03606
G1 X128.352 Y114.469 E1206.05739
G1 X127.961 Y113.956 E1206.07885
G1 X127.512 Y113.495 E1206.10025
G1 X127.014 Y113.09 E1206.1216
G1 X126.471 Y112.748 E1206.14294
G1 X125.89 Y112.471 E1206.16435
G1 X125.281 Y112.265 E1206.18573
G1 X124.652 Y112.133 E1206.20711
G1 X124.011 Y112.075 E1206.22852
G1 X123.368 Y112.094 E1206.24991
G1 X122.732 Y112.189 E1206.2713
G1 X122.112 Y112.358 E1206.29268
G1 X121.516 Y112.6 E1206.31407
G1 X120.953 Y112.911 E1206.33546
G1 X120.431 Y113.285 E1206.35682
G1 X119.955 Y113.72 E1206.37827
G1 X119.536 Y114.208 E1206.39966
G1 X119.177 Y114.74 E1206.42101
G1 X118.884 Y115.312 E1206.44238
G1 X118.659 Y115.915 E1206.46379
G1 X118.509 Y116.54 E1206.48517
G1 X118.432 Y117.178 E1206.50654
G1 X118.432 Y117.822 E1206.52796
G1 X118.509 Y118.46 E1206.54933
G1 X118.659 Y119.085 E1206.57071
G1 X118.884 Y119.688 E1206.59212
G1 X119.177 Y120.26 E1206.61349
G1 X119.536 Y120.792 E1206.63484
G1 X119.955 Y121.28 E1206.65623
G1 X120.431 Y121.715 E1206.67768
G1 X120.953 Y122.089 E1206.69904
G1 X121.516 Y122.4 E1206.72043
G1 X122.112 Y122.642 E1206.74183
G1 X122.732 Y122.811 E1206.7632
G1 X123.368 Y122.906 E1206.78459
G0 F9000 X123.403 Y122.507
;TYPE:WALL-OUTER
G1 F1500 X123.999 Y122.524 E1206.80442
G1 X124.593 Y122.471 E1206.82425
G1 X125.175 Y122.348 E1206.84404
G1 X125.739 Y122.158 E1206.86383
G1 X126.277 Y121.901 E1206.88366
G1 X126.78 Y121.584 E1206.90344
G1 X127.242 Y121.209 E1206.92323
G1 X127.658 Y120.782 E1206.94306
G1 X128.019 Y120.308 E1206.96287
G1 X128.321 Y119.795 E1206.98267
G1 X128.562 Y119.25 E1207.00249
G1 X128.736 Y118.681 E1207.02228
G1 X128.841 Y118.095 E1207.04209
G1 X128.876 Y117.5 E1207.06191
G1 X128.841 Y116.905 E1207.08173
G1 X128.736 Y116.319 E1207.10153
G1 X128.562 Y115.75 E1207.12132
G1 X128.321 Y115.205 E1207.14114
G1 X128.019 Y114.692 E1207.16094
G1 X127.658 Y114.218 E1207.18076
G1 X127.242 Y113.791 E1207.20059
G1 X126.78 Y113.416 E1207.22038
G1 X126.277 Y113.099 E1207.24015
G1 X125.739 Y112.842 E1207.25999
G1 X125.175 Y112.652 E1207.27978
G1 X124.593 Y112.529 E1207.29956
G1 X123.999 Y112.476 E1207.3194
G1 X123.403 Y112.493 E1207.33923
G1 X122.815 Y112.581 E1207.35901
G1 X122.24 Y112.738 E1207.37883
G1 X121.689 Y112.962 E1207.39861
G1 X121.167 Y113.25 E1207.41844
G1 X120.683 Y113.596 E1207.43823
G1 X120.243 Y113.999 E1207.45808
G1 X119.855 Y114.451 E1207.47789
G1 X119.522 Y114.944 E1207.49768
G1 X119.251 Y115.474 E1207.51747
G1 X119.042 Y116.032 E1207.53729
G1 X118.903 Y116.611 E1207.5571
G1 X118.832 Y117.202 E1207.5769
G1 X118.832 Y117.798 E1207.59672
G1 X118.903 Y118.389 E1207.61652
G1 X119.042 Y118.968 E1207.63632
G1 X119.251 Y119.526 E1207.65614
G1 X119.522 Y120.056 E1207.67594
G1 X119.855 Y120.549 E1207.69573
G1 X120.243 Y121.001 E1207.71554
G1 X120.683 Y121.404 E1207.73538
G1 X121.167 Y121.75 E1207.75517
G1 X121.689 Y122.038 E1207.775
G1 X122.24 Y122.262 E1207.79478
G1 X122.815 Y122.419 E1207.81461
G1 X123.403 Y122.507 E1207.83438
G0 F9000 X123.365 Y122.945
G0 X111.311 Y122.925
;TYPE:WALL-INNER
G1 F1500 X111.952 Y122.867 E1207.85579
G1 X112.581 Y122.735 E1207.87717
G1 X113.19 Y122.529 E1207.89855
G1 X113.771 Y122.252 E1207.91996
G1 X114.314 Y121.91 E1207.9413
G1 X114.812 Y121.505 E1207.96265
G1 X115.261 Y121.044 E1207.98405
G1 X115.652 Y120.531 E1208.00551
G1 X115.977 Y119.978 E1208.02684
G1 X116.238 Y119.39 E1208.04824
G1 X116.426 Y118.775 E1208.06963
G1 X116.539 Y118.142 E1208.09101
G1 X116.577 Y117.5 E1208.11241
G1 X116.539 Y116.858 E1208.1338
G1 X116.426 Y116.225 E1208.15518
G1 X116.238 Y115.61 E1208.17657
G1 X115.977 Y115.022 E1208.19797
G1 X115.652 Y114.469 E1208.2193
G1 X115.261 Y113.956 E1208.24076
G1 X114.812 Y113.495 E1208.26216
G1 X114.314 Y113.09 E1208.28351
G1 X113.771 Y112.748 E1208.30485
G1 X113.19 Y112.471 E1208.32626
G1 X112.581 Y112.265 E1208.34764
G1 X111.952 Y112.133 E1208.36902
G1 X111.311 Y112.075 E1208.39043
G1 X110.668 Y112.094 E1208.41182
G1 X110.032 Y112.189 E1208.43321
G1 X109.412 Y112.358 E1208.45458
G1 X108.816 Y112.6 E1208.47598
G1 X108.253 Y112.911 E1208.49737
G1 X107.731 Y113.285 E1208.51873
G1 X107.255 Y113.72 E1208.54018
G1 X106.836 Y114.208 E1208.56157
G1 X106.477 Y114.74 E1208.58292
G1 X106.184 Y115.312 E1208.60429
G1 X105.959 Y115.915 E1208.6257
G1 X105.809 Y116.54 E1208.64708
G1 X105.732 Y117.178 E1208.66845
G1 X105.732 Y117.822 E1208.68987
G1 X105.809 Y118.46 E1208.71124
G1 X105.959 Y119.085 E1208.73262
G1 X106.184 Y119.688 E1208.75403
G1 X106.477 Y120.26 E1208.7754
G1 X106.836 Y120.792 E1208.79675
G1 X107.255 Y121.28 E1208.81814
G1 X107.731 Y121.715 E1208.83959
G1 X108.253 Y122.089 E1208.86095
G1 X108.816 Y122.4 E1208.88234
G1 X109.412 Y122.642 E1208.90373
G1 X110.032 Y122.811 E1208.92511
G1 X110.668 Y122.906 E1208.9465
G1 X111.311 Y122.925 E1208.96789
G0 F9000 X111.299 Y122.524
;TYPE:WALL-OUTER
G1 F1500 X111.893 Y122.471 E1208.98773
G1 X112.475 Y122.348 E1209.00751
G1 X113.039 Y122.158 E1209.02731
G1 X113.577 Y121.901 E1209.04714
G1 X114.08 Y121.584 E1209.06691
G1 X114.542 Y121.209 E1209.0867
G1 X114.958 Y120.782 E1209.10653
G1 X115.319 Y120.308 E1209.12635
G1 X115.621 Y119.795 E1209.14615
G1 X115.862 Y119.25 E1209.16597
G1 X116.036 Y118.681 E1209.18576
G1 X116.141 Y118.095 E1209.20556
G1 X116.176 Y117.5 E1209.22538
G1 X116.141 Y116.905 E1209.24521
G1 X116.036 Y116.319 E1209.26501
G1 X115.862 Y115.75 E1209.2848
G1 X115.621 Y115.205 E1209.30462
G1 X115.319 Y114.692 E1209.32442
G1 X114.958 Y114.218 E1209.34423
G1 X114.542 Y113.791 E1209.36406
G1 X114.08 Y113.416 E1209.38385
G1 X113.577 Y113.099 E1209.40363
G1 X113.039 Y112.842 E1209.42346
G1 X112.475 Y112.652 E1209.44325
G1 X111.893 Y112.529 E1209.46304
G1 X111.299 Y112.476 E1209.48287
G1 X110.703 Y112.493 E1209.5027
G1 X110.115 Y112.581 E1209.52248
G1 X109.54 Y112.738 E1209.5423
G1 X108.989 Y112.962 E1209.56209
G1 X108.467 Y113.25 E1209.58192
G1 X107.983 Y113.596 E1209.6017
G1 X107.543 Y113.999 E1209.62155
G1 X107.155 Y114.451 E1209.64136
G1 X106.822 Y114.944 E1209.66115
G1 X106.551 Y115.474 E1209.68095
G1 X106.342 Y116.032 E1209.70077
G1 X106.203 Y116.611 E1209.72057
G1 X106.132 Y117.202 E1209.74037
G1 X106.132 Y117.798 E1209.76019
G1 X106.203 Y118.389 E1209.77999
G1 X106.342 Y118.968 E1209.79979
G1 X106.551 Y119.526 E1209.81961
G1 X106.822 Y120.056 E1209.83941
G1 X107.155 Y120.549 E1209.8592
G1 X107.543 Y121.001 E1209.87901
G1 X107.983 Y121.404 E1209.89886
G1 X108.467 Y121.75 E1209.91865
G1 X108.989 Y122.038 E1209.93847
G1 X109.54 Y122.262 E1209.95826
G1 X110.115 Y122.419 E1209.97808
G1 X110.703 Y122.507 E1209.99786
G1 X111.299 Y122.524 E1210.01769
G0 F9000 X111.312 Y122.963
G0 X104.13 Y132.14
;TYPE:WALL-INNER
G1 F1500 X104.13 Y102.86 E1210.99154
G1 X130.87 Y102.86 E1211.88092
G1 X130.87 Y132.14 E1212.85478
G1 X104.13 Y132.14 E1213.74415
G0 F9000 X103.73 Y132.54
;TYPE:WALL-OUTER
G1 F1500 X103.73 Y102.46 E1214.74462
G1 X131.27 Y102.46 E1215.6606
G1 X131.27 Y132.54 E1216.66107
G1 X103.73 Y132.54 E1217.57705
G0 F9000 X104.209 Y132.023
;TYPE:FILL
G1 F3000 X130.788 Y124.901 E1218.49226
G0 F9000 X130.79 Y124.3
G1 F3000 X127.805 Y121.315 E1218.63266
G0 F9000 X129.097 Y119.142
G1 F3000 X130.788 Y118.689 E1218.69089
G0 F9000 X130.789 Y119.716
G1 F3000 X127.482 Y132.06 E1219.11593
G0 F9000 X127.253 Y132.06
G1 F3000 X130.789 Y131.112 E1219.23769
G0 F9000 X130.063 Y132.059
G1 F3000 X116.548 Y118.543 E1219.87342
G0 F9000 X118.557 Y119.002
G1 F3000 X115.058 Y132.06 E1220.32305
G0 F9000 X113.093 Y132.059
G1 F3000 X104.209 Y123.175 E1220.74093
G0 F9000 X104.21 Y125.811
G1 F3000 X120.128 Y121.545 E1221.28905
G0 F9000 X121.96 Y122.394
G0 X123.699 Y122.994
G1 F3000 X121.27 Y132.059 E1221.60119
G0 F9000 X121.578 Y132.059
G1 F3000 X112.378 Y122.859 E1222.03393
G0 F9000 X111.274 Y123.003
G1 F3000 X108.847 Y132.059 E1222.34576
G0 F9000 X104.607 Y132.059
G1 F3000 X104.209 Y131.661 E1222.36448
G0 F9000 X104.209 Y126.186
G1 F3000 X106.011 Y119.459 E1222.59611
G0 F9000 X105.897 Y119.147
G1 F3000 X104.209 Y119.599 E1222.65423
G0 F9000 X105.791 Y116.272
G1 F3000 X104.209 Y114.69 E1222.72864
G0 F9000 X104.209 Y113.388
G1 F3000 X130.789 Y106.266 E1223.64388
G0 F9000 X130.79 Y107.329
G1 F3000 X126.4 Y102.94 E1223.85035
G0 F9000 X129.073 Y102.939
G1 F3000 X126.469 Y112.657 E1224.18498
G0 F9000 X127.477 Y113.365
G1 F3000 X130.788 Y112.477 E1224.29899
G0 F9000 X130.79 Y115.814
G1 F3000 X117.915 Y102.94 E1224.90457
G0 F9000 X116.65 Y102.938
G1 F3000 X114.007 Y112.8 E1225.24416
G0 F9000 X112.136 Y112.343
G0 X110.101 Y112.096
G1 F3000 X104.209 Y106.205 E1225.52127
G0 F9000 X104.21 Y107.176
G1 F3000 X120.022 Y102.939 E1226.06574
G0 F9000 X122.861 Y102.938
G1 F3000 X120.017 Y113.556 E1226.43134
G0 F9000 X120.031 Y113.541
G1 F3000 X109.43 Y102.94 E1226.92998
G0 F9000 X110.438 Y102.938
G1 F3000 X107.683 Y113.221 E1227.28406
G0 F9000 X109.464 Y112.511
G0 X110.682 Y112.254
G0 X111.928 Y112.292
G0 X113.129 Y112.619
G0 X114.22 Y113.221
G0 X115.14 Y114.061
G0 X115.532 Y114.646
G0 X116.522 Y116.3
G1 F3000 X118.639 Y115.733 E1227.35695
G0 F9000 X118.529 Y115.692
;MESH:NONMESH
G0 F300 X118.529 Y115.692 Z6.69
G0 F9000 X118.593 Y117.812
G0 X118.812 Y119.038
G0 X119.315 Y120.178
G0 X120.071 Y121.167
G0 X120.532 Y121.591
G0 X121.586 Y122.255
G0 X123.368 Y122.906
;TIME_ELAPSED:1497.775388
;LAYER:27
;TYPE:WALL-INNER
;MESH:expander_adapter_5.stl
G1 F1500 X124.011 Y122.925 E1227.37834
G1 X124.652 Y122.867 E1227.39975
G1 X125.281 Y122.735 E1227.42113
G1 X125.89 Y122.529 E1227.44251
G1 X126.471 Y122.252 E1227.46392
G1 X127.014 Y121.91 E1227.48526
G1 X127.512 Y121.505 E1227.50661
G1 X127.961 Y121.044 E1227.52802
G1 X128.352 Y120.531 E1227.54947
G1 X128.677 Y119.978 E1227.5708
G1 X128.938 Y119.39 E1227.5922
G1 X129.126 Y118.775 E1227.61359
G1 X129.239 Y118.142 E1227.63498
G1 X129.277 Y117.5 E1227.65637
G1 X129.239 Y116.858 E1227.67776
G1 X129.126 Y116.225 E1227.69914
G1 X128.938 Y115.61 E1227.72053
G1 X128.677 Y115.022 E1227.74193
G1 X128.352 Y114.469 E1227.76326
G1 X127.961 Y113.956 E1227.78472
G1 X127.512 Y113.495 E1227.80612
G1 X127.014 Y113.09 E1227.82747
G1 X126.471 Y112.748 E1227.84881
G1 X125.89 Y112.471 E1227.87022
G1 X125.281 Y112.265 E1227.89161
G1 X124.652 Y112.133 E1227.91298
G1 X124.011 Y112.075 E1227.93439
G1 X123.368 Y112.094 E1227.95578
G1 X122.732 Y112.189 E1227.97717
G1 X122.112 Y112.358 E1227.99855
G1 X121.516 Y112.6 E1228.01994
G1 X120.953 Y112.911 E1228.04133
G1 X120.431 Y113.285 E1228.06269
G1 X119.955 Y113.72 E1228.08414
G1 X119.536 Y114.208 E1228.10553
G1 X119.177 Y114.74 E1228.12688
G1 X118.884 Y115.312 E1228.14825
G1 X118.659 Y115.915 E1228.16966
G1 X118.509 Y116.54 E1228.19104
G1 X118.432 Y117.178 E1228.21241
G1 X118.432 Y117.822 E1228.23383
G1 X118.509 Y118.46 E1228.25521
G1 X118.659 Y119.085 E1228.27658
G1 X118.884 Y119.688 E1228.29799
G1 X119.177 Y120.26 E1228.31936
G1 X119.536 Y120.792 E1228.34071
G1 X119.955 Y121.28 E1228.3621
G1 X120.431 Y121.715 E1228.38355
G1 X120.953 Y122.089 E1228.40491
G1 X121.516 Y122.4 E1228.4263
G1 X122.112 Y122.642 E1228.4477
G1 X122.732 Y122.811 E1228.46907
G1 X123.368 Y122.906 E1228.49046
G0 F9000 X123.403 Y122.507
;TYPE:WALL-OUTER
G1 F1500 X123.999 Y122.524 E1228.51029
G1 X124.593 Y122.471 E1228.53012
G1 X125.175 Y122.348 E1228.54991
G1 X125.739 Y122.158 E1228.5697
G1 X126.277 Y121.901 E1228.58953
G1 X126.78 Y121.584 E1228.60931
G1 X127.242 Y121.209 E1228.6291
G1 X127.658 Y120.782 E1228.64893
G1 X128.019 Y120.308 E1228.66875
G1 X128.321 Y119.795 E1228.68855
G1 X128.562 Y119.25 E1228.70836
G1 X128.736 Y118.681 E1228.72816
G1 X128.841 Y118.095 E1228.74796
G1 X128.876 Y117.5 E1228.76778
G1 X128.841 Y116.905 E1228.7876
G1 X128.736 Y116.319 E1228.8074
G1 X128.562 Y115.75 E1228.82719
G1 X128.321 Y115.205 E1228.84701
G1 X128.019 Y114.692 E1228.86681
G1 X127.658 Y114.218 E1228.88663
G1 X127.242 Y113.791 E1228.90646
G1 X126.78 Y113.416 E1228.92625
G1 X126.277 Y113.099 E1228.94603
G1 X125.739 Y112.842 E1228.96586
G1 X125.175 Y112.652 E1228.98565
G1 X124.593 Y112.529 E1229.00544
G1 X123.999 Y112.476 E1229.02527
G1 X123.403 Y112.493 E1229.0451
G1 X122.815 Y112.581 E1229.06488
G1 X122.24 Y112.738 E1229.0847
G1 X121.689 Y112.962 E1229.10448
G1 X121.167 Y113.25 E1229.12431
G1 X120.683 Y113.596 E1229.1441
G1 X120.243 Y113.999 E1229.16395
G1 X119.855 Y114.451 E1229.18376
G1 X119.522 Y114.944 E1229.20355
G1 X119.251 Y115.474 E1229.22334
G1 X119.042 Y116.032 E1229.24316
G1 X118.903 Y116.611 E1229.26297
G1 X118.832 Y117.202 E1229.28277
G1 X118.832 Y117.798 E1229.30259
G1 X118.903 Y118.389 E1229.32239
G1 X119.042 Y118.968 E1229.34219
G1 X119.251 Y119.526 E1229.36201
G1 X119.522 Y120.056 E1229.38181
G1 X119.855 Y120.549 E1229.4016
G1 X120.243 Y121.001 E1229.42141
G1 X120.683 Y121.404 E1229.44125
G1 X121.167 Y121.75 E1229.46104
G1 X121.689 Y122.038 E1229.48087
G1 X122.24 Y122.262 E1229.50065
G1 X122.815 Y122.419 E1229.52048
G1 X123.403 Y122.507 E1229.54025
G0 F9000 X123.365 Y122.945
G0 X111.311 Y122.925
;TYPE:WALL-INNER
G1 F1500 X111.952 Y122.867 E1229.56166
G1 X112.581 Y122.735 E1229.58304
G1 X113.19 Y122.529 E1229.60442
G1 X113.771 Y122.252 E1229.62583
G1 X114.314 Y121.91 E1229.64717
G1 X114.812 Y121.505 E1229.66852
G1 X115.261 Y121.044 E1229.68992
G1 X115.652 Y120.531 E1229.71138
G1 X115.977 Y119.978 E1229.73271
G1 X116.238 Y119.39 E1229.75411
G1 X116.426 Y118.775 E1229.7755
G1 X116.539 Y118.142 E1229.79689
G1 X116.577 Y117.5 E1229.81828
G1 X116.539 Y116.858 E1229.83967
G1 X116.426 Y116.225 E1229.86105
G1 X116.238 Y115.61 E1229.88244
G1 X115.977 Y115.022 E1229.90384
G1 X115.652 Y114.469 E1229.92517
G1 X115.261 Y113.956 E1229.94663
G1 X114.812 Y113.495 E1229.96803
G1 X114.314 Y113.09 E1229.98938
G1 X113.771 Y112.748 E1230.01072
G1 X113.19 Y112.471 E1230.03213
G1 X112.581 Y112.265 E1230.05351
G1 X111.952 Y112.133 E1230.07489
G1 X111.311 Y112.075 E1230.0963
G1 X110.668 Y112.094 E1230.11769
G1 X110.032 Y112.189 E1230.13908
G1 X109.412 Y112.358 E1230.16045
G1 X108.816 Y112.6 E1230.18185
G1 X108.253 Y112.911 E1230.20324
G1 X107.731 Y113.285 E1230.2246
G1 X107.255 Y113.72 E1230.24605
G1 X106.836 Y114.208 E1230.26744
G1 X106.477 Y114.74 E1230.28879
G1 X106.184 Y115.312 E1230.31016
G1 X105.959 Y115.915 E1230.33157
G1 X105.809 Y116.54 E1230.35295
G1 X105.732 Y117.178 E1230.37432
G1 X105.732 Y117.822 E1230.39574
G1 X105.809 Y118.46 E1230.41711
G1 X105.959 Y119.085 E1230.43849
G1 X106.184 Y119.688 E1230.4599
G1 X106.477 Y120.26 E1230.48127
G1 X106.836 Y120.792 E1230.50262
G1 X107.255 Y121.28 E1230.52401
G1 X107.731 Y121.715 E1230.54546
G1 X108.253 Y122.089 E1230.56682
G1 X108.816 Y122.4 E1230.58821
G1 X109.412 Y122.642 E1230.60961
G1 X110.032 Y122.811 E1230.63098
G1 X110.668 Y122.906 E1230.65237
G1 X111.311 Y122.925 E1230.67376
G0 F9000 X111.299 Y122.524
;TYPE:WALL-OUTER
G1 F1500 X111.893 Y122.471 E1230.6936
G1 X112.475 Y122.348 E1230.71338
G1 X113.039 Y122.158 E1230.73318
G1 X113.577 Y121.901 E1230.75301
G1 X114.08 Y121.584 E1230.77278
G1 X114.542 Y121.209 E1230.79257
G1 X114.958 Y120.782 E1230.8124
G1 X115.319 Y120.308 E1230.83222
G1 X115.621 Y119.795 E1230.85202
G1 X115.862 Y119.25 E1230.87184
G1 X116.036 Y118.681 E1230.89163
G1 X116.141 Y118.095 E1230.91143
G1 X116.176 Y117.5 E1230.93125
G1 X116.141 Y116.905 E1230.95108
G1 X116.036 Y116.319 E1230.97088
G1 X115.862 Y115.75 E1230.99067
G1 X115.621 Y115.205 E1231.01049
G1 X115.319 Y114.692 E1231.03029
G1 X114.958 Y114.218 E1231.0501
G1 X114.542 Y113.791 E1231.06993
G1 X114.08 Y113.416 E1231.08972
G1 X113.577 Y113.099 E1231.1095
G1 X113.039 Y112.842 E1231.12933
G1 X112.475 Y112.652 E1231.14912
G1 X111.893 Y112.529 E1231.16891
G1 X111.299 Y112.476 E1231.18874
G1 X110.703 Y112.493 E1231.20857
G1 X110.115 Y112.581 E1231.22835
G1 X109.54 Y112.738 E1231.24817
G1 X108.989 Y112.962 E1231.26796
G1 X108.467 Y113.25 E1231.28779
G1 X107.983 Y113.596 E1231.30757
G1 X107.543 Y113.999 E1231.32742
G1 X107.155 Y114.451 E1231.34723
G1 X106.822 Y114.944 E1231.36702
G1 X106.551 Y115.474 E1231.38682
G1 X106.342 Y116.032 E1231.40664
G1 X106.203 Y116.611 E1231.42644
G1 X106.132 Y117.202 E1231.44624
G1 X106.132 Y117.798 E1231.46606
G1 X106.203 Y118.389 E1231.48586
G1 X106.342 Y118.968 E1231.50567
G1 X106.551 Y119.526 E1231.52548
G1 X106.822 Y120.056 E1231.54528
G1 X107.155 Y120.549 E1231.56507
G1 X107.543 Y121.001 E1231.58488
G1 X107.983 Y121.404 E1231.60473
G1 X108.467 Y121.75 E1231.62452
G1 X108.989 Y122.038 E1231.64434
G1 X109.54 Y122.262 E1231.66413
G1 X110.115 Y122.419 E1231.68395
G1 X110.703 Y122.507 E1231.70373
G1 X111.299 Y122.524 E1231.72356
G0 F9000 X111.312 Y122.963
G0 X104.13 Y132.14
;TYPE:WALL-INNER
G1 F1500 X104.13 Y102.86 E1232.69741
G1 X130.87 Y102.86 E1233.58679
G1 X130.87 Y132.14 E1234.56065
G1 X104.13 Y132.14 E1235.45002
G0 F9000 X103.73 Y132.54
;TYPE:WALL-OUTER
G1 F1500 X103.73 Y102.46 E1236.45049
G1 X131.27 Y102.46 E1237.36647
G1 X131.27 Y132.54 E1238.36694
G1 X103.73 Y132.54 E1239.28292
G0 F9000 X104 Y132.27
G0 X104.618 Y132.059
;TYPE:FILL
G1 F3000 X130.789 Y125.047 E1240.18407
G0 F9000 X130.79 Y124.1
G1 F3000 X127.904 Y121.215 E1240.3198
G0 F9000 X129.047 Y119.302
G1 F3000 X130.788 Y118.835 E1240.37975
G0 F9000 X130.789 Y119.171
G1 F3000 X127.336 Y132.059 E1240.82353
G0 F9000 X127.798 Y132.06
G1 F3000 X130.788 Y131.258 E1240.92649
G0 F9000 X130.263 Y132.059
G1 F3000 X116.578 Y118.374 E1241.57019
G0 F9000 X116.547 Y116.439
G1 F3000 X118.581 Y115.894 E1241.64023
G0 F9000 X119.817 Y113.757
G1 F3000 X122.715 Y102.938 E1242.01276
G0 F9000 X120.566 Y102.939
G1 F3000 X104.209 Y107.322 E1242.57598
G0 F9000 X104.209 Y106.005
G1 F3000 X110.275 Y112.071 E1242.86131
G0 F9000 X107.489 Y113.398
G1 F3000 X110.292 Y102.938 E1243.22149
G0 F9000 X109.629 Y102.94
G1 F3000 X120.135 Y113.446 E1243.71566
G0 F9000 X119.032 Y115.377
G0 X118.667 Y116.569
G0 X118.488 Y118.717
G1 F3000 X114.913 Y132.059 E1244.17507
G0 F9000 X113.292 Y132.059
G1 F3000 X104.209 Y122.976 E1244.6023
G0 F9000 X104.209 Y125.641
G1 F3000 X105.927 Y119.23 E1244.82306
G0 F9000 X105.946 Y119.28
G1 F3000 X104.21 Y119.745 E1244.88283
G0 F9000 X105.829 Y116.111
G1 F3000 X104.209 Y114.491 E1244.95903
G0 F9000 X104.209 Y113.534
G1 F3000 X130.789 Y106.412 E1245.87427
G0 F9000 X130.79 Y107.13
G1 F3000 X126.6 Y102.94 E1246.07136
G0 F9000 X128.927 Y102.938
G1 F3000 X126.339 Y112.595 E1246.40388
G0 F9000 X127.604 Y113.477
G1 F3000 X130.788 Y112.623 E1246.51353
G0 F9000 X130.79 Y115.615
G1 F3000 X118.115 Y102.94 E1247.10972
G0 F9000 X116.504 Y102.939
G1 F3000 X113.882 Y112.721 E1247.44656
G0 F9000 X115.14 Y114.061
G0 X115.834 Y115.096
G0 X116.269 Y116.263
G0 X116.416 Y117.5
G0 X116.269 Y118.737
G0 X115.834 Y119.904
G0 X115.14 Y120.939
G0 X114.395 Y121.619
G0 X112.543 Y122.824
G1 F3000 X121.777 Y132.059 E1247.88092
G0 F9000 X121.124 Y132.06
G1 F3000 X123.554 Y122.99 E1248.19323
G0 F9000 X122.439 Y122.575
G0 X120.251 Y121.659
G1 F3000 X104.21 Y125.957 E1248.74557
G0 F9000 X104.209 Y131.461
G1 F3000 X104.807 Y132.059 E1248.7737
G0 F9000 X108.701 Y132.059
G1 F3000 X111.129 Y122.998 E1249.0857
G0 F9000 X111.126 Y123.119
;MESH:NONMESH
G0 F300 X111.126 Y123.119 Z6.89
G0 F9000 X123.368 Y122.906
;TIME_ELAPSED:1524.471972
;LAYER:28
;TYPE:WALL-INNER
;MESH:expander_adapter_5.stl
G1 F1500 X124.011 Y122.925 E1249.1071
G1 X124.652 Y122.867 E1249.12851
G1 X125.281 Y122.735 E1249.14988
G1 X125.89 Y122.529 E1249.17126
G1 X126.471 Y122.252 E1249.19267
G1 X127.014 Y121.91 E1249.21402
G1 X127.512 Y121.505 E1249.23537
G1 X127.961 Y121.044 E1249.25677
G1 X128.352 Y120.531 E1249.27822
G1 X128.677 Y119.978 E1249.29956
G1 X128.938 Y119.39 E1249.32095
G1 X129.126 Y118.775 E1249.34234
G1 X129.239 Y118.142 E1249.36373
G1 X129.277 Y117.5 E1249.38512
G1 X129.239 Y116.858 E1249.40651
G1 X129.126 Y116.225 E1249.4279
G1 X128.938 Y115.61 E1249.44929
G1 X128.677 Y115.022 E1249.47068
G1 X128.352 Y114.469 E1249.49202
G1 X127.961 Y113.956 E1249.51347
G1 X127.512 Y113.495 E1249.53488
G1 X127.014 Y113.09 E1249.55622
G1 X126.471 Y112.748 E1249.57757
G1 X125.89 Y112.471 E1249.59898
G1 X125.281 Y112.265 E1249.62036
G1 X124.652 Y112.133 E1249.64174
G1 X124.011 Y112.075 E1249.66314
G1 X123.368 Y112.094 E1249.68454
G1 X122.732 Y112.189 E1249.70593
G1 X122.112 Y112.358 E1249.7273
G1 X121.516 Y112.6 E1249.74869
G1 X120.953 Y112.911 E1249.77009
G1 X120.431 Y113.285 E1249.79145
G1 X119.955 Y113.72 E1249.81289
G1 X119.536 Y114.208 E1249.83429
G1 X119.177 Y114.74 E1249.85563
G1 X118.884 Y115.312 E1249.87701
G1 X118.659 Y115.915 E1249.89841
G1 X118.509 Y116.54 E1249.91979
G1 X118.432 Y117.178 E1249.94117
G1 X118.432 Y117.822 E1249.96259
G1 X118.509 Y118.46 E1249.98396
G1 X118.659 Y119.085 E1250.00534
G1 X118.884 Y119.688 E1250.02674
G1 X119.177 Y120.26 E1250.04812
G1 X119.536 Y120.792 E1250.06947
G1 X119.955 Y121.28 E1250.09086
G1 X120.431 Y121.715 E1250.11231
G1 X120.953 Y122.089 E1250.13366
G1 X121.516 Y122.4 E1250.15506
G1 X122.112 Y122.642 E1250.17645
G1 X122.732 Y122.811 E1250.19782
G1 X123.368 Y122.906 E1250.21921
G0 F9000 X123.403 Y122.507
;TYPE:WALL-OUTER
G1 F1500 X123.999 Y122.524 E1250.23904
G1 X124.593 Y122.471 E1250.25888
G1 X125.175 Y122.348 E1250.27866
G1 X125.739 Y122.158 E1250.29846
G1 X126.277 Y121.901 E1250.31829
G1 X126.78 Y121.584 E1250.33806
G1 X127.242 Y121.209 E1250.35785
G1 X127.658 Y120.782 E1250.37768
G1 X128.019 Y120.308 E1250.3975
G1 X128.321 Y119.795 E1250.4173
G1 X128.562 Y119.25 E1250.43712
G1 X128.736 Y118.681 E1250.45691
G1 X128.841 Y118.095 E1250.47671
G1 X128.876 Y117.5 E1250.49653
G1 X128.841 Y116.905 E1250.51636
G1 X128.736 Y116.319 E1250.53616
G1 X128.562 Y115.75 E1250.55595
G1 X128.321 Y115.205 E1250.57577
G1 X128.019 Y114.692 E1250.59557
G1 X127.658 Y114.218 E1250.61539
G1 X127.242 Y113.791 E1250.63521
G1 X126.78 Y113.416 E1250.655
G1 X126.277 Y113.099 E1250.67478
G1 X125.739 Y112.842 E1250.69461
G1 X125.175 Y112.652 E1250.7144
G1 X124.593 Y112.529 E1250.73419
G1 X123.999 Y112.476 E1250.75402
G1 X123.403 Y112.493 E1250.77386
G1 X122.815 Y112.581 E1250.79363
G1 X122.24 Y112.738 E1250.81346
G1 X121.689 Y112.962 E1250.83324
G1 X121.167 Y113.25 E1250.85307
G1 X120.683 Y113.596 E1250.87286
G1 X120.243 Y113.999 E1250.8927
G1 X119.855 Y114.451 E1250.91251
G1 X119.522 Y114.944 E1250.9323
G1 X119.251 Y115.474 E1250.9521
G1 X119.042 Y116.032 E1250.97192
G1 X118.903 Y116.611 E1250.99172
G1 X118.832 Y117.202 E1251.01152
G1 X118.832 Y117.798 E1251.03134
G1 X118.903 Y118.389 E1251.05114
G1 X119.042 Y118.968 E1251.07095
G1 X119.251 Y119.526 E1251.09076
G1 X119.522 Y120.056 E1251.11056
G1 X119.855 Y120.549 E1251.13035
G1 X120.243 Y121.001 E1251.15016
G1 X120.683 Y121.404 E1251.17001
G1 X121.167 Y121.75 E1251.1898
G1 X121.689 Y122.038 E1251.20963
G1 X122.24 Y122.262 E1251.22941
G1 X122.815 Y122.419 E1251.24923
G1 X123.403 Y122.507 E1251.26901
G0 F9000 X123.365 Y122.945
G0 X111.311 Y122.925
;TYPE:WALL-INNER
G1 F1500 X111.952 Y122.867 E1251.29041
G1 X112.581 Y122.735 E1251.31179
G1 X113.19 Y122.529 E1251.33317
G1 X113.771 Y122.252 E1251.35458
G1 X114.314 Y121.91 E1251.37593
G1 X114.812 Y121.505 E1251.39728
G1 X115.261 Y121.044 E1251.41868
G1 X115.652 Y120.531 E1251.44013
G1 X115.977 Y119.978 E1251.46147
G1 X116.238 Y119.39 E1251.48286
G1 X116.426 Y118.775 E1251.50425
G1 X116.539 Y118.142 E1251.52564
G1 X116.577 Y117.5 E1251.54703
G1 X116.539 Y116.858 E1251.56842
G1 X116.426 Y116.225 E1251.58981
G1 X116.238 Y115.61 E1251.6112
G1 X115.977 Y115.022 E1251.63259
G1 X115.652 Y114.469 E1251.65393
G1 X115.261 Y113.956 E1251.67538
G1 X114.812 Y113.495 E1251.69678
G1 X114.314 Y113.09 E1251.71813
G1 X113.771 Y112.748 E1251.73948
G1 X113.19 Y112.471 E1251.76089
G1 X112.581 Y112.265 E1251.78227
G1 X111.952 Y112.133 E1251.80364
G1 X111.311 Y112.075 E1251.82505
G1 X110.668 Y112.094 E1251.84645
G1 X110.032 Y112.189 E1251.86784
G1 X109.412 Y112.358 E1251.88921
G1 X108.816 Y112.6 E1251.9106
G1 X108.253 Y112.911 E1251.932
G1 X107.731 Y113.285 E1251.95335
G1 X107.255 Y113.72 E1251.9748
G1 X106.836 Y114.208 E1251.99619
G1 X106.477 Y114.74 E1252.01754
G1 X106.184 Y115.312 E1252.03892
G1 X105.959 Y115.915 E1252.06032
G1 X105.809 Y116.54 E1252.0817
G1 X105.732 Y117.178 E1252.10307
G1 X105.732 Y117.822 E1252.12449
G1 X105.809 Y118.46 E1252.14587
G1 X105.959 Y119.085 E1252.16725
G1 X106.184 Y119.688 E1252.18865
G1 X106.477 Y120.26 E1252.21003
G1 X106.836 Y120.792 E1252.23137
G1 X107.255 Y121.28 E1252.25277
G1 X107.731 Y121.715 E1252.27421
G1 X108.253 Y122.089 E1252.29557
G1 X108.816 Y122.4 E1252.31696
G1 X109.412 Y122.642 E1252.33836
G1 X110.032 Y122.811 E1252.35973
G1 X110.668 Y122.906 E1252.38112
G1 X111.311 Y122.925 E1252.40252
G0 F9000 X111.299 Y122.524
;TYPE:WALL-OUTER
G1 F1500 X111.893 Y122.471 E1252.42235
G1 X112.475 Y122.348 E1252.44214
G1 X113.039 Y122.158 E1252.46193
G1 X113.577 Y121.901 E1252.48176
G1 X114.08 Y121.584 E1252.50154
G1 X114.542 Y121.209 E1252.52133
G1 X114.958 Y120.782 E1252.54116
G1 X115.319 Y120.308 E1252.56097
G1 X115.621 Y119.795 E1252.58077
G1 X115.862 Y119.25 E1252.60059
G1 X116.036 Y118.681 E1252.62038
G1 X116.141 Y118.095 E1252.64018
G1 X116.176 Y117.5 E1252.66001
G1 X116.141 Y116.905 E1252.67983
G1 X116.036 Y116.319 E1252.69963
G1 X115.862 Y115.75 E1252.71942
G1 X115.621 Y115.205 E1252.73924
G1 X115.319 Y114.692 E1252.75904
G1 X114.958 Y114.218 E1252.77886
G1 X114.542 Y113.791 E1252.79869
G1 X114.08 Y113.416 E1252.81848
G1 X113.577 Y113.099 E1252.83825
G1 X113.039 Y112.842 E1252.85808
G1 X112.475 Y112.652 E1252.87788
G1 X111.893 Y112.529 E1252.89766
G1 X111.299 Y112.476 E1252.9175
G1 X110.703 Y112.493 E1252.93733
G1 X110.115 Y112.581 E1252.9571
G1 X109.54 Y112.738 E1252.97693
G1 X108.989 Y112.962 E1252.99671
G1 X108.467 Y113.25 E1253.01654
G1 X107.983 Y113.596 E1253.03633
G1 X107.543 Y113.999 E1253.05617
G1 X107.155 Y114.451 E1253.07599
G1 X106.822 Y114.944 E1253.09577
G1 X106.551 Y115.474 E1253.11557
G1 X106.342 Y116.032 E1253.13539
G1 X106.203 Y116.611 E1253.1552
G1 X106.132 Y117.202 E1253.17499
G1 X106.132 Y117.798 E1253.19482
G1 X106.203 Y118.389 E1253.21461
G1 X106.342 Y118.968 E1253.23442
G1 X106.551 Y119.526 E1253.25424
G1 X106.822 Y120.056 E1253.27404
G1 X107.155 Y120.549 E1253.29382
G1 X107.543 Y121.001 E1253.31364
G1 X107.983 Y121.404 E1253.33348
G1 X108.467 Y121.75 E1253.35327
G1 X108.989 Y122.038 E1253.3731
G1 X109.54 Y122.262 E1253.39288
G1 X110.115 Y122.419 E1253.41271
G1 X110.703 Y122.507 E1253.43248
G1 X111.299 Y122.524 E1253.45231
G0 F9000 X111.312 Y122.963
G0 X104.13 Y132.14
;TYPE:WALL-INNER
G1 F1500 X104.13 Y102.86 E1254.42617
G1 X130.87 Y102.86 E1255.31554
G1 X130.87 Y132.14 E1256.2894
G1 X104.13 Y132.14 E1257.17878
G0 F9000 X103.73 Y132.54
;TYPE:WALL-OUTER
G1 F1500 X103.73 Y102.46 E1258.17924
G1 X131.27 Y102.46 E1259.09523
G1 X131.27 Y132.54 E1260.09569
G1 X103.73 Y132.54 E1261.01168
G0 F9000 X104 Y132.27
G0 X105.006 Y132.059
;TYPE:FILL
G1 F3000 X104.209 Y131.262 E1261.04916
G0 F9000 X105.162 Y132.059
G1 F3000 X130.788 Y125.193 E1261.93155
G0 F9000 X130.79 Y123.901
G1 F3000 X128.002 Y121.113 E1262.06269
G0 F9000 X128.991 Y119.463
G1 F3000 X130.789 Y118.981 E1262.1246
G0 F9000 X130.789 Y118.625
G1 F3000 X127.19 Y132.06 E1262.58721
G0 F9000 X128.342 Y132.06
G1 F3000 X130.788 Y131.404 E1262.67144
G0 F9000 X130.462 Y132.059
G1 F3000 X116.608 Y118.204 E1263.32311
G0 F9000 X116.571 Y116.579
G1 F3000 X118.543 Y116.051 E1263.39101
G0 F9000 X119.604 Y114.004
G1 F3000 X122.569 Y102.938 E1263.77205
G0 F9000 X121.112 Y102.939
G1 F3000 X104.209 Y107.468 E1264.35408
G0 F9000 X104.209 Y105.806
G1 F3000 X110.448 Y112.045 E1264.64754
G0 F9000 X110.129 Y112.093
G1 F3000 X130.788 Y106.558 E1265.3589
G0 F9000 X130.79 Y106.93
G1 F3000 X126.799 Y102.94 E1265.5466
G0 F9000 X128.781 Y102.938
G1 F3000 X126.21 Y112.534 E1265.87702
G0 F9000 X127.716 Y113.593
G1 F3000 X130.788 Y112.769 E1265.9828
G0 F9000 X130.79 Y115.416
G1 F3000 X118.314 Y102.94 E1266.56964
G0 F9000 X116.358 Y102.938
G1 F3000 X113.755 Y112.65 E1266.90406
G0 F9000 X111.928 Y112.292
G0 X111.223 Y112.271
G0 X109.297 Y112.316
G1 F3000 X104.209 Y113.68 E1267.07926
G0 F9000 X104.209 Y114.291
G1 F3000 X105.868 Y115.95 E1267.1573
G0 F9000 X107.296 Y113.574
G1 F3000 X110.146 Y102.938 E1267.52353
G0 F9000 X109.829 Y102.94
G1 F3000 X120.239 Y113.351 E1268.01321
G0 F9000 X119.315 Y114.822
G0 X118.812 Y115.962
G0 X118.689 Y116.656
G0 X118.422 Y118.416
G1 F3000 X114.767 Y132.059 E1268.48298
G0 F9000 X113.492 Y132.059
G1 F3000 X104.209 Y122.777 E1268.9196
G0 F9000 X104.209 Y125.095
G1 F3000 X105.849 Y118.974 E1269.13037
G0 F9000 X105.995 Y119.413
G1 F3000 X104.21 Y119.891 E1269.19183
G0 F9000 X104.209 Y126.103
G1 F3000 X120.374 Y121.772 E1269.74844
G0 F9000 X123.41 Y122.985
G1 F3000 X120.978 Y132.06 E1270.06093
G0 F9000 X121.977 Y132.059
G1 F3000 X112.697 Y122.779 E1270.49743
G0 F9000 X110.984 Y122.993
G1 F3000 X108.555 Y132.06 E1270.80963
G0 F9000 X108.555 Y131.94
;MESH:NONMESH
G0 F300 X108.555 Y131.94 Z7.09
G0 F9000 X123.368 Y122.906
;TIME_ELAPSED:1551.026509
;LAYER:29
;TYPE:WALL-INNER
;MESH:expander_adapter_5.stl
G1 F1500 X124.011 Y122.925 E1270.83103
G1 X124.652 Y122.867 E1270.85244
G1 X125.281 Y122.735 E1270.87381
G1 X125.89 Y122.529 E1270.89519
G1 X126.471 Y122.252 E1270.9166
G1 X127.014 Y121.91 E1270.93795
G1 X127.512 Y121.505 E1270.9593
G1 X127.961 Y121.044 E1270.9807
G1 X128.352 Y120.531 E1271.00215
G1 X128.677 Y119.978 E1271.02349
G1 X128.938 Y119.39 E1271.04488
G1 X129.126 Y118.775 E1271.06627
G1 X129.239 Y118.142 E1271.08766
G1 X129.277 Y117.5 E1271.10905
G1 X129.239 Y116.858 E1271.13044
G1 X129.126 Y116.225 E1271.15183
G1 X128.938 Y115.61 E1271.17322
G1 X128.677 Y115.022 E1271.19461
G1 X128.352 Y114.469 E1271.21595
G1 X127.961 Y113.956 E1271.2374
G1 X127.512 Y113.495 E1271.25881
G1 X127.014 Y113.09 E1271.28015
G1 X126.471 Y112.748 E1271.3015
G1 X125.89 Y112.471 E1271.32291
G1 X125.281 Y112.265 E1271.34429
G1 X124.652 Y112.133 E1271.36567
G1 X124.011 Y112.075 E1271.38707
G1 X123.368 Y112.094 E1271.40847
G1 X122.732 Y112.189 E1271.42986
G1 X122.112 Y112.358 E1271.45123
G1 X121.516 Y112.6 E1271.47262
G1 X120.953 Y112.911 E1271.49402
G1 X120.431 Y113.285 E1271.51538
G1 X119.955 Y113.72 E1271.53682
G1 X119.536 Y114.208 E1271.55822
G1 X119.177 Y114.74 E1271.57956
G1 X118.884 Y115.312 E1271.60094
G1 X118.659 Y115.915 E1271.62234
G1 X118.509 Y116.54 E1271.64372
G1 X118.432 Y117.178 E1271.6651
G1 X118.432 Y117.822 E1271.68652
G1 X118.509 Y118.46 E1271.70789
G1 X118.659 Y119.085 E1271.72927
G1 X118.884 Y119.688 E1271.75067
G1 X119.177 Y120.26 E1271.77205
G1 X119.536 Y120.792 E1271.7934
G1 X119.955 Y121.28 E1271.81479
G1 X120.431 Y121.715 E1271.83624
G1 X120.953 Y122.089 E1271.85759
G1 X121.516 Y122.4 E1271.87899
G1 X122.112 Y122.642 E1271.90038
G1 X122.732 Y122.811 E1271.92175
G1 X123.368 Y122.906 E1271.94314
G0 F9000 X123.403 Y122.507
;TYPE:WALL-OUTER
G1 F1500 X123.999 Y122.524 E1271.96297
G1 X124.593 Y122.471 E1271.98281
G1 X125.175 Y122.348 E1272.00259
G1 X125.739 Y122.158 E1272.02239
G1 X126.277 Y121.901 E1272.04222
G1 X126.78 Y121.584 E1272.06199
G1 X127.242 Y121.209 E1272.08178
G1 X127.658 Y120.782 E1272.10161
G1 X128.019 Y120.308 E1272.12143
G1 X128.321 Y119.795 E1272.14123
G1 X128.562 Y119.25 E1272.16105
G1 X128.736 Y118.681 E1272.18084
G1 X128.841 Y118.095 E1272.20064
G1 X128.876 Y117.5 E1272.22046
G1 X128.841 Y116.905 E1272.24029
G1 X128.736 Y116.319 E1272.26009
G1 X128.562 Y115.75 E1272.27988
G1 X128.321 Y115.205 E1272.2997
G1 X128.019 Y114.692 E1272.3195
G1 X127.658 Y114.218 E1272.33932
G1 X127.242 Y113.791 E1272.35914
G1 X126.78 Y113.416 E1272.37893
G1 X126.277 Y113.099 E1272.39871
G1 X125.739 Y112.842 E1272.41854
G1 X125.175 Y112.652 E1272.43833
G1 X124.593 Y112.529 E1272.45812
G1 X123.999 Y112.476 E1272.47795
G1 X123.403 Y112.493 E1272.49779
G1 X122.815 Y112.581 E1272.51756
G1 X122.24 Y112.738 E1272.53738
G1 X121.689 Y112.962 E1272.55717
G1 X121.167 Y113.25 E1272.577
G1 X120.683 Y113.596 E1272.59679
G1 X120.243 Y113.999 E1272.61663
G1 X119.855 Y114.451 E1272.63644
G1 X119.522 Y114.944 E1272.65623
G1 X119.251 Y115.474 E1272.67603
G1 X119.042 Y116.032 E1272.69585
G1 X118.903 Y116.611 E1272.71565
G1 X118.832 Y117.202 E1272.73545
G1 X118.832 Y117.798 E1272.75527
G1 X118.903 Y118.389 E1272.77507
G1 X119.042 Y118.968 E1272.79488
G1 X119.251 Y119.526 E1272.81469
G1 X119.522 Y120.056 E1272.83449
G1 X119.855 Y120.549 E1272.85428
G1 X120.243 Y121.001 E1272.87409
G1 X120.683 Y121.404 E1272.89394
G1 X121.167 Y121.75 E1272.91373
G1 X121.689 Y122.038 E1272.93356
G1 X122.24 Y122.262 E1272.95334
G1 X122.815 Y122.419 E1272.97316
G1 X123.403 Y122.507 E1272.99294
G0 F9000 X123.365 Y122.945
G0 X111.311 Y122.925
;TYPE:WALL-INNER
G1 F1500 X111.952 Y122.867 E1273.01434
G1 X112.581 Y122.735 E1273.03572
G1 X113.19 Y122.529 E1273.0571
G1 X113.771 Y122.252 E1273.07851
G1 X114.314 Y121.91 E1273.09986
G1 X114.812 Y121.505 E1273.12121
G1 X115.261 Y121.044 E1273.14261
G1 X115.652 Y120.531 E1273.16406
G1 X115.977 Y119.978 E1273.1854
G1 X116.238 Y119.39 E1273.20679
G1 X116.426 Y118.775 E1273.22818
G1 X116.539 Y118.142 E1273.24957
G1 X116.577 Y117.5 E1273.27096
G1 X116.539 Y116.858 E1273.29235
G1 X116.426 Y116.225 E1273.31374
G1 X116.238 Y115.61 E1273.33513
G1 X115.977 Y115.022 E1273.35652
G1 X115.652 Y114.469 E1273.37786
G1 X115.261 Y113.956 E1273.39931
G1 X114.812 Y113.495 E1273.42071
G1 X114.314 Y113.09 E1273.44206
G1 X113.771 Y112.748 E1273.46341
G1 X113.19 Y112.471 E1273.48482
G1 X112.581 Y112.265 E1273.5062
G1 X111.952 Y112.133 E1273.52757
G1 X111.311 Y112.075 E1273.54898
G1 X110.668 Y112.094 E1273.57038
G1 X110.032 Y112.189 E1273.59177
G1 X109.412 Y112.358 E1273.61314
G1 X108.816 Y112.6 E1273.63453
G1 X108.253 Y112.911 E1273.65593
G1 X107.731 Y113.285 E1273.67728
G1 X107.255 Y113.72 E1273.69873
G1 X106.836 Y114.208 E1273.72012
G1 X106.477 Y114.74 E1273.74147
G1 X106.184 Y115.312 E1273.76285
G1 X105.959 Y115.915 E1273.78425
G1 X105.809 Y116.54 E1273.80563
G1 X105.732 Y117.178 E1273.827
G1 X105.732 Y117.822 E1273.84842
G1 X105.809 Y118.46 E1273.8698
G1 X105.959 Y119.085 E1273.89118
G1 X106.184 Y119.688 E1273.91258
G1 X106.477 Y120.26 E1273.93396
G1 X106.836 Y120.792 E1273.9553
G1 X107.255 Y121.28 E1273.9767
G1 X107.731 Y121.715 E1273.99814
G1 X108.253 Y122.089 E1274.0195
G1 X108.816 Y122.4 E1274.04089
G1 X109.412 Y122.642 E1274.06229
G1 X110.032 Y122.811 E1274.08366
G1 X110.668 Y122.906 E1274.10505
G1 X111.311 Y122.925 E1274.12645
G0 F9000 X111.299 Y122.524
;TYPE:WALL-OUTER
G1 F1500 X111.893 Y122.471 E1274.14628
G1 X112.475 Y122.348 E1274.16607
G1 X113.039 Y122.158 E1274.18586
G1 X113.577 Y121.901 E1274.20569
G1 X114.08 Y121.584 E1274.22547
G1 X114.542 Y121.209 E1274.24526
G1 X114.958 Y120.782 E1274.26509
G1 X115.319 Y120.308 E1274.2849
G1 X115.621 Y119.795 E1274.3047
G1 X115.862 Y119.25 E1274.32452
G1 X116.036 Y118.681 E1274.34431
G1 X116.141 Y118.095 E1274.36411
G1 X116.176 Y117.5 E1274.38394
G1 X116.141 Y116.905 E1274.40376
G1 X116.036 Y116.319 E1274.42356
G1 X115.862 Y115.75 E1274.44335
G1 X115.621 Y115.205 E1274.46317
G1 X115.319 Y114.692 E1274.48297
G1 X114.958 Y114.218 E1274.50279
G1 X114.542 Y113.791 E1274.52262
G1 X114.08 Y113.416 E1274.54241
G1 X113.577 Y113.099 E1274.56218
G1 X113.039 Y112.842 E1274.58201
G1 X112.475 Y112.652 E1274.60181
G1 X111.893 Y112.529 E1274.62159
G1 X111.299 Y112.476 E1274.64143
G1 X110.703 Y112.493 E1274.66126
G1 X110.115 Y112.581 E1274.68103
G1 X109.54 Y112.738 E1274.70086
G1 X108.989 Y112.962 E1274.72064
G1 X108.467 Y113.25 E1274.74047
G1 X107.983 Y113.596 E1274.76026
G1 X107.543 Y113.999 E1274.7801
G1 X107.155 Y114.451 E1274.79992
G1 X106.822 Y114.944 E1274.8197
G1 X106.551 Y115.474 E1274.8395
G1 X106.342 Y116.032 E1274.85932
G1 X106.203 Y116.611 E1274.87913
G1 X106.132 Y117.202 E1274.89892
G1 X106.132 Y117.798 E1274.91875
G1 X106.203 Y118.389 E1274.93854
G1 X106.342 Y118.968 E1274.95835
G1 X106.551 Y119.526 E1274.97817
G1 X106.822 Y120.056 E1274.99797
G1 X107.155 Y120.549 E1275.01775
G1 X107.543 Y121.001 E1275.03757
G1 X107.983 Y121.404 E1275.05741
G1 X108.467 Y121.75 E1275.0772
G1 X108.989 Y122.038 E1275.09703
G1 X109.54 Y122.262 E1275.11681
G1 X110.115 Y122.419 E1275.13664
G1 X110.703 Y122.507 E1275.15641
G1 X111.299 Y122.524 E1275.17624
G0 F9000 X111.312 Y122.963
G0 X104.13 Y132.14
;TYPE:WALL-INNER
G1 F1500 X104.13 Y102.86 E1276.1501
G1 X130.87 Y102.86 E1277.03947
G1 X130.87 Y132.14 E1278.01333
G1 X104.13 Y132.14 E1278.90271
G0 F9000 X103.73 Y132.54
;TYPE:WALL-OUTER
G1 F1500 X103.73 Y102.46 E1279.90317
G1 X131.27 Y102.46 E1280.81916
G1 X131.27 Y132.54 E1281.81962
G1 X103.73 Y132.54 E1282.73561
G0 F9000 X104 Y132.27
G0 X105.207 Y132.059
;TYPE:FILL
G1 F3000 X104.209 Y131.061 E1282.78255
G0 F9000 X105.711 Y132.059
G1 F3000 X130.788 Y125.34 E1283.64603
G0 F9000 X130.79 Y123.7
G1 F3000 X128.092 Y121.002 E1283.77294
G0 F9000 X128.918 Y119.629
G1 F3000 X130.789 Y119.128 E1283.83736
G0 F9000 X130.789 Y118.077
G1 F3000 X127.043 Y132.06 E1284.31884
G0 F9000 X128.891 Y132.06
G1 F3000 X130.788 Y131.551 E1284.38416
G0 F9000 X130.663 Y132.059
G1 F3000 X120.387 Y121.783 E1284.86751
G0 F9000 X120.521 Y121.879
G1 F3000 X104.209 Y126.25 E1285.42919
G0 F9000 X104.209 Y124.548
G1 F3000 X105.78 Y118.686 E1285.63105
G0 F9000 X106.044 Y119.547
G1 F3000 X104.21 Y120.038 E1285.69419
G0 F9000 X104.209 Y122.576
G1 F3000 X113.692 Y132.059 E1286.14024
G0 F9000 X114.62 Y132.059
G1 F3000 X118.377 Y118.037 E1286.62307
G0 F9000 X116.625 Y118.021
G1 F3000 X119.643 Y121.039 E1286.76502
G0 F9000 X121.391 Y122.133
G0 X123.267 Y122.97
G1 F3000 X120.831 Y132.06 E1287.07803
G0 F9000 X122.178 Y132.059
G1 F3000 X112.847 Y122.728 E1287.51693
G0 F9000 X110.838 Y122.989
G1 F3000 X108.408 Y132.059 E1287.82924
G0 F9000 X105.893 Y117.812
G0 X105.916 Y115.797
G1 F3000 X104.209 Y114.09 E1287.90953
G0 F9000 X104.209 Y113.827
G1 F3000 X108.514 Y112.673 E1288.05777
G0 F9000 X107.093 Y113.785
G1 F3000 X109.999 Y102.938 E1288.43127
G0 F9000 X110.03 Y102.94
G1 F3000 X120.344 Y113.255 E1288.91643
G0 F9000 X119.38 Y114.294
G1 F3000 X122.422 Y102.938 E1289.30745
G0 F9000 X121.661 Y102.939
G1 F3000 X104.209 Y107.615 E1289.90838
G0 F9000 X104.209 Y105.605
G1 F3000 X110.624 Y112.019 E1290.2101
G0 F9000 X111.015 Y112.003
G1 F3000 X130.788 Y106.705 E1290.89095
G0 F9000 X130.79 Y106.729
G1 F3000 X127 Y102.94 E1291.06919
G0 F9000 X128.634 Y102.938
G1 F3000 X126.08 Y112.472 E1291.39748
G0 F9000 X127.83 Y113.709
G1 F3000 X130.788 Y112.916 E1291.49933
G0 F9000 X130.79 Y115.215
G1 F3000 X118.515 Y102.94 E1292.07671
G0 F9000 X116.211 Y102.938
G1 F3000 X113.625 Y112.588 E1292.409
G0 F9000 X115.14 Y114.061
G0 X115.701 Y114.898
G0 X116.596 Y116.719
G1 F3000 X118.504 Y116.208 E1292.47469
G0 F9000 X118.39 Y116.181
;MESH:NONMESH
G0 F300 X118.39 Y116.181 Z7.29
G0 F9000 X118.667 Y118.431
G0 X118.812 Y119.038
G0 X119.315 Y120.178
G0 X120.071 Y121.167
G0 X120.532 Y121.591
G0 X121.586 Y122.255
G0 X123.368 Y122.906
;TIME_ELAPSED:1577.621843
;LAYER:30
;TYPE:WALL-INNER
;MESH:expander_adapter_5.stl
G1 F1500 X124.011 Y122.925 E1292.49609
G1 X124.652 Y122.867 E1292.5175
G1 X125.281 Y122.735 E1292.53887
G1 X125.89 Y122.529 E1292.56025
G1 X126.471 Y122.252 E1292.58166
G1 X127.014 Y121.91 E1292.60301
G1 X127.512 Y121.505 E1292.62436
G1 X127.961 Y121.044 E1292.64576
G1 X128.352 Y120.531 E1292.66721
G1 X128.677 Y119.978 E1292.68855
G1 X128.938 Y119.39 E1292.70994
G1 X129.126 Y118.775 E1292.73133
G1 X129.239 Y118.142 E1292.75272
G1 X129.277 Y117.5 E1292.77411
G1 X129.239 Y116.858 E1292.7955
G1 X129.126 Y116.225 E1292.81689
G1 X128.938 Y115.61 E1292.83828
G1 X128.677 Y115.022 E1292.85967
G1 X128.352 Y114.469 E1292.88101
G1 X127.961 Y113.956 E1292.90246
G1 X127.512 Y113.495 E1292.92387
G1 X127.014 Y113.09 E1292.94521
G1 X126.471 Y112.748 E1292.96656
G1 X125.89 Y112.471 E1292.98797
G1 X125.281 Y112.265 E1293.00935
G1 X124.652 Y112.133 E1293.03073
G1 X124.011 Y112.075 E1293.05213
G1 X123.368 Y112.094 E1293.07353
G1 X122.732 Y112.189 E1293.09492
G1 X122.112 Y112.358 E1293.11629
G1 X121.516 Y112.6 E1293.13768
G1 X120.953 Y112.911 E1293.15908
G1 X120.431 Y113.285 E1293.18044
G1 X119.955 Y113.72 E1293.20188
G1 X119.536 Y114.208 E1293.22328
G1 X119.177 Y114.74 E1293.24462
G1 X118.884 Y115.312 E1293.266
G1 X118.659 Y115.915 E1293.2874
G1 X118.509 Y116.54 E1293.30878
G1 X118.432 Y117.178 E1293.33016
G1 X118.432 Y117.822 E1293.35158
G1 X118.509 Y118.46 E1293.37295
G1 X118.659 Y119.085 E1293.39433
G1 X118.884 Y119.688 E1293.41573
G1 X119.177 Y120.26 E1293.43711
G1 X119.536 Y120.792 E1293.45846
G1 X119.955 Y121.28 E1293.47985
G1 X120.431 Y121.715 E1293.5013
G1 X120.953 Y122.089 E1293.52265
G1 X121.516 Y122.4 E1293.54405
G1 X122.112 Y122.642 E1293.56544
G1 X122.732 Y122.811 E1293.58681
G1 X123.368 Y122.906 E1293.6082
G0 F9000 X123.403 Y122.507
;TYPE:WALL-OUTER
G1 F1500 X123.999 Y122.524 E1293.62803
G1 X124.593 Y122.471 E1293.64787
G1 X125.175 Y122.348 E1293.66765
G1 X125.739 Y122.158 E1293.68745
G1 X126.277 Y121.901 E1293.70728
G1 X126.78 Y121.584 E1293.72705
G1 X127.242 Y121.209 E1293.74684
G1 X127.658 Y120.782 E1293.76667
G1 X128.019 Y120.308 E1293.78649
G1 X128.321 Y119.795 E1293.80629
G1 X128.562 Y119.25 E1293.82611
G1 X128.736 Y118.681 E1293.8459
G1 X128.841 Y118.095 E1293.8657
G1 X128.876 Y117.5 E1293.88552
G1 X128.841 Y116.905 E1293.90535
G1 X128.736 Y116.319 E1293.92515
G1 X128.562 Y115.75 E1293.94494
G1 X128.321 Y115.205 E1293.96476
G1 X128.019 Y114.692 E1293.98456
G1 X127.658 Y114.218 E1294.00438
G1 X127.242 Y113.791 E1294.0242
G1 X126.78 Y113.416 E1294.04399
G1 X126.277 Y113.099 E1294.06377
G1 X125.739 Y112.842 E1294.0836
G1 X125.175 Y112.652 E1294.10339
G1 X124.593 Y112.529 E1294.12318
G1 X123.999 Y112.476 E1294.14301
G1 X123.403 Y112.493 E1294.16285
G1 X122.815 Y112.581 E1294.18262
G1 X122.24 Y112.738 E1294.20244
G1 X121.689 Y112.962 E1294.22223
G1 X121.167 Y113.25 E1294.24206
G1 X120.683 Y113.596 E1294.26185
G1 X120.243 Y113.999 E1294.28169
G1 X119.855 Y114.451 E1294.3015
G1 X119.522 Y114.944 E1294.32129
G1 X119.251 Y115.474 E1294.34109
G1 X119.042 Y116.032 E1294.36091
G1 X118.903 Y116.611 E1294.38071
G1 X118.832 Y117.202 E1294.40051
G1 X118.832 Y117.798 E1294.42033
G1 X118.903 Y118.389 E1294.44013
G1 X119.042 Y118.968 E1294.45994
G1 X119.251 Y119.526 E1294.47975
G1 X119.522 Y120.056 E1294.49955
G1 X119.855 Y120.549 E1294.51934
G1 X120.243 Y121.001 E1294.53915
G1 X120.683 Y121.404 E1294.559
G1 X121.167 Y121.75 E1294.57879
G1 X121.689 Y122.038 E1294.59862
G1 X122.24 Y122.262 E1294.6184
G1 X122.815 Y122.419 E1294.63822
G1 X123.403 Y122.507 E1294.658
G0 F9000 X123.365 Y122.945
G0 X111.311 Y122.925
;TYPE:WALL-INNER
G1 F1500 X111.952 Y122.867 E1294.6794
G1 X112.581 Y122.735 E1294.70078
G1 X113.19 Y122.529 E1294.72216
G1 X113.771 Y122.252 E1294.74357
G1 X114.314 Y121.91 E1294.76492
G1 X114.812 Y121.505 E1294.78627
G1 X115.261 Y121.044 E1294.80767
G1 X115.652 Y120.531 E1294.82912
G1 X115.977 Y119.978 E1294.85046
G1 X116.238 Y119.39 E1294.87185
G1 X116.426 Y118.775 E1294.89324
G1 X116.539 Y118.142 E1294.91463
G1 X116.577 Y117.5 E1294.93602
G1 X116.539 Y116.858 E1294.95741
G1 X116.426 Y116.225 E1294.9788
G1 X116.238 Y115.61 E1295.00019
G1 X115.977 Y115.022 E1295.02158
G1 X115.652 Y114.469 E1295.04292
G1 X115.261 Y113.956 E1295.06437
G1 X114.812 Y113.495 E1295.08577
G1 X114.314 Y113.09 E1295.10712
G1 X113.771 Y112.748 E1295.12847
G1 X113.19 Y112.471 E1295.14988
G1 X112.581 Y112.265 E1295.17126
G1 X111.952 Y112.133 E1295.19263
G1 X111.311 Y112.075 E1295.21404
G1 X110.668 Y112.094 E1295.23544
G1 X110.032 Y112.189 E1295.25683
G1 X109.412 Y112.358 E1295.2782
G1 X108.816 Y112.6 E1295.29959
G1 X108.253 Y112.911 E1295.32099
G1 X107.731 Y113.285 E1295.34234
G1 X107.255 Y113.72 E1295.36379
G1 X106.836 Y114.208 E1295.38518
G1 X106.477 Y114.74 E1295.40653
G1 X106.184 Y115.312 E1295.42791
G1 X105.959 Y115.915 E1295.44931
G1 X105.809 Y116.54 E1295.47069
G1 X105.732 Y117.178 E1295.49206
G1 X105.732 Y117.822 E1295.51348
G1 X105.809 Y118.46 E1295.53486
G1 X105.959 Y119.085 E1295.55624
G1 X106.184 Y119.688 E1295.57764
G1 X106.477 Y120.26 E1295.59902
G1 X106.836 Y120.792 E1295.62036
G1 X107.255 Y121.28 E1295.64176
G1 X107.731 Y121.715 E1295.6632
G1 X108.253 Y122.089 E1295.68456
G1 X108.816 Y122.4 E1295.70595
G1 X109.412 Y122.642 E1295.72735
G1 X110.032 Y122.811 E1295.74872
G1 X110.668 Y122.906 E1295.77011
G1 X111.311 Y122.925 E1295.79151
G0 F9000 X111.299 Y122.524
;TYPE:WALL-OUTER
G1 F1500 X111.893 Y122.471 E1295.81134
G1 X112.475 Y122.348 E1295.83113
G1 X113.039 Y122.158 E1295.85092
G1 X113.577 Y121.901 E1295.87075
G1 X114.08 Y121.584 E1295.89053
G1 X114.542 Y121.209 E1295.91032
G1 X114.958 Y120.782 E1295.93015
G1 X115.319 Y120.308 E1295.94996
G1 X115.621 Y119.795 E1295.96976
G1 X115.862 Y119.25 E1295.98958
G1 X116.036 Y118.681 E1296.00937
G1 X116.141 Y118.095 E1296.02917
G1 X116.176 Y117.5 E1296.049
G1 X116.141 Y116.905 E1296.06882
G1 X116.036 Y116.319 E1296.08862
G1 X115.862 Y115.75 E1296.10841
G1 X115.621 Y115.205 E1296.12823
G1 X115.319 Y114.692 E1296.14803
G1 X114.958 Y114.218 E1296.16785
G1 X114.542 Y113.791 E1296.18768
G1 X114.08 Y113.416 E1296.20747
G1 X113.577 Y113.099 E1296.22724
G1 X113.039 Y112.842 E1296.24707
G1 X112.475 Y112.652 E1296.26687
G1 X111.893 Y112.529 E1296.28665
G1 X111.299 Y112.476 E1296.30649
G1 X110.703 Y112.493 E1296.32632
G1 X110.115 Y112.581 E1296.34609
G1 X109.54 Y112.738 E1296.36592
G1 X108.989 Y112.962 E1296.3857
G1 X108.467 Y113.25 E1296.40553
G1 X107.983 Y113.596 E1296.42532
G1 X107.543 Y113.999 E1296.44516
G1 X107.155 Y114.451 E1296.46498
G1 X106.822 Y114.944 E1296.48476
G1 X106.551 Y115.474 E1296.50456
G1 X106.342 Y116.032 E1296.52438
G1 X106.203 Y116.611 E1296.54419
G1 X106.132 Y117.202 E1296.56398
G1 X106.132 Y117.798 E1296.58381
G1 X106.203 Y118.389 E1296.6036
G1 X106.342 Y118.968 E1296.62341
G1 X106.551 Y119.526 E1296.64323
G1 X106.822 Y120.056 E1296.66303
G1 X107.155 Y120.549 E1296.68281
G1 X107.543 Y121.001 E1296.70263
G1 X107.983 Y121.404 E1296.72247
G1 X108.467 Y121.75 E1296.74226
G1 X108.989 Y122.038 E1296.76209
G1 X109.54 Y122.262 E1296.78187
G1 X110.115 Y122.419 E1296.8017
G1 X110.703 Y122.507 E1296.82147
G1 X111.299 Y122.524 E1296.8413
G0 F9000 X111.312 Y122.963
G0 X104.13 Y132.14
;TYPE:WALL-INNER
G1 F1500 X104.13 Y102.86 E1297.81516
G1 X130.87 Y102.86 E1298.70453
G1 X130.87 Y132.14 E1299.67839
G1 X104.13 Y132.14 E1300.56777
G0 F9000 X103.73 Y132.54
;TYPE:WALL-OUTER
G1 F1500 X103.73 Y102.46 E1301.56823
G1 X131.27 Y102.46 E1302.48422
G1 X131.27 Y132.54 E1303.48468
G1 X103.73 Y132.54 E1304.40067
G0 F9000 X104 Y132.27
G0 X105.406 Y132.059
;TYPE:FILL
G1 F3000 X104.209 Y130.862 E1304.45697
G0 F9000 X106.256 Y132.059
G1 F3000 X130.788 Y125.486 E1305.30169
G0 F9000 X130.79 Y123.501
G1 F3000 X128.178 Y120.889 E1305.42455
G0 F9000 X128.843 Y119.795
G1 F3000 X130.789 Y119.274 E1305.49155
G0 F9000 X130.789 Y117.532
G1 F3000 X126.897 Y132.06 E1305.99179
G0 F9000 X129.436 Y132.06
G1 F3000 X130.788 Y131.697 E1306.03835
G0 F9000 X130.79 Y131.986
G1 F3000 X121.022 Y122.219 E1306.49779
G0 F9000 X120.669 Y121.985
G1 F3000 X104.209 Y126.396 E1307.06457
G0 F9000 X104.209 Y124.002
G1 F3000 X105.717 Y118.376 E1307.25829
G0 F9000 X106.093 Y119.679
G1 F3000 X104.209 Y120.184 E1307.32317
G0 F9000 X104.209 Y122.376
G1 F3000 X113.892 Y132.059 E1307.77863
G0 F9000 X114.473 Y132.059
G1 F3000 X118.351 Y117.588 E1308.27692
G0 F9000 X118.467 Y116.364
G1 F3000 X116.619 Y116.859 E1308.34055
G0 F9000 X116.636 Y117.832
G1 F3000 X119.116 Y120.312 E1308.4572
G0 F9000 X120.532 Y121.591
G0 X121.385 Y122.128
G0 X123.126 Y122.948
G1 F3000 X120.685 Y132.059 E1308.77092
G0 F9000 X122.377 Y132.059
G1 F3000 X112.997 Y122.678 E1309.21215
G0 F9000 X110.693 Y122.985
G1 F3000 X108.262 Y132.06 E1309.52463
G0 F9000 X105.893 Y117.812
G0 X105.971 Y115.652
G1 F3000 X104.209 Y113.891 E1309.60748
G0 F9000 X104.21 Y113.972
G1 F3000 X108.075 Y112.937 E1309.74056
G0 F9000 X106.881 Y114.032
G1 F3000 X109.853 Y102.938 E1310.12256
G0 F9000 X110.229 Y102.94
G1 F3000 X120.455 Y113.166 E1310.60356
G0 F9000 X119.138 Y114.651
G1 F3000 X122.276 Y102.939 E1311.00684
G0 F9000 X122.205 Y102.939
G1 F3000 X104.209 Y107.761 E1311.62651
G0 F9000 X104.209 Y105.406
G1 F3000 X110.812 Y112.009 E1311.93709
G0 F9000 X111.526 Y112.012
G1 F3000 X130.788 Y106.851 E1312.60035
G0 F9000 X130.79 Y106.53
G1 F3000 X127.2 Y102.94 E1312.76921
G0 F9000 X128.488 Y102.938
G1 F3000 X125.95 Y112.41 E1313.09536
G0 F9000 X127.943 Y113.825
G1 F3000 X130.788 Y113.063 E1313.19332
G0 F9000 X130.79 Y115.015
G1 F3000 X118.714 Y102.94 E1313.76132
G0 F9000 X116.065 Y102.938
G1 F3000 X113.496 Y112.527 E1314.0915
G0 F9000 X113.547 Y112.42
;MESH:NONMESH
G0 F300 X113.547 Y112.42 Z7.49
G0 F9000 X115.14 Y114.061
G0 X119.665 Y120.695
G0 X120.532 Y121.591
G0 X121.586 Y122.255
G0 X123.368 Y122.906
;TIME_ELAPSED:1604.234869
;LAYER:31
;TYPE:WALL-INNER
;MESH:expander_adapter_5.stl
G1 F1500 X124.011 Y122.925 E1314.11289
G1 X124.652 Y122.867 E1314.1343
G1 X125.281 Y122.735 E1314.15568
G1 X125.89 Y122.529 E1314.17706
G1 X126.471 Y122.252 E1314.19847
G1 X127.014 Y121.91 E1314.21981
G1 X127.512 Y121.505 E1314.24116
G1 X127.961 Y121.044 E1314.26256
G1 X128.352 Y120.531 E1314.28402
G1 X128.677 Y119.978 E1314.30535
G1 X128.938 Y119.39 E1314.32675
G1 X129.126 Y118.775 E1314.34814
G1 X129.239 Y118.142 E1314.36952
G1 X129.277 Y117.5 E1314.39091
G1 X129.239 Y116.858 E1314.4123
G1 X129.126 Y116.225 E1314.43369
G1 X128.938 Y115.61 E1314.45508
G1 X128.677 Y115.022 E1314.47648
G1 X128.352 Y114.469 E1314.49781
G1 X127.961 Y113.956 E1314.51926
G1 X127.512 Y113.495 E1314.54067
G1 X127.014 Y113.09 E1314.56202
G1 X126.471 Y112.748 E1314.58336
G1 X125.89 Y112.471 E1314.60477
G1 X125.281 Y112.265 E1314.62615
G1 X124.652 Y112.133 E1314.64753
G1 X124.011 Y112.075 E1314.66894
G1 X123.368 Y112.094 E1314.69033
G1 X122.732 Y112.189 E1314.71172
G1 X122.112 Y112.358 E1314.73309
G1 X121.516 Y112.6 E1314.75449
G1 X120.953 Y112.911 E1314.77588
G1 X120.431 Y113.285 E1314.79724
G1 X119.955 Y113.72 E1314.81869
G1 X119.536 Y114.208 E1314.84008
G1 X119.177 Y114.74 E1314.86143
G1 X118.884 Y115.312 E1314.8828
G1 X118.659 Y115.915 E1314.90421
G1 X118.509 Y116.54 E1314.92559
G1 X118.432 Y117.178 E1314.94696
G1 X118.432 Y117.822 E1314.96838
G1 X118.509 Y118.46 E1314.98975
G1 X118.659 Y119.085 E1315.01113
G1 X118.884 Y119.688 E1315.03254
G1 X119.177 Y120.26 E1315.05391
G1 X119.536 Y120.792 E1315.07526
G1 X119.955 Y121.28 E1315.09665
G1 X120.431 Y121.715 E1315.1181
G1 X120.953 Y122.089 E1315.13946
G1 X121.516 Y122.4 E1315.16085
G1 X122.112 Y122.642 E1315.18224
G1 X122.732 Y122.811 E1315.20362
G1 X123.368 Y122.906 E1315.22501
G0 F9000 X123.403 Y122.507
;TYPE:WALL-OUTER
G1 F1500 X123.999 Y122.524 E1315.24484
G1 X124.593 Y122.471 E1315.26467
G1 X125.175 Y122.348 E1315.28446
G1 X125.739 Y122.158 E1315.30425
G1 X126.277 Y121.901 E1315.32408
G1 X126.78 Y121.584 E1315.34386
G1 X127.242 Y121.209 E1315.36365
G1 X127.658 Y120.782 E1315.38348
G1 X128.019 Y120.308 E1315.40329
G1 X128.321 Y119.795 E1315.42309
G1 X128.562 Y119.25 E1315.44291
G1 X128.736 Y118.681 E1315.4627
G1 X128.841 Y118.095 E1315.4825
G1 X128.876 Y117.5 E1315.50233
G1 X128.841 Y116.905 E1315.52215
G1 X128.736 Y116.319 E1315.54195
G1 X128.562 Y115.75 E1315.56174
G1 X128.321 Y115.205 E1315.58156
G1 X128.019 Y114.692 E1315.60136
G1 X127.658 Y114.218 E1315.62118
G1 X127.242 Y113.791 E1315.64101
G1 X126.78 Y113.416 E1315.6608
G1 X126.277 Y113.099 E1315.68057
G1 X125.739 Y112.842 E1315.7004
G1 X125.175 Y112.652 E1315.7202
G1 X124.593 Y112.529 E1315.73998
G1 X123.999 Y112.476 E1315.75982
G1 X123.403 Y112.493 E1315.77965
G1 X122.815 Y112.581 E1315.79942
G1 X122.24 Y112.738 E1315.81925
G1 X121.689 Y112.962 E1315.83903
G1 X121.167 Y113.25 E1315.85886
G1 X120.683 Y113.596 E1315.87865
G1 X120.243 Y113.999 E1315.89849
G1 X119.855 Y114.451 E1315.91831
G1 X119.522 Y114.944 E1315.93809
G1 X119.251 Y115.474 E1315.95789
G1 X119.042 Y116.032 E1315.97771
G1 X118.903 Y116.611 E1315.99752
G1 X118.832 Y117.202 E1316.01731
G1 X118.832 Y117.798 E1316.03714
G1 X118.903 Y118.389 E1316.05693
G1 X119.042 Y118.968 E1316.07674
G1 X119.251 Y119.526 E1316.09656
G1 X119.522 Y120.056 E1316.11636
G1 X119.855 Y120.549 E1316.13614
G1 X120.243 Y121.001 E1316.15596
G1 X120.683 Y121.404 E1316.1758
G1 X121.167 Y121.75 E1316.19559
G1 X121.689 Y122.038 E1316.21542
G1 X122.24 Y122.262 E1316.2352
G1 X122.815 Y122.419 E1316.25503
G1 X123.403 Y122.507 E1316.2748
G0 F9000 X123.365 Y122.945
G0 X111.311 Y122.925
;TYPE:WALL-INNER
G1 F1500 X111.952 Y122.867 E1316.29621
G1 X112.581 Y122.735 E1316.31758
G1 X113.19 Y122.529 E1316.33897
G1 X113.771 Y122.252 E1316.36038
G1 X114.314 Y121.91 E1316.38172
G1 X114.812 Y121.505 E1316.40307
G1 X115.261 Y121.044 E1316.42447
G1 X115.652 Y120.531 E1316.44593
G1 X115.977 Y119.978 E1316.46726
G1 X116.238 Y119.39 E1316.48866
G1 X116.426 Y118.775 E1316.51005
G1 X116.539 Y118.142 E1316.53143
G1 X116.577 Y117.5 E1316.55282
G1 X116.539 Y116.858 E1316.57421
G1 X116.426 Y116.225 E1316.5956
G1 X116.238 Y115.61 E1316.61699
G1 X115.977 Y115.022 E1316.63839
G1 X115.652 Y114.469 E1316.65972
G1 X115.261 Y113.956 E1316.68117
G1 X114.812 Y113.495 E1316.70258
G1 X114.314 Y113.09 E1316.72393
G1 X113.771 Y112.748 E1316.74527
G1 X113.19 Y112.471 E1316.76668
G1 X112.581 Y112.265 E1316.78806
G1 X111.952 Y112.133 E1316.80944
G1 X111.311 Y112.075 E1316.83084
G1 X110.668 Y112.094 E1316.85224
G1 X110.032 Y112.189 E1316.87363
G1 X109.412 Y112.358 E1316.895
G1 X108.816 Y112.6 E1316.9164
G1 X108.253 Y112.911 E1316.93779
G1 X107.731 Y113.285 E1316.95915
G1 X107.255 Y113.72 E1316.98059
G1 X106.836 Y114.208 E1317.00199
G1 X106.477 Y114.74 E1317.02333
G1 X106.184 Y115.312 E1317.04471
G1 X105.959 Y115.915 E1317.06612
G1 X105.809 Y116.54 E1317.08749
G1 X105.732 Y117.178 E1317.10887
G1 X105.732 Y117.822 E1317.13029
G1 X105.809 Y118.46 E1317.15166
G1 X105.959 Y119.085 E1317.17304
G1 X106.184 Y119.688 E1317.19445
G1 X106.477 Y120.26 E1317.21582
G1 X106.836 Y120.792 E1317.23717
G1 X107.255 Y121.28 E1317.25856
G1 X107.731 Y121.715 E1317.28001
G1 X108.253 Y122.089 E1317.30137
G1 X108.816 Y122.4 E1317.32276
G1 X109.412 Y122.642 E1317.34415
G1 X110.032 Y122.811 E1317.36553
G1 X110.668 Y122.906 E1317.38691
G1 X111.311 Y122.925 E1317.40831
G0 F9000 X111.299 Y122.524
;TYPE:WALL-OUTER
G1 F1500 X111.893 Y122.471 E1317.42815
G1 X112.475 Y122.348 E1317.44793
G1 X113.039 Y122.158 E1317.46772
G1 X113.577 Y121.901 E1317.48756
G1 X114.08 Y121.584 E1317.50733
G1 X114.542 Y121.209 E1317.52712
G1 X114.958 Y120.782 E1317.54695
G1 X115.319 Y120.308 E1317.56677
G1 X115.621 Y119.795 E1317.58657
G1 X115.862 Y119.25 E1317.60639
G1 X116.036 Y118.681 E1317.62618
G1 X116.141 Y118.095 E1317.64598
G1 X116.176 Y117.5 E1317.6658
G1 X116.141 Y116.905 E1317.68562
G1 X116.036 Y116.319 E1317.70543
G1 X115.862 Y115.75 E1317.72522
G1 X115.621 Y115.205 E1317.74504
G1 X115.319 Y114.692 E1317.76484
G1 X114.958 Y114.218 E1317.78465
G1 X114.542 Y113.791 E1317.80448
G1 X114.08 Y113.416 E1317.82427
G1 X113.577 Y113.099 E1317.84405
G1 X113.039 Y112.842 E1317.86388
G1 X112.475 Y112.652 E1317.88367
G1 X111.893 Y112.529 E1317.90346
G1 X111.299 Y112.476 E1317.92329
G1 X110.703 Y112.493 E1317.94312
G1 X110.115 Y112.581 E1317.9629
G1 X109.54 Y112.738 E1317.98272
G1 X108.989 Y112.962 E1318.0025
G1 X108.467 Y113.25 E1318.02233
G1 X107.983 Y113.596 E1318.04212
G1 X107.543 Y113.999 E1318.06197
G1 X107.155 Y114.451 E1318.08178
G1 X106.822 Y114.944 E1318.10157
G1 X106.551 Y115.474 E1318.12137
G1 X106.342 Y116.032 E1318.14118
G1 X106.203 Y116.611 E1318.16099
G1 X106.132 Y117.202 E1318.18079
G1 X106.132 Y117.798 E1318.20061
G1 X106.203 Y118.389 E1318.22041
G1 X106.342 Y118.968 E1318.24021
G1 X106.551 Y119.526 E1318.26003
G1 X106.822 Y120.056 E1318.27983
G1 X107.155 Y120.549 E1318.29962
G1 X107.543 Y121.001 E1318.31943
G1 X107.983 Y121.404 E1318.33927
G1 X108.467 Y121.75 E1318.35906
G1 X108.989 Y122.038 E1318.37889
G1 X109.54 Y122.262 E1318.39867
G1 X110.115 Y122.419 E1318.4185
G1 X110.703 Y122.507 E1318.43827
G1 X111.299 Y122.524 E1318.45811
G0 F9000 X111.312 Y122.963
G0 X104.13 Y132.14
;TYPE:WALL-INNER
G1 F1500 X104.13 Y102.86 E1319.43196
G1 X130.87 Y102.86 E1320.32134
G1 X130.87 Y132.14 E1321.29519
G1 X104.13 Y132.14 E1322.18457
G0 F9000 X103.73 Y132.54
;TYPE:WALL-OUTER
G1 F1500 X103.73 Y102.46 E1323.18504
G1 X131.27 Y102.46 E1324.10102
G1 X131.27 Y132.54 E1325.10148
G1 X103.73 Y132.54 E1326.01747
G0 F9000 X104 Y132.27
G0 X105.607 Y132.059
;TYPE:FILL
G1 F3000 X104.209 Y130.661 E1326.08323
G0 F9000 X106.804 Y132.059
G1 F3000 X130.788 Y125.633 E1326.90907
G0 F9000 X130.79 Y123.3
G1 F3000 X128.265 Y120.775 E1327.02784
G0 F9000 X128.769 Y119.962
G1 F3000 X130.789 Y119.421 E1327.0974
G0 F9000 X130.789 Y116.984
G1 F3000 X126.75 Y132.06 E1327.61651
G0 F9000 X129.984 Y132.06
G1 F3000 X130.788 Y131.844 E1327.6442
G0 F9000 X130.79 Y131.785
G1 F3000 X121.47 Y122.465 E1328.08258
G0 F9000 X120.819 Y122.092
G1 F3000 X104.209 Y126.543 E1328.65452
G0 F9000 X104.209 Y123.454
G1 F3000 X105.672 Y117.995 E1328.8425
G0 F9000 X106.156 Y119.81
G1 F3000 X104.209 Y120.331 E1328.90953
G0 F9000 X104.209 Y122.176
G1 F3000 X114.093 Y132.059 E1329.37442
G0 F9000 X114.326 Y132.059
G1 F3000 X118.38 Y116.93 E1329.89537
G0 F9000 X118.429 Y116.521
G1 F3000 X116.627 Y117.004 E1329.95742
G0 F9000 X116.647 Y117.643
G1 F3000 X118.901 Y119.897 E1330.06344
G0 F9000 X118.593 Y117.812
G0 X118.634 Y117.108
G0 X118.837 Y115.224
G1 F3000 X122.129 Y102.939 E1330.48646
G0 F9000 X122.754 Y102.939
G1 F3000 X104.209 Y107.908 E1331.12502
G0 F9000 X104.209 Y105.205
G1 F3000 X111.007 Y112.002 E1331.44476
G0 F9000 X111.933 Y112.05
G1 F3000 X130.788 Y106.998 E1332.094
G0 F9000 X130.79 Y106.329
G1 F3000 X127.4 Y102.94 E1332.25343
G0 F9000 X128.341 Y102.938
G1 F3000 X125.816 Y112.361 E1332.5779
G0 F9000 X128.051 Y113.943
G1 F3000 X130.788 Y113.21 E1332.67214
G0 F9000 X130.79 Y114.815
G1 F3000 X118.915 Y102.94 E1333.2307
G0 F9000 X115.918 Y102.938
G1 F3000 X113.365 Y112.465 E1333.55875
G0 F9000 X111.306 Y112.237
G0 X110.066 Y112.346
G0 X109.398 Y112.572
G0 X107.75 Y113.171
G1 F3000 X104.21 Y114.119 E1333.68064
G0 F9000 X104.209 Y113.69
G1 F3000 X106.025 Y115.506 E1333.76606
G0 F9000 X106.653 Y114.334
G1 F3000 X109.706 Y102.938 E1334.15846
G0 F9000 X110.43 Y102.94
G1 F3000 X120.572 Y113.082 E1334.63551
G0 F9000 X119.315 Y114.822
G0 X118.812 Y115.962
G0 X118.593 Y117.188
G0 X118.667 Y118.431
G0 X118.812 Y119.038
G0 X119.315 Y120.178
G0 X120.071 Y121.167
G0 X120.532 Y121.591
G0 X121.385 Y122.128
G0 X122.985 Y122.927
G1 F3000 X120.538 Y132.06 E1334.94999
G0 F9000 X122.578 Y132.059
G1 F3000 X113.146 Y122.627 E1335.39364
G0 F9000 X110.551 Y122.967
G1 F3000 X108.115 Y132.06 E1335.70674
G0 F9000 X108.115 Y131.94
;MESH:NONMESH
G0 F300 X108.115 Y131.94 Z7.69
G0 F9000 X123.368 Y122.906
;TIME_ELAPSED:1631.052621
;LAYER:32
;TYPE:WALL-INNER
;MESH:expander_adapter_5.stl
G1 F1500 X124.011 Y122.925 E1335.72813
G1 X124.652 Y122.867 E1335.74954
G1 X125.281 Y122.735 E1335.77092
G1 X125.89 Y122.529 E1335.7923
G1 X126.471 Y122.252 E1335.81371
G1 X127.014 Y121.91 E1335.83505
G1 X127.512 Y121.505 E1335.8564
G1 X127.961 Y121.044 E1335.8778
G1 X128.352 Y120.531 E1335.89926
G1 X128.677 Y119.978 E1335.92059
G1 X128.938 Y119.39 E1335.94199
G1 X129.126 Y118.775 E1335.96338
G1 X129.239 Y118.142 E1335.98476
G1 X129.277 Y117.5 E1336.00616
G1 X129.239 Y116.858 E1336.02755
G1 X129.126 Y116.225 E1336.04893
G1 X128.938 Y115.61 E1336.07032
G1 X128.677 Y115.022 E1336.09172
G1 X128.352 Y114.469 E1336.11305
G1 X127.961 Y113.956 E1336.13451
G1 X127.512 Y113.495 E1336.15591
G1 X127.014 Y113.09 E1336.17726
G1 X126.471 Y112.748 E1336.1986
G1 X125.89 Y112.471 E1336.22001
G1 X125.281 Y112.265 E1336.24139
G1 X124.652 Y112.133 E1336.26277
G1 X124.011 Y112.075 E1336.28418
G1 X123.368 Y112.094 E1336.30557
G1 X122.732 Y112.189 E1336.32696
G1 X122.112 Y112.358 E1336.34833
G1 X121.516 Y112.6 E1336.36973
G1 X120.953 Y112.911 E1336.39112
G1 X120.431 Y113.285 E1336.41248
G1 X119.955 Y113.72 E1336.43393
G1 X119.536 Y114.208 E1336.45532
G1 X119.177 Y114.74 E1336.47667
G1 X118.884 Y115.312 E1336.49804
G1 X118.659 Y115.915 E1336.51945
G1 X118.509 Y116.54 E1336.54083
G1 X118.432 Y117.178 E1336.5622
G1 X118.432 Y117.822 E1336.58362
G1 X118.509 Y118.46 E1336.60499
G1 X118.659 Y119.085 E1336.62637
G1 X118.884 Y119.688 E1336.64778
G1 X119.177 Y120.26 E1336.66915
G1 X119.536 Y120.792 E1336.6905
G1 X119.955 Y121.28 E1336.71189
G1 X120.431 Y121.715 E1336.73334
G1 X120.953 Y122.089 E1336.7547
G1 X121.516 Y122.4 E1336.77609
G1 X122.112 Y122.642 E1336.79749
G1 X122.732 Y122.811 E1336.81886
G1 X123.368 Y122.906 E1336.84025
G0 F9000 X123.403 Y122.507
;TYPE:WALL-OUTER
G1 F1500 X123.999 Y122.524 E1336.86008
G1 X124.593 Y122.471 E1336.87991
G1 X125.175 Y122.348 E1336.8997
G1 X125.739 Y122.158 E1336.91949
G1 X126.277 Y121.901 E1336.93932
G1 X126.78 Y121.584 E1336.9591
G1 X127.242 Y121.209 E1336.97889
G1 X127.658 Y120.782 E1336.99872
G1 X128.019 Y120.308 E1337.01853
G1 X128.321 Y119.795 E1337.03833
G1 X128.562 Y119.25 E1337.05815
G1 X128.736 Y118.681 E1337.07794
G1 X128.841 Y118.095 E1337.09774
G1 X128.876 Y117.5 E1337.11757
G1 X128.841 Y116.905 E1337.13739
G1 X128.736 Y116.319 E1337.15719
G1 X128.562 Y115.75 E1337.17698
G1 X128.321 Y115.205 E1337.1968
G1 X128.019 Y114.692 E1337.2166
G1 X127.658 Y114.218 E1337.23642
G1 X127.242 Y113.791 E1337.25625
G1 X126.78 Y113.416 E1337.27604
G1 X126.277 Y113.099 E1337.29581
G1 X125.739 Y112.842 E1337.31564
G1 X125.175 Y112.652 E1337.33544
G1 X124.593 Y112.529 E1337.35522
G1 X123.999 Y112.476 E1337.37506
G1 X123.403 Y112.493 E1337.39489
G1 X122.815 Y112.581 E1337.41466
G1 X122.24 Y112.738 E1337.43449
G1 X121.689 Y112.962 E1337.45427
G1 X121.167 Y113.25 E1337.4741
G1 X120.683 Y113.596 E1337.49389
G1 X120.243 Y113.999 E1337.51373
G1 X119.855 Y114.451 E1337.53355
G1 X119.522 Y114.944 E1337.55333
G1 X119.251 Y115.474 E1337.57313
G1 X119.042 Y116.032 E1337.59295
G1 X118.903 Y116.611 E1337.61276
G1 X118.832 Y117.202 E1337.63255
G1 X118.832 Y117.798 E1337.65238
G1 X118.903 Y118.389 E1337.67218
G1 X119.042 Y118.968 E1337.69198
G1 X119.251 Y119.526 E1337.7118
G1 X119.522 Y120.056 E1337.7316
G1 X119.855 Y120.549 E1337.75138
G1 X120.243 Y121.001 E1337.7712
G1 X120.683 Y121.404 E1337.79104
G1 X121.167 Y121.75 E1337.81083
G1 X121.689 Y122.038 E1337.83066
G1 X122.24 Y122.262 E1337.85044
G1 X122.815 Y122.419 E1337.87027
G1 X123.403 Y122.507 E1337.89004
G0 F9000 X123.365 Y122.945
G0 X111.311 Y122.925
;TYPE:WALL-INNER
G1 F1500 X111.952 Y122.867 E1337.91145
G1 X112.581 Y122.735 E1337.93283
G1 X113.19 Y122.529 E1337.95421
G1 X113.771 Y122.252 E1337.97562
G1 X114.314 Y121.91 E1337.99696
G1 X114.812 Y121.505 E1338.01831
G1 X115.261 Y121.044 E1338.03971
G1 X115.652 Y120.531 E1338.06117
G1 X115.977 Y119.978 E1338.0825
G1 X116.238 Y119.39 E1338.1039
G1 X116.426 Y118.775 E1338.12529
G1 X116.539 Y118.142 E1338.14667
G1 X116.577 Y117.5 E1338.16806
G1 X116.539 Y116.858 E1338.18945
G1 X116.426 Y116.225 E1338.21084
G1 X116.238 Y115.61 E1338.23223
G1 X115.977 Y115.022 E1338.25363
G1 X115.652 Y114.469 E1338.27496
G1 X115.261 Y113.956 E1338.29641
G1 X114.812 Y113.495 E1338.31782
G1 X114.314 Y113.09 E1338.33917
G1 X113.771 Y112.748 E1338.36051
G1 X113.19 Y112.471 E1338.38192
G1 X112.581 Y112.265 E1338.4033
G1 X111.952 Y112.133 E1338.42468
G1 X111.311 Y112.075 E1338.44609
G1 X110.668 Y112.094 E1338.46748
G1 X110.032 Y112.189 E1338.48887
G1 X109.412 Y112.358 E1338.51024
G1 X108.816 Y112.6 E1338.53164
G1 X108.253 Y112.911 E1338.55303
G1 X107.731 Y113.285 E1338.57439
G1 X107.255 Y113.72 E1338.59584
G1 X106.836 Y114.208 E1338.61723
G1 X106.477 Y114.74 E1338.63857
G1 X106.184 Y115.312 E1338.65995
G1 X105.959 Y115.915 E1338.68136
G1 X105.809 Y116.54 E1338.70273
G1 X105.732 Y117.178 E1338.72411
G1 X105.732 Y117.822 E1338.74553
G1 X105.809 Y118.46 E1338.7669
G1 X105.959 Y119.085 E1338.78828
G1 X106.184 Y119.688 E1338.80969
G1 X106.477 Y120.26 E1338.83106
G1 X106.836 Y120.792 E1338.85241
G1 X107.255 Y121.28 E1338.8738
G1 X107.731 Y121.715 E1338.89525
G1 X108.253 Y122.089 E1338.91661
G1 X108.816 Y122.4 E1338.938
G1 X109.412 Y122.642 E1338.95939
G1 X110.032 Y122.811 E1338.98077
G1 X110.668 Y122.906 E1339.00216
G1 X111.311 Y122.925 E1339.02355
G0 F9000 X111.299 Y122.524
;TYPE:WALL-OUTER
G1 F1500 X111.893 Y122.471 E1339.04339
G1 X112.475 Y122.348 E1339.06317
G1 X113.039 Y122.158 E1339.08297
G1 X113.577 Y121.901 E1339.1028
G1 X114.08 Y121.584 E1339.12257
G1 X114.542 Y121.209 E1339.14236
G1 X114.958 Y120.782 E1339.16219
G1 X115.319 Y120.308 E1339.18201
G1 X115.621 Y119.795 E1339.20181
G1 X115.862 Y119.25 E1339.22163
G1 X116.036 Y118.681 E1339.24142
G1 X116.141 Y118.095 E1339.26122
G1 X116.176 Y117.5 E1339.28104
G1 X116.141 Y116.905 E1339.30087
G1 X116.036 Y116.319 E1339.32067
G1 X115.862 Y115.75 E1339.34046
G1 X115.621 Y115.205 E1339.36028
G1 X115.319 Y114.692 E1339.38008
G1 X114.958 Y114.218 E1339.39989
G1 X114.542 Y113.791 E1339.41972
G1 X114.08 Y113.416 E1339.43951
G1 X113.577 Y113.099 E1339.45929
G1 X113.039 Y112.842 E1339.47912
G1 X112.475 Y112.652 E1339.49891
G1 X111.893 Y112.529 E1339.5187
G1 X111.299 Y112.476 E1339.53853
G1 X110.703 Y112.493 E1339.55836
G1 X110.115 Y112.581 E1339.57814
G1 X109.54 Y112.738 E1339.59796
G1 X108.989 Y112.962 E1339.61775
G1 X108.467 Y113.25 E1339.63757
G1 X107.983 Y113.596 E1339.65736
G1 X107.543 Y113.999 E1339.67721
G1 X107.155 Y114.451 E1339.69702
G1 X106.822 Y114.944 E1339.71681
G1 X106.551 Y115.474 E1339.73661
G1 X106.342 Y116.032 E1339.75642
G1 X106.203 Y116.611 E1339.77623
G1 X106.132 Y117.202 E1339.79603
G1 X106.132 Y117.798 E1339.81585
G1 X106.203 Y118.389 E1339.83565
G1 X106.342 Y118.968 E1339.85545
G1 X106.551 Y119.526 E1339.87527
G1 X106.822 Y120.056 E1339.89507
G1 X107.155 Y120.549 E1339.91486
G1 X107.543 Y121.001 E1339.93467
G1 X107.983 Y121.404 E1339.95452
G1 X108.467 Y121.75 E1339.9743
G1 X108.989 Y122.038 E1339.99413
G1 X109.54 Y122.262 E1340.01392
G1 X110.115 Y122.419 E1340.03374
G1 X110.703 Y122.507 E1340.05352
G1 X111.299 Y122.524 E1340.07335
G0 F9000 X111.312 Y122.963
G0 X104.13 Y132.14
;TYPE:WALL-INNER
G1 F1500 X104.13 Y102.86 E1341.0472
G1 X130.87 Y102.86 E1341.93658
G1 X130.87 Y132.14 E1342.91044
G1 X104.13 Y132.14 E1343.79981
G0 F9000 X103.73 Y132.54
;TYPE:WALL-OUTER
G1 F1500 X103.73 Y102.46 E1344.80028
G1 X131.27 Y102.46 E1345.71626
G1 X131.27 Y132.54 E1346.71673
G1 X103.73 Y132.54 E1347.63271
G0 F9000 X104 Y132.27
G0 X105.807 Y132.059
;TYPE:FILL
G1 F3000 X104.209 Y130.461 E1347.70788
G0 F9000 X107.349 Y132.059
G1 F3000 X130.788 Y125.779 E1348.51496
G0 F9000 X130.79 Y123.1
G1 F3000 X128.351 Y120.662 E1348.62966
G0 F9000 X128.677 Y120.133
G1 F3000 X130.788 Y119.567 E1348.70235
G0 F9000 X130.789 Y116.439
G1 F3000 X126.604 Y132.06 E1349.24023
G0 F9000 X122.777 Y132.059
G1 F3000 X113.289 Y122.57 E1349.68654
G0 F9000 X110.411 Y122.946
G1 F3000 X107.969 Y132.059 E1350.00033
G0 F9000 X104.209 Y126.689
G1 F3000 X120.98 Y122.195 E1350.57782
G0 F9000 X121.81 Y122.606
G1 F3000 X130.79 Y131.586 E1351.00021
G0 F9000 X130.788 Y131.99
G1 F3000 X130.529 Y132.06 E1351.00913
G0 F9000 X120.392 Y132.059
G1 F3000 X122.845 Y122.907 E1351.32427
G0 F9000 X121.039 Y121.952
G0 X120.532 Y121.591
G0 X120.041 Y121.084
G0 X118.742 Y119.538
G1 F3000 X116.653 Y117.449 E1351.42253
G0 F9000 X116.636 Y117.147
G1 F3000 X118.41 Y116.672 E1351.48361
G0 F9000 X119.315 Y114.822
G0 X120.688 Y112.999
G1 F3000 X110.629 Y102.94 E1351.95676
G0 F9000 X109.56 Y102.938
G1 F3000 X106.411 Y114.692 E1352.36148
G0 F9000 X106.079 Y115.36
G1 F3000 X104.209 Y113.491 E1352.44942
G0 F9000 X104.21 Y114.265
G1 F3000 X107.505 Y113.382 E1352.56288
G0 F9000 X109.268 Y112.599
G0 X111.2 Y111.996
G1 F3000 X104.209 Y105.006 E1352.89169
G0 F9000 X104.21 Y108.054
G1 F3000 X123.299 Y102.939 E1353.54899
G0 F9000 X121.984 Y102.938
G1 F3000 X114.18 Y132.06 E1354.55177
G0 F9000 X114.292 Y132.059
G1 F3000 X104.209 Y121.976 E1355.02604
G0 F9000 X104.209 Y122.909
G1 F3000 X105.651 Y117.527 E1355.21136
G0 F9000 X106.222 Y119.938
G1 F3000 X104.209 Y120.477 E1355.28067
G0 F9000 X106.332 Y115.377
G0 X106.965 Y114.305
G0 X107.832 Y113.409
G0 X108.886 Y112.745
G0 X110.066 Y112.346
G0 X112.246 Y112.112
G1 F3000 X130.788 Y107.144 E1355.91913
G0 F9000 X130.79 Y106.13
G1 F3000 X127.6 Y102.94 E1356.06918
G0 F9000 X128.195 Y102.939
G1 F3000 X125.683 Y112.315 E1356.39203
G0 F9000 X128.144 Y114.064
G1 F3000 X130.789 Y113.355 E1356.48311
G0 F9000 X130.79 Y114.615
G1 F3000 X119.114 Y102.94 E1357.03229
G0 F9000 X115.772 Y102.938
G1 F3000 X113.236 Y112.403 E1357.3582
G0 F9000 X113.264 Y112.286
;MESH:NONMESH
G0 F300 X113.264 Y112.286 Z7.89
G0 F9000 X115.14 Y114.061
G0 X119.665 Y120.695
G0 X120.532 Y121.591
G0 X121.586 Y122.255
G0 X123.368 Y122.906
;TIME_ELAPSED:1658.147919
;LAYER:33
;TYPE:WALL-INNER
;MESH:expander_adapter_5.stl
G1 F1500 X124.011 Y122.925 E1357.37959
G1 X124.652 Y122.867 E1357.401
G1 X125.281 Y122.735 E1357.42238
G1 X125.89 Y122.529 E1357.44376
G1 X126.471 Y122.252 E1357.46517
G1 X127.014 Y121.91 E1357.48651
G1 X127.512 Y121.505 E1357.50786
G1 X127.961 Y121.044 E1357.52926
G1 X128.352 Y120.531 E1357.55072
G1 X128.677 Y119.978 E1357.57205
G1 X128.938 Y119.39 E1357.59345
G1 X129.126 Y118.775 E1357.61484
G1 X129.239 Y118.142 E1357.63622
G1 X129.277 Y117.5 E1357.65761
G1 X129.239 Y116.858 E1357.67901
G1 X129.126 Y116.225 E1357.70039
G1 X128.938 Y115.61 E1357.72178
G1 X128.677 Y115.022 E1357.74318
G1 X128.352 Y114.469 E1357.76451
G1 X127.961 Y113.956 E1357.78597
G1 X127.512 Y113.495 E1357.80737
G1 X127.014 Y113.09 E1357.82872
G1 X126.471 Y112.748 E1357.85006
G1 X125.89 Y112.471 E1357.87147
G1 X125.281 Y112.265 E1357.89285
G1 X124.652 Y112.133 E1357.91423
G1 X124.011 Y112.075 E1357.93564
G1 X123.368 Y112.094 E1357.95703
G1 X122.732 Y112.189 E1357.97842
G1 X122.112 Y112.358 E1357.99979
G1 X121.516 Y112.6 E1358.02119
[truncated: 559,928 more chars]
